# Supplementary material for: Identification and evolutionary analysis of long non-coding RNAs in zebra finch
Source: BMC Genomics. 2017 Jan 31;18:117. doi: 10.1186/s12864-017-3506-z (PMC5282891; doi:10.1186/s12864-017-3506-z)
Supplement: Additional file 3: Table S2. — Information of the annotated genes. (XLSX 1440 kb) [file 12864_2017_3506_MOESM3_ESM.xlsx]

## Sheet: Additional file 3, Table S2
txID	E8A	E9A	E12A	E8P	E9P	E12P	Transcript_length	Exon_count	Expressed	Clade
ENSTGUG00000000001	4.52863	3.86223	2.81829	6.15174	4.55658	2.64106	1434	13	Y	A
ENSTGUG00000000002	23.1048	25.2856	33.4815	26.2212	26.4788	30.6093	1525	9	Y	B
ENSTGUG00000000003	20.7997	18.4756	55.6461	25.5643	42.8317	44.8454	2630	2	Y	C
ENSTGUG00000000004	0.340864	0.490968	0.380256	0.362978	0.497313	0.307851	678	7	Y	D
ENSTGUG00000000005	0	0	0	0	0	0	504	4	NA	NA
ENSTGUG00000000006	16.1115	17.1914	8.93273	16.5635	16.6979	7.08248	1863	14	Y	E
ENSTGUG00000000007	13.3097	13.1575	8.50725	14.4831	13.0088	6.61592	5148	32	Y	F
ENSTGUG00000000008	1.10049	0.698942	0.682466	1.01505	1.10904	0.433161	363	1	Y	F
ENSTGUG00000000010	43.3354	33.3485	28.0711	49.724	45.8182	21.0954	1318	14	Y	F
ENSTGUG00000000011	12.419	16.8265	9.56758	11.0088	16.9081	7.08847	504	2	Y	E
ENSTGUG00000000012	2.22166	4.11624	12.6002	2.64152	3.56831	14.8543	3078	13	Y	G
ENSTGUG00000000013	2.49929	3.5992	1.22802	2.67105	3.90994	1.34908	1887	14	Y	E
ENSTGUG00000000014	13.6478	14.5914	11.0559	13.0997	15.3101	9.58032	1448	9	Y	E
ENSTGUG00000000015	0	0	0	0	0	0	981	9	NA	NA
ENSTGUG00000000016	14.4392	19.4682	11.1728	14.8544	22.176	11.9203	1529	10	Y	E
ENSTGUG00000000017	0.262619	0.347378	0.129655	0.101701	0.164403	0.308247	726	4	NA	NA
ENSTGUG00000000018	26.8176	26.8437	22.475	26.9261	27.6857	22.8878	2901	16	Y	F
ENSTGUG00000000019	0.17566	0	0.0797555	0.0623461	0.0505838	0.034387	627	1	NA	NA
ENSTGUG00000000020	0.499618	0.283504	0.518756	0.427936	0.0918913	0.390246	1497	3	NA	NA
ENSTGUG00000000021	1093.07	980.474	1171.57	1064.47	1525.01	1031.94	189	2	Y	H
ENSTGUG00000000022	19.4816	16.6179	9.90764	21.7065	21.0663	7.46865	1323	9	Y	F
ENSTGUG00000000023	17.7563	16.3389	10.8655	17.26	15.8026	9.06967	1695	18	Y	A
ENSTGUG00000000024	0.131964	0.0170939	0	0.122998	0.0565161	0.0386864	966	1	NA	NA
ENSTGUG00000000025	16.4921	21.077	20.4846	17.0078	17.9488	15.1787	1857	4	Y	C
ENSTGUG00000000026	0.824076	0	0.767984	2.6664	0.904921	0.993858	174	2	Y	A
ENSTGUG00000000027	14.9873	11.6587	10.0604	13.87	12.9992	8.91923	690	23	Y	A
ENSTGUG00000000027	14.9873	11.6587	10.0604	13.87	12.9992	8.91923	354	23	Y	A
ENSTGUG00000000027	14.9873	11.6587	10.0604	13.87	12.9992	8.91923	744	23	Y	A
ENSTGUG00000000028	0.102439	0.195317	1.44112	0.0587727	0.174485	1.01532	1809	6	Y	C
ENSTGUG00000000029	42.8233	40.7442	63.8428	43.8089	42.9569	59.8464	1094	5	Y	C
ENSTGUG00000000030	1.7479	2.53042	2.00061	1.60466	1.63473	3.91197	1827	15	Y	G
ENSTGUG00000000031	1.58301	1.92306	1.08937	1.9763	1.70642	0.618805	942	6	Y	D
ENSTGUG00000000032	3.00796	2.40379	2.39691	0.81332	0.921726	2.58704	1599	9	Y	I
ENSTGUG00000000033	4.20816	10.0691	3.2227	3.76904	9.48976	10.0476	573	2	Y	G
ENSTGUG00000000034	0.712379	1.86915	0.491403	0.788883	1.96831	1.94101	639	3	Y	G
ENSTGUG00000000035	10.6067	11.879	10.3348	10.6282	10.9175	8.16123	2013	16	Y	J
ENSTGUG00000000036	12.1279	12.5078	7.56097	11.6684	10.1161	9.08421	1290	10	Y	A
ENSTGUG00000000037	20.5297	15.473	11.2778	25.5545	23.3086	9.19098	1773	16	Y	F
ENSTGUG00000000038	41.0252	33.8427	31.0558	49.6243	47.359	28.3219	2208	16	Y	F
ENSTGUG00000000039	50.4072	43.5649	50.2042	59.2146	53.2571	40.1136	3135	26	Y	F
ENSTGUG00000000040	3.25645	3.3544	1.22571	3.04375	2.24223	0.818088	2463	20	Y	J
ENSTGUG00000000041	9.13211	5.49559	2.98681	7.80359	6.73113	5.94371	1104	2	Y	K
ENSTGUG00000000042	24.3946	23.1252	26.6437	24.719	23.2964	21.4635	2085	4	Y	C
ENSTGUG00000000043	18.8664	39.2152	31.2377	21.098	41.5534	28.8815	1159	4	Y	H
ENSTGUG00000000044	1451.38	2074.74	1106.33	1347.44	2254.86	1450.63	558	6	Y	H
ENSTGUG00000000045	36.482	185.816	29.8557	58.701	108.458	66.2148	120	1	Y	E
ENSTGUG00000000046	52.2332	42.0894	49.7636	66.7457	69.6231	49.1691	2218	14	Y	F
ENSTGUG00000000047	78.8045	85.8036	100.768	46.6926	49.5324	61.4034	1686	13	Y	C
ENSTGUG00000000048	36.5762	12.6213	29.6991	38.341	21.4054	15.6061	533	3	Y	H
ENSTGUG00000000049	1646.9	1325.62	1298.23	1788.65	1713.35	1459.32	470	3	Y	H
ENSTGUG00000000050	10.2788	13.0682	16.818	9.38576	8.51346	11.1897	3994	20	Y	C
ENSTGUG00000000051	27.4201	23.1387	11.9851	36.0548	27.1291	8.12367	1824	12	Y	F
ENSTGUG00000000052	2.99653	2.09919	2.82822	2.82423	2.52053	0.819827	297	2	Y	A
ENSTGUG00000000053	0.277597	0.488201	0.475667	0.480385	0.810496	0.870486	5211	46	NA	NA
ENSTGUG00000000054	0.529622	0.476315	1.02408	0.490651	0.422655	0.161911	1302	5	Y	C
ENSTGUG00000000055	14.2289	18.1012	19.1461	16.8807	20.0917	12.7094	2409	19	Y	H
ENSTGUG00000000056	127.654	125.356	146.932	137.757	124.604	106.401	486	4	Y	A
ENSTGUG00000000057	4.61805	3.67809	11.3634	5.00022	7.62925	6.74397	3296	19	Y	C
ENSTGUG00000000058	33.2699	40.9673	26.7208	33.0691	52.0673	31.2359	1778	9	Y	H
ENSTGUG00000000059	34.4857	32.3538	27.665	40.1585	36.9057	20.2495	1163	9	Y	F
ENSTGUG00000000060	0.166431	0.132476	0.103599	0.204582	0.0984496	0.0450164	1186	7	NA	NA
ENSTGUG00000000061	1.73434	1.47018	5.29305	1.53974	4.8137	5.58963	1251	10	Y	G
ENSTGUG00000000062	0.0129056	0.0534196	0.23209	0.0549948	0.121306	0.287406	1182	12	NA	NA
ENSTGUG00000000063	26.1139	24.7038	22.0797	23.6549	23.7544	21.3555	1764	14	Y	J
ENSTGUG00000000064	0.0346629	0.108536	0.0631562	0.0738045	0.0601067	0.0407413	555	4	NA	NA
ENSTGUG00000000065	2.15646	2.51673	1.49627	2.75978	2.37921	1.22076	11487	37	Y	D
ENSTGUG00000000066	18.0147	14.0344	15.2161	19.8973	16.9163	13.562	1293	14	Y	A
ENSTGUG00000000067	98.7957	74.3623	55.9649	104.142	88.9497	38.6498	831	4	Y	F
ENSTGUG00000000068	0.638125	0.734143	0.471255	0.570215	0.544331	0.265312	1434	3	NA	NA
ENSTGUG00000000069	0.557678	0.883698	1.82331	0.404515	0.567393	1.29323	1269	8	Y	G
ENSTGUG00000000070	19.6244	25.4919	42.0645	17.592	27.2482	109.611	1194	10	Y	L
ENSTGUG00000000071	22.9262	21.5645	6.85238	27.9327	53.7798	6.13448	947	7	Y	F
ENSTGUG00000000072	27.2403	64.2387	141.652	40.1345	141.503	197.04	504	4	Y	G
ENSTGUG00000000073	15.1535	19.9246	30.7276	17.0482	20.6871	24.9328	957	6	Y	B
ENSTGUG00000000074	0.485734	1.12133	0.624576	0.82713	1.19019	1.14382	453	3	NA	NA
ENSTGUG00000000075	0	0	0	0	0	0	468	6	NA	NA
ENSTGUG00000000076	408.634	280.742	418.801	428.911	434.567	410.665	477	3	Y	L
ENSTGUG00000000077	0.589561	0.412514	0.270829	0.261439	0.21505	0.578506	450	3	Y	I
ENSTGUG00000000078	0.0252885	0.026297	0.0687257	0.0538599	0.0653646	0.0890625	696	5	NA	NA
ENSTGUG00000000079	32.5266	30.9753	23.5256	39.2448	34.4847	19.658	2583	27	Y	F
ENSTGUG00000000079	32.5266	30.9753	23.5256	39.2448	34.4847	19.658	786	27	Y	F
ENSTGUG00000000080	17.0937	17.6644	21.7908	15.6073	15.9263	15.21	741	4	Y	C
ENSTGUG00000000081	3.24468	3.08583	3.09909	3.66822	3.15039	2.31519	2712	12	Y	J
ENSTGUG00000000082	4.89014	8.12378	6.10993	5.50894	9.732	7.01926	3072	18	Y	H
ENSTGUG00000000083	21.2318	20.6101	18.0353	23.8214	22.4581	15.9135	3694	19	Y	F
ENSTGUG00000000084	96.1348	87.6956	73.8661	94.3275	78.9118	73.9786	881	5	Y	A
ENSTGUG00000000085	11.0157	10.458	7.69067	13.479	12.4743	7.34511	2784	40	Y	F
ENSTGUG00000000085	11.0157	10.458	7.69067	13.479	12.4743	7.34511	3039	40	Y	F
ENSTGUG00000000086	22.3744	32.2065	36.2126	23.4355	31.0084	25.7669	1244	8	Y	C
ENSTGUG00000000087	0.0442141	0.0456806	0.00793209	0.0282653	0.0904299	0.0103593	1638	5	NA	NA
ENSTGUG00000000088	7.96959	9.67166	9.21248	7.72899	7.17429	7.94684	1104	4	Y	C
ENSTGUG00000000089	12.7263	15.3226	15.4522	12.4071	11.2616	11.4056	1044	7	Y	J
ENSTGUG00000000090	1.452	1.57179	2.60478	1.81158	2.03119	1.97129	807	8	Y	C
ENSTGUG00000000091	3.54468	4.28706	3.57515	3.69447	5.47941	5.81389	699	4	Y	G
ENSTGUG00000000092	30.0222	29.6013	28.4304	34.1538	35.0986	27.7211	3531	31	Y	F
ENSTGUG00000000093	7.4131	7.76967	5.1287	7.55118	6.95055	4.81747	468	4	Y	A
ENSTGUG00000000094	14.4142	10.5306	9.57988	16.4651	14.3924	6.25364	728	7	Y	F
ENSTGUG00000000095	16104.4	15724.8	12865.8	14514.9	17241.2	13761.4	165	2	Y	E
ENSTGUG00000000096	2.45605	4.1623	2.31099	2.45741	3.56249	1.76429	1389	10	Y	D
ENSTGUG00000000097	15.0189	9.40419	6.46235	16.1407	13.9849	3.53219	1566	18	Y	F
ENSTGUG00000000098	10.796	10.8912	6.47444	13.193	10.5364	4.97128	357	5	Y	F
ENSTGUG00000000098	10.796	10.8912	6.47444	13.193	10.5364	4.97128	303	5	Y	F
ENSTGUG00000000099	6.35588	5.95623	5.08062	6.22627	4.75044	2.54898	3684	29	Y	J
ENSTGUG00000000100	0.0382542	0.0527783	0.0229297	0	0.0326848	0	1194	3	NA	NA
ENSTGUG00000000101	0.321793	0.53592	0.327306	0.283186	0.514448	0.196814	1101	6	NA	NA
ENSTGUG00000000102	59.6801	49.4232	45.2494	56.2509	51.373	32.7563	872	5	Y	J
ENSTGUG00000000103	3.61534	3.86321	2.19815	4.18216	3.98394	1.85981	1263	6	Y	D
ENSTGUG00000000104	0.326614	1.23809	0.777205	0.174313	0.76233	0.388572	261	3	Y	C
ENSTGUG00000000105	0.560673	0.811406	0.265394	0.640797	0.530402	0.203053	1446	10	NA	NA
ENSTGUG00000000107	0.087619	0.0792751	0.42298	0.0816805	0.0467332	0.231014	1359	9	NA	NA
ENSTGUG00000000108	0.0554793	0.100507	0.19966	0.0443264	0.0948745	0.731646	1113	1	NA	NA
ENSTGUG00000000109	31.9254	47.2313	34.1781	32.1677	33.104	41.3942	689	4	Y	E
ENSTGUG00000000110	84.7968	118.772	94.184	85.1867	70.3578	86.7053	303	3	Y	C
ENSTGUG00000000112	19.5515	18.3638	13.6751	20.6319	19.394	11.2859	3676	21	Y	F
ENSTGUG00000000113	25.5312	19.3463	17.0617	27.2439	27.165	17.0985	1080	6	Y	H
ENSTGUG00000000114	68.7799	77.9532	47.6053	65.3442	82.6381	50.0152	1059	7	Y	E
ENSTGUG00000000115	0.503337	0	12.5104	0	0.243661	6.01436	228	1	Y	C
ENSTGUG00000000116	0.123125	0.150992	4.06985	0.188587	0.117953	2.13624	1854	11	Y	C
ENSTGUG00000000117	16.4525	12.2557	14.2933	18.3618	19.1537	11.0838	822	7	Y	F
ENSTGUG00000000118	79.758	63.1068	48.3377	85.0421	74.4191	39.9926	1058	6	Y	A
ENSTGUG00000000119	61.1195	57.6971	36.6215	61.1143	60.6472	30.2909	2736	26	Y	A
ENSTGUG00000000120	8.26297	8.08454	6.77184	8.42712	7.7997	6.56489	2214	11	Y	J
ENSTGUG00000000121	71.3166	58.6515	75.671	76.8979	74.6406	68.4262	997	7	Y	F
ENSTGUG00000000122	0.0842288	0.0497894	0.702909	0.0384574	0.215795	0.705097	1254	6	Y	C
ENSTGUG00000000123	0.214236	0.2298	0.214268	0.158031	0.280767	0.357131	1744	11	NA	NA
ENSTGUG00000000124	1.72877	0	10.8778	2.08748	0	7.925	297	3	Y	C
ENSTGUG00000000125	0	0	0	0	0.048128	0	423	6	NA	NA
ENSTGUG00000000126	0.211551	0	0	0	0	0	240	3	NA	NA
ENSTGUG00000000127	0.0665385	0.0230357	0.30082	0.0708645	0.0381396	0.0520547	767	3	NA	NA
ENSTGUG00000000128	50.146	47.1151	49.9819	50.9458	42.2116	35.6181	1620	11	Y	J
ENSTGUG00000000129	0.216333	0.112158	0.520322	0.211226	0.154573	0.25373	900	3	NA	NA
ENSTGUG00000000130	0.48648	0.491619	0.476677	0.57719	0.368006	0.46642	1344	11	NA	NA
ENSTGUG00000000131	2.60923	3.6233	4.38283	1.13592	1.14974	1.74781	405	3	Y	C
ENSTGUG00000000132	14.1823	18.1533	9.64644	12.478	16.4275	15.0471	735	8	Y	E
ENSTGUG00000000133	2.3467	3.39308	13.5538	2.73195	3.77476	43.189	1047	18	Y	L
ENSTGUG00000000133	2.3467	3.39308	13.5538	2.73195	3.77476	43.189	1296	18	Y	L
ENSTGUG00000000134	66.3413	58.5416	89.1608	68.6115	65.4966	67.9551	666	4	Y	C
ENSTGUG00000000135	0.161562	0.427944	0.0906442	0.0753078	0.0688985	0.0236623	1458	9	NA	NA
ENSTGUG00000000137	0.0252885	0.078891	0	0.10772	0.196094	0	696	2	NA	NA
ENSTGUG00000000138	0.274647	0.382774	0.252223	0.24875	0.298028	0.152791	2055	15	NA	NA
ENSTGUG00000000140	18.6609	22.0701	21.7987	25.4294	25.3182	20.5824	2804	8	Y	F
ENSTGUG00000000141	10.7917	9.48801	7.7212	11.0749	9.83563	5.93452	1704	13	Y	F
ENSTGUG00000000142	16.7135	17.8649	9.46136	19.5686	19.4776	9.59207	1149	8	Y	F
ENSTGUG00000000143	74.8602	68.302	72.8039	71.8857	70.5485	66.8755	1353	13	Y	A
ENSTGUG00000000144	28.4793	23.3907	22.1011	27.1184	30.5517	19.343	1378	13	Y	F
ENSTGUG00000000144	28.4793	23.3907	22.1011	27.1184	30.5517	19.343	1375	13	Y	F
ENSTGUG00000000145	0.226028	0.191225	0.195708	0.120833	0.131719	0.205988	831	7	NA	NA
ENSTGUG00000000145	0.226028	0.191225	0.195708	0.120833	0.131719	0.205988	420	7	NA	NA
ENSTGUG00000000146	8.81212	12.982	9.88086	8.44962	13.6685	9.97752	2787	13	Y	H
ENSTGUG00000000147	1.02221	2.16821	4.26588	0.901653	1.53094	24.5591	2442	21	Y	I
ENSTGUG00000000148	3.95764	3.74771	4.04058	4.04595	3.57819	6.90871	1862	20	Y	I
ENSTGUG00000000149	280.688	299.96	241.302	318.152	631.13	241.964	144	1	Y	H
ENSTGUG00000000150	11.2263	12.8139	15.2583	11.913	12.1895	18.6702	1867	12	Y	G
ENSTGUG00000000151	0	0	0	0	0	0	165	1	Y	G
ENSTGUG00000000152	21.1601	35.2948	86.7807	25.1072	54.4181	87.0986	150	1	Y	G
ENSTGUG00000000153	8.32381	9.76205	7.88216	8.90694	11.4388	8.97177	3915	24	Y	H
ENSTGUG00000000154	1.20802	1.60754	0.923172	1.41831	1.8012	1.17989	3837	30	Y	D
ENSTGUG00000000155	13.9812	14.0074	12.4068	13.2567	11.6921	19.0493	1812	17	Y	I
ENSTGUG00000000156	7.89628	7.67835	5.59013	7.34344	5.50225	10.8075	342	4	Y	I
ENSTGUG00000000157	0.319662	0.362942	0.200425	0.286118	0.299171	0.187183	2193	19	NA	NA
ENSTGUG00000000158	0.413706	0.674623	0.463719	0.34247	0.321255	0.270527	468	3	NA	NA
ENSTGUG00000000159	0.502253	1.69897	0.475858	0	2.08598	1.81141	192	1	Y	H
ENSTGUG00000000160	1.13934	1.34741	0.979325	1.09981	1.1141	1.00219	909	2	Y	E
ENSTGUG00000000161	88.8508	97.2341	96.6859	87.4057	80.2817	69.1902	893	8	Y	C
ENSTGUG00000000162	32.2334	27.4462	26.5693	35.6204	38.8734	27.0283	749	6	Y	H
ENSTGUG00000000163	29.2364	27.3293	23.9754	31.1597	29.1262	24.9881	2058	11	Y	A
ENSTGUG00000000164	15.7229	18.083	12.9331	17.2889	16.1915	9.50805	7590	24	Y	D
ENSTGUG00000000166	13.4652	10.5873	8.71424	12.5155	9.24321	6.86905	765	5	Y	K
ENSTGUG00000000167	2.00163	4.34078	4.3358	2.4188	4.59694	2.64315	951	2	Y	C
ENSTGUG00000000168	1.19561	2.34596	1.32149	1.07995	2.01253	2.21482	543	3	Y	E
ENSTGUG00000000169	39.017	36.3305	30.7501	37.4535	38.6177	29.8545	894	8	Y	F
ENSTGUG00000000170	3.96476	4.70056	2.46769	3.78866	4.38418	1.87975	1443	10	Y	E
ENSTGUG00000000171	38.8398	41.3875	31.7603	36.2495	36.5272	23.4011	1941	7	Y	J
ENSTGUG00000000172	12.6458	16.5615	20.9246	12.0683	14.8683	17.115	375	4	Y	C
ENSTGUG00000000173	0	0	0.0416967	0	0	0	471	2	NA	NA
ENSTGUG00000000174	1.36063	1.61414	8.29093	1.55258	2.31833	6.32817	5106	40	Y	C
ENSTGUG00000000175	38.9984	151.086	456.026	29.3525	94.5156	235.046	603	4	Y	G
ENSTGUG00000000176	60.3372	53.6026	46.9743	71.2872	71.191	41.6667	2520	19	Y	F
ENSTGUG00000000177	9.52356	10.1513	9.28058	9.86559	13.3889	13.0252	1404	9	Y	G
ENSTGUG00000000178	448.961	540.418	411.655	436.378	685.119	504.699	387	4	Y	H
ENSTGUG00000000179	0.0220986	0.0285022	0.0197835	0.0235478	0.0328843	0.0129387	2508	22	NA	NA
ENSTGUG00000000180	13.9539	14.376	17.0943	13.981	14.055	15.4881	855	7	Y	C
ENSTGUG00000000181	15.121	14.4827	11.048	16.2793	18.9332	8.55084	1479	16	Y	F
ENSTGUG00000000182	5.44987	10.6856	12.767	4.01532	6.6535	6.60717	1736	11	Y	C
ENSTGUG00000000183	22.2967	19.8427	22.1175	24.4777	25.6331	19.3217	1551	13	Y	F
ENSTGUG00000000184	39.4761	42.7589	50.0079	44.2927	39.7988	34.6457	1245	8	Y	C
ENSTGUG00000000185	0	0	0	0	0	0	462	3	NA	NA
ENSTGUG00000000186	44.7203	34.3816	33.7688	52.9917	46.2171	29.7001	378	5	Y	A
ENSTGUG00000000187	5.38478	5.71795	4.73209	6.43415	5.58041	4.38598	3465	20	Y	F
ENSTGUG00000000188	4.43541	4.57359	1.66212	4.43403	3.25936	1.01572	1593	14	Y	A
ENSTGUG00000000189	1.02768	1.16291	0.55407	0.944906	0.986252	0.334445	3642	34	Y	E
ENSTGUG00000000190	1.50955	1.77868	0.896562	1.75165	1.53072	0.555252	758	4	Y	E
ENSTGUG00000000191	3.24486	3.54654	2.56191	3.63516	3.09863	2.07796	1875	19	Y	D
ENSTGUG00000000192	0	0	0	0	0	0	192	2	NA	NA
ENSTGUG00000000193	232.767	179.104	248.543	237.147	216.714	222.768	558	2	Y	A
ENSTGUG00000000194	0.610203	0.428144	0.234869	0.417928	0.288256	0.127685	1365	2	NA	NA
ENSTGUG00000000195	19.6969	29.4369	62.0832	17.3468	17.4272	25.7123	858	2	Y	C
ENSTGUG00000000196	2.81919	2.43586	0.742069	2.34469	1.73903	1.0419	333	4	Y	A
ENSTGUG00000000197	0.792711	1.54262	1.35321	0.84359	0.484175	1.22236	399	4	NA	NA
ENSTGUG00000000198	0.168212	0.173336	0.235067	0.20914	0.356794	0.419026	6117	35	NA	NA
ENSTGUG00000000199	8.75798	8.49904	4.83106	8.66594	8.57468	4.2739	1380	1	Y	E
ENSTGUG00000000200	19.1933	17.4314	20.3727	18.9367	23.0302	22.798	1318	8	Y	H
ENSTGUG00000000201	10.1789	9.23452	7.24601	10.3603	9.65865	5.04557	1317	2	Y	J
ENSTGUG00000000202	74.5136	63.4551	50.6178	80.4171	74.86	37.8976	606	4	Y	F
ENSTGUG00000000203	0.0321414	0.0670272	0.0584735	0	0.1391	0.0377655	588	4	NA	NA
ENSTGUG00000000204	214.412	162.804	229.621	214.797	219.564	226.509	476	3	Y	L
ENSTGUG00000000205	31.952	53.1586	32.4454	28.9514	39.6697	25.3158	2335	14	Y	E
ENSTGUG00000000206	0.439733	0.532979	0.282372	0.321234	0.343465	0.38286	1209	2	NA	NA
ENSTGUG00000000207	38.3106	88.4159	170.998	0.451656	7.93952	21.7416	582	6	Y	C
ENSTGUG00000000208	17.7088	15.8493	10.1801	18.3329	14.6893	7.04852	1971	25	Y	A
ENSTGUG00000000209	0.905754	1.61196	0.569997	0.964798	0.893272	0.360747	939	6	Y	D
ENSTGUG00000000210	0.670756	0.257103	0.902143	0.778698	0.699364	0.503326	399	3	Y	A
ENSTGUG00000000211	9.17852	9.39553	7.27586	9.58268	7.70004	5.78241	2463	27	Y	J
ENSTGUG00000000212	13.8343	14.7078	13.3256	15.3429	13.7887	13.8045	3531	21	Y	D
ENSTGUG00000000213	0.0137803	0	0	0	0.0117821	0	1119	2	NA	NA
ENSTGUG00000000214	0.0957161	0.105871	0.061254	0.0582795	0.0698234	0.0160146	2061	5	NA	NA
ENSTGUG00000000215	0.100158	0.0704361	0.228108	0.0873248	0.0889815	0.335821	3003	26	NA	NA
ENSTGUG00000000216	0	0	0	0	0	0	1431	5	NA	NA
ENSTGUG00000000217	0.121782	0.0718936	1.1001	0.0834142	0.148246	1.40626	1662	9	Y	G
ENSTGUG00000000218	0	0.106785	0.0132605	0.0156927	0.0252061	0.0172704	1059	5	NA	NA
ENSTGUG00000000219	9.87284	9.60342	5.85793	10.3552	8.63089	5.11629	1278	6	Y	J
ENSTGUG00000000220	0.907251	0.512818	4.60796	0.544705	0.621678	7.29238	966	8	Y	G
ENSTGUG00000000221	6.10643	5.33617	3.85432	6.21995	4.96779	4.75616	1146	4	Y	A
ENSTGUG00000000223	0.0934086	0.194119	0.105649	0.124347	0.0803752	0.137038	738	3	NA	NA
ENSTGUG00000000225	1.87892	1.31326	0.5227	2.32697	0.81057	0.358203	1026	4	Y	A
ENSTGUG00000000226	0.0302899	0.0390987	0	0.0484115	0.0451347	0	1881	3	NA	NA
ENSTGUG00000000227	0.0443787	0.0114728	0	0.0236404	0.00946898	0.0260021	1344	5	NA	NA
ENSTGUG00000000228	1.18279	1.3528	0.996397	1.20747	1.16354	0.48113	1998	3	Y	J
ENSTGUG00000000229	0.597354	1.19348	0.145488	0.905326	0.671991	0.188747	747	2	Y	D
ENSTGUG00000000230	0.0292767	0	0.292437	0.031173	0.0505838	1.5818	627	5	Y	I
ENSTGUG00000000231	22.8302	25.8632	19.3546	22.4985	23.4894	13.9354	462	2	Y	E
ENSTGUG00000000232	0.427854	0.561724	0.509057	0.430019	0.611605	0.466817	2823	17	NA	NA
ENSTGUG00000000233	241.906	208.635	250.067	247.224	212.664	202.972	573	5	Y	A
ENSTGUG00000000234	1.2195	0	2.44057	1.15581	0.873607	6.59696	279	2	Y	L
ENSTGUG00000000235	5.71421	4.86066	19.0228	8.27027	11.8488	58.1262	501	3	Y	L
ENSTGUG00000000236	41.7624	32.1622	26.0452	46.6134	38.7088	20.7059	766	15	Y	F
ENSTGUG00000000236	41.7624	32.1622	26.0452	46.6134	38.7088	20.7059	730	15	Y	F
ENSTGUG00000000237	5.37712	5.16838	3.43728	6.09408	6.13392	3.95656	372	2	Y	F
ENSTGUG00000000238	3.80329	4.19838	5.11255	2.21027	6.19631	3.68922	297	2	Y	C
ENSTGUG00000000239	0	0	0	0.226211	0	0	240	3	NA	NA
ENSTGUG00000000240	7.57016	10.3349	5.66116	8.43403	10.8134	6.18123	516	5	Y	D
ENSTGUG00000000241	0.219635	0.269353	0.234389	0.170131	0.25713	0.491907	831	6	NA	NA
ENSTGUG00000000242	8.65739	11.2586	6.82646	9.08465	9.81571	11.5693	984	6	Y	G
ENSTGUG00000000243	127.014	132.124	152.924	142.942	147.795	139.265	1092	19	Y	H
ENSTGUG00000000243	127.014	132.124	152.924	142.942	147.795	139.265	1011	19	Y	H
ENSTGUG00000000244	17.9067	14.1157	12.6173	19.66	17.5732	12.5134	2334	17	Y	A
ENSTGUG00000000245	3.8866	6.31679	5.87827	4.86281	10.9071	11.3604	2157	22	Y	G
ENSTGUG00000000246	10.8688	9.61082	4.48855	9.04945	5.78113	3.05546	1236	1	Y	J
ENSTGUG00000000247	4.34344	4.66863	3.34131	5.04193	4.99998	3.24358	912	3	Y	F
ENSTGUG00000000248	0.115497	0.12	0.062694	0.172204	0.039746	0.0542202	744	4	NA	NA
ENSTGUG00000000249	0.616851	1.29956	1.25554	0.0244329	0.0633753	0.176507	2424	32	Y	C
ENSTGUG00000000249	0.616851	1.29956	1.25554	0.0244329	0.0633753	0.176507	2388	32	Y	C
ENSTGUG00000000250	10.8516	10.1917	7.92946	12.2816	10.3035	9.77539	3552	36	Y	A
ENSTGUG00000000250	10.8516	10.1917	7.92946	12.2816	10.3035	9.77539	1890	36	Y	A
ENSTGUG00000000251	0.0756695	0.237228	0.172665	0.201378	0.164366	0.17795	528	2	NA	NA
ENSTGUG00000000252	21.4722	17.9022	29.2588	24.2744	33.8079	76.3895	1410	6	Y	L
ENSTGUG00000000253	0.107186	0.253767	0.62048	0.0652457	0.091737	0.197484	1026	7	NA	NA
ENSTGUG00000000254	0.0191105	0.0493747	0.0342992	0.0101806	0.0162936	0.0447797	1530	1	NA	NA
ENSTGUG00000000255	0.544824	0.51828	0.714393	0.789419	0.957755	1.50668	1365	9	Y	L
ENSTGUG00000000256	0.0861381	0.0178578	0.0155309	0.0550517	0.0147633	0	933	1	NA	NA
ENSTGUG00000000257	44.449	33.8587	36.4297	64.0576	61.3043	38.8886	903	6	Y	H
ENSTGUG00000000258	21.0573	15.748	27.4726	23.1899	22.2546	35.6138	1181	4	Y	L
ENSTGUG00000000259	9.61837	7.83486	7.80763	9.58532	6.72854	8.40972	585	3	Y	I
ENSTGUG00000000260	0.94034	1.07061	0.471236	0.686919	0.734903	0.362167	1143	8	NA	NA
ENSTGUG00000000261	0.56971	1.16761	1.16122	0.164608	0.304634	0.248891	1512	12	Y	C
ENSTGUG00000000262	23.9597	22.318	22.652	25.8524	21.7256	15.3684	630	5	Y	J
ENSTGUG00000000263	3.06901	3.35534	3.09645	3.22455	2.63664	3.13579	1692	13	Y	I
ENSTGUG00000000264	0.154988	0.0459911	1.34131	0.259388	0.133255	1.94867	768	4	Y	L
ENSTGUG00000000265	28.8795	30.1598	27.5618	28.5804	38.9808	29.4325	1505	6	Y	H
ENSTGUG00000000266	1.74056	2.48636	3.54655	0.0571899	0.163232	0.49397	1860	6	Y	C
ENSTGUG00000000267	0.0221412	0	0.100098	0.0235807	0.0380727	3.19582	768	5	Y	I
ENSTGUG00000000268	14.4849	15.1176	10.388	14.4983	14.313	9.13355	690	5	Y	J
ENSTGUG00000000269	3.48523	5.47492	6.80636	1.6715	1.53888	2.41388	1692	17	Y	C
ENSTGUG00000000270	0.175957	0.223035	0.150584	0.17896	0.204362	0.449694	1791	19	NA	NA
ENSTGUG00000000271	0.40537	0.344125	0.454008	0.345181	0.217307	0.479064	345	3	NA	NA
ENSTGUG00000000272	7.79567	10.1365	10.4407	7.36393	7.31887	6.1151	1824	8	Y	C
ENSTGUG00000000273	31.2413	33.7673	25.8432	32.9838	42.1962	25.1621	1588	9	Y	E
ENSTGUG00000000274	20.4731	21.5365	17.0253	23.7335	23.2232	13.4626	1290	9	Y	F
ENSTGUG00000000275	12.2216	16.7253	5.94538	10.6925	9.23059	2.90379	3123	17	Y	E
ENSTGUG00000000276	12.6879	15.8515	7.98765	13.6615	11.6269	6.87061	4371	19	Y	D
ENSTGUG00000000277	0.150111	0.139675	0.157155	0.19508	0.161691	0.11573	3681	20	NA	NA
ENSTGUG00000000278	18.6377	21.9057	16.5315	19.2262	20.3568	14.8605	1230	11	Y	E
ENSTGUG00000000279	8.55002	11.9557	4.37331	6.28306	8.16457	3.31633	1773	5	Y	J
ENSTGUG00000000280	0.294299	0.367412	0.214619	0.16044	0.110672	0.168333	2061	9	NA	NA
ENSTGUG00000000281	40.1613	30.7668	30.2065	52.1714	43.1286	26.2793	636	3	Y	A
ENSTGUG00000000282	2.05143	2.05353	1.46378	2.53955	1.70161	1.26441	689	3	Y	D
ENSTGUG00000000283	2.75039	2.90629	1.46263	2.57282	2.41806	0.827097	912	7	Y	J
ENSTGUG00000000284	14.5271	16.9058	12.918	17.1906	17.4573	10.5914	3630	33	Y	D
ENSTGUG00000000285	0.102624	0.053097	0.0576712	0.0819968	0.131531	0.0751779	1188	12	NA	NA
ENSTGUG00000000287	10.0632	13.7264	10.3555	10.0488	11.9004	22.3646	1750	9	Y	L
ENSTGUG00000000288	11.7902	14.099	7.94223	10.9963	9.33917	6.13183	636	2	Y	J
ENSTGUG00000000289	1.26832	1.57087	2.03024	1.33158	1.2557	1.49804	3603	26	Y	C
ENSTGUG00000000290	0.193	0.0665723	0.0231385	0.479755	0.15392	0.105567	1185	11	NA	NA
ENSTGUG00000000291	0	0	0.345809	0	0	0	207	1	Y	G
ENSTGUG00000000292	82.6641	40.8643	30.1398	51.9613	23.9203	17.291	444	6	Y	K
ENSTGUG00000000293	1.77699	2.52025	1.14847	2.04781	1.79887	1.72409	1869	14	Y	E
ENSTGUG00000000294	0.138076	0.104629	0.949761	0.0686531	0.149082	1.01371	1581	11	NA	NA
ENSTGUG00000000295	2.46022	2.77263	4.75293	2.9523	3.55519	4.65251	5142	33	Y	B
ENSTGUG00000000296	6.79875	8.20246	4.48632	4.96928	3.46231	2.55381	2439	12	Y	J
ENSTGUG00000000297	3.32852	3.67549	9.20461	2.88365	2.54291	4.56306	582	5	Y	C
ENSTGUG00000000298	5.88901	6.52473	5.51601	4.19612	4.90961	3.81248	1575	4	Y	J
ENSTGUG00000000299	9.46775	10.3653	17.1042	7.48436	9.01419	34.4129	594	2	Y	L
ENSTGUG00000000300	8.13772	12.1625	6.97944	8.99803	10.1876	6.53716	934	10	Y	D
ENSTGUG00000000301	165.448	138.572	133.314	158.291	156.527	127.501	965	4	Y	A
ENSTGUG00000000302	53.994	48.6767	34.3953	55.5296	55.9559	30.4873	450	6	Y	F
ENSTGUG00000000303	30.869	27.1555	23.0467	26.6851	27.6513	18.9069	894	10	Y	E
ENSTGUG00000000303	30.869	27.1555	23.0467	26.6851	27.6513	18.9069	813	10	Y	E
ENSTGUG00000000304	1.573	1.33433	0.43999	1.08825	0.912157	1.30095	351	1	Y	E
ENSTGUG00000000305	121.372	118.047	94.1059	138.942	130.722	73.8324	615	7	Y	F
ENSTGUG00000000306	0.480672	0.711642	1.59926	0.558662	0.661902	0.550452	1362	16	Y	C
ENSTGUG00000000307	4.67959	6.82769	5.01619	3.77877	7.01289	6.36886	1309	5	Y	E
ENSTGUG00000000308	26.5048	23.5079	26.3269	27.4512	28.4323	22.5442	1951	14	Y	F
ENSTGUG00000000309	1420.44	1149.12	1078.74	1290.37	1216.55	1143.45	654	4	Y	K
ENSTGUG00000000310	6.01693	9.71867	3.45162	5.34941	5.90632	4.82982	5982	44	Y	E
ENSTGUG00000000311	0.0868393	0.0898451	0.256487	0.0264326	0.0635822	0.0872381	1218	6	NA	NA
ENSTGUG00000000312	432.672	442.694	687.676	439.27	515.564	539.039	1132	5	Y	C
ENSTGUG00000000313	113.628	75.1553	99.2285	117.722	94.9583	112.356	729	4	Y	L
ENSTGUG00000000314	1.34439	1.67966	0.951948	1.17922	1.47345	1.21797	1914	8	Y	E
ENSTGUG00000000315	19.7874	22.0558	10.8877	18.9038	14.7042	5.73381	2136	20	Y	J
ENSTGUG00000000316	25.9268	25.9305	27.4816	24.5258	27.4041	24.8266	1142	6	Y	H
ENSTGUG00000000317	0.0181042	0	0	0.0192837	0	0	897	2	NA	NA
ENSTGUG00000000319	4.09099	8.89357	14.2884	0.078469	0.096005	2.20988	537	2	Y	C
ENSTGUG00000000320	1.18773	1.96625	16.2783	0.0287445	0.0931366	2.37723	664	3	Y	C
ENSTGUG00000000321	0.264951	0.291731	0.119381	0.141114	0.12766	0.11651	963	4	NA	NA
ENSTGUG00000000322	2.84123	3.09599	2.44507	1.13162	1.7687	3.98519	744	3	Y	I
ENSTGUG00000000323	2.058	2.83821	5.04885	2.04019	1.92934	2.65207	1620	3	Y	C
ENSTGUG00000000324	115.04	104.975	110.957	129.566	137.883	103.867	324	2	Y	F
ENSTGUG00000000325	1.83498	0	0	0	2.21093	0	153	1	Y	C
ENSTGUG00000000326	9.29812	5.03105	11.3181	8.33588	4.60887	8.20585	1851	33	Y	A
ENSTGUG00000000326	9.29812	5.03105	11.3181	8.33588	4.60887	8.20585	1833	33	Y	A
ENSTGUG00000000326	9.29812	5.03105	11.3181	8.33588	4.60887	8.20585	1857	33	Y	A
ENSTGUG00000000327	0.104967	0.0481423	0.0261076	0.0559249	0.0495968	0.0478025	2385	23	NA	NA
ENSTGUG00000000328	22.3834	22.7752	21.6383	21.6184	21.6521	24.074	645	2	Y	L
ENSTGUG00000000329	1.67253	2.54337	9.57166	1.80257	2.52556	11.8122	2196	10	Y	G
ENSTGUG00000000330	0.11114	0.15578	0.0996395	0.143795	0.196073	0.074391	1803	13	NA	NA
ENSTGUG00000000331	20.0645	19.4114	20.7433	23.2601	20.09	25.7026	1698	14	Y	L
ENSTGUG00000000332	0.0358957	0	0	0	0	0	1260	13	NA	NA
ENSTGUG00000000333	52.8055	55.1233	9.20479	35.9686	34.189	12.1365	694	6	Y	J
ENSTGUG00000000334	11.4925	11.1809	5.49892	11.334	8.52598	3.71659	3240	24	Y	J
ENSTGUG00000000335	4.24421	4.08038	2.81039	4.21997	3.60833	2.59267	2619	21	Y	A
ENSTGUG00000000336	2.17322	3.49664	1.20156	1.85843	2.41089	1.54953	549	5	Y	E
ENSTGUG00000000337	2.53597	4.17905	1.6187	2.90635	5.72397	2.57312	1923	16	Y	H
ENSTGUG00000000339	27.1098	54.4495	32.4657	72.9562	201.405	432.777	339	1	Y	G
ENSTGUG00000000340	0.764705	0.463132	0.176605	0.896187	0.43816	0.21762	1362	1	NA	NA
ENSTGUG00000000341	26.582	23.2083	23.8142	30.644	32.1835	55.737	1252	10	Y	G
ENSTGUG00000000342	77.0159	71.2559	70.639	69.9728	46.243	58.0008	1131	4	Y	J
ENSTGUG00000000343	3.91881	7.51679	16.4453	4.5833	13.8302	17.2759	1863	10	Y	G
ENSTGUG00000000344	4.27212	5.02324	3.80564	4.03263	3.74717	3.13719	1032	6	Y	E
ENSTGUG00000000345	26.1015	17.0062	7.71458	30.1139	22.1812	4.17828	2652	18	Y	A
ENSTGUG00000000346	1.11815	0.911798	0.721157	0.804398	0.624428	0.558881	1977	18	Y	K
ENSTGUG00000000347	6.39431	6.06216	3.70947	7.01229	4.73094	3.22801	1143	12	Y	J
ENSTGUG00000000348	0.0262203	0	0	0	0.0452103	0.0307851	678	4	NA	NA
ENSTGUG00000000349	0.0701844	0.0972384	0.0635069	0.124574	0.100655	0	737	4	NA	NA
ENSTGUG00000000350	0	0	0.0148644	0.0175711	0	0	966	8	NA	NA
ENSTGUG00000000351	21.5106	17.7223	18.8174	17.9838	21.4746	15.5095	539	2	Y	F
ENSTGUG00000000352	145.115	109.495	103.038	172.489	162.059	79.3223	702	11	Y	F
ENSTGUG00000000353	4.39652	3.48063	2.45936	4.5897	3.36748	2.29856	778	5	Y	A
ENSTGUG00000000354	16.6323	16.2512	12.3828	16.5008	15.4379	13.0193	3615	31	Y	A
ENSTGUG00000000355	0	0	0	0	0	0	486	2	NA	NA
ENSTGUG00000000356	0	0	0	0	0	0	702	2	NA	NA
ENSTGUG00000000357	11.9095	9.2668	11.1993	12.8638	13.6966	12.2797	1035	10	Y	H
ENSTGUG00000000358	0.170074	0.397294	59.5377	0.294346	0.675891	48.3923	792	7	Y	C
ENSTGUG00000000359	4.50978	14.115	6.81347	7.16854	10.542	4.19092	1425	12	Y	C
ENSTGUG00000000360	19.3494	16.5388	13.233	20.1485	15.2613	8.4961	1389	9	Y	A
ENSTGUG00000000361	0.143401	0.158827	0.340241	0.130957	0.262114	0.300042	1440	13	Y	G
ENSTGUG00000000362	9.5468	10.7037	8.68062	12.174	16.8312	7.59487	1016	6	Y	F
ENSTGUG00000000363	3.51603	2.84588	11.9728	5.25075	4.98103	11.1525	2113	11	Y	C
ENSTGUG00000000364	64.3542	62.4871	91.6302	77.003	80.3978	110.652	2236	18	Y	B
ENSTGUG00000000365	1.00732	1.57608	0.774053	2.21566	2.23841	0.786258	3165	22	Y	F
ENSTGUG00000000366	2.50022	3.20284	8.69609	2.83316	3.33111	10.003	2208	5	Y	G
ENSTGUG00000000368	324.117	232.34	226.521	333.842	327.605	214.47	351	3	Y	H
ENSTGUG00000000369	3.92338	4.04967	3.62371	4.47526	3.4093	2.16182	2181	19	Y	J
ENSTGUG00000000370	24.0348	20.6399	24.599	24.7067	23.1043	21.8053	1281	10	Y	A
ENSTGUG00000000371	3.55061	4.01084	14.4373	3.58699	5.69168	16.8667	543	1	Y	G
ENSTGUG00000000372	0.376065	0.654335	1.88253	0.41663	0.66935	2.41616	1041	7	Y	G
ENSTGUG00000000373	94.5309	157.225	163.568	143.23	200.03	186.963	168	1	Y	L
ENSTGUG00000000374	6.09587	8.88436	10.9621	6.66793	10.3678	8.5761	1051	8	Y	C
ENSTGUG00000000375	3.90241	3.78657	4.09273	4.53986	3.853	3.064	2730	16	Y	A
ENSTGUG00000000376	100.223	77.4035	98.0462	117.413	111.213	149.484	1227	7	Y	L
ENSTGUG00000000377	2.51826	2.96992	3.73031	3.19657	2.50692	5.19808	2391	23	Y	L
ENSTGUG00000000378	0.211991	0.774614	1.03041	0	0.183883	0.456843	552	5	Y	C
ENSTGUG00000000379	136.493	141.73	138.486	131.751	120.502	89.8404	888	8	Y	J
ENSTGUG00000000380	1.02655	1.41967	0.825269	1.02372	1.08629	0.70902	2136	3	Y	D
ENSTGUG00000000381	4.99785	3.76509	2.18558	4.40428	2.13514	1.50706	1494	14	Y	J
ENSTGUG00000000382	0.0476457	0.0658164	0.0429187	0.0507536	0.0271958	0.0186222	996	3	NA	NA
ENSTGUG00000000383	0	0	0	0	0	0	861	8	NA	NA
ENSTGUG00000000384	15.7217	16.405	11.1297	17.4768	18.86	6.96761	219	1	Y	F
ENSTGUG00000000385	17.212	14.4761	28.3324	17.1987	10.7897	18.8162	732	2	Y	C
ENSTGUG00000000386	0.038867	0	0.10649	0.12412	0.0675869	0.182828	519	2	NA	NA
ENSTGUG00000000387	0.174684	0.241356	0.384972	0.185897	0.199651	0.273193	852	15	NA	NA
ENSTGUG00000000387	0.174684	0.241356	0.384972	0.185897	0.199651	0.273193	849	15	NA	NA
ENSTGUG00000000388	17.0268	18.6433	38.5317	16.4634	17.1767	43.666	534	6	Y	G
ENSTGUG00000000389	0.0194589	0	0.00873202	0.0310984	0.0165926	0	1506	11	NA	NA
ENSTGUG00000000390	0.194159	0.224426	0.687462	0.0973429	0.126746	0.48183	1311	14	NA	NA
ENSTGUG00000000391	14.7002	18.7222	30.2983	13.5571	16.6175	53.2401	2929	15	Y	G
ENSTGUG00000000392	23.7742	27.2899	30.0518	27.6137	25.9992	21.7454	2124	23	Y	C
ENSTGUG00000000393	0	0	0	0	0	0	393	3	NA	NA
ENSTGUG00000000395	172.699	205.457	103.403	152.924	221.08	110.605	594	3	Y	E
ENSTGUG00000000396	5.45893	4.86372	4.0738	6.47708	7.97868	5.22856	1650	20	Y	F
ENSTGUG00000000397	0.0630301	0.15053	0.333067	0.0910132	0.13697	0.234993	3441	42	NA	NA
ENSTGUG00000000397	0.0630301	0.15053	0.333067	0.0910132	0.13697	0.234993	1680	42	NA	NA
ENSTGUG00000000398	15.5465	16.9583	75.0081	15.9039	11.824	45.6295	486	3	Y	C
ENSTGUG00000000399	18.243	21.123	12.9229	17.3062	24.078	14.3377	787	5	Y	E
ENSTGUG00000000400	29.1567	42.2418	26.354	30.3174	40.1015	22.8421	783	4	Y	E
ENSTGUG00000000401	12.232	19.7793	20.1919	13.154	25.9851	26.4489	1422	15	Y	G
ENSTGUG00000000402	11.2435	14.0891	15.0332	12.3945	16.1753	13.1025	2002	12	Y	H
ENSTGUG00000000403	2.61629	3.03097	2.35198	3.20401	2.40988	1.45734	3828	32	Y	J
ENSTGUG00000000404	5.97778	7.74671	17.7366	9.51615	22.035	21.6666	1473	5	Y	G
ENSTGUG00000000405	19.8582	25.8622	101.275	27.2692	53.2595	126.522	939	10	Y	G
ENSTGUG00000000406	20.1619	26.3173	94.0809	26.7086	48.9114	114.525	645	2	Y	G
ENSTGUG00000000407	124.287	111.695	131.985	132.547	100.691	63.7504	528	4	Y	A
ENSTGUG00000000408	40.5473	39.4785	37.7736	37.429	29.5137	30.5263	1044	10	Y	J
ENSTGUG00000000409	5.47347	8.92257	7.39796	5.13911	6.55979	4.18045	1842	18	Y	J
ENSTGUG00000000410	0.39681	1.37614	7.84395	1.97698	38.6725	23.4839	1287	12	Y	G
ENSTGUG00000000411	16.9248	16.9698	24.5961	17.6327	18.5537	21.9529	1218	8	Y	C
ENSTGUG00000000412	0.275001	0.26354	0.076462	0.337949	0.272633	0.173744	795	4	NA	NA
ENSTGUG00000000413	21.394	21.1349	17.0957	21.9138	22.3543	14.6852	1815	16	Y	F
ENSTGUG00000000414	17.8147	19.7963	7.7752	17.7393	13.2791	5.62768	2724	8	Y	J
ENSTGUG00000000415	15.8115	13.2759	14.9252	15.7849	13.7302	12.2463	1770	1	Y	A
ENSTGUG00000000416	1.77718	2.11852	1.67368	1.98464	1.68373	1.34225	3195	18	Y	D
ENSTGUG00000000417	13.463	28.5562	34.6599	13.6638	24.8126	34.7575	1374	1	Y	G
ENSTGUG00000000418	10.6833	16.0265	16.2721	11.2579	15.1446	12.8275	759	9	Y	C
ENSTGUG00000000419	1.15055	0.975982	0.552439	1.12527	0.565769	0.881879	735	2	Y	I
ENSTGUG00000000420	4.88293	4.85823	5.14873	5.60265	5.10998	4.27417	903	5	Y	A
ENSTGUG00000000421	9.02418	11.9447	13.9659	11.3412	12.634	15.1644	3864	43	Y	G
ENSTGUG00000000422	0.269266	0.301219	0.147484	0.286908	0.191051	0.122651	1902	14	NA	NA
ENSTGUG00000000423	17.721	19.5561	14.5253	18.0982	17.9389	9.84809	1844	16	Y	D
ENSTGUG00000000424	12.2153	12.0878	7.38989	11.8112	12.0863	6.59537	2466	9	Y	E
ENSTGUG00000000425	6.31828	6.11585	20.7404	8.13145	15.3547	23.8533	822	7	Y	G
ENSTGUG00000000426	1.67297	2.45997	2.47009	1.87515	2.15624	2.13796	4029	26	Y	C
ENSTGUG00000000427	16.7964	20.8344	41.1938	21.7506	52.2423	44.6315	165	2	Y	L
ENSTGUG00000000428	20.5495	10.734	13.3066	17.8452	12.481	8.26892	399	4	Y	A
ENSTGUG00000000429	0.78005	0.975663	0.850989	0.398654	0.16194	0.659833	600	1	NA	NA
ENSTGUG00000000430	0.0192397	0.0596516	0.00863308	0.0102494	0.0656178	0	1521	9	NA	NA
ENSTGUG00000000431	193.476	144.28	249.801	253.494	282.207	357.356	622	5	Y	L
ENSTGUG00000000432	3.64402	2.11996	0.840063	3.78698	1.97841	0.548275	1476	11	Y	A
ENSTGUG00000000433	19.4812	16.152	10.1336	16.7301	13.8894	19.7423	655	3	Y	L
ENSTGUG00000000434	11.1329	14.7762	4.57685	10.0685	13.674	10.2064	2532	14	Y	E
ENSTGUG00000000435	119.716	100.51	107.811	126.073	133.944	111.074	180	3	Y	F
ENSTGUG00000000436	17.5904	24.8324	27.1467	19.3698	18.6061	21.5974	252	1	Y	C
ENSTGUG00000000437	4.14204	5.96801	3.59632	5.21383	4.74381	3.15043	1980	12	Y	D
ENSTGUG00000000438	11.2107	12.7221	13.795	6.44998	6.39322	6.32649	2073	18	Y	J
ENSTGUG00000000439	0.0507028	0.0262317	0.0227925	0	0.0541484	0	1200	8	NA	NA
ENSTGUG00000000440	24.2879	30.7661	22.5274	21.5281	27.1724	20.6107	2087	12	Y	E
ENSTGUG00000000441	2.84378	3.1368	2.48117	2.85367	2.53905	2.8902	1275	7	Y	I
ENSTGUG00000000442	21.1566	17.7846	16.6227	23.2961	21.6154	14.1901	1071	7	Y	F
ENSTGUG00000000443	10.325	10.9918	15.0389	11.6433	11.466	8.47578	780	7	Y	J
ENSTGUG00000000444	0.0600434	0.0810715	0.0591922	0.0970857	0.0685058	0.126019	6372	25	NA	NA
ENSTGUG00000000445	5.53293	4.93506	3.8767	6.15777	5.05887	3.29	1854	14	Y	F
ENSTGUG00000000446	145.887	120.127	56.6428	179.007	232.974	39.8582	686	3	Y	F
ENSTGUG00000000447	0	0	0	0	0	0	168	2	NA	NA
ENSTGUG00000000448	0.0954105	0.0773901	0.0305288	0.0290467	0.00579996	0.0319268	2069	13	NA	NA
ENSTGUG00000000449	0	0	0	0	0	0	186	2	NA	NA
ENSTGUG00000000451	0.0796737	0.0602817	0.0332817	0.0622597	0.085803	0.0310984	2601	18	NA	NA
ENSTGUG00000000452	2.42369	3.88996	3.62565	0.0372494	0.178386	0.532172	2388	1	Y	C
ENSTGUG00000000453	5.34276	5.89111	4.27808	5.82736	5.35114	3.5142	5688	58	Y	D
ENSTGUG00000000454	76.0201	75.2119	87.5006	81.1719	91.6853	65.9565	959	3	Y	H
ENSTGUG00000000455	0.693302	1.00121	0.510903	0.00332805	0.0291648	0.0694618	4290	4	NA	NA
ENSTGUG00000000456	0	0	0	0	0	0	132	1	NA	NA
ENSTGUG00000000458	25.3841	25.4006	19.9439	29.6057	22.3834	21.499	1506	4	Y	A
ENSTGUG00000000459	0.881569	1.25375	0.842331	1.16897	1.35577	0.803014	2151	3	Y	F
ENSTGUG00000000460	32.0451	30.6096	29.582	35.8156	28.5371	18.686	1724	9	Y	F
ENSTGUG00000000461	290.826	267.397	293.937	320.576	349.256	298.146	731	7	Y	B
ENSTGUG00000000462	1.62789	1.80198	0.606726	1.64346	1.26591	0.8626	3927	29	Y	A
ENSTGUG00000000463	13.7079	13.2623	10.2572	14.5799	15.0304	9.78761	2234	19	Y	F
ENSTGUG00000000464	0.0135568	0.0978787	0.0808618	0.134832	0.264961	0.0317458	3024	20	NA	NA
ENSTGUG00000000465	8.52816	10.7863	4.47418	8.80313	9.90445	4.60368	966	1	Y	E
ENSTGUG00000000467	0.636708	1.33467	0.917328	1.11331	1.31068	0.802911	471	2	Y	D
ENSTGUG00000000468	32.7041	51.0235	16.9748	30.5735	41.0956	15.4043	1133	5	Y	D
ENSTGUG00000000469	30.6367	15.2242	15.9469	35.6258	23.9572	10.0158	1098	5	Y	A
ENSTGUG00000000470	3.63443	4.35411	2.05519	3.76679	4.00075	1.54961	1407	51	Y	E
ENSTGUG00000000470	3.63443	4.35411	2.05519	3.76679	4.00075	1.54961	4986	51	Y	E
ENSTGUG00000000471	6.34175	9.39664	7.86811	6.97707	12.2927	10.6361	1365	11	Y	H
ENSTGUG00000000472	18.6381	17.7353	12.4855	20.1319	19.8218	9.31453	3012	21	Y	F
ENSTGUG00000000473	0.125653	0.0488142	0.0707343	0.0836562	0.215141	0.110498	1005	1	NA	NA
ENSTGUG00000000474	11.6024	12.9759	8.48984	12.0927	10.5204	6.72259	3210	19	Y	D
ENSTGUG00000000475	0.764918	1.62888	0.3637	0.599607	1.03698	0.253793	1077	7	Y	D
ENSTGUG00000000476	0.00901164	0.125368	0.827331	0.00720274	0.0477894	0.511588	5871	37	NA	NA
ENSTGUG00000000477	4.98473	5.01203	2.08864	4.7315	4.17666	3.37485	1297	6	Y	A
ENSTGUG00000000478	0.687693	1.34931	0.3787	0.456085	0.653972	0.135141	2853	18	Y	E
ENSTGUG00000000479	6.08927	4.7119	1.82352	7.41513	6.45202	1.73556	1923	15	Y	A
ENSTGUG00000000480	9.01598	9.37116	5.60504	8.98168	7.83141	5.38715	870	6	Y	J
ENSTGUG00000000481	0	0	0	0.0195321	0.0471782	0	888	9	NA	NA
ENSTGUG00000000482	74.2224	70.5026	76.5311	70.9033	65.8015	63.6184	774	4	Y	J
ENSTGUG00000000483	12.5149	12.5575	11.1173	13.3602	13.1208	9.92769	561	1	Y	F
ENSTGUG00000000484	18.3127	17.8233	13.6731	19.2877	16.914	10.3842	819	5	Y	F
ENSTGUG00000000485	1.3024	1.42665	0.614639	1.32878	0.762993	0.556152	1350	7	Y	E
ENSTGUG00000000486	46.1608	46.2931	39.852	54.0444	49.7436	31.8543	1413	26	Y	F
ENSTGUG00000000486	46.1608	46.2931	39.852	54.0444	49.7436	31.8543	1383	26	Y	F
ENSTGUG00000000487	1.10186	0.646373	0.686389	0.656754	0.346091	0.10373	480	4	Y	A
ENSTGUG00000000488	0.236454	0	0	0	0	0	294	2	NA	NA
ENSTGUG00000000489	19.8606	20.0336	16.2577	22.1277	20.5072	12.7407	3064	21	Y	F
ENSTGUG00000000490	3.16624	3.92082	3.36436	3.07701	3.37398	2.73895	2989	16	Y	J
ENSTGUG00000000491	628.698	471.378	554.556	816.151	680.461	460.935	2327	8	Y	A
ENSTGUG00000000492	0.0275606	0.0713249	0.19836	0.0440404	0.0117821	0.0323073	1119	8	NA	NA
ENSTGUG00000000493	25.0982	13.878	8.93712	26.1255	19.2753	5.46464	468	4	Y	A
ENSTGUG00000000494	19.299	19.7177	15.7048	20.6866	19.4093	12.7577	1272	14	Y	F
ENSTGUG00000000495	14.394	14.5096	11.4736	14.3052	13.38	8.97587	5139	38	Y	J
ENSTGUG00000000496	60.0095	56.4042	32.0113	56.4222	39.2474	15.4133	255	2	Y	J
ENSTGUG00000000497	0.645758	0.715721	0.458897	0.654493	0.482892	0.147592	1816	14	NA	NA
ENSTGUG00000000498	0.128565	0.0335136	0	0	0	0	588	6	NA	NA
ENSTGUG00000000499	0	0	0	0	0	0	216	2	NA	NA
ENSTGUG00000000500	11.2799	16.3323	9.26298	9.12416	13.4964	8.25367	1199	6	Y	E
ENSTGUG00000000501	4.50368	5.35443	3.35819	4.19216	4.28111	2.50292	1293	12	Y	E
ENSTGUG00000000502	37.0416	38.2634	25.7572	41.3052	36.2334	22.618	2765	22	Y	D
ENSTGUG00000000504	0.123328	0.0860293	0.864674	0.043758	0.143187	0.435221	501	6	Y	C
ENSTGUG00000000505	0	0.818957	0.358993	0.201026	0.888198	1.12086	249	2	Y	G
ENSTGUG00000000506	0	0.140712	0.123543	0.0708925	0.176952	0.314411	381	2	NA	NA
ENSTGUG00000000507	0	0	0	0	0	0	408	5	NA	NA
ENSTGUG00000000508	1.68928	1.42294	0.699855	2.11675	1.87672	1.95845	834	8	Y	L
ENSTGUG00000000509	4.81353	3.78336	14.504	3.46284	13.3252	15.5249	156	1	Y	H
ENSTGUG00000000510	3.15728	2.2748	13.3929	3.60454	5.25516	12.7071	867	7	Y	C
ENSTGUG00000000512	10.6807	6.31941	1.95409	10.1961	5.72581	1.33848	972	6	Y	A
ENSTGUG00000000513	5.63194	4.70151	2.77458	6.38622	6.17214	1.66966	987	19	Y	F
ENSTGUG00000000513	5.63194	4.70151	2.77458	6.38622	6.17214	1.66966	999	19	Y	F
ENSTGUG00000000513	5.63194	4.70151	2.77458	6.38622	6.17214	1.66966	1047	19	Y	F
ENSTGUG00000000514	6.43289	4.12738	1.77604	6.2866	4.20855	1.09831	1200	12	Y	A
ENSTGUG00000000515	14.482	17.2469	20.7961	16.0785	21.2822	27.1036	2490	18	Y	L
ENSTGUG00000000516	8.66384	5.2711	4.60438	9.26979	8.48465	6.90668	840	3	Y	L
ENSTGUG00000000517	0.0719444	0.0285516	0.232859	0.0648685	0.202354	0.563806	2502	22	NA	NA
ENSTGUG00000000518	1.6484	1.76072	0.606405	1.20044	1.48428	0.631201	951	12	Y	E
ENSTGUG00000000519	14.6612	12.7956	19.4242	19.3579	20.9341	20.7722	2060	15	Y	B
ENSTGUG00000000520	11.2237	10.6286	8.12312	12.7516	11.9717	9.60679	1341	10	Y	A
ENSTGUG00000000522	6.07147	10.5187	5.41342	5.36186	8.89593	5.37538	1275	12	Y	E
ENSTGUG00000000522	6.07147	10.5187	5.41342	5.36186	8.89593	5.37538	1251	12	Y	E
ENSTGUG00000000523	18.0193	22.0168	17.9429	19.2692	19.9214	17.9723	4070	25	Y	D
ENSTGUG00000000524	2.10744	3.33298	1.40446	1.79648	3.02668	1.48807	2256	15	Y	E
ENSTGUG00000000525	0.299457	0.141654	1.95052	0.695727	0.305314	4.827	660	5	Y	L
ENSTGUG00000000526	0	0.0726383	0	0	0	0	375	2	NA	NA
ENSTGUG00000000527	28.5732	31.904	25.9284	30.5543	32.0996	24.1655	1675	12	Y	E
ENSTGUG00000000528	20.1669	18.8842	14.7284	19.3088	18.1755	14.1869	918	1	Y	A
ENSTGUG00000000529	63.4834	54.5352	83.4364	67.4272	68.4749	68.6788	1252	7	Y	C
ENSTGUG00000000530	6.19513	8.32742	5.30524	7.06592	7.5737	5.66162	3601	21	Y	D
ENSTGUG00000000531	0.207297	0.478864	0.578537	0.119288	0.229005	0.310659	3279	21	NA	NA
ENSTGUG00000000531	0.207297	0.478864	0.578537	0.119288	0.229005	0.310659	480	21	NA	NA
ENSTGUG00000000532	16.153	18.3596	1.51198	17.1346	19.9215	1.86414	4332	23	Y	E
ENSTGUG00000000533	0.587453	1.76277	2.57639	0.406009	0.784294	1.51572	1803	5	Y	G
ENSTGUG00000000534	17.3445	19.4852	19.4813	14.5707	14.7592	18.8946	606	4	Y	C
ENSTGUG00000000535	84.1306	69.74	100.337	87.5473	78.3706	105.675	1161	6	Y	L
ENSTGUG00000000536	11.607	12.1863	6.709	10.6532	9.32094	4.72099	1623	10	Y	J
ENSTGUG00000000537	6.15401	8.13872	10.6496	7.199	9.65598	10.0549	1251	4	Y	G
ENSTGUG00000000538	108.753	98.4582	55.5122	97.6101	107.369	50.6632	1005	6	Y	E
ENSTGUG00000000539	38.9472	38.2612	27.5532	39.6316	33.4772	16.6629	459	3	Y	J
ENSTGUG00000000540	81.8607	50.7582	42.4728	98.8389	83.9794	23.355	770	5	Y	F
ENSTGUG00000000541	19.1854	18.125	15.1676	21.4766	19.4221	11.9399	1454	6	Y	F
ENSTGUG00000000542	159.287	147.994	238.226	177.42	242.449	268.084	177	1	Y	L
ENSTGUG00000000543	105.029	70.6117	94.292	124.018	122.027	81.4568	800	5	Y	F
ENSTGUG00000000544	70.2935	43.4543	34.1436	86.1693	73.8432	18.2344	1203	10	Y	F
ENSTGUG00000000545	2.98025	2.45229	0.592319	3.19437	2.62354	0.376316	1625	11	Y	A
ENSTGUG00000000547	12.4187	13.2475	17.1917	12.2627	13.6379	17.4039	1191	10	Y	G
ENSTGUG00000000548	6.7545	5.44061	4.94003	6.76034	5.86624	4.80299	912	7	Y	A
ENSTGUG00000000549	81.2107	92.2626	76.1376	74.2052	73.5096	72.4723	2547	17	Y	J
ENSTGUG00000000550	4.77281	4.35754	3.12269	5.77283	4.89028	3.00378	1738	9	Y	A
ENSTGUG00000000551	19.63	17.7301	16.2201	19.5797	17.5643	10.1012	1488	19	Y	J
ENSTGUG00000000552	7.20148	6.22334	3.72269	8.50625	11.8621	2.81878	1680	14	Y	F
ENSTGUG00000000553	0	0	0	0	0	0	117	1	NA	NA
ENSTGUG00000000554	1.13351	0.628621	0.935502	1.18026	1.56248	1.24196	698	5	Y	F
ENSTGUG00000000555	2.93088	3.14634	2.71155	3.35758	3.67648	3.29128	1230	15	Y	F
ENSTGUG00000000556	25.8035	24.7392	20.6045	32.6829	32.7556	16.8804	4326	27	Y	F
ENSTGUG00000000557	57.1848	39.6485	34.3165	60.681	52.813	29.2244	1520	6	Y	F
ENSTGUG00000000558	0.0353318	0.147546	0.0322004	0.112841	0.183883	0	552	4	NA	NA
ENSTGUG00000000559	0.984571	0.423864	0.318455	1.68188	0.414281	2.00465	879	1	Y	L
ENSTGUG00000000560	0	0	0	0.979612	0	0	171	2	NA	NA
ENSTGUG00000000562	0.141961	0.146904	0.220486	0.192482	0.0661667	2.28412	1182	12	Y	I
ENSTGUG00000000563	0.0689527	0.0359812	0	0	0.0298879	0.0405212	561	2	NA	NA
ENSTGUG00000000564	23.1321	21.6126	30.4848	22.3367	23.1991	23.6162	2462	16	Y	C
ENSTGUG00000000565	3.20431	5.57588	3.23356	3.16462	6.55096	2.96129	2484	16	Y	H
ENSTGUG00000000567	0.0589576	0.0307052	0	0.0313881	0	0	624	8	NA	NA
ENSTGUG00000000568	0.0836786	0.0247313	1.19245	0.0636772	0.244999	46.288	1261	5	Y	I
ENSTGUG00000000569	0	0	0.0308107	0.0546112	0.102507	0.040083	939	1	NA	NA
ENSTGUG00000000570	0.664048	0.268252	47.7334	3.20737	1.74623	77.2477	440	4	Y	G
ENSTGUG00000000571	332.991	408.367	416.199	550.041	578.786	810.001	614	4	Y	L
ENSTGUG00000000572	0	0.0629873	0.20534	0.0647813	0.013011	2.74505	1032	9	Y	I
ENSTGUG00000000573	29.1811	26.5501	20.3029	30.426	25.4949	11.621	876	13	Y	J
ENSTGUG00000000574	51.3483	53.9681	81.4437	38.6249	45.148	36.0425	639	3	Y	C
ENSTGUG00000000575	0	0	45.3131	0	0	75.7383	165	2	Y	G
ENSTGUG00000000576	9.67473	8.29162	5.46075	9.07195	10.0107	4.7105	378	4	Y	F
ENSTGUG00000000577	0.938496	1.14477	0.500056	1.12389	0.748109	0.413885	513	6	Y	D
ENSTGUG00000000578	37.576	30.6423	28.9092	38.4766	42.224	25.7961	1703	10	Y	F
ENSTGUG00000000579	4.16419	4.20162	5.69448	2.94083	5.6104	35.8044	1020	8	Y	I
ENSTGUG00000000580	5.01069	6.35397	1.69686	3.07046	7.50536	2.33148	357	2	Y	E
ENSTGUG00000000581	3.68232	4.42116	3.2809	4.35413	4.34383	2.55067	4464	14	Y	D
ENSTGUG00000000582	2519.22	2043.72	2097.67	2386.71	2357.28	2130.08	537	9	Y	K
ENSTGUG00000000582	2519.22	2043.72	2097.67	2386.71	2357.28	2130.08	522	9	Y	K
ENSTGUG00000000583	25.1787	17.9665	7.85014	28.4031	14.1569	5.61616	861	5	Y	A
ENSTGUG00000000584	26.1339	25.2882	19.445	29.3608	29.8768	30.3189	2001	11	Y	L
ENSTGUG00000000585	80.2681	79.1804	95.5763	85.7892	89.6626	79.6746	947	7	Y	C
ENSTGUG00000000586	3.89602	3.91399	2.00611	4.26102	4.04881	1.7695	801	2	Y	F
ENSTGUG00000000587	0	0	0.012438	0	0	0.0162061	1116	1	NA	NA
ENSTGUG00000000588	17.182	18.608	18.0676	20.5014	18.8145	16.6802	1092	8	Y	A
ENSTGUG00000000589	5.74206	4.47756	3.40013	4.23949	2.73221	2.64392	1461	15	Y	A
ENSTGUG00000000590	0.722269	1.84647	1.79901	0.0818505	0.420894	0.864855	1023	7	Y	C
ENSTGUG00000000591	44.6337	29.5707	40.1604	52.101	52.9198	40.1931	727	6	Y	H
ENSTGUG00000000592	47.9953	47.0188	70.165	59.2055	73.5505	72.3693	834	6	Y	B
ENSTGUG00000000593	6.50036	13.192	5.92566	8.26967	9.13087	4.01807	1825	16	Y	D
ENSTGUG00000000594	17.7613	15.2576	11.6246	16.7066	18.487	19.7805	2428	15	Y	L
ENSTGUG00000000595	57.5113	65.5454	86.3833	53.6803	53.1309	54.0182	1110	9	Y	C
ENSTGUG00000000596	7.36562	7.81151	4.82435	8.35658	6.92208	4.2443	1692	12	Y	J
ENSTGUG00000000597	0	0	0	0	0	0.0552992	462	2	NA	NA
ENSTGUG00000000598	68.2499	81.0409	72.1314	54.279	76.5813	123.223	1263	7	Y	G
ENSTGUG00000000599	9.16	7.75271	5.07001	9.44657	6.31062	4.07958	1455	9	Y	A
ENSTGUG00000000600	0.965335	0.249654	0.0976029	1.54264	0.360682	0	1251	2	Y	A
ENSTGUG00000000601	12.2459	12.266	7.10453	13.7908	10.21	5.3627	588	6	Y	J
ENSTGUG00000000602	16.7096	15.2463	13.7449	16.1199	13.8402	11.4807	2559	15	Y	J
ENSTGUG00000000603	8.50784	9.93851	6.4021	7.16804	8.01473	7.10891	1686	4	Y	E
ENSTGUG00000000604	1.08425	1.14022	0.670678	1.08601	0.706778	0.32259	981	8	Y	J
ENSTGUG00000000605	13.638	12.8815	13.3969	15.0442	14.1687	11.9638	1464	12	Y	A
ENSTGUG00000000606	3.79542	4.84168	2.41922	3.48749	3.79679	2.62701	2616	21	Y	E
ENSTGUG00000000607	0.645729	0.88649	0.420012	0.628647	0.570129	0.0913243	1340	6	NA	NA
ENSTGUG00000000608	15.2064	12.8608	10.9322	15.669	12.4704	8.4936	1827	11	Y	A
ENSTGUG00000000609	0.192912	0.149221	0.32948	0.341061	0.193717	0.477399	3111	22	NA	NA
ENSTGUG00000000610	38.9656	37.6716	44.7769	34.9744	48.3636	45.5301	1104	10	Y	G
ENSTGUG00000000611	38.2691	39.6434	41.5446	40.9248	44.0554	35.7539	1938	12	Y	H
ENSTGUG00000000612	7.27474	7.26855	52.3959	7.24496	5.52161	63.9981	1216	5	Y	G
ENSTGUG00000000613	5.04692	12.4101	4.31633	10.8629	20.3437	12.247	135	2	Y	E
ENSTGUG00000000614	139.348	107.505	115.754	154.439	121.808	94.0458	1888	8	Y	F
ENSTGUG00000000615	6.2754	6.38069	4.40738	7.87598	6.39474	4.3091	612	3	Y	F
ENSTGUG00000000616	3.6833	5.21416	4.23457	4.12319	4.43804	4.30953	14065	53	Y	C
ENSTGUG00000000617	5.78118	6.11161	4.13601	5.96924	4.78993	3.45438	1623	7	Y	D
ENSTGUG00000000618	15.3785	13.2612	14.4344	17.7533	16.6484	19.2004	825	6	Y	L
ENSTGUG00000000619	7.25895	8.93317	3.84493	6.58976	4.60251	2.02951	6600	20	Y	E
ENSTGUG00000000620	1.17678	1.27877	1.08343	1.23234	1.01224	0.872065	1461	6	Y	J
ENSTGUG00000000621	9.11085	8.3731	6.10452	9.71349	9.34105	4.808	3028	21	Y	F
ENSTGUG00000000622	8.2115	14.7346	10.9337	3.77808	4.63266	7.55757	2337	21	Y	J
ENSTGUG00000000623	171.418	265.109	197.474	102.847	138.599	105.222	264	1	Y	C
ENSTGUG00000000624	4.73038	6.74559	5.70259	4.88511	7.36143	7.08603	4392	28	Y	H
ENSTGUG00000000625	12.8588	13.9464	13.1569	12.7172	12.169	11.016	568	3	Y	J
ENSTGUG00000000626	2.7079	2.33802	1.81813	3.08461	2.70556	2.01971	2037	15	Y	A
ENSTGUG00000000627	0.929323	1.12055	5.45611	0.939638	1.62424	7.8215	465	5	Y	G
ENSTGUG00000000628	27.7838	22.599	30.8238	33.4892	33.2921	30.8365	1242	9	Y	B
ENSTGUG00000000629	0.0333112	0	0.0909666	0.106394	0	0	574	3	NA	NA
ENSTGUG00000000630	50.2092	49.4306	46.2424	50.8086	54.3427	43.7017	1076	4	Y	F
ENSTGUG00000000631	2.14891	3.18075	26.5032	3.06626	12.1312	44.7883	1173	5	Y	G
ENSTGUG00000000632	0.752657	0.978957	0.731226	0.744222	0.857832	0.441882	666	2	Y	J
ENSTGUG00000000633	3.93148	4.62393	2.9853	3.29635	3.19776	3.06702	798	3	Y	E
ENSTGUG00000000634	11.5317	9.26929	12.8954	15.553	12.7929	7.73351	2449	22	Y	A
ENSTGUG00000000635	10.9368	8.90267	12.256	12.8006	14.8488	24.0775	1664	12	Y	L
ENSTGUG00000000636	23.4949	29.4884	16.0637	23.3068	32.6097	14.273	2597	17	Y	E
ENSTGUG00000000637	1.24205	1.70501	2.2277	1.31215	1.70834	1.95693	3768	30	Y	G
ENSTGUG00000000638	3.04908	3.01439	0.996	3.67286	4.54259	0.938843	702	4	Y	F
ENSTGUG00000000639	24.8591	24.496	10.7634	27.1285	24.605	13.1689	882	6	Y	A
ENSTGUG00000000640	0.291466	0.101313	0.206239	0.310316	0.196249	0.342477	585	3	NA	NA
ENSTGUG00000000641	103.173	95.2245	77.8093	126.023	127.28	79.5589	1557	12	Y	F
ENSTGUG00000000642	13.454	11.1505	6.91441	10.3958	10.8201	4.68905	408	3	Y	E
ENSTGUG00000000643	0	0	0	0	0	0	360	4	NA	NA
ENSTGUG00000000644	0	0	0	0	0	0	324	2	NA	NA
ENSTGUG00000000645	7.38178	11.6586	7.69978	6.02856	9.59401	4.25638	1156	6	Y	D
ENSTGUG00000000646	0.0306057	0.0318931	0.0556284	0.0325868	0	0	608	3	NA	NA
ENSTGUG00000000647	2.02931	1.24409	1.28566	1.42651	0.819293	1.07119	2304	25	Y	A
ENSTGUG00000000648	12.9475	12.2219	12.0562	11.6215	9.84497	6.83457	1621	10	Y	J
ENSTGUG00000000649	8.25365	9.19541	5.06035	8.08469	14.9241	5.87831	520	2	Y	H
ENSTGUG00000000650	0.650694	0.834774	0.152747	0.723315	1.20973	0.149243	1095	8	Y	F
ENSTGUG00000000651	25.8573	25.1869	27.9187	24.7384	20.533	17.2215	561	6	Y	C
ENSTGUG00000000652	16.7327	17.4698	9.26457	14.6214	11.6919	6.84255	1695	5	Y	J
ENSTGUG00000000653	32.686	28.1622	40.2241	35.2156	33.2849	56.4479	1014	6	Y	L
ENSTGUG00000000654	0	0.0562986	0.122656	0	0.0233342	0	663	1	NA	NA
ENSTGUG00000000655	0.0382696	0.0237123	0.0137216	0.0163107	0.00651752	0.0179303	1863	17	NA	NA
ENSTGUG00000000656	4.37807	5.03731	7.47188	5.76258	3.6877	10.9079	760	2	Y	L
ENSTGUG00000000657	8.76947	5.97142	5.21822	11.6775	9.82787	4.28202	3693	30	Y	F
ENSTGUG00000000658	5.01778	5.71525	7.62108	4.78039	3.70124	11.4427	626	4	Y	L
ENSTGUG00000000659	1.67391	2.43939	0.469746	1.79751	2.16339	0.533695	1146	1	Y	E
ENSTGUG00000000660	14.1039	14.1294	10.9681	15.614	15.2802	10.8005	2499	14	Y	F
ENSTGUG00000000661	2.60814	4.36037	3.40432	2.08852	2.74979	1.75617	3588	12	Y	J
ENSTGUG00000000662	34.3351	36.662	23.5283	30.4535	33.5984	57.2354	879	9	Y	G
ENSTGUG00000000663	20.6986	21.0091	27.6752	19.2649	19.9047	25.6183	627	10	Y	C
ENSTGUG00000000664	22.5744	20.8008	12.9582	27.2273	29.7126	10.5312	1065	10	Y	F
ENSTGUG00000000665	0.0156444	0.105019	1.12898	0	0.0133231	0.375661	1827	5	Y	C
ENSTGUG00000000666	0.0300748	0.043453	0.409366	0.0320467	0.0665125	3.11343	2319	17	Y	I
ENSTGUG00000000667	4.40469	4.57425	5.88396	5.78802	5.934	7.04585	774	6	Y	B
ENSTGUG00000000668	0.874584	0.956096	1.47731	0.931853	1.20815	3.40182	1698	6	Y	L
ENSTGUG00000000669	2.02962	2.71379	1.3506	2.81866	2.94541	1.78651	1458	11	Y	D
ENSTGUG00000000670	4.31035	5.34937	2.47981	5.47321	3.8269	1.4351	870	6	Y	D
ENSTGUG00000000671	0.670613	0.278269	0.121054	0.265304	0.180849	0.0449516	858	6	NA	NA
ENSTGUG00000000672	1.44289	2.11112	4.13764	1.28698	2.08684	8.32943	231	1	Y	L
ENSTGUG00000000673	18.0266	17.0332	17.5872	19.2069	18.5354	17.1574	1671	12	Y	A
ENSTGUG00000000674	0.781716	1.69747	0.815322	0.942851	1.00567	1.78023	435	3	Y	J
ENSTGUG00000000675	26.7243	23.9927	23.4694	28.2392	26.516	21.8536	687	1	Y	F
ENSTGUG00000000676	8.6466	24.7429	4.71207	6.43306	11.0377	2.55721	1422	10	Y	E
ENSTGUG00000000677	0.325726	0.417403	0.276694	0.306121	0.295934	0.224758	858	6	NA	NA
ENSTGUG00000000678	1.80955	1.02313	1.01776	0.962852	0.514353	0.609908	387	2	Y	A
ENSTGUG00000000679	2.19308	1.60805	0.597136	1.47001	0.940739	0.465706	867	7	Y	J
ENSTGUG00000000680	34.2748	32.3177	23.6006	41.8269	36.9237	20.1376	2727	17	Y	F
ENSTGUG00000000681	8.95953	9.33994	9.29702	7.34899	7.69551	6.24341	1053	12	Y	C
ENSTGUG00000000681	8.95953	9.33994	9.29702	7.34899	7.69551	6.24341	1002	12	Y	C
ENSTGUG00000000682	9.06771	7.23632	5.35557	10.446	10.0786	3.74232	3183	21	Y	F
ENSTGUG00000000683	64.4966	79.4776	49.0259	62.4098	91.8803	67.6656	1024	5	Y	H
ENSTGUG00000000684	31.9833	26.6597	22.0902	37.331	41.6739	22.617	938	7	Y	H
ENSTGUG00000000685	0	0	0	0	0	0	99	1	NA	NA
ENSTGUG00000000686	5.01959	5.43081	4.2098	6.2503	5.78765	3.992	2703	23	Y	F
ENSTGUG00000000687	2.5556	3.0344	2.4007	3.07031	4.12613	2.23074	816	2	Y	F
ENSTGUG00000000688	14.8907	11.6594	7.74972	17.5488	15.2066	5.74576	4918	32	Y	F
ENSTGUG00000000689	0.0585209	0.121199	0.0658443	0.0311703	0.162706	0.0171519	1065	2	NA	NA
ENSTGUG00000000690	0	0.113588	0	0	0.0963536	0	306	5	NA	NA
ENSTGUG00000000691	4.98172	4.4135	6.89518	8.21772	8.3642	11.8554	822	5	Y	L
ENSTGUG00000000692	7.08324	8.07627	7.9348	6.9175	7.99971	7.99686	864	2	Y	C
ENSTGUG00000000693	1.6709	3.21443	30.2229	2.23448	2.426	39.0476	1692	8	Y	G
ENSTGUG00000000694	0.0123575	0.0905006	0.416121	0.010975	0.061101	0.165507	18838	95	NA	NA
ENSTGUG00000000695	0.397667	0.311106	0.27146	0.388095	0.746271	0.233656	576	2	NA	NA
ENSTGUG00000000696	3.33836	3.73547	2.87501	3.95633	4.84109	3.00573	3612	23	Y	H
ENSTGUG00000000697	11.991	7.72899	0.835336	19.7577	40.8837	2.93739	1278	3	Y	F
ENSTGUG00000000698	4.29409	4.69789	2.3957	5.06846	4.40809	3.68135	1317	18	Y	A
ENSTGUG00000000699	14.7568	10.7513	8.06914	15.3126	12.9091	6.32208	1258	6	Y	A
ENSTGUG00000000700	16.2249	29.4864	49.5766	14.8297	19.4909	32.5401	1140	3	Y	G
ENSTGUG00000000701	21.5537	21.6814	18.0811	24.7358	26.4474	14.9505	1317	13	Y	F
ENSTGUG00000000702	6.29991	5.66598	5.24637	7.39829	7.48654	5.22815	2469	24	Y	F
ENSTGUG00000000702	6.29991	5.66598	5.24637	7.39829	7.48654	5.22815	2106	24	Y	F
ENSTGUG00000000703	3.48583	3.79464	3.71618	3.35446	3.45675	2.99796	1821	11	Y	J
ENSTGUG00000000704	12.4528	11.7358	9.12847	15.2564	12.8833	9.01713	2865	24	Y	A
ENSTGUG00000000705	14.1444	26.63	16.0387	12.848	20.0777	15.874	1700	8	Y	C
ENSTGUG00000000706	0.0684007	0.178446	0.124592	0.0364103	0.148216	0.0803906	564	3	NA	NA
ENSTGUG00000000707	9.86704	14.4047	23.9538	10.0407	7.37341	15.112	2151	10	Y	C
ENSTGUG00000000708	6.07781	6.10431	3.84229	6.08969	5.57844	3.74854	3258	24	Y	A
ENSTGUG00000000709	113.576	99.9306	114.189	114.985	106.053	111.517	1186	4	Y	A
ENSTGUG00000000710	11.2748	11.3474	5.14541	12.3646	10.8482	4.2263	528	4	Y	E
ENSTGUG00000000711	11.8533	6.03217	1.38236	9.68316	4.95301	1.29988	1644	12	Y	A
ENSTGUG00000000712	0	0.0452222	0	0.0459649	0.150624	0	486	1	NA	NA
ENSTGUG00000000713	1.56307	1.64155	0.514688	0.699145	0.876263	0.405522	1263	4	Y	J
ENSTGUG00000000714	0.718207	1.35619	2.18037	1.67487	0.800364	1.20586	564	6	Y	A
ENSTGUG00000000715	28.924	39.6127	25.5791	27.2676	40.9332	23.2695	1681	12	Y	E
ENSTGUG00000000716	13.8256	13.6638	9.98594	16.3846	14.9254	9.14107	624	8	Y	F
ENSTGUG00000000717	30.232	25.2134	22.1652	29.6892	30.6448	23.3553	1397	7	Y	H
ENSTGUG00000000718	6.7068	8.5805	5.00521	6.16572	7.31275	3.37518	1026	2	Y	E
ENSTGUG00000000719	23.3847	20.576	14.0371	21.8361	20.2207	13.2695	1245	12	Y	A
ENSTGUG00000000720	2.14059	3.9141	1.48701	2.12956	3.11559	1.46007	3702	19	Y	E
ENSTGUG00000000721	1.41303	1.6022	2.23221	1.27497	1.46675	15.2834	960	7	Y	I
ENSTGUG00000000722	1.40573	2.0454	4.26975	0.385165	0.638002	1.61499	2103	10	Y	C
ENSTGUG00000000723	11.74	13.0841	5.9227	10.4982	13.6305	6.32501	639	5	Y	E
ENSTGUG00000000724	158.262	157.894	210.449	168.671	158.385	133.599	1252	9	Y	C
ENSTGUG00000000725	31.3945	35.6811	20.2333	28.9461	41.9069	18.6331	1154	6	Y	E
ENSTGUG00000000726	0.167969	0.162782	0.159444	0.623743	0.272594	0.21456	2706	16	NA	NA
ENSTGUG00000000727	0.433357	0.409922	4.66343	0.422104	0.454784	2.85877	1224	11	Y	C
ENSTGUG00000000728	0.0726157	0.0428094	0.00464251	0.0331624	0.0220476	0.0182205	2659	23	NA	NA
ENSTGUG00000000729	28.7235	36.9293	28.4433	26.9735	26.5178	19.2712	5613	32	Y	J
ENSTGUG00000000730	88.9281	73.9729	92.8158	95.6609	96.9658	107.589	1075	13	Y	B
ENSTGUG00000000730	88.9281	73.9729	92.8158	95.6609	96.9658	107.589	1072	13	Y	B
ENSTGUG00000000731	15.5496	14.575	11.9041	16.4316	16.1322	10.6457	1692	9	Y	F
ENSTGUG00000000732	15.402	21.5814	13.0108	15.4589	22.5433	15.1663	2392	24	Y	H
ENSTGUG00000000733	3.87702	4.78548	2.96309	4.46839	3.95921	2.17112	1848	5	Y	D
ENSTGUG00000000734	0	0	0.0144145	0	0	0	990	9	NA	NA
ENSTGUG00000000735	34.3609	29.578	24.2908	30.4033	25.5734	24.6686	837	8	Y	A
ENSTGUG00000000737	0	0.0509679	0.0221967	0.026106	0.0422201	0.0287756	712	3	NA	NA
ENSTGUG00000000738	4.95366	3.47267	2.53582	6.51002	5.48368	1.4366	3582	27	Y	F
ENSTGUG00000000739	5.74437	8.21916	4.21137	6.32439	8.55248	4.94594	2067	17	Y	D
ENSTGUG00000000740	34.7681	31.4037	24.9711	29.6744	24.9762	13.6873	684	7	Y	J
ENSTGUG00000000741	27.9436	27.5019	16.2151	23.0729	14.6539	7.05153	663	3	Y	J
ENSTGUG00000000742	3.52277	4.96966	2.66922	3.67558	5.1263	2.60881	1593	8	Y	E
ENSTGUG00000000743	0.630891	1.16997	0.628391	0.601288	0.824854	0.642471	957	5	Y	C
ENSTGUG00000000744	8.55932	9.19823	5.16673	8.61514	8.14421	3.44989	1677	12	Y	J
ENSTGUG00000000745	13.7369	11.1276	8.91635	13.8899	11.2	7.97112	2598	19	Y	A
ENSTGUG00000000746	5.91963	6.91265	6.04207	7.24018	7.11527	4.51956	2953	23	Y	D
ENSTGUG00000000747	0.272665	0.658391	0.26854	0.193652	0.399435	0.136969	1176	4	NA	NA
ENSTGUG00000000748	2.92071	3.40481	1.825	2.61071	2.47851	1.44235	5439	41	Y	E
ENSTGUG00000000749	0.0323591	0.0780683	0.00968668	0.0459673	0.0184079	0.0252786	1377	9	NA	NA
ENSTGUG00000000750	7.43222	8.89193	9.30221	7.87588	8.83819	7.94627	1470	17	Y	H
ENSTGUG00000000751	7.5551	8.27343	4.70031	6.87648	7.49004	5.06233	2619	22	Y	E
ENSTGUG00000000752	38.4817	27.584	20.1978	45.9246	37.6035	12.3436	492	13	Y	F
ENSTGUG00000000752	38.4817	27.584	20.1978	45.9246	37.6035	12.3436	855	13	Y	F
ENSTGUG00000000753	102.568	78.6235	55.7584	109.322	102.665	42.489	1502	12	Y	F
ENSTGUG00000000754	0.36741	0.24677	0.173059	0.176157	0.164418	0.139892	1584	12	NA	NA
ENSTGUG00000000755	1.80713	2.18318	1.90153	1.84646	2.39722	1.31861	714	3	Y	H
ENSTGUG00000000756	0.287028	0.397752	0.324752	0.356618	0.35002	0.421124	725	3	NA	NA
ENSTGUG00000000757	1.37778	1.81727	1.45315	2.37979	1.60225	1.66544	756	9	Y	A
ENSTGUG00000000757	1.37778	1.81727	1.45315	2.37979	1.60225	1.66544	738	9	Y	A
ENSTGUG00000000758	7.92957	8.50472	5.24256	8.47649	8.471	4.91154	1128	11	Y	E
ENSTGUG00000000759	2.12939	2.76793	2.45188	2.89095	5.68086	2.38935	1176	3	Y	H
ENSTGUG00000000760	24.329	28.2557	30.1608	31.7587	28.1488	23.028	480	4	Y	A
ENSTGUG00000000761	32.0847	39.4906	29.9313	33.5654	38.5708	31.0749	645	10	Y	D
ENSTGUG00000000762	3.90977	3.74929	2.33182	4.22938	3.46333	1.98435	599	3	Y	J
ENSTGUG00000000763	6.78845	8.46826	5.45494	5.61165	6.57971	4.1205	1999	19	Y	J
ENSTGUG00000000763	6.78845	8.46826	5.45494	5.61165	6.57971	4.1205	2059	19	Y	J
ENSTGUG00000000764	16.6917	18.9607	11.4555	13.9402	13.3904	10.5378	1989	15	Y	E
ENSTGUG00000000765	92.1515	80.3484	55.0513	83.9738	64.3027	48.4351	1329	5	Y	J
ENSTGUG00000000766	13.1985	18.2449	11.3465	12.5576	19.9456	12.1702	600	7	Y	H
ENSTGUG00000000767	57.6064	72.5062	93.643	69.4392	85.6904	94.5831	204	4	Y	G
ENSTGUG00000000767	57.6064	72.5062	93.643	69.4392	85.6904	94.5831	213	4	Y	G
ENSTGUG00000000768	8.32541	10.5529	5.07772	8.67237	11.0831	5.10281	1228	9	Y	E
ENSTGUG00000000769	0.0802639	0.166148	0.312834	0.128259	0.262993	0.376332	1143	5	NA	NA
ENSTGUG00000000770	699.028	912.452	2641.1	601.259	637.574	1294.88	1561	23	Y	C
ENSTGUG00000000770	699.028	912.452	2641.1	601.259	637.574	1294.88	1510	23	Y	C
ENSTGUG00000000771	21.4728	20.6614	16.2844	19.63	20.9379	13.8133	993	10	Y	A
ENSTGUG00000000772	0	2.17446	1.64769	0	0	0	153	2	Y	C
ENSTGUG00000000773	13.874	11.6059	8.86649	14.309	13.8781	5.84149	1374	7	Y	F
ENSTGUG00000000774	0.374744	0.525554	0.299164	0.437172	0.524916	0.181685	5961	42	NA	NA
ENSTGUG00000000775	7.9144	9.85685	8.27908	7.86051	8.8522	8.095	3237	24	Y	E
ENSTGUG00000000776	3.18374	4.41014	4.74998	4.79807	8.03176	5.37814	13092	25	Y	H
ENSTGUG00000000777	7.59969	12.6951	7.09171	9.01149	13.9061	5.28685	4302	30	Y	H
ENSTGUG00000000778	5.20804	4.41765	3.81695	5.28085	5.0016	3.06498	1311	4	Y	A
ENSTGUG00000000779	18.5766	25.9127	22.595	19.2817	22.9407	13.2626	180	1	Y	J
ENSTGUG00000000780	9.12472	6.74336	5.60395	10.1231	6.84504	4.98757	1272	10	Y	A
ENSTGUG00000000781	36.2223	20.1174	15.0314	46.5657	41.7761	8.47131	1893	14	Y	F
ENSTGUG00000000782	5.11313	5.33965	7.03544	5.59156	5.19524	5.51627	1422	10	Y	C
ENSTGUG00000000783	4.4096	5.01948	2.70292	4.95533	3.38557	1.85497	4506	35	Y	D
ENSTGUG00000000784	41.4054	39.811	35.5577	36.006	25.2483	16.3714	3477	17	Y	C
ENSTGUG00000000785	0.0536607	0.12206	0.0385507	0.125775	0.0915736	0.037727	1383	9	NA	NA
ENSTGUG00000000786	0.0430182	0.111668	0.174966	0.068724	0.0924256	0.126192	783	10	NA	NA
ENSTGUG00000000787	0.0847062	0.0876277	9.35312	0.0644589	2.33563	15.0896	1248	11	Y	G
ENSTGUG00000000788	81.6089	100.51	243.942	85.75	165.866	279.247	495	3	Y	G
ENSTGUG00000000789	0.719075	0.780345	0.163309	0.765636	1.34656	0.351943	617	3	Y	E
ENSTGUG00000000790	34.7308	19.5536	15.0362	38.3838	31.7145	6.80064	1335	11	Y	F
ENSTGUG00000000792	3.84873	5.08468	9.18639	2.8525	1.94994	4.29902	375	4	Y	C
ENSTGUG00000000793	23.1305	58.9468	144.188	17.6509	69.1812	202.412	1029	12	Y	G
ENSTGUG00000000794	0.0471058	0.154056	0.161879	0.0501914	0.0334309	0.0919619	1821	13	NA	NA
ENSTGUG00000000795	0.151113	0.197142	0.406434	0.194908	0.352238	1.09	1800	1	Y	L
ENSTGUG00000000796	12.3484	12.4369	11.7706	13.7834	14.0798	11.0191	2679	20	Y	F
ENSTGUG00000000797	83.5329	81.4711	108.355	92.9347	89.5935	71.2625	2412	18	Y	C
ENSTGUG00000000798	0.0953904	0.197244	0.218898	0.191968	0.198944	0.161452	1398	8	NA	NA
ENSTGUG00000000799	71.1802	93.4964	162.057	68.6386	60.3682	88.5295	2278	23	Y	C
ENSTGUG00000000800	0.367864	0.285203	0.00917355	0.14153	0.209186	0.0359188	1443	12	NA	NA
ENSTGUG00000000801	5.27714	6.7566	3.90772	5.42677	4.47923	3.51067	823	8	Y	E
ENSTGUG00000000802	0.0628265	0.081357	0.254643	0.0334625	0.0268926	0.313077	1005	7	NA	NA
ENSTGUG00000000803	67.9512	73.1454	73.8659	62.4675	72.5513	59.5686	528	6	Y	C
ENSTGUG00000000804	71.6154	67.1108	66.7222	74.2	77.6389	58.1582	1180	11	Y	F
ENSTGUG00000000805	61.6811	51.5623	39.4605	64.4685	49.9893	27.7279	1800	15	Y	A
ENSTGUG00000000806	31.7699	24.1637	9.14178	27.129	14.3524	4.76178	1041	3	Y	J
ENSTGUG00000000807	32.6753	34.6297	25.9243	37.9509	48.6568	20.7081	272	3	Y	F
ENSTGUG00000000808	0.0618108	0.0405873	0.00503077	0.0479013	0.0191137	0.0065801	2469	21	NA	NA
ENSTGUG00000000809	5.52478	3.96426	0	4.86435	4.17197	3.01901	192	2	Y	A
ENSTGUG00000000810	2.54963	1.80152	0.50396	2.30249	1.37737	0.365083	354	3	Y	A
ENSTGUG00000000811	3.46029	3.99656	3.86568	3.63915	4.26846	5.91298	2181	18	Y	L
ENSTGUG00000000812	82.8517	60.5783	48.4041	93.1033	92.1709	37.4579	1491	12	Y	F
ENSTGUG00000000813	10.2429	11.2621	13.5316	9.9401	10.0636	14.9779	1410	11	Y	L
ENSTGUG00000000814	25.2778	20.9693	20.8325	25.0273	23.7797	16.2747	1358	8	Y	F
ENSTGUG00000000815	54.2058	48.1449	64.2794	57.8547	56.0793	50.0576	2345	15	Y	A
ENSTGUG00000000816	0.640335	0.137646	0.484917	1.22861	0.587513	0.759946	285	3	Y	A
ENSTGUG00000000817	22.4117	20.3447	12.8846	25.7143	27.1837	13.5496	669	6	Y	F
ENSTGUG00000000818	17.9163	17.1002	17.7424	16.6233	16.2115	15.7534	2327	23	Y	C
ENSTGUG00000000819	23.2948	17.6528	18.2537	26.7542	23.8017	14.5908	2748	14	Y	A
ENSTGUG00000000820	115.739	114.172	80.1979	114.226	127.49	81.2615	1903	17	Y	E
ENSTGUG00000000821	59.5388	73.363	81.1531	55.9266	60.9383	60.0445	771	7	Y	C
ENSTGUG00000000822	1.62631	3.21548	6.73489	2.02764	3.00485	6.01654	465	4	Y	G
ENSTGUG00000000823	9.65167	6.92227	3.73535	8.13011	5.3132	2.84985	1932	12	Y	A
ENSTGUG00000000824	35.2026	52.056	21.0861	34.1939	44.7232	20.1083	2317	7	Y	D
ENSTGUG00000000825	28.5486	28.1255	23.3016	28.5828	31.8047	19.1218	692	4	Y	F
ENSTGUG00000000826	15.2478	17.0229	14.1805	16.2326	16.4953	10.1715	2067	16	Y	J
ENSTGUG00000000827	40.3833	29.9674	22.5027	36.2862	28.3272	15.5768	1443	7	Y	K
ENSTGUG00000000828	14.3492	14.9963	11.4154	14.4506	14.5702	12.0567	942	2	Y	A
ENSTGUG00000000829	18.2689	20.9909	11.5848	18.4768	22.9176	10.3815	939	10	Y	E
ENSTGUG00000000830	0.629857	1.09944	0.459816	0.440041	0.880803	0.363035	1359	42	NA	NA
ENSTGUG00000000830	0.629857	1.09944	0.459816	0.440041	0.880803	0.363035	1359	42	NA	NA
ENSTGUG00000000830	0.629857	1.09944	0.459816	0.440041	0.880803	0.363035	1430	42	NA	NA
ENSTGUG00000000831	62.9502	54.5031	28.0432	75.409	62.9849	19.3307	1776	17	Y	F
ENSTGUG00000000832	17.0838	14.162	13.9643	17.5361	18.1879	11.2145	973	2	Y	F
ENSTGUG00000000833	60.7221	60.7935	47.3127	63.9489	77.1911	34.6348	1167	6	Y	F
ENSTGUG00000000834	16.2712	9.49534	28.9087	24.2381	21.8919	23.6113	1057	4	Y	A
ENSTGUG00000000835	15.8187	15.375	9.24093	15.0215	18.8148	14.1938	698	5	Y	E
ENSTGUG00000000836	10.3793	11.7858	7.25094	10.0686	12.3431	9.60242	867	3	Y	E
ENSTGUG00000000837	0.223842	0.235525	0.309648	0.17866	0.295261	0.131897	414	6	NA	NA
ENSTGUG00000000838	2.7916	3.56845	2.36396	3.84658	2.7928	1.56026	1488	13	Y	D
ENSTGUG00000000839	33.1987	28.3023	25.12	43.9602	44.8479	28.1744	2043	12	Y	H
ENSTGUG00000000840	9.90735	12.3558	15.6301	9.33467	24.1434	11.1599	1183	11	Y	H
ENSTGUG00000000841	3.29469	4.26558	1.89725	3.33547	3.88608	1.8415	4155	24	Y	E
ENSTGUG00000000842	26.285	51.3879	353.259	28.6339	40.073	242.193	765	4	Y	C
ENSTGUG00000000843	5.47861	6.20972	21.6052	5.89743	7.90992	38.5074	615	1	Y	G
ENSTGUG00000000844	49.8864	47.0125	40.7856	55.3867	50.9169	36.1994	1348	8	Y	F
ENSTGUG00000000845	33.4326	35.5677	26.2034	34.9566	31.5647	21.3298	1404	14	Y	J
ENSTGUG00000000846	30.8306	29.6328	27.375	30.5414	35.3445	28.7333	2367	24	Y	H
ENSTGUG00000000847	2.84355	2.33588	0.998599	2.36357	2.39363	1.73578	1677	19	Y	E
ENSTGUG00000000848	0.195834	0.150317	0.0325984	0.194124	0.174156	0.0373267	3002	10	NA	NA
ENSTGUG00000000849	0.0091459	0.00945036	0.139492	0.0194892	0.023387	0.0214295	1590	12	NA	NA
ENSTGUG00000000850	115.2	97.7541	93.6537	133.855	120.553	90.9575	1561	11	Y	F
ENSTGUG00000000851	48.0071	43.031	30.173	55.5379	47.3467	26.6979	999	7	Y	F
ENSTGUG00000000852	34.2255	30.9451	29.9535	38.2326	29.3102	26.8049	2746	22	Y	A
ENSTGUG00000000853	0.08621	0.172156	0.0361166	0.0717751	0.125761	0.0220752	4944	24	NA	NA
ENSTGUG00000000854	4.15921	2.40702	0.848155	3.35314	4.50009	3.06449	300	2	Y	L
ENSTGUG00000000855	0	0	0	0	0	0	693	3	NA	NA
ENSTGUG00000000856	7.05776	7.12603	4.72491	7.37744	8.81031	6.53114	1155	8	Y	E
ENSTGUG00000000857	26.6936	26.9893	18.8823	25.1388	33.8211	11.1022	279	2	Y	F
ENSTGUG00000000858	0	0.126766	0	0	0	0	294	2	NA	NA
ENSTGUG00000000859	0.534224	0.786237	0.388529	0.512366	0.481007	0.183456	3786	26	Y	E
ENSTGUG00000000859	0.534224	0.786237	0.388529	0.512366	0.481007	0.183456	3768	26	Y	E
ENSTGUG00000000860	0	0.339463	0.878966	0.328864	0.605031	0.734282	216	2	NA	NA
ENSTGUG00000000861	0.486241	0.0532309	0.115937	0.463292	0.0882155	0.0600891	690	7	NA	NA
ENSTGUG00000000862	0.0376315	0.0194441	0.0337672	0.0100236	0	0	1551	1	NA	NA
ENSTGUG00000000863	0	0	0	0	0	0.0248206	795	6	NA	NA
ENSTGUG00000000864	23.059	23.1016	11.3654	20.6433	13.9318	5.79054	1428	5	Y	J
ENSTGUG00000000865	1997.26	1330.59	1704.56	1473.6	2007.05	1950.34	487	3	Y	H
ENSTGUG00000000866	106.644	74.734	68.119	128.39	116.209	45.2877	1233	8	Y	F
ENSTGUG00000000867	20.2469	15.6043	10.3681	23.6164	22.7308	8.56458	2751	32	Y	F
ENSTGUG00000000867	20.2469	15.6043	10.3681	23.6164	22.7308	8.56458	1710	32	Y	F
ENSTGUG00000000868	67.0622	152.713	55.3307	115.187	117.328	146.319	123	2	Y	G
ENSTGUG00000000869	71.1309	60.0258	66.1768	89.2202	94.2703	69.6337	1790	11	Y	F
ENSTGUG00000000870	7.43914	8.35841	7.66181	6.95237	8.22463	7.31842	570	3	Y	H
ENSTGUG00000000871	24.6536	22.9053	14.8584	25.6844	18.3269	8.76173	2634	14	Y	J
ENSTGUG00000000872	10.1551	10.1705	6.12354	12.5478	12.0265	5.14022	1722	17	Y	F
ENSTGUG00000000873	32.9547	38.5791	34.22	22.7309	22.3374	26.5432	420	4	Y	J
ENSTGUG00000000874	69.4684	61.2794	67.3394	83.6136	92.0799	68.4927	510	4	Y	F
ENSTGUG00000000875	0.770651	0.994319	0.719046	1.96396	1.90698	0.744591	2184	11	Y	F
ENSTGUG00000000876	23.7137	23.502	32.7534	23.6338	23.0863	24.8694	1461	8	Y	C
ENSTGUG00000000877	69.3288	77.5186	41.1834	77.9192	67.7954	30.4447	480	3	Y	J
ENSTGUG00000000878	3.59989	4.75394	5.42143	4.89738	3.89665	3.59806	741	8	Y	C
ENSTGUG00000000879	0.641611	0.794358	0.521497	0.600118	0.549256	0.678901	1008	1	NA	NA
ENSTGUG00000000880	139.598	131.912	92.0604	152.51	152.179	77.0537	1416	12	Y	F
ENSTGUG00000000881	6.29847	8.1081	4.03095	6.54604	10.3135	3.8103	2335	17	Y	E
ENSTGUG00000000882	5.40419	7.32311	13.4553	5.12785	7.6233	13.4466	1230	8	Y	G
ENSTGUG00000000883	0.2157	0.498898	1.42595	0.175725	0.509504	0.743574	1185	8	Y	C
ENSTGUG00000000884	930.217	872.622	610.536	900.69	874.553	473.723	1266	6	Y	A
ENSTGUG00000000885	8.69186	10.2855	15.1555	10.982	8.07843	9.32355	1728	2	Y	C
ENSTGUG00000000886	1.72419	1.54536	1.39466	2.28736	2.90193	1.32671	1701	5	Y	F
ENSTGUG00000000887	0.139749	0.153401	0.0626738	0.0651431	0.0297712	0.0306961	1656	19	NA	NA
ENSTGUG00000000888	2.5488	4.022	3.60552	1.92498	3.08476	2.30373	2657	13	Y	J
ENSTGUG00000000889	24.6175	20.3733	15.3032	27.7658	26.6452	16.3532	3378	26	Y	A
ENSTGUG00000000890	43.2726	36.6254	31.7907	41.0804	40.4276	26.2235	1404	9	Y	F
ENSTGUG00000000891	3.70634	5.49895	2.5207	3.47017	3.97134	1.9261	1440	10	Y	E
ENSTGUG00000000892	9.71729	13.4683	8.76081	9.64315	16.6522	14.1784	321	3	Y	H
ENSTGUG00000000893	22.1517	20.3227	17.9792	21.7019	22.3109	16.4863	1170	23	Y	F
ENSTGUG00000000893	22.1517	20.3227	17.9792	21.7019	22.3109	16.4863	1131	23	Y	F
ENSTGUG00000000894	3.55454	4.03893	2.80674	3.09951	3.52696	1.8174	1321	5	Y	J
ENSTGUG00000000895	1069.28	874.74	1142.26	1161.37	1269.95	1213.69	213	2	Y	H
ENSTGUG00000000896	2.30291	1.69042	0.799798	3.01638	1.60819	0.517243	1665	15	Y	D
ENSTGUG00000000897	1.00023	1.24151	0.32779	0.81488	0.813855	0.24823	1278	1	Y	E
ENSTGUG00000000898	17.0337	16.7985	15.8991	16.2346	17.9596	11.8669	1146	9	Y	J
ENSTGUG00000000899	281.839	238.389	343.704	341.076	325.437	496.332	350	2	Y	L
ENSTGUG00000000900	1.13879	0.56301	0.848428	0.96962	1.21709	1.6141	357	4	Y	H
ENSTGUG00000000902	1.01406	0.616444	0.0797737	0.729211	0.422358	0.118854	1200	1	Y	A
ENSTGUG00000000903	12.4397	16.6993	15.3221	10.1004	10.3403	11.0536	3295	26	Y	C
ENSTGUG00000000904	427.318	310.857	112.838	470.834	379.521	219.944	339	2	Y	A
ENSTGUG00000000905	3.12075	3.66616	2.93606	3.87704	3.4361	2.75643	3432	29	Y	D
ENSTGUG00000000906	17.6493	19.3676	25.7109	16.7485	15.7231	25.4447	855	4	Y	G
ENSTGUG00000000907	9.0819	4.73375	4.37052	9.40409	10.455	2.62689	1047	5	Y	F
ENSTGUG00000000908	0	0	0	0	0	0	654	5	NA	NA
ENSTGUG00000000909	0.0340431	0	0.0767165	0.0362624	0	0.0399229	942	6	NA	NA
ENSTGUG00000000910	16.0141	10.7812	40.0348	12.0693	13.8839	29.8261	663	2	Y	C
ENSTGUG00000000911	41.6824	48.3281	28.6946	42.6699	35.3772	18.9716	2013	21	Y	J
ENSTGUG00000000912	2.36536	2.93891	0.619262	0.0305427	0.220703	0.336114	1083	5	Y	J
ENSTGUG00000000913	12.4836	12.215	9.20168	11.2785	11.4405	5.62172	879	9	Y	J
ENSTGUG00000000914	0	0.321667	0	0.312085	0.571515	2.09028	219	1	Y	L
ENSTGUG00000000915	0	0	0	0	0	0	132	1	NA	NA
ENSTGUG00000000916	1.40025	1.17268	1.10099	1.30027	0.985056	1.30541	903	11	Y	I
ENSTGUG00000000917	2.45556	2.81572	0.425335	3.4431	1.80861	0.661701	1890	13	Y	A
ENSTGUG00000000918	0	0	0	0	0	0	198	1	NA	NA
ENSTGUG00000000919	2.85599	2.42663	2.98441	2.73657	2.20626	3.30117	1526	9	Y	L
ENSTGUG00000000920	241.429	200.447	358.688	249.275	275.496	394.027	729	6	Y	G
ENSTGUG00000000921	26.9404	23.5578	24.4105	25.0775	24.2781	24.8455	1458	7	Y	K
ENSTGUG00000000922	165.927	147.172	151.421	172.611	180.408	148.917	426	4	Y	F
ENSTGUG00000000923	1.0604	1.22018	1.38253	1.19515	0.975105	1.10436	2700	21	Y	C
ENSTGUG00000000924	18.1742	17.2253	15.7126	20.298	24.1548	14.75	2695	21	Y	F
ENSTGUG00000000925	12.5173	14.366	6.97618	13.641	11.0776	5.39	1398	13	Y	A
ENSTGUG00000000926	4.04073	4.50321	3.95491	4.36829	6.65583	3.78514	1486	7	Y	H
ENSTGUG00000000927	66.1178	73.6337	53.2262	66.2087	58.2166	31.8123	773	3	Y	J
ENSTGUG00000000928	364.238	287.672	245.077	389.079	349.28	190.806	1367	6	Y	F
ENSTGUG00000000929	46.7164	44.9855	62.8798	44.4868	49.1799	64.8833	816	7	Y	C
ENSTGUG00000000930	4.93602	7.00729	6.56566	3.58869	4.83669	4.87671	1060	14	Y	C
ENSTGUG00000000931	12.087	17.2101	8.21354	11.5254	15.881	6.69426	3534	29	Y	E
ENSTGUG00000000932	11.9909	17.0318	19.5732	13.7519	17.2759	15.7995	3186	21	Y	C
ENSTGUG00000000933	4.68312	5.73834	4.48641	4.70845	5.29185	5.79985	969	7	Y	G
ENSTGUG00000000934	0.81609	1.10834	0.252226	1.41279	1.0677	0.179347	1192	5	Y	D
ENSTGUG00000000935	20.1876	19.1879	17.6105	20.0474	21.4637	16.6277	567	5	Y	F
ENSTGUG00000000936	0.175487	0.369629	0.378132	0.0622502	0.0515244	0.482696	408	3	Y	G
ENSTGUG00000000937	2.47908	9.28643	17.5612	1.51708	4.82235	10.4748	639	1	Y	G
ENSTGUG00000000938	127.426	101.721	74.9358	143.094	128.685	59.4718	1692	16	Y	F
ENSTGUG00000000939	15.6539	15.0218	12.6545	15.3654	14.5768	7.86812	795	12	Y	J
ENSTGUG00000000940	30.3994	22.7342	14.5259	38.0774	37.4894	9.96873	1194	8	Y	F
ENSTGUG00000000941	0	0	0	0	0	0	765	10	NA	NA
ENSTGUG00000000941	0	0	0	0	0	0	765	10	NA	NA
ENSTGUG00000000942	4.74614	7.59986	5.28012	6.1447	6.24625	3.38849	3111	22	Y	D
ENSTGUG00000000943	13.0287	15.2017	16.551	15.1986	15.5856	14.344	2025	11	Y	B
ENSTGUG00000000944	1.65109	1.64078	0.997314	1.57742	1.44389	0.818419	942	9	Y	E
ENSTGUG00000000945	1.78939	2.29109	1.5318	2.37273	3.03765	1.69187	885	9	Y	H
ENSTGUG00000000946	8.89896	11.5204	4.58082	8.01632	6.74452	2.41639	7575	68	Y	E
ENSTGUG00000000947	12.1571	12.0518	9.09203	13.3644	16.5665	9.26383	2754	16	Y	F
ENSTGUG00000000948	16.9208	20.0198	8.48671	15.694	20.7835	9.69507	624	1	Y	E
ENSTGUG00000000949	0.0108965	0.0338009	0.0391448	0.0348273	0.0371944	0.0127685	1365	10	NA	NA
ENSTGUG00000000950	4.15912	4.49486	3.52509	5.2635	5.38813	5.16652	417	3	Y	L
ENSTGUG00000000951	19.3412	19.5482	16.1375	19.8748	21.5727	13.1132	1365	9	Y	F
ENSTGUG00000000952	1.83498	2.38412	1.224	1.82559	2.36967	2.0405	720	5	Y	E
ENSTGUG00000000953	3.58073	5.89916	2.18492	3.70174	4.33334	1.78039	1395	6	Y	D
ENSTGUG00000000954	7.58092	5.39687	14.5051	7.25576	7.89282	38.7099	441	4	Y	L
ENSTGUG00000000955	4.69289	5.29959	143.339	6.39638	9.10741	85.3502	951	6	Y	C
ENSTGUG00000000956	5.36945	7.35199	6.88372	6.11693	7.974	12.8625	564	4	Y	G
ENSTGUG00000000957	7.42828	6.14184	9.08945	8.42646	5.63111	6.14741	1281	10	Y	A
ENSTGUG00000000958	5.34788	7.46862	9.89702	5.79696	5.63081	6.7534	726	1	Y	G
ENSTGUG00000000959	0.424424	0.600164	0.99166	0.484179	0.288288	0.74786	612	7	Y	C
ENSTGUG00000000960	14.6174	13.8826	13.847	18.1104	16.8263	11.2558	282	2	Y	F
ENSTGUG00000000961	9.65039	10.7748	8.13116	10.6546	11.1987	7.00517	1323	7	Y	E
ENSTGUG00000000962	0.118601	0	0.0547854	0.252427	0	0	405	2	NA	NA
ENSTGUG00000000963	2.01728	2.93968	1.93181	2.07173	2.90528	2.36226	2469	18	Y	E
ENSTGUG00000000964	0.010003	0.0103395	0.00897897	0	0	0.0351605	1458	14	NA	NA
ENSTGUG00000000965	9.27363	10.3782	6.63814	7.59165	6.81334	4.15232	2079	17	Y	E
ENSTGUG00000000966	7.29586	9.95715	8.08266	8.30869	10.6538	6.37416	1515	8	Y	D
ENSTGUG00000000967	94.9953	79.8433	56.4522	95.5132	77.0361	44.3112	618	7	Y	A
ENSTGUG00000000968	54.2612	58.5267	49.693	52.3291	46.7107	33.4615	2412	15	Y	J
ENSTGUG00000000969	0.780226	0.462397	0.636911	0.791474	0.924164	0.653689	879	1	Y	H
ENSTGUG00000000970	14.3656	23.3836	14.2067	13.5105	19.5218	13.4676	860	6	Y	E
ENSTGUG00000000971	23.9535	23.0694	32.1007	24.4146	30.0234	37.5951	713	6	Y	G
ENSTGUG00000000972	19.0408	20.7201	18.9495	20.7961	28.2689	18.5144	2394	21	Y	F
ENSTGUG00000000973	21.1251	20.2147	17.4594	21.3553	21.6469	14.4719	2305	15	Y	F
ENSTGUG00000000974	3.74215	4.73307	3.17514	4.11428	4.68162	2.37278	3318	21	Y	E
ENSTGUG00000000975	7.01934	7.03191	7.40251	8.20886	7.9812	6.11003	3861	23	Y	F
ENSTGUG00000000976	17.682	22.6062	33.5967	22.1682	26.0848	27.1285	1299	10	Y	B
ENSTGUG00000000977	1.50851	2.02567	6.19814	1.78076	2.95099	19.2599	1128	4	Y	L
ENSTGUG00000000978	5.42232	4.86469	6.11477	7.51915	9.11248	6.92913	1184	3	Y	B
ENSTGUG00000000979	4.85304	4.99411	3.10372	4.9111	4.4899	2.86237	720	3	Y	J
ENSTGUG00000000980	95.4611	73.398	78.5333	124.314	122.116	74.3151	1465	8	Y	H
ENSTGUG00000000981	3.91685	3.88858	2.18934	3.6011	2.71599	2.02952	1227	29	Y	E
ENSTGUG00000000981	3.91685	3.88858	2.18934	3.6011	2.71599	2.02952	1368	29	Y	E
ENSTGUG00000000982	0.136173	1.23499	1.74914	0.0181312	0.816747	0.858342	942	1	Y	C
ENSTGUG00000000983	1.90199	2.40668	4.14116	2.21408	1.66092	2.06447	3981	31	Y	C
ENSTGUG00000000984	0.0678305	0.046974	0.0204493	0.0240798	0.0388914	0.291876	756	2	NA	NA
ENSTGUG00000000985	30.2015	42.6731	24.729	31.1421	43.4313	24.6801	1011	7	Y	E
ENSTGUG00000000986	10.3434	7.65965	9.34492	10.4925	9.58427	9.43403	1200	8	Y	A
ENSTGUG00000000987	33.1763	28.8914	33.2304	32.8752	29.3579	35.0282	1091	9	Y	L
ENSTGUG00000000988	68.4649	58.0135	56.0734	71.1696	65.2062	52.4929	608	4	Y	F
ENSTGUG00000000989	17.2017	19.2774	9.43067	19.3752	31.39	11.8208	2684	23	Y	F
ENSTGUG00000000990	57.5794	41.5532	32.2477	60.0052	51.3947	29.3537	1411	7	Y	F
ENSTGUG00000000991	1.89031	2.76385	5.86393	2.98501	3.06644	10.8575	399	4	Y	G
ENSTGUG00000000992	12.4376	11.3248	10.6339	15.3624	14.5884	11.273	828	7	Y	H
ENSTGUG00000000993	0.12129	0.289918	1.40087	0.102032	0.0923322	0.186903	2196	16	Y	C
ENSTGUG00000000994	18.8678	18.503	25.2574	19.6142	18.8161	22.4526	1086	13	Y	C
ENSTGUG00000000995	14.7567	14.3154	9.80382	13.4459	12.5558	8.12246	2376	14	Y	J
ENSTGUG00000000996	3.39781	4.05784	5.81042	4.34058	4.61781	5.42109	1092	5	Y	B
ENSTGUG00000000997	12.643	13.4164	8.51573	14.7746	13.7551	6.74058	5706	23	Y	D
ENSTGUG00000000998	45.01	42.8496	38.5484	49.9212	47.7441	36.0673	3251	26	Y	F
ENSTGUG00000000999	1.71122	2.62317	1.99434	1.33689	1.22375	1.39653	1200	7	Y	J
ENSTGUG00000001000	9.57358	7.9826	7.24821	11.1074	9.75803	9.7831	1497	11	Y	L
ENSTGUG00000001001	0.0820188	0.0853588	0.173581	0.174673	0.0235878	0.128415	658	3	NA	NA
ENSTGUG00000001002	12.168	12.2786	16.7772	14.3598	11.172	12.0614	2634	24	Y	C
ENSTGUG00000001003	12.7491	12.6182	13.1963	14.8962	17.8361	16.3279	1155	5	Y	G
ENSTGUG00000001004	795.918	892.447	641.141	672.714	749.807	495.667	1746	11	Y	J
ENSTGUG00000001005	8.13143	9.06395	13.4606	7.89595	7.97565	9.04912	2409	20	Y	C
ENSTGUG00000001006	245.256	341.617	168.484	188.247	191.59	126.113	911	4	Y	E
ENSTGUG00000001008	1.12882	1.37336	0.895588	2.10679	3.34181	2.18108	1971	24	Y	F
ENSTGUG00000001009	29.9272	34.0913	71.1277	30.8055	35.8796	82.4178	1203	8	Y	G
ENSTGUG00000001010	55.1412	63.3708	81.0794	58.5274	56.3728	71.3109	1311	8	Y	G
ENSTGUG00000001011	2.40973	2.84319	2.28008	2.61456	3.34189	2.67393	2523	17	Y	H
ENSTGUG00000001012	87.8157	70.5528	69.6732	85.6472	87.8849	56.98	1005	7	Y	F
ENSTGUG00000001013	8.84783	9.56373	7.97224	9.01267	8.91645	8.56962	3633	23	Y	D
ENSTGUG00000001014	34.5702	20.4805	28.3206	39.0995	38.7689	16.9286	1180	10	Y	A
ENSTGUG00000001015	4.91569	5.85622	3.59793	5.46651	5.81724	3.32927	8520	15	Y	E
ENSTGUG00000001016	0.954455	2.18592	1.00688	1.96584	2.27248	0.492224	1196	11	Y	D
ENSTGUG00000001017	6.00703	6.18669	3.94457	6.40105	5.89647	4.06066	2631	24	Y	F
ENSTGUG00000001018	3.03632	3.34687	1.82049	2.8877	2.39418	1.21188	609	5	Y	J
ENSTGUG00000001018	3.03632	3.34687	1.82049	2.8877	2.39418	1.21188	624	5	Y	J
ENSTGUG00000001019	139.916	149.575	107.626	149.79	202.896	119.939	667	5	Y	F
ENSTGUG00000001020	16.2405	19.2598	13.8677	11.7803	10.0954	8.63665	3282	8	Y	J
ENSTGUG00000001021	12.7288	9.76596	10.179	14.6922	13.7805	8.45965	1869	13	Y	A
ENSTGUG00000001022	6.46374	6.60134	9.45418	5.4811	6.40897	9.73016	1539	11	Y	L
ENSTGUG00000001023	13.1314	12.8068	8.5727	13.6127	15.0944	8.84268	525	4	Y	A
ENSTGUG00000001024	754.811	590.868	464.271	887.657	626.735	292.622	752	5	Y	A
ENSTGUG00000001025	1.37455	1.30749	2.42419	1.2434	1.34058	0.973364	375	4	Y	C
ENSTGUG00000001026	7.97441	8.19342	7.26233	6.52361	6.78783	5.38204	1656	2	Y	J
ENSTGUG00000001027	44.4773	35.5815	32.6828	51.7895	51.2283	27.8672	779	3	Y	F
ENSTGUG00000001028	47.7615	53.2497	30.5465	39.5786	33.8137	17.5875	7084	34	Y	E
ENSTGUG00000001029	33.9872	44.0434	76.834	33.2148	51.4432	72.638	1247	5	Y	G
ENSTGUG00000001030	5.83752	7.9443	5.50723	8.17346	12.326	6.32291	186	2	Y	H
ENSTGUG00000001031	5.51533	5.77544	7.96941	6.41398	6.57544	14.3398	1713	12	Y	L
ENSTGUG00000001032	10.1461	10.696	19.1575	11.2493	12.8853	19.209	774	7	Y	G
ENSTGUG00000001033	12.4338	13.1196	11.9051	13.6239	12.8595	14.9176	1641	16	Y	G
ENSTGUG00000001034	6.10499	6.56385	1.69408	4.21199	2.68574	1.44065	1398	6	Y	J
ENSTGUG00000001035	5.1672	4.86686	2.5123	5.12253	6.07376	2.61126	834	7	Y	E
ENSTGUG00000001036	1.65499	3.00516	1.77779	1.40497	2.10769	1.76504	2964	21	Y	C
ENSTGUG00000001037	0.120256	0.316803	0.222294	0.383922	0.424145	0.283577	402	2	NA	NA
ENSTGUG00000001038	2.96503	5.80977	36.2132	5.5534	16.9848	52.1545	405	3	Y	G
ENSTGUG00000001039	0	0	0	0	0	0	435	3	NA	NA
ENSTGUG00000001040	84.1039	87.7028	158.248	80.8708	84.3295	135.654	1025	3	Y	G
ENSTGUG00000001041	3.61412	3.35588	3.1977	4.2175	3.77684	1.65493	2238	12	Y	F
ENSTGUG00000001042	0.285169	0.455604	0.328483	0.448554	0.710736	0.978104	2076	13	Y	G
ENSTGUG00000001043	67.8056	56.202	55.537	72.0163	62.9793	83.7878	1131	8	Y	L
ENSTGUG00000001044	0	0.0642757	0.338304	0	0.107594	2.15711	399	5	Y	I
ENSTGUG00000001045	0.0213656	0.0443665	0.077237	0	0	0.0501393	789	3	NA	NA
ENSTGUG00000001046	25.1476	25.8946	13.9253	26.5231	18.3727	9.57466	4002	6	Y	D
ENSTGUG00000001046	25.1476	25.8946	13.9253	26.5231	18.3727	9.57466	2013	6	Y	D
ENSTGUG00000001047	6.72735	7.22144	19.9494	6.73425	9.08192	30.9463	348	4	Y	G
ENSTGUG00000001048	25.0143	20.3981	19.5345	25.8759	25.8265	24.7739	1527	8	Y	L
ENSTGUG00000001049	7.02875	8.36961	4.49626	7.2196	7.60653	4.35712	3063	9	Y	E
ENSTGUG00000001050	123.726	90.6041	114.055	151.449	171.448	129.587	730	3	Y	H
ENSTGUG00000001051	39.4159	32.3522	39.0512	37.0834	42.219	91.8206	297	3	Y	L
ENSTGUG00000001052	9.25284	8.4429	8.05463	9.1794	8.73108	9.65487	1416	13	Y	L
ENSTGUG00000001053	11.5748	10.4637	20.3201	3.11914	3.66936	3.50673	144	2	Y	C
ENSTGUG00000001054	67.4521	71.505	66.8617	83.2665	81.8799	61.6495	1973	15	Y	F
ENSTGUG00000001055	0.252494	0.16315	1.13358	0.235384	0.260292	6.79241	1407	8	Y	I
ENSTGUG00000001056	0.870199	0.355842	0.483461	0.523583	1.21631	0.444874	528	4	Y	H
ENSTGUG00000001057	24.6153	24.7338	20.9108	30.9516	28.0315	17.5194	2808	37	Y	F
ENSTGUG00000001057	24.6153	24.7338	20.9108	30.9516	28.0315	17.5194	2028	37	Y	F
ENSTGUG00000001058	0.0379799	0.0393964	0.0342756	0.0606798	0.0325854	0	864	9	NA	NA
ENSTGUG00000001059	11.9707	11.2908	9.89494	11.8828	11.5365	10.6431	1053	2	Y	A
ENSTGUG00000001060	2.9428	4.48694	9.15482	0.262305	0.470495	1.53888	1282	9	Y	C
ENSTGUG00000001061	12.2237	16.7237	9.09044	16.9963	21.6413	6.162	573	3	Y	F
ENSTGUG00000001062	21.075	17.8985	29.6015	28.8524	68.7489	519.432	1085	3	Y	I
ENSTGUG00000001063	4.44867	11.79	8.16493	7.71284	12.285	5.33114	210	2	Y	H
ENSTGUG00000001064	3.57753	3.99836	3.44706	3.6853	3.88167	3.52831	1593	2	Y	E
ENSTGUG00000001065	0	0	0	0.0615035	0	0	630	5	NA	NA
ENSTGUG00000001066	3.8609	5.83109	3.85351	3.67757	4.93914	3.39744	2472	12	Y	E
ENSTGUG00000001067	5.3783	6.09734	4.2107	5.99663	5.84427	3.14036	1728	12	Y	D
ENSTGUG00000001068	23.2632	24.8957	20.0375	24.3125	25.3459	18.7915	1914	14	Y	E
ENSTGUG00000001069	0.617572	1.72391	0	0.658182	0.791378	0.146534	285	3	Y	D
ENSTGUG00000001070	18.0207	13.7107	8.65484	17.318	13.9848	6.97732	453	7	Y	A
ENSTGUG00000001071	10.7691	8.2349	13.2029	12.71	11.2718	23.9378	735	3	Y	L
ENSTGUG00000001072	28.5723	23.3062	22.4101	34.1816	32.904	22.2743	753	10	Y	H
ENSTGUG00000001073	0.0189625	0.02356	0	0.0364062	0.0097235	0.0133478	1314	21	NA	NA
ENSTGUG00000001073	0.0189625	0.02356	0	0.0364062	0.0097235	0.0133478	1542	21	NA	NA
ENSTGUG00000001073	0.0189625	0.02356	0	0.0364062	0.0097235	0.0133478	1539	21	NA	NA
ENSTGUG00000001074	0.765577	1.09985	1.75452	0.961774	1.48273	1.77318	842	5	Y	G
ENSTGUG00000001075	35.1246	40.2811	35.3948	37.3811	36.9523	27.674	1491	5	Y	J
ENSTGUG00000001076	1.61378	2.41761	1.1874	1.282	2.62154	1.40925	1215	15	Y	H
ENSTGUG00000001076	1.61378	2.41761	1.1874	1.282	2.62154	1.40925	1152	15	Y	H
ENSTGUG00000001077	39.5608	39.0184	31.184	37.3318	47.7691	32.3769	336	1	Y	F
ENSTGUG00000001078	3.94694	4.20573	9.29162	5.09961	10.1084	14.2696	1731	16	Y	L
ENSTGUG00000001079	0.0375027	0	0.102669	0	0.0325775	0.0440951	531	5	NA	NA
ENSTGUG00000001080	52.6396	50.9036	28.3657	53.1142	37.1845	17.7522	1065	8	Y	J
ENSTGUG00000001081	0.840333	0.868026	0.425271	0.851039	0.836376	0.243658	1728	16	Y	F
ENSTGUG00000001082	83.8184	46.379	42.52	94.4383	88.271	22.2824	925	7	Y	F
ENSTGUG00000001083	38.5963	40.9867	20.0999	36.9943	32.7231	13.3068	1812	11	Y	J
ENSTGUG00000001084	0	0	0	0	0.0331744	0.0448867	525	5	NA	NA
ENSTGUG00000001085	406.425	339.199	289.97	446.42	403.123	245.424	1453	12	Y	F
ENSTGUG00000001086	36.3588	36.0544	13.6353	34.9633	28.51	9.61528	234	2	Y	A
ENSTGUG00000001087	14.2345	10.9909	10.085	13.9951	9.23225	10.0238	1344	13	Y	A
ENSTGUG00000001088	6.24453	7.39805	3.76481	6.24341	5.49024	2.8755	2052	9	Y	D
ENSTGUG00000001089	0.266933	0.421626	0.154841	0.301148	0.31425	0.0735695	1821	11	NA	NA
ENSTGUG00000001090	27.4224	22.13	18.4942	27.9689	24.4321	13.91	1176	9	Y	A
ENSTGUG00000001091	21.9267	18.5015	14.9386	21.1016	17.2506	11.68	1536	1	Y	K
ENSTGUG00000001092	18.4586	15.6872	21.0316	21.1278	21.8764	19.275	1891	17	Y	B
ENSTGUG00000001093	32.5191	32.1906	18.7557	33.7984	34.8953	21.0837	698	3	Y	A
ENSTGUG00000001094	1.80356	0.446831	0.763894	0.120219	0.381068	0.343086	945	12	Y	K
ENSTGUG00000001094	1.80356	0.446831	0.763894	0.120219	0.381068	0.343086	642	12	Y	K
ENSTGUG00000001095	1.07586	1.54439	1.18804	1.2694	1.63256	1.05871	630	6	Y	D
ENSTGUG00000001096	0.617018	0.491129	1.01766	0.681167	0.909435	1.14869	465	5	Y	L
ENSTGUG00000001096	0.617018	0.491129	1.01766	0.681167	0.909435	1.14869	339	5	Y	L
ENSTGUG00000001097	19.8885	18.5734	21.6845	20.069	20.3136	20.5801	2025	20	Y	C
ENSTGUG00000001098	16.4569	16.6709	10.5471	16.2193	13.9006	10.1635	753	8	Y	J
ENSTGUG00000001099	2.2547	1.41327	1.90955	2.43345	1.15492	1.58255	1053	2	Y	A
ENSTGUG00000001100	1.29497	2.02211	0.532415	1.31685	1.12444	0.298325	4512	8	Y	D
ENSTGUG00000001101	0.10012	0.103259	0.0194716	0.0927745	0.044384	0	3132	24	NA	NA
ENSTGUG00000001102	19.5266	18.1714	17.416	17.7552	18.5464	16.6842	2305	12	Y	E
ENSTGUG00000001103	6.79007	10.3291	5.55332	5.84243	8.84262	6.03041	1327	9	Y	E
ENSTGUG00000001104	4.75673	6.24883	2.85539	4.51605	6.39618	3.06945	2955	20	Y	E
ENSTGUG00000001105	37.593	36.2123	45.2444	36.8628	34.7671	39.6473	889	9	Y	C
ENSTGUG00000001106	4.40131	3.21657	1.62198	4.1187	2.75401	1.85515	789	5	Y	A
ENSTGUG00000001107	0.360111	0.334035	0.346038	0.529164	0.371259	0.713136	1221	12	NA	NA
ENSTGUG00000001108	2.80162	5.2735	5.63026	1.14861	2.21931	4.33013	3303	22	Y	C
ENSTGUG00000001109	4.54892	4.61546	5.21109	5.2623	6.20077	5.83372	1206	8	Y	G
ENSTGUG00000001110	7.21637	5.37523	0	6.72897	4.75297	0	375	3	Y	A
ENSTGUG00000001111	0	0.0275359	0.0208953	0.0177895	0.0311838	0.00781703	4026	4	NA	NA
ENSTGUG00000001112	5.47151	5.36954	4.65375	5.48439	4.46351	9.34391	3186	26	Y	I
ENSTGUG00000001113	1.98276	1.75451	2.80184	2.19104	2.31063	2.05064	2457	5	Y	A
ENSTGUG00000001114	39.706	37.4927	37.4464	42.8052	44.366	32.773	2337	18	Y	F
ENSTGUG00000001115	0.171567	0.391861	0.153914	0.153935	0.138531	0.0634719	1608	6	NA	NA
ENSTGUG00000001116	56.3614	103.043	107.063	50.9646	77.7223	71.9989	1084	5	Y	C
ENSTGUG00000001117	122.216	109.009	111.413	133.192	134.244	156.268	868	6	Y	L
ENSTGUG00000001118	18.6373	12.4172	12.4239	20.7871	17.41	10.3004	447	4	Y	A
ENSTGUG00000001119	29.1404	32.1025	25.7875	30.3953	31.8706	25.8732	1671	12	Y	E
ENSTGUG00000001120	18.1972	18.9102	12.9412	15.9411	16.0458	9.21821	420	4	Y	J
ENSTGUG00000001121	12.5905	15.8915	10.4018	11.0753	19.6978	12.8745	1275	7	Y	H
ENSTGUG00000001122	0.175563	0.333297	0.105351	0.296118	0.30038	0.257278	1065	8	NA	NA
ENSTGUG00000001123	2.53614	1.68824	1.33292	3.72535	3.56626	0.843037	2538	14	Y	F
ENSTGUG00000001124	115.885	128.848	128.749	101.608	107.713	108.621	960	4	Y	C
ENSTGUG00000001125	45.2958	65.2597	43.9119	38.1888	57.6043	37.5802	1891	16	Y	E
ENSTGUG00000001126	49.222	59.533	46.2694	53.0092	78.5873	47.1205	597	7	Y	H
ENSTGUG00000001127	6.33859	6.29919	14.0646	5.84946	7.05142	10.7398	1503	13	Y	B
ENSTGUG00000001128	17.7799	16.5179	12.7467	9.00575	6.56505	7.10291	2046	18	Y	J
ENSTGUG00000001129	0	0.183188	0	0	0	0	258	3	NA	NA
ENSTGUG00000001130	7.69154	7.86742	4.59469	9.36853	14.9714	19.8649	1212	5	Y	G
ENSTGUG00000001131	200.523	232.432	258.932	196.293	299.887	230.032	183	1	Y	H
ENSTGUG00000001132	22.1555	22.5947	24.2963	28.8526	29.9211	28.8041	759	7	Y	B
ENSTGUG00000001133	62.9743	56.642	65.1913	60.3723	57.6449	58.9314	2015	11	Y	A
ENSTGUG00000001134	102.719	100.141	88.7582	109.143	108.988	98.5202	1065	8	Y	F
ENSTGUG00000001135	39.7653	39.7486	29.7005	45.7586	43.4331	26.3953	2724	21	Y	F
ENSTGUG00000001136	17.2083	15.9435	12.5237	20.5987	20.1632	8.66407	1044	9	Y	F
ENSTGUG00000001137	13.3471	25.9473	8.02017	10.3442	14.7287	5.63934	2748	9	Y	E
ENSTGUG00000001138	3.35117	3.42973	2.32212	3.6708	3.21411	2.42003	1275	11	Y	F
ENSTGUG00000001139	2.44448	2.78401	2.54819	2.18025	2.01321	1.18906	834	11	Y	J
ENSTGUG00000001140	2.75491	4.87635	5.47335	1.91811	1.65661	3.14135	1947	15	Y	C
ENSTGUG00000001141	0.583725	0.892471	0.572717	0.650119	0.748366	0.186604	1155	1	Y	J
ENSTGUG00000001142	0.877824	1.68601	3.25106	0.0935472	0.228515	1.63387	4560	45	Y	C
ENSTGUG00000001143	0	0.111783	0	0	0	0	309	2	NA	NA
ENSTGUG00000001144	1.22697	1.41926	2.9808	1.74226	1.9425	5.81204	312	3	Y	L
ENSTGUG00000001145	9.81204	17.7587	22.2832	6.12187	8.79298	14.3097	1218	12	Y	C
ENSTGUG00000001146	8.50102	7.83443	5.76728	8.93182	8.02007	6.38294	750	5	Y	A
ENSTGUG00000001147	1.99847	1.7589	0.617714	0.425355	0.707809	0.0786027	381	2	Y	K
ENSTGUG00000001148	0.278713	1.06096	0.285573	0.432725	0.440848	0.326474	1798	13	NA	NA
ENSTGUG00000001149	5.43216	6.15652	4.90509	6.18173	8.09898	9.73797	1227	11	Y	G
ENSTGUG00000001150	0.943426	1.44687	2.06638	1.29233	2.31711	4.36099	1425	13	Y	G
ENSTGUG00000001151	19.0236	25.8117	13.9689	19.1198	28.1945	15.5325	717	8	Y	E
ENSTGUG00000001151	19.0236	25.8117	13.9689	19.1198	28.1945	15.5325	658	8	Y	E
ENSTGUG00000001152	3.06572	4.36783	3.06794	2.96811	3.15728	2.535	741	1	Y	C
ENSTGUG00000001153	12.4122	17.4378	55.5699	22.4717	64.5366	84.9923	1788	15	Y	L
ENSTGUG00000001154	31.8761	49.867	42.8108	29.87	52.2995	46.6246	2535	26	Y	H
ENSTGUG00000001155	31.4003	28.4077	27.5	26.979	28.8585	23.4264	1616	17	Y	J
ENSTGUG00000001156	0.0887293	0.165761	0.0322173	0.0531882	0.065898	0.178519	4809	34	NA	NA
ENSTGUG00000001157	0.298915	0.342541	0.651685	0.350098	0.232503	0.351119	618	4	NA	NA
ENSTGUG00000001158	1.65199	1.5623	2.39635	1.99883	1.39043	1.83922	1275	26	Y	A
ENSTGUG00000001159	2.32915	1.93	1.94769	0.62417	2.57182	6.61923	219	2	Y	G
ENSTGUG00000001160	1.10603	5.03032	9.9831	0.0502269	0.106706	1.70306	4266	36	Y	C
ENSTGUG00000001161	0.35387	0.647817	1.04198	0.423704	0.574175	0.763428	3411	11	NA	NA
ENSTGUG00000001162	1.8931	2.36015	3.67561	2.23662	2.5807	5.50406	1245	10	Y	G
ENSTGUG00000001163	2.68262	2.65131	1.84171	2.62926	2.21234	1.18553	2214	2	Y	J
ENSTGUG00000001164	8.88741	8.94435	9.93388	8.5897	8.24541	7.6765	1060	4	Y	C
ENSTGUG00000001165	55.4908	69.5071	39.2227	56.939	97.5614	44.1444	969	9	Y	H
ENSTGUG00000001166	24.9004	20.2792	10.7513	21.1535	21.0776	13.6339	893	15	Y	E
ENSTGUG00000001166	24.9004	20.2792	10.7513	21.1535	21.0776	13.6339	899	15	Y	E
ENSTGUG00000001167	8.52278	8.65816	8.7201	7.89881	7.37183	8.67015	5868	82	Y	J
ENSTGUG00000001167	8.52278	8.65816	8.7201	7.89881	7.37183	8.67015	5832	82	Y	J
ENSTGUG00000001167	8.52278	8.65816	8.7201	7.89881	7.37183	8.67015	5550	82	Y	J
ENSTGUG00000001168	281.533	213.554	183.547	322.199	291.499	146.889	1370	7	Y	F
ENSTGUG00000001169	22.6031	31.4002	15.2398	21.5317	29.8867	14.2559	3032	24	Y	E
ENSTGUG00000001170	5.40228	5.95334	4.12611	5.72649	6.60468	3.30236	704	6	Y	E
ENSTGUG00000001171	0	0	0.0130337	0.0308533	0.049549	0.033954	1074	6	NA	NA
ENSTGUG00000001172	9.64864	12.0157	11.7895	10.5982	13.9332	8.016	5724	25	Y	H
ENSTGUG00000001173	7.4853	2.58187	2.55214	6.54642	2.53563	1.90365	506	3	Y	A
ENSTGUG00000001174	0.733808	0.671982	0.180417	0.822703	0.560312	0.415121	4881	38	Y	A
ENSTGUG00000001175	1.90543	2.396	1.58087	1.9065	2.09751	1.53526	855	5	Y	E
ENSTGUG00000001176	0.399694	1.19605	2.22377	0	0	0.157205	381	4	Y	C
ENSTGUG00000001177	11.9914	13.6992	15.991	11.8515	11.5135	8.74746	2297	16	Y	C
ENSTGUG00000001178	41.7957	34.5319	23.5264	47.1543	38.024	16.8167	1174	8	Y	F
ENSTGUG00000001179	13.107	11.0089	10.0598	11.7129	11.3938	9.63828	597	1	Y	K
ENSTGUG00000001180	0	0	0.0324746	0	0	0	549	2	NA	NA
ENSTGUG00000001181	1.14652	1.80699	1.4388	0	0.18285	0.306935	435	4	Y	J
ENSTGUG00000001182	1.13576	0.696339	0.501009	1.01731	0.433886	0.353373	2520	19	Y	J
ENSTGUG00000001183	0.151839	0	0.0980369	0.184815	0.0186439	0.0254528	780	2	NA	NA
ENSTGUG00000001184	1.75445	2.51262	0.937295	1.5982	1.93347	0.789756	1197	2	Y	E
ENSTGUG00000001185	6.56265	8.6272	4.52882	6.44787	10.4466	5.14847	6890	39	Y	E
ENSTGUG00000001186	130.834	105.608	63.9155	135.79	108.894	42.4747	930	6	Y	A
ENSTGUG00000001186	130.834	105.608	63.9155	135.79	108.894	42.4747	927	6	Y	A
ENSTGUG00000001187	59.3186	57.9519	43.7661	59.9797	62.0851	50.7276	423	1	Y	E
ENSTGUG00000001188	0.276614	0.0636715	0.0415156	0.294662	0.170988	0.0360356	1023	1	NA	NA
ENSTGUG00000001189	7.89444	11.3156	14.4971	0.104615	0.35167	2.36988	1494	11	Y	C
ENSTGUG00000001190	43.2694	42.2087	36.3966	42.1993	37.8469	27.5048	1299	8	Y	J
ENSTGUG00000001191	20.3417	17.2536	11.4926	18.9165	14.784	8.37454	1299	9	Y	J
ENSTGUG00000001192	6.15628	9.23289	3.34184	0	0.109601	0.657029	693	6	Y	J
ENSTGUG00000001193	0.244597	0.0506904	0	0.104219	0	0	975	1	NA	NA
ENSTGUG00000001194	2.19507	2.4873	1.92282	2.35694	2.17467	1.72423	1695	13	Y	D
ENSTGUG00000001195	27.1672	24.1946	25.8962	27.804	25.941	26.2674	423	4	Y	F
ENSTGUG00000001196	0.952509	1.21229	2.24398	1.67322	1.81806	9.73925	948	10	Y	L
ENSTGUG00000001197	38.3668	45.11	51.8271	40.3305	47.6804	31.838	237	3	Y	J
ENSTGUG00000001198	33.2094	31.4733	23.8191	40.773	37.8144	24.7607	699	9	Y	F
ENSTGUG00000001199	1.92111	1.16748	0.522387	1.51896	0.725909	0.498984	1663	11	Y	J
ENSTGUG00000001200	1.11608	1.21123	2.87735	1.48602	1.74872	3.96763	924	2	Y	G
ENSTGUG00000001201	68.9968	59.0493	66.6831	77.9813	76.3903	82.4273	695	6	Y	L
ENSTGUG00000001202	23.2866	22.1962	20.6985	26.2005	25.6341	19.1684	794	7	Y	F
ENSTGUG00000001203	21.4966	22.0817	10.8996	18.7298	13.9954	7.10584	864	8	Y	J
ENSTGUG00000001204	10.7672	11.9282	5.40325	11.1701	7.92755	3.80619	1278	10	Y	D
ENSTGUG00000001205	9.74951	9.23582	8.80616	10.8318	9.94052	8.95141	2532	11	Y	A
ENSTGUG00000001206	0.587033	0.591389	0.675851	0.764276	0.768097	0.726602	975	9	NA	NA
ENSTGUG00000001207	0.0974265	0.206629	0.0678332	0.149957	0.299138	0.0126761	2556	12	NA	NA
ENSTGUG00000001208	89.1755	72.4797	63.0894	73.6398	68.596	44.0066	748	10	Y	K
ENSTGUG00000001208	89.1755	72.4797	63.0894	73.6398	68.596	44.0066	267	10	Y	K
ENSTGUG00000001209	25.706	22.8634	25.3871	24.0206	22.087	20.5038	1640	11	Y	J
ENSTGUG00000001210	2116.99	1633.16	1661.71	1977.34	1943.92	1715.79	575	5	Y	A
ENSTGUG00000001211	20.8089	21.7724	15.1707	22.475	23.7019	17.3734	3234	22	Y	E
ENSTGUG00000001212	156.011	124.648	136.165	178.438	175.311	140.197	1002	7	Y	F
ENSTGUG00000001213	26.0757	21.8496	31.6126	25.9087	23.0389	101.287	1388	10	Y	I
ENSTGUG00000001214	11.5169	12.899	8.34305	12.9107	12.723	6.00595	1404	6	Y	D
ENSTGUG00000001215	3.28761	5.90425	17.8445	5.05778	12.9601	26.4957	3096	23	Y	G
ENSTGUG00000001216	80.5356	83.6799	64.4806	23.9702	43.8782	28.9578	2040	17	Y	J
ENSTGUG00000001217	3.66865	4.29055	0.812397	3.80407	2.8436	0.449787	591	1	Y	A
ENSTGUG00000001218	95.8097	83.9483	92.8187	99.3507	92.0166	103.383	1401	13	Y	L
ENSTGUG00000001219	5.70308	5.04784	1.20678	4.64991	3.56919	0.56653	879	3	Y	J
ENSTGUG00000001220	4.66521	3.38537	6.07914	5.76024	3.63467	3.46331	810	6	Y	A
ENSTGUG00000001221	1.65824	1.43403	1.2065	2.09914	1.03752	0.788494	1995	21	Y	A
ENSTGUG00000001222	6.17655	7.13126	6.39006	9.53099	7.02784	3.84926	2508	20	Y	A
ENSTGUG00000001223	19.6871	23.5155	15.0574	17.1699	26.4964	14.3146	1656	11	Y	E
ENSTGUG00000001224	10.9436	13.7449	7.51263	12.3243	15.6209	6.23172	1793	13	Y	E
ENSTGUG00000001225	9.33904	7.66683	11.8771	10.0668	11.6667	9.49566	1476	14	Y	C
ENSTGUG00000001226	0.229837	0.240937	0.126469	0.293545	0.401569	0	468	6	NA	NA
ENSTGUG00000001227	0.116368	0.137823	0.92884	0.0354157	0.356007	1.96891	960	7	Y	G
ENSTGUG00000001228	0.912952	0.908862	0.395303	1.47809	0.798557	0.278408	891	3	Y	D
ENSTGUG00000001229	0.12735	0	0	0.135524	0.168824	0	390	3	NA	NA
ENSTGUG00000001230	0.0399569	0.0835802	0.0365157	0	0.0347665	0	510	2	NA	NA
ENSTGUG00000001231	0.0456098	0.0472405	0.0547575	0.0161953	0.026022	0.0534749	1032	4	NA	NA
ENSTGUG00000001232	15.6088	16.4983	16.5539	15.031	14.8107	15.3526	1308	4	Y	C
ENSTGUG00000001233	6.33104	6.5816	4.60158	6.93969	4.8427	3.34418	2589	6	Y	J
ENSTGUG00000001234	8.4685	8.12154	6.83658	9.95655	8.04432	7.63008	1578	13	Y	A
ENSTGUG00000001235	0	0.0421905	0	0	0.0351033	0	507	5	NA	NA
ENSTGUG00000001236	64.1306	56.7363	37.5945	68.3063	66.8685	25.8231	501	5	Y	A
ENSTGUG00000001237	0	0.124941	0.493069	0.0631069	0	0.209737	405	5	NA	NA
ENSTGUG00000001238	0.233418	0.724282	2.48532	0.422751	0.906775	13.1028	1287	3	Y	I
ENSTGUG00000001239	4.39507	3.21303	7.46791	3.07748	1.47082	3.75805	921	7	Y	C
ENSTGUG00000001240	19.2095	16.5207	22.835	19.1013	32.2927	13.8834	1071	2	Y	H
ENSTGUG00000001241	6.2205	5.49459	6.70938	7.36185	6.23151	5.79307	1565	12	Y	F
ENSTGUG00000001242	18.9947	20.984	25.0386	21.3015	28.0772	23.1418	1640	10	Y	G
ENSTGUG00000001243	5.51163	5.72409	3.08454	5.23585	6.08738	5.1403	1305	9	Y	E
ENSTGUG00000001244	0	0	0.114701	0	0	0	291	1	NA	NA
ENSTGUG00000001245	0	0	0	0	0	0	300	1	NA	NA
ENSTGUG00000001246	45.1988	43.0769	37.1822	54.1353	48.9315	27.1683	1225	9	Y	F
ENSTGUG00000001247	3.37177	3.8023	3.14066	3.53483	2.91754	2.17901	1842	14	Y	J
ENSTGUG00000001248	49.8868	57.5872	37.5871	51.4037	79.2773	47.0311	1130	6	Y	H
ENSTGUG00000001249	19.5526	16.0285	8.48409	19.2115	11.9925	5.14331	1520	10	Y	A
ENSTGUG00000001250	0.267909	0.29593	0.174064	0.26576	0.559116	0.238108	1569	6	NA	NA
ENSTGUG00000001251	1.42981	1.46435	0.905254	2.33893	2.74194	1.11784	942	4	Y	F
ENSTGUG00000001252	141.333	96.5558	123.473	178.068	154.567	121.577	1350	4	Y	A
ENSTGUG00000001253	0	0	0	0	0	0	312	3	NA	NA
ENSTGUG00000001254	10.9755	14.6088	10.6691	10.3908	16.8041	16.1817	1248	12	Y	H
ENSTGUG00000001255	61.6924	71.569	47.9122	64.114	74.9106	48.3455	306	3	Y	E
ENSTGUG00000001256	24.0106	23.4192	27.9135	28.2413	29.7906	23.386	525	4	Y	H
ENSTGUG00000001257	27.7846	33.6841	36.977	25.6512	26.0114	38.0937	4428	26	Y	C
ENSTGUG00000001258	35.184	34.9772	32.1006	38.1442	38.9287	35.6878	567	1	Y	F
ENSTGUG00000001259	0.0108803	0	0	0	0.00462567	0	2544	12	NA	NA
ENSTGUG00000001260	28.7105	25.4601	21.5176	32.6968	31.5395	17.8232	3391	24	Y	F
ENSTGUG00000001261	7.65509	2.45428	0.723893	7.26797	3.78876	0.856737	576	3	Y	A
ENSTGUG00000001262	2.20078	3.85478	2.01783	1.98898	3.407	2.45008	1953	15	Y	E
ENSTGUG00000001263	0.353022	0.440941	0.361166	0.296619	0.193116	0.309957	3930	57	NA	NA
ENSTGUG00000001263	0.353022	0.440941	0.361166	0.296619	0.193116	0.309957	3963	57	NA	NA
ENSTGUG00000001264	9.69969	6.70815	4.39429	10.1545	6.75271	3.26197	1032	6	Y	A
ENSTGUG00000001265	57.1906	32.4317	16.9347	50.2983	56.5599	29.9526	654	1	Y	K
ENSTGUG00000001266	16.6119	13.3834	14.4635	17.3808	14.5237	12.2628	1983	16	Y	F
ENSTGUG00000001267	0.139263	0.164294	0.0831703	0.11306	0.112863	0.0543665	2121	17	NA	NA
ENSTGUG00000001268	25.2818	21.3064	18.5305	28.3931	23.9039	14.433	1105	3	Y	A
ENSTGUG00000001269	16.0427	17.5683	18.9028	18.0656	16.6557	14.4951	3285	23	Y	A
ENSTGUG00000001270	0.70711	0.971894	1.28642	0.581745	0.834602	0.679779	588	4	Y	C
ENSTGUG00000001271	0.262813	0.271288	0.164799	0.273039	0.162133	0.123118	2139	13	NA	NA
ENSTGUG00000001273	1.69751	1.43956	0.946003	1.47165	0.943191	1.11165	4317	29	Y	J
ENSTGUG00000001274	6.78312	8.53298	5.74594	6.7463	10.5129	10.063	1128	9	Y	H
ENSTGUG00000001275	196.613	200.282	90.1488	158.974	171.17	66.6803	1097	3	Y	E
ENSTGUG00000001276	53.9801	48.1681	40.6145	56.9207	54.1007	39.8017	696	9	Y	F
ENSTGUG00000001277	11.7526	11.9292	9.22751	11.9271	14.2642	8.67796	996	5	Y	E
ENSTGUG00000001278	35.307	28.0265	21.1344	39.9696	34.2264	26.7939	2224	12	Y	A
ENSTGUG00000001279	4.59444	6.9314	3.92083	4.91417	7.10825	3.66217	5520	49	Y	E
ENSTGUG00000001280	21.4678	19.8766	24.1082	22.6824	18.9979	23.0622	1203	9	Y	A
ENSTGUG00000001281	6.0992	6.65008	5.83973	6.84376	6.52815	5.50354	2487	25	Y	D
ENSTGUG00000001282	89.7044	118.589	142.241	77.9785	150.444	213.91	144	1	Y	G
ENSTGUG00000001283	22.0596	30.1952	34.1987	21.9758	23.0723	32.9892	6660	43	Y	C
ENSTGUG00000001284	2.33741	3.21785	1.55159	2.9441	3.38386	1.58009	1965	11	Y	F
ENSTGUG00000001285	7.45375	7.55914	7.63943	8.35446	7.54105	8.04076	1578	14	Y	A
ENSTGUG00000001286	69.5175	55.7295	61.6237	65.5363	62.0949	65.1937	1005	6	Y	K
ENSTGUG00000001287	30.0517	27.0304	25.1252	31.0355	31.421	21.7747	1605	7	Y	F
ENSTGUG00000001288	59.0962	49.9598	29.1436	62.7492	98.0854	19.589	1876	9	Y	F
ENSTGUG00000001289	3.6616	5.30347	3.14646	3.30397	4.67224	2.85077	1127	9	Y	E
ENSTGUG00000001290	46.796	42.2976	45.1884	49.9001	43.1616	39.1317	1485	10	Y	A
ENSTGUG00000001291	196.614	175.513	160.396	202.488	233.242	244.97	828	6	Y	L
ENSTGUG00000001292	2.85653	2.6827	4.13425	2.04434	2.12296	3.64739	750	6	Y	C
ENSTGUG00000001293	1.28312	1.7017	2.24748	1.2241	1.40632	2.04581	15417	79	Y	G
ENSTGUG00000001294	185.137	206.228	184.121	180.24	310.609	476.48	923	5	Y	G
ENSTGUG00000001295	1.39986	1.90919	1.8239	2.47075	11.2458	13.3023	830	9	Y	G
ENSTGUG00000001296	4.72371	4.20938	1.4165	2.37752	1.6037	1.44449	1125	7	Y	J
ENSTGUG00000001297	1.36492	2.93183	1.08533	1.36338	1.20073	0.857063	10212	49	Y	E
ENSTGUG00000001298	839.747	821.317	878.056	755.393	584.181	520.016	1944	10	Y	C
ENSTGUG00000001299	9.9333	13.9651	11.4733	10.5233	8.97696	5.91665	5430	30	Y	J
ENSTGUG00000001300	105.171	57.0014	48.5135	118.24	54.7072	29.2239	1380	8	Y	A
ENSTGUG00000001301	0.250635	0.447472	0.0905761	0.0308167	0.0614488	0.0282179	2847	17	NA	NA
ENSTGUG00000001302	62.4817	39.2338	31.1661	54.4788	38.4581	19.3736	694	3	Y	A
ENSTGUG00000001303	22.4538	28.3629	31.0089	19.0044	30.5613	24.7956	1064	3	Y	H
ENSTGUG00000001304	1.76717	3.05198	3.7949	0.948087	1.59674	1.3709	1197	10	Y	C
ENSTGUG00000001305	1.93793	3.58634	0.72843	1.65709	2.36572	0.490312	2331	14	Y	D
ENSTGUG00000001306	7.5856	8.43923	5.49406	8.78447	7.83154	4.11176	1179	13	Y	J
ENSTGUG00000001307	31.0466	36.8526	14.7289	26.7364	21.0932	9.46052	1053	2	Y	E
ENSTGUG00000001308	0.0111017	0.0683178	0.00987891	0	0.0189213	0	2511	36	NA	NA
ENSTGUG00000001308	0.0111017	0.0683178	0.00987891	0	0.0189213	0	1371	36	NA	NA
ENSTGUG00000001309	8.95141	9.86754	9.53264	8.23207	7.54372	6.53354	2655	25	Y	J
ENSTGUG00000001310	1.36235	1.7672	1.0255	1.73018	2.00487	1.09393	2493	18	Y	F
ENSTGUG00000001311	0.0870877	0.105541	0.120083	0.0818927	0.0553844	0.0854366	10191	60	NA	NA
ENSTGUG00000001312	0.0741098	0.128412	0	0	0.0425512	0.0289983	708	1	NA	NA
ENSTGUG00000001313	32.6665	55.0592	127.935	41.4456	59.6097	87.7982	1029	5	Y	B
ENSTGUG00000001314	5.24968	6.26722	3.20413	5.41123	6.12913	2.46801	2505	3	Y	E
ENSTGUG00000001315	6.15275	6.67056	4.19517	5.80024	4.60354	3.42327	3510	19	Y	J
ENSTGUG00000001316	10.9789	18.4298	11.1824	11.1733	16.1981	10.1076	1026	12	Y	E
ENSTGUG00000001317	1.58667	3.27804	3.91646	2.95539	4.96064	3.37121	480	4	Y	G
ENSTGUG00000001318	85.277	89.1525	108.83	83.7913	78.8276	83.7042	1193	8	Y	C
ENSTGUG00000001319	214.685	289.551	450.943	3.67893	17.4635	81.2454	549	5	Y	C
ENSTGUG00000001320	47.524	58.1076	39.0317	51.8182	56.2025	30.7052	2029	18	Y	E
ENSTGUG00000001321	3.12725	4.82769	4.07774	2.93088	3.27249	1.9289	1279	12	Y	J
ENSTGUG00000001322	0.0664235	0.114978	0.380371	0.165065	0.304582	0.363751	768	2	NA	NA
ENSTGUG00000001323	2.53882	2.16791	7.60799	2.51808	3.07257	8.20702	252	2	Y	L
ENSTGUG00000001324	718497	150804	754372	675130	351547	170761	96	1	Y	H
ENSTGUG00000001325	0.0758238	0.0783998	0.136191	0.115404	0.341997	0.596562	1371	12	NA	NA
ENSTGUG00000001326	0.118998	0.184256	0.544849	0.0633992	0.118137	0.317445	2127	20	NA	NA
ENSTGUG00000001327	10.4643	10.7292	8.32169	11.3058	10.6984	6.99801	1050	4	Y	F
ENSTGUG00000001328	1410.46	2099.26	8930.24	1505.23	10434.9	4284.11	102	1	Y	G
ENSTGUG00000001329	12.5408	34.3527	109.354	28.3512	122.283	165.511	237	8	Y	L
ENSTGUG00000001329	12.5408	34.3527	109.354	28.3512	122.283	165.511	405	8	Y	L
ENSTGUG00000001330	48.7728	64.4337	51.4173	0.979374	3.99015	11.2126	663	8	Y	J
ENSTGUG00000001331	26.602	23.4698	26.8835	24.3937	25.798	26.2322	1751	14	Y	K
ENSTGUG00000001332	231.485	183.298	152.439	255.954	242.875	220.348	630	5	Y	L
ENSTGUG00000001333	6.50244	7.62025	5.04233	2.96821	2.99416	2.46223	2967	32	Y	J
ENSTGUG00000001334	0.441277	1.30311	0.651412	1.0141	0.899226	0.572418	741	2	Y	D
ENSTGUG00000001335	1.90844	2.7576	1.35202	1.89407	2.31974	2.09118	1854	2	Y	E
ENSTGUG00000001336	1.15882	1.07657	0.870746	0.708928	1.33774	0.781442	709	6	Y	E
ENSTGUG00000001337	13.4036	13.768	15.919	11.7451	13.4627	30.1	1320	9	Y	L
ENSTGUG00000001338	4.44779	5.38736	2.87367	5.6949	6.83994	4.54567	1086	10	Y	F
ENSTGUG00000001339	3.88186	8.80295	63.4757	8.61906	26.2535	62.3023	2199	13	Y	G
ENSTGUG00000001340	0.229962	0.576487	0.323712	0.126018	0.374583	1.80829	2139	9	Y	L
ENSTGUG00000001341	0.87605	1.7924	2.0755	0.522277	0.364678	1.23567	555	4	Y	C
ENSTGUG00000001342	32.781	31.0175	42.6403	38.7639	41.8045	50.4154	2101	14	Y	B
ENSTGUG00000001343	0.0696293	0.0838288	0.207818	0.0865646	1.19918	0.29218	1581	20	Y	H
ENSTGUG00000001343	0.0696293	0.0838288	0.207818	0.0865646	1.19918	0.29218	2397	20	Y	H
ENSTGUG00000001344	0.372252	0.670753	0.236482	0.281261	0.455035	0.206098	2082	8	NA	NA
ENSTGUG00000001345	24.0883	23.6154	24.6892	22.6571	23.9989	17.7515	935	5	Y	A
ENSTGUG00000001346	0	0	0	0	0	0	141	1	Y	C
ENSTGUG00000001347	8.84374	13.1595	55.0818	7.14908	7.53848	26.382	1816	16	Y	C
ENSTGUG00000001348	0	0	0	0	0	0	99	1	NA	NA
ENSTGUG00000001349	2.61945	3.43014	1.01828	1.99493	2.04777	0.620429	1544	8	Y	E
ENSTGUG00000001350	2.61003	2.49551	4.75054	2.84117	1.8135	4.46334	1299	5	Y	C
ENSTGUG00000001350	2.61003	2.49551	4.75054	2.84117	1.8135	4.46334	801	5	Y	C
ENSTGUG00000001351	0	0	0.84906	0	0.873513	1.06336	216	3	NA	NA
ENSTGUG00000001352	8.32751	8.72406	4.45345	8.65186	10.8881	4.71936	2589	7	Y	E
ENSTGUG00000001353	5.44838	11.5226	20.2292	9.79612	15.1263	18.6268	171	2	Y	G
ENSTGUG00000001354	21.4584	19.0437	31.9307	23.3362	26.0769	36.4957	1369	8	Y	G
ENSTGUG00000001355	4.534	7.3945	14.9846	6.2591	8.24922	15.122	1431	18	Y	G
ENSTGUG00000001355	4.534	7.3945	14.9846	6.2591	8.24922	15.122	1443	18	Y	G
ENSTGUG00000001356	15.9879	15.4974	15.6276	15.3082	16.5091	22.3006	1368	10	Y	G
ENSTGUG00000001357	0	0	0	0	0	0	216	1	NA	NA
ENSTGUG00000001358	3.56723	8.31746	3.64516	5.28167	6.66195	3.24201	843	2	Y	D
ENSTGUG00000001359	26403	27343.8	8236.4	37715.2	23415.2	6987.88	99	1	Y	D
ENSTGUG00000001360	10.23	12.0853	7.45684	10.498	16.1307	9.80107	942	6	Y	H
ENSTGUG00000001361	2.28485	5.02207	7.37592	0.63934	1.08011	2.45313	843	4	Y	C
ENSTGUG00000001362	169.285	137.894	98.3295	200.331	178.377	72.1062	1440	11	Y	F
ENSTGUG00000001363	4.54802	4.19342	1.71335	4.05338	2.66762	0.979822	3786	32	Y	A
ENSTGUG00000001364	29.0796	39.2307	22.1982	31.067	52.72	25.5162	2391	14	Y	H
ENSTGUG00000001365	33.6508	34.6503	32.6327	31.9256	33.5805	21.6351	789	7	Y	J
ENSTGUG00000001366	25.3207	21.4702	21.2366	25.7048	31.2961	21.4429	837	1	Y	F
ENSTGUG00000001367	5.32892	5.08853	3.32681	5.31083	5.22309	8.46263	788	4	Y	I
ENSTGUG00000001368	0.999234	1.05534	1.91491	1.27607	1.1207	3.37991	381	3	Y	L
ENSTGUG00000001369	3.29604	3.76163	6.16004	3.64056	6.02867	5.05391	1674	10	Y	G
ENSTGUG00000001370	27.1086	28.8219	31.819	25.5169	32.2508	49.7719	1839	16	Y	G
ENSTGUG00000001371	7.08786	12.7545	4.92523	6.14433	11.7223	4.54562	1731	21	Y	E
ENSTGUG00000001372	34.1315	27.5485	25.9465	32.5798	32.799	24.7605	1038	7	Y	F
ENSTGUG00000001373	8.01464	8.89273	5.80604	7.61656	7.47416	3.8727	1329	4	Y	J
ENSTGUG00000001374	5.19903	4.94061	5.19206	4.67717	5.41193	5.35906	1377	3	Y	H
ENSTGUG00000001375	3.62402	3.32499	2.54682	3.64782	3.03318	1.71548	960	8	Y	J
ENSTGUG00000001376	13.7941	13.8182	14.05	13.2033	13.01	13.5219	1314	11	Y	C
ENSTGUG00000001377	15.9842	16.9301	17.3004	16.5094	16.056	12.0177	3939	25	Y	J
ENSTGUG00000001378	0.0334097	0.0344484	0.0730336	0.0237352	0.0441391	0.0260758	3639	26	NA	NA
ENSTGUG00000001379	14.1269	13.392	12.7487	15.8443	15.0325	12.7947	1584	14	Y	A
ENSTGUG00000001380	7.85772	6.07612	5.17425	0.0848048	0.160239	0.592214	672	3	Y	J
ENSTGUG00000001381	2.32296	3.26543	21.9101	2.66479	8.50004	50.0396	978	2	Y	L
ENSTGUG00000001382	2.31141	5.21323	5.21685	3.00953	4.56672	4.47426	3387	23	Y	C
ENSTGUG00000001383	4.95259	4.75454	2.95597	0	0.254088	0.470389	924	7	Y	J
ENSTGUG00000001384	0	0	0.0525467	0	0	0	414	4	NA	NA
ENSTGUG00000001385	0	0	0	0	0	0	240	3	NA	NA
ENSTGUG00000001386	8.75494	9.41092	6.20765	10.4458	8.51733	4.97885	2169	18	Y	J
ENSTGUG00000001387	1.93287	1.35436	0.659922	2.05938	1.80859	0.320346	1544	11	Y	A
ENSTGUG00000001388	1.41644	1.32738	2.12703	1.24969	4.66546	9.94594	1347	11	Y	G
ENSTGUG00000001389	20.6137	19.7432	16.854	22.5952	21.161	11.2676	960	9	Y	F
ENSTGUG00000001390	0.372206	0.419198	0.218699	0.568864	0.34646	0.151807	981	10	NA	NA
ENSTGUG00000001391	11.8659	16.93	10.9557	10.0872	11.2117	9.06025	321	2	Y	J
ENSTGUG00000001392	37.0925	32.2407	31.7293	35.0841	34.5938	33.1963	1049	6	Y	A
ENSTGUG00000001393	34.3472	30.8912	30.7638	32.2287	51.1251	29.3713	216	3	Y	H
ENSTGUG00000001394	20.9492	19.4349	36.8393	21.2121	17.8964	24.6328	1287	9	Y	C
ENSTGUG00000001395	226.931	184.361	178.391	270.37	238.479	185.346	1316	11	Y	H
ENSTGUG00000001396	18.0214	13.2628	8.91404	17.9306	17.1408	8.16148	2046	12	Y	A
ENSTGUG00000001397	0.101757	0.0529105	0.0921886	0.0541805	0.263043	0	693	6	NA	NA
ENSTGUG00000001398	26.4329	23.3804	21.9852	25.9769	23.6778	21.4859	692	3	Y	A
ENSTGUG00000001399	10.1905	8.71808	3.25629	6.636	3.19538	2.08084	2633	30	Y	J
ENSTGUG00000001400	14.8767	14.4506	11.4307	13.5689	12.3994	9.45918	1003	8	Y	J
ENSTGUG00000001401	5.9941	9.9687	7.37612	6.07128	8.88641	7.02325	1446	10	Y	C
ENSTGUG00000001402	5.78714	5.44823	3.66526	6.37394	6.37459	3.0471	1170	2	Y	F
ENSTGUG00000001403	11.1294	8.68107	8.55486	14.0107	12.766	6.81121	1978	12	Y	A
ENSTGUG00000001404	0.437057	0.443427	0.137463	0.245099	0.261171	0.0269438	1860	1	NA	NA
ENSTGUG00000001405	0	0	0.0399206	0	0.0252942	0.0173303	1056	2	NA	NA
ENSTGUG00000001406	0.0242818	0.0252401	0	0	0	0	717	1	NA	NA
ENSTGUG00000001407	0.544138	4.1852	4.79207	1.32395	3.51452	4.02223	519	2	Y	G
ENSTGUG00000001408	0.693369	0.859774	1.64236	0.630403	1.02448	5.24216	1575	11	Y	L
ENSTGUG00000001409	0.75129	2.22723	2.32059	0.847404	2.15512	1.58888	1059	1	Y	C
ENSTGUG00000001410	29.3079	28.6788	23.7791	29.7761	32.3091	24.6333	2050	15	Y	E
ENSTGUG00000001411	65.1351	38.4519	40.2255	83.2623	83.832	24.4845	829	7	Y	F
ENSTGUG00000001412	0.52515	0.816276	0.783736	0.489471	0.730903	0.615803	966	8	Y	C
ENSTGUG00000001413	79.9917	75.4698	58.6722	72.2261	53.5302	40.0412	1377	8	Y	J
ENSTGUG00000001414	0	0	0	0	0	0	258	2	NA	NA
ENSTGUG00000001415	35.2638	29.2243	32.6444	37.3728	39.3771	34.0197	1690	7	Y	F
ENSTGUG00000001416	0.808812	1.47986	0.80125	1.15489	1.82468	1.13652	2565	20	Y	H
ENSTGUG00000001417	110.745	61.1792	45.6169	126.829	115.507	31.6123	725	6	Y	F
ENSTGUG00000001418	0.237203	0.687177	0.383498	0.757282	0.940695	0.62921	405	4	NA	NA
ENSTGUG00000001419	0.0183006	0.028297	2.64203	0.0227528	0.0388402	1.76028	4389	22	Y	C
ENSTGUG00000001420	21.2644	20.6793	15.5591	25.2201	25.7133	14.078	1440	14	Y	F
ENSTGUG00000001421	10.3955	14.7691	6.3454	11.794	15.4252	9.30128	4194	37	Y	D
ENSTGUG00000001422	138.953	107.66	148.697	156.358	163.262	162.689	806	6	Y	B
ENSTGUG00000001423	0	0.033289	0.983043	0.0228682	0.0183147	0.842569	1383	4	NA	NA
ENSTGUG00000001424	0.176932	0.139429	0.039548	0.0362595	0.0317815	0.00398167	4041	9	NA	NA
ENSTGUG00000001424	0.176932	0.139429	0.039548	0.0362595	0.0317815	0.00398167	3954	9	NA	NA
ENSTGUG00000001425	2.94537	3.05425	4.77242	2.61438	2.32298	4.17963	894	3	Y	C
ENSTGUG00000001426	0.601169	0.637892	1.02062	0.731243	1.15753	1.31498	2448	18	Y	L
ENSTGUG00000001427	1.19755	1.51633	1.24514	1.25464	1.50645	1.80068	1473	4	Y	G
ENSTGUG00000001428	0.922691	1.09319	0.251317	1.10455	1.18509	0.170066	1425	9	Y	D
ENSTGUG00000001429	0	0.134365	0.0589588	0.0677622	0.0562745	0.150215	390	1	NA	NA
ENSTGUG00000001430	18.4254	17.0281	12.7656	18.9811	17.0744	13.1023	1092	12	Y	A
ENSTGUG00000001431	23.7915	21.8644	14.3851	25.5897	29.0165	12.9592	1431	9	Y	F
ENSTGUG00000001432	12.2365	11.356	10.0367	13.7777	12.5385	15.2386	738	1	Y	L
ENSTGUG00000001433	62.0634	52.0968	37.4647	56.7603	44.062	35.3669	1040	6	Y	J
ENSTGUG00000001434	7.85973	9.68866	6.27234	7.80227	5.91455	4.19781	1930	15	Y	E
ENSTGUG00000001436	0.231279	0.168986	0.0244764	0.173917	0.0465221	0	1131	1	NA	NA
ENSTGUG00000001437	97.0689	87.6121	103.279	98.4918	109.363	138.792	1323	10	Y	L
ENSTGUG00000001438	4.04755	4.56408	2.3763	4.18713	3.71004	1.71459	3006	5	Y	D
ENSTGUG00000001439	71.796	64.5225	39.6994	84.1246	80.0239	41.1619	2274	19	Y	F
ENSTGUG00000001440	0.021793	0.0450678	0	0.104482	0.046493	0.0127685	1365	9	NA	NA
ENSTGUG00000001441	31.9405	36.8864	24.5742	32.6783	46.6414	29.9242	1251	8	Y	H
ENSTGUG00000001442	34.0339	35.0246	23.9465	35.7677	31.2002	19.3995	1542	4	Y	J
ENSTGUG00000001443	14.9554	15.1562	16.3178	12.781	12.2313	15.0501	5425	45	Y	C
ENSTGUG00000001443	14.9554	15.1562	16.3178	12.781	12.2313	15.0501	3868	45	Y	C
ENSTGUG00000001444	1.25076	1.65685	2.72077	1.61163	2.302	4.62634	5820	31	Y	L
ENSTGUG00000001445	20.8313	18.1988	16.2857	20.7682	19.4194	24.0149	1365	10	Y	L
ENSTGUG00000001446	72.1312	84.7339	46.8887	71.196	88.2976	45.5334	1733	8	Y	E
ENSTGUG00000001447	7.73885	7.96051	6.94526	7.52628	8.40924	6.63527	5529	9	Y	E
ENSTGUG00000001448	1300.7	995.744	1336.25	1484.62	2599.29	2058.68	126	2	Y	H
ENSTGUG00000001449	11.4075	11.2146	9.19981	11.3507	12.1168	10.2299	1227	7	Y	E
ENSTGUG00000001450	8.02255	11.3501	18.8552	10.3885	47.59	11.6436	156	2	Y	B
ENSTGUG00000001451	33.6264	27.135	33.5097	41.4123	39.7187	48.4134	1984	10	Y	L
ENSTGUG00000001452	93.7292	78.7121	77.5302	94.5594	98.7034	61.9087	578	4	Y	F
ENSTGUG00000001453	133.319	96.8118	132.026	151.994	141.389	121.841	897	7	Y	F
ENSTGUG00000001454	7.26322	6.98942	15.1508	7.96427	14.4176	25.9897	363	3	Y	L
ENSTGUG00000001455	2.82334	4.17596	12.3938	1.43431	2.50052	4.62237	684	2	Y	C
ENSTGUG00000001456	58.4974	61.2375	102.46	60.7529	61.142	102.503	1500	11	Y	L
ENSTGUG00000001457	0.472886	0.488618	0.0734272	0.348813	0.403059	0.106538	1598	10	NA	NA
ENSTGUG00000001458	42.095	54.596	23.661	43.778	62.4875	22.6518	1539	12	Y	E
ENSTGUG00000001459	19.1547	20.4965	16.0553	18.3174	17.7359	14.3737	2211	16	Y	E
ENSTGUG00000001460	0	0.24123	1.26407	0.707552	0.421951	2.10499	234	4	Y	C
ENSTGUG00000001461	0.150897	0.156071	0.0208583	0.0123663	0.0792797	0	1293	8	NA	NA
ENSTGUG00000001462	358.058	285.176	359.96	385.568	361.596	316.856	846	7	Y	F
ENSTGUG00000001463	15.6524	20.5337	19.5592	14.2356	19.6854	13.8827	962	5	Y	C
ENSTGUG00000001464	78.5985	106.236	97.1959	63.5752	67.4321	54.2562	879	5	Y	J
ENSTGUG00000001465	79.8942	55.657	47.0249	96.9053	90.0815	39.2079	1057	8	Y	F
ENSTGUG00000001466	119.498	105.344	94.2602	130.653	129.576	74.4294	1515	14	Y	F
ENSTGUG00000001467	0	0	0	0	0.363723	0	207	2	NA	NA
ENSTGUG00000001469	62.2359	86.5656	50.772	55.0638	81.6855	54.4866	675	5	Y	E
ENSTGUG00000001470	24.7702	22.3012	29.7278	30.0133	26.7524	21.9096	1036	6	Y	A
ENSTGUG00000001471	7.61375	8.03526	9.15346	8.26336	7.36115	17.5618	3285	19	Y	I
ENSTGUG00000001472	8.78007	8.90422	6.46356	11.5597	14.4145	7.65509	2382	27	Y	F
ENSTGUG00000001473	28.9859	17.9063	21.896	34.7209	32.3311	18.1514	931	4	Y	F
ENSTGUG00000001474	1.3459	2.88929	5.8486	2.06891	4.6249	7.61354	564	11	Y	G
ENSTGUG00000001474	1.3459	2.88929	5.8486	2.06891	4.6249	7.61354	534	11	Y	G
ENSTGUG00000001475	16.0961	11.8569	7.90382	16.7029	14.0128	5.75184	1111	5	Y	A
ENSTGUG00000001476	17.0681	10.3294	7.90935	20.8233	18.6779	4.57284	1830	14	Y	F
ENSTGUG00000001477	0	0	0.0850989	0.0332211	0.10796	0.219944	600	4	NA	NA
ENSTGUG00000001478	3.92781	3.27897	3.31359	4.59663	4.14373	3.1081	3943	25	Y	F
ENSTGUG00000001479	50.486	52.8577	46.3368	53.5233	57.041	32.3575	942	6	Y	F
ENSTGUG00000001480	0.0628633	0.163822	0.257211	0.0669309	0.0271928	0.0369283	597	4	NA	NA
ENSTGUG00000001481	6.4227	7.24019	8.28242	6.04394	7.17232	7.00864	2118	16	Y	C
ENSTGUG00000001482	2.63307	3.78906	2.48313	2.78189	4.20389	4.85961	1356	10	Y	G
ENSTGUG00000001483	0	0	0.481168	0.538927	0	0.300718	228	1	NA	NA
ENSTGUG00000001484	1.19659	1.55026	0.874899	1.51049	1.10952	1.09685	4482	9	Y	D
ENSTGUG00000001485	40.4924	50.1997	85.4573	61.2752	96.0424	84.8605	1383	7	Y	B
ENSTGUG00000001486	15.0051	25.5201	19.0625	1.93649	4.13391	5.09923	1458	10	Y	J
ENSTGUG00000001487	1.44861	1.91809	0.83721	1.69262	1.1033	0.913685	552	1	Y	A
ENSTGUG00000001488	9.30604	10.1765	13.6192	9.82751	13.2167	15.4964	3885	57	Y	G
ENSTGUG00000001488	9.30604	10.1765	13.6192	9.82751	13.2167	15.4964	4011	57	Y	G
ENSTGUG00000001489	12.428	11.6631	9.56856	12.0914	12.3505	7.56272	1077	6	Y	F
ENSTGUG00000001491	1.66292	1.333	1.61671	1.54691	1.32018	1.50657	798	6	Y	K
ENSTGUG00000001492	7.88444	11.4615	11.5171	6.54472	8.70788	10.0413	3078	16	Y	C
ENSTGUG00000001493	0.573136	0.252057	0.469758	0.425495	0.238157	0.651787	927	11	NA	NA
ENSTGUG00000001494	20.2288	16.0531	13.6369	21.2454	21.7644	13.2067	1435	10	Y	F
ENSTGUG00000001495	3.70588	3.63864	2.50775	4.91292	4.83658	3.11204	981	7	Y	F
ENSTGUG00000001496	4.18966	3.98127	4.65151	4.75084	6.48184	3.37494	804	6	Y	F
ENSTGUG00000001497	1.04241	1.59283	0.666072	1.07908	1.67008	1.30017	3200	29	Y	E
ENSTGUG00000001498	0.156957	0.24347	0.815732	0.0836101	0.191383	0.42041	1332	8	NA	NA
ENSTGUG00000001499	50.8704	37.7876	51.0733	62.6753	58.6294	42.7954	1839	13	Y	F
ENSTGUG00000001500	1.9138	1.86528	1.98873	2.39805	2.47682	2.4971	2358	10	Y	L
ENSTGUG00000001501	5.40239	5.20331	8.65545	5.18336	7.2368	8.70518	3497	28	Y	G
ENSTGUG00000001502	52.5377	42.6064	24.6259	49.2255	33.0297	15.3599	3426	4	Y	A
ENSTGUG00000001503	0.244992	0.583685	4.33298	0.397199	1.06334	4.44338	1392	14	Y	G
ENSTGUG00000001504	1.03132	0.512838	0.305621	1.16101	3.00325	12.904	1506	12	Y	G
ENSTGUG00000001505	21.1958	25.4796	16.2161	22.3803	28.2011	17.3672	3034	20	Y	E
ENSTGUG00000001506	0.986751	1.40061	0.261592	1.19947	0.778184	0.370684	1197	12	Y	E
ENSTGUG00000001507	69.6078	51.4172	56.0259	79.7576	78.934	69.6154	561	4	Y	H
ENSTGUG00000001508	0.316338	0.501289	0.369196	0.319025	0.336266	0.244753	2457	9	NA	NA
ENSTGUG00000001509	0.822871	0.643911	0.368158	0.922214	0.542593	0.442981	2898	18	Y	A
ENSTGUG00000001510	5.09075	6.01829	7.6367	6.15018	6.37075	6.47939	1128	6	Y	B
ENSTGUG00000001511	1.30212	1.56619	0.558119	1.73223	1.09733	0.247156	6013	31	Y	D
ENSTGUG00000001512	8.78507	12.82	7.43502	9.46188	8.40151	4.42612	4011	30	Y	E
ENSTGUG00000001513	4.66221	4.10835	4.77228	4.58543	5.18629	6.40648	1761	19	Y	L
ENSTGUG00000001514	2.22199	1.31601	10.8685	1.37902	0.543034	7.95011	1377	11	Y	C
ENSTGUG00000001515	20.4453	24.281	26.4239	20.7387	12.544	18.4123	717	5	Y	J
ENSTGUG00000001516	3.02513	4.51476	2.70292	2.42305	3.47156	2.62713	2730	20	Y	E
ENSTGUG00000001517	38.0066	44.0097	43.4259	36.5451	26.322	31.4748	724	2	Y	J
ENSTGUG00000001518	0.503578	0.23565	1.00988	0.190342	0.125205	0.476205	978	7	NA	NA
ENSTGUG00000001519	31.8655	24.6398	28.7413	29.7319	28.8145	24.7099	825	4	Y	A
ENSTGUG00000001520	7.87974	7.76979	5.78278	8.19874	9.0853	6.27711	960	8	Y	F
ENSTGUG00000001521	2164590	1097570	11859200	1495690	635215	1526040	90	1	NA	G
ENSTGUG00000001522	442.754	615.288	2609.79	421.174	411.035	1249.2	4378	50	Y	C
ENSTGUG00000001523	46.4278	54.8609	65.2464	44.6593	37.801	38.127	1170	14	Y	C
ENSTGUG00000001524	0	0	0.372599	0	0.177902	0.158021	378	4	NA	NA
ENSTGUG00000001525	0.240263	0	0	0	0.143022	0	348	2	NA	NA
ENSTGUG00000001526	24.6574	30.6151	14.9051	23.7768	33.6551	12.2007	1470	7	Y	E
ENSTGUG00000001527	20.07	14.9561	11.8335	23.1903	17.4081	7.79589	2406	11	Y	A
ENSTGUG00000001528	0.47582	0.312518	0.174045	0.420373	0.261519	0.141406	5385	48	NA	NA
ENSTGUG00000001529	28.8312	42.0378	25.3342	26.3923	38.5109	29.4172	2027	18	Y	E
ENSTGUG00000001530	0	0.864182	9.86305	0.141126	0.94719	2.92069	576	3	Y	C
ENSTGUG00000001531	67.9201	32.8807	26.2017	92.5074	64.753	18.6759	459	6	Y	A
ENSTGUG00000001532	0.146383	0.121969	0.0531703	0.031173	0.0758757	0	627	3	NA	NA
ENSTGUG00000001533	4.10626	2.28463	1.67274	3.92524	2.95657	3.11149	1218	6	Y	L
ENSTGUG00000001534	25.5654	21.0389	16.3351	24.1888	22.9058	14.3782	393	7	Y	A
ENSTGUG00000001534	25.5654	21.0389	16.3351	24.1888	22.9058	14.3782	802	7	Y	A
ENSTGUG00000001535	72.4778	79.9147	104.133	69.8803	56.357	62.2536	781	5	Y	C
ENSTGUG00000001536	21.366	20.9369	3.42736	17.7375	12.2636	1.64575	774	5	Y	J
ENSTGUG00000001537	2.26542	3.23047	0.309053	2.77757	1.28375	0.775271	213	2	Y	A
ENSTGUG00000001538	5.06051	7.91564	1.78574	3.40787	7.41294	3.04678	183	2	Y	D
ENSTGUG00000001539	2.12055	2.31172	2.0425	2.54886	2.47537	2.02822	3258	24	Y	F
ENSTGUG00000001540	1.23692	1.93728	0.967671	1.81662	2.09566	0.900371	1029	18	Y	F
ENSTGUG00000001540	1.23692	1.93728	0.967671	1.81662	2.09566	0.900371	978	18	Y	F
ENSTGUG00000001541	2.01037	1.74568	1.2179	2.30267	1.84346	1.64599	610	4	Y	A
ENSTGUG00000001542	0	0.133836	0	0.132825	0	0	288	3	NA	NA
ENSTGUG00000001543	0.256134	0.412939	0.121229	0.682558	0.47001	0.303979	285	3	NA	NA
ENSTGUG00000001544	20.1957	15.6421	13.5013	21.3313	19.0693	12.2586	1014	4	Y	F
ENSTGUG00000001545	2.19939	2.07493	1.44715	2.4003	2.00944	1.39551	900	7	Y	F
ENSTGUG00000001546	70.9539	79.8956	60.1151	65.5328	94.3695	61.0677	1019	3	Y	H
ENSTGUG00000001547	34.0176	32.1384	30.7007	40.6954	47.8123	29.5574	2181	16	Y	F
ENSTGUG00000001548	20.0925	23.7363	12.5795	21.2733	27.5025	13.4993	834	10	Y	E
ENSTGUG00000001549	12.6316	15.7714	11.2011	13.8015	13.8651	9.89562	456	5	Y	D
ENSTGUG00000001550	3.21227	4.04487	2.98639	3.27687	4.51712	3.23304	664	6	Y	H
ENSTGUG00000001551	1.83624	1.56811	11.4316	1.76282	7.31148	44.3065	615	4	Y	L
ENSTGUG00000001552	0.675049	0.862092	2.15606	0.558915	0.65155	1.19057	531	4	Y	G
ENSTGUG00000001553	6.84309	6.74475	9.0412	8.49114	9.27001	10.8113	3624	20	Y	L
ENSTGUG00000001554	10.4887	14.4582	10.7948	11.53	21.1425	13.5894	1182	16	Y	H
ENSTGUG00000001555	37.5964	37.4648	50.6137	38.9097	35.8695	50.8603	3653	28	Y	C
ENSTGUG00000001556	6.65212	6.58605	5.4284	6.2227	5.05683	3.90593	2271	17	Y	J
ENSTGUG00000001557	6.34845	3.24572	7.5533	7.93513	4.51144	5.26604	934	5	Y	A
ENSTGUG00000001558	21.644	21.3765	19.7331	17.5757	14.1991	12.6457	1553	10	Y	C
ENSTGUG00000001559	1.79178	1.89186	2.36427	1.75425	3.28684	4.28935	1512	6	Y	G
ENSTGUG00000001560	67.8844	61.7001	59.0875	63.4407	53.5667	45.1875	1095	5	Y	J
ENSTGUG00000001561	43.2012	37.9187	33.396	48.6822	42.183	37.1654	1449	11	Y	F
ENSTGUG00000001562	6.00018	5.33221	4.99508	6.03911	5.62612	3.47465	657	4	Y	J
ENSTGUG00000001563	3.94618	4.1363	5.69567	4.43526	3.12685	3.81107	1371	7	Y	C
ENSTGUG00000001564	0.876149	0.825517	0.352792	0.585106	0.502893	0.229916	1169	7	NA	NA
ENSTGUG00000001565	10.8351	12.9443	17.4804	12.7463	13.2085	17.9167	2220	12	Y	G
ENSTGUG00000001566	0.504562	0.769916	0.528375	0.367194	0.369397	0.480271	3312	17	NA	NA
ENSTGUG00000001567	0.553496	0.390825	0.0248302	0.88459	0.322402	0.0324224	1578	3	NA	NA
ENSTGUG00000001568	0.0272963	0.0282549	0.0245553	0.0290789	0.0233361	0	1128	2	NA	NA
ENSTGUG00000001569	0.690968	0.664625	2.31108	0.968804	0.393086	1.04634	2655	15	Y	C
ENSTGUG00000001570	1.62943	1.11491	0.90365	1.43872	1.23568	0.568773	1611	62	Y	A
ENSTGUG00000001570	1.62943	1.11491	0.90365	1.43872	1.23568	0.568773	1620	62	Y	A
ENSTGUG00000001570	1.62943	1.11491	0.90365	1.43872	1.23568	0.568773	1548	62	Y	A
ENSTGUG00000001571	0.297105	0.631334	0.216081	0.203719	0.37131	0.132097	5751	41	NA	NA
ENSTGUG00000001572	1.11555	1.28382	0.521497	0.789578	1.01119	0.345344	1797	14	Y	E
ENSTGUG00000001573	0.0525307	0	0.0157884	0.0186514	0.0300167	0	921	11	NA	NA
ENSTGUG00000001574	3.80329	2.34615	1.30533	6.8764	6.09129	0.683189	297	2	Y	F
ENSTGUG00000001575	4.78236	7.84506	1.92426	3.92261	5.45969	1.79442	993	7	Y	D
ENSTGUG00000001576	50.021	51.0163	42.7843	53.7144	52.3825	40.1945	2436	27	Y	F
ENSTGUG00000001577	13.1531	15.7239	35.0605	8.31704	10.7906	52.2396	1622	9	Y	L
ENSTGUG00000001578	4.0226	5.14118	2.58612	3.83436	5.97889	3.28417	1218	4	Y	E
ENSTGUG00000001579	43.0704	37.5197	18.2451	46.0857	64.5433	13.3554	759	7	Y	F
ENSTGUG00000001580	15.1955	17.6246	12.6473	17.2762	17.5505	12.9469	7437	44	Y	D
ENSTGUG00000001581	6.68212	7.16109	5.37525	8.07383	7.50588	5.53799	1677	6	Y	D
ENSTGUG00000001582	263.75	300.792	188.085	288.396	449.862	209.794	1864	12	Y	F
ENSTGUG00000001583	12.6942	13.0121	7.36646	11.479	9.70226	4.80537	2256	18	Y	J
ENSTGUG00000001584	0.0706043	0.0608582	0.179756	0.0376098	0.0803808	0.220649	1278	5	NA	NA
ENSTGUG00000001585	1.00508	1.73282	0.935506	0.675608	1.39985	1.16389	1260	11	Y	E
ENSTGUG00000001586	2.43172	3.53546	1.53729	3.59757	4.28256	1.30701	948	12	Y	F
ENSTGUG00000001587	2.45967	3.77669	1.71222	2.34184	3.03099	1.86957	7122	46	Y	D
ENSTGUG00000001588	1.05429	1.05504	0.984556	1.00476	1.04702	0.802715	882	5	Y	C
ENSTGUG00000001589	13.4475	8.51688	4.81347	14.7098	12.4045	6.36597	2847	20	Y	A
ENSTGUG00000001590	10.492	12.9463	3.05341	10.626	9.70797	3.27037	1204	11	Y	A
ENSTGUG00000001591	16.7664	11.8651	13.6882	20.3777	20.9689	15.0839	997	6	Y	F
ENSTGUG00000001592	17.8119	15.982	15.7825	20.5261	22.3144	17.5215	1476	14	Y	F
ENSTGUG00000001593	7.56878	4.85611	2.16396	15.9246	6.36549	1.73141	2970	23	Y	A
ENSTGUG00000001594	322789	90057	245264	182807	129636	115901	90	1	Y	H
ENSTGUG00000001595	13.4067	14.0754	10.5213	15.4577	17.2385	9.51703	1807	12	Y	F
ENSTGUG00000001596	0.455627	0.412308	0.624217	0.42474	0.311152	0.747511	1314	1	Y	L
ENSTGUG00000001597	8.78576	6.94406	7.29239	9.16105	8.02718	5.61901	882	1	Y	A
ENSTGUG00000001598	0	0.0516668	0	0.0264602	0.042803	0	705	2	NA	NA
ENSTGUG00000001599	2.49091	2.58936	1.28243	1.66442	1.76637	1.17529	714	4	Y	J
ENSTGUG00000001600	0	0.0763431	0	0	0	0	366	1	NA	NA
ENSTGUG00000001601	1.953	1.0076	0.249779	1.33189	0.782924	0.189492	2481	20	Y	A
ENSTGUG00000001602	27.9943	29.0104	19.5199	33.4788	33.3363	13.3742	366	1	Y	F
ENSTGUG00000001603	19.69	17.1036	13.3183	21.1234	17.9492	12.367	1311	10	Y	A
ENSTGUG00000001604	118.617	105.432	90.4298	122.469	120.744	86.7531	928	6	Y	F
ENSTGUG00000001605	32.9534	33.723	48.3717	29.9711	24.7435	33.4009	411	2	Y	C
ENSTGUG00000001606	56.5984	51.9568	43.5823	64.5248	58.3629	34.7574	2898	11	Y	F
ENSTGUG00000001607	0	0	0	0	0.0875042	0.119222	694	3	NA	NA
ENSTGUG00000001608	2.44822	2.5197	2.89804	3.72145	5.28183	3.761	765	2	Y	H
ENSTGUG00000001609	0.198583	0.295362	0.308962	0.302074	0.146957	0.266535	641	3	NA	NA
ENSTGUG00000001610	1.08807	1.77317	2.77293	0.835999	1.17844	1.3958	1920	13	Y	C
ENSTGUG00000001611	4.5388	4.3996	3.531	4.51929	3.80618	1.90558	3243	23	Y	J
ENSTGUG00000001612	1.91482	2.14808	1.58369	2.24541	2.01793	1.28506	3387	20	Y	D
ENSTGUG00000001613	14.2217	16.0375	23.8524	13.8835	17.4274	19.866	483	2	Y	C
ENSTGUG00000001614	19.7095	19.8669	28.9655	17.3479	18.0409	21.3668	699	6	Y	C
ENSTGUG00000001615	3.81069	5.43244	1.675	3.0977	2.67412	1.34283	4455	7	Y	E
ENSTGUG00000001616	68.4398	60.8059	61.02	74.3624	69.4951	61.4612	543	5	Y	H
ENSTGUG00000001618	2.04907	2.39375	0.837486	2.05427	2.86577	1.62053	1671	4	Y	E
ENSTGUG00000001620	12.5108	11.1788	11.2289	17.1565	19.5725	14.9322	2016	17	Y	F
ENSTGUG00000001621	0.374353	0.439453	0.328101	0.879319	3.15327	1.17607	1695	10	Y	H
ENSTGUG00000001622	9.35813	8.29654	5.94725	9.57996	7.21549	5.01393	789	4	Y	A
ENSTGUG00000001623	0.38605	0.287006	0	0.205539	0.309331	0	654	5	NA	NA
ENSTGUG00000001624	4.3851	3.2544	20.0133	4.58709	6.96276	26.5991	1317	12	Y	G
ENSTGUG00000001625	0.338825	0.237847	0.793928	0.438321	0.423721	0.794192	1248	9	NA	NA
ENSTGUG00000001626	19.2042	25.1929	12.1498	18.2577	23.6093	11.9393	2658	25	Y	E
ENSTGUG00000001628	28.635	28.4805	29.474	31.3648	30.9426	34.481	771	1	Y	L
ENSTGUG00000001629	10.0649	9.0407	14.4333	8.57391	12.1591	54.7567	654	6	Y	I
ENSTGUG00000001629	10.0649	9.0407	14.4333	8.57391	12.1591	54.7567	654	6	Y	I
ENSTGUG00000001631	7.91393	8.16235	5.33418	8.9888	8.31876	4.35123	3064	19	Y	D
ENSTGUG00000001632	124.405	110.285	103.24	141.572	131.52	112.81	466	4	Y	F
ENSTGUG00000001633	23.3377	24.8984	36.6224	23.9685	22.6766	33.2696	1212	12	Y	C
ENSTGUG00000001634	1.23522	1.41068	2.56709	1.18223	1.35062	5.24901	905	4	Y	L
ENSTGUG00000001635	0.616697	1.21793	0.577165	0.656512	0.790466	0.416759	333	3	Y	J
ENSTGUG00000001636	29.5636	13.2463	11.1376	29.0398	27.5029	6.73909	1212	7	Y	F
ENSTGUG00000001637	0.87343	0.321667	2.22593	0.312085	0.285758	1.39352	219	2	Y	L
ENSTGUG00000001638	0	0.0112694	0.00488875	0.00581921	0.00464348	0	2535	20	NA	NA
ENSTGUG00000001639	7.29982	3.30352	3.87933	8.1907	8.22518	1.67188	285	3	Y	A
ENSTGUG00000001640	12.8949	12.605	9.17775	13.4125	12.539	7.70498	1156	6	Y	F
ENSTGUG00000001641	85.6826	60.6512	82.9594	107.967	133.601	96.7545	687	2	Y	F
ENSTGUG00000001642	0.228171	0.172251	0.131176	0.55231	1.37194	0.608424	807	3	Y	F
ENSTGUG00000001643	23.7622	24.2184	14.965	42.4359	49.9144	51.1067	873	5	Y	L
ENSTGUG00000001644	48.5262	41.3122	35.6458	57.9724	58.0887	28.6003	1277	9	Y	F
ENSTGUG00000001645	0	0	0	0	0	0	144	1	Y	H
ENSTGUG00000001647	0	0	0.0659487	0.0755326	0	0	369	2	NA	NA
ENSTGUG00000001648	35.9909	31.2337	23.3029	36.9965	33.3251	30.1041	1875	16	Y	A
ENSTGUG00000001649	0.0143355	0.014843	0.0645065	0	0.0122613	0.168057	1083	9	NA	NA
ENSTGUG00000001650	15.3635	11.3296	7.97968	14.7967	15.8832	8.83621	929	2	Y	H
ENSTGUG00000001651	2.79655	1.88429	1.18313	4.24156	3.69491	0.6511	3414	23	Y	F
ENSTGUG00000001652	0.257663	0.194619	0.204588	0.0211171	0.0845134	0.418003	1482	6	NA	NA
ENSTGUG00000001653	5.66595	6.69806	7.95504	6.00595	6.30883	7.22872	1937	14	Y	G
ENSTGUG00000001654	2.3967	2.46702	1.58985	2.27536	2.7904	1.24552	1563	8	Y	E
ENSTGUG00000001655	13.4384	17.1931	7.22315	12.7188	18.9724	7.21507	993	7	Y	E
ENSTGUG00000001656	12.3122	13.8312	12.1197	14.5629	14.796	12.209	7317	35	Y	F
ENSTGUG00000001657	7.4465	5.87999	7.2465	12.3845	14.2354	10.5681	1686	11	Y	F
ENSTGUG00000001658	0	0.0203361	0	0	0.0841155	0.183944	843	6	NA	NA
ENSTGUG00000001659	1.84623	1.0235	0.424568	0.764102	0.854232	0.906044	438	8	Y	L
ENSTGUG00000001659	1.84623	1.0235	0.424568	0.764102	0.854232	0.906044	408	8	Y	L
ENSTGUG00000001660	27.9516	24.3028	24.8088	32.8684	35.5074	28.5673	837	2	Y	H
ENSTGUG00000001661	0.0409064	0.0317146	0.0826283	0.0435826	0	0.167755	1442	4	NA	NA
ENSTGUG00000001662	6.43266	5.9283	11.6782	6.07745	4.59512	10.8973	982	4	Y	C
ENSTGUG00000001663	323.197	260.068	266.578	363.799	437.684	277.48	759	6	Y	F
ENSTGUG00000001664	6.55419	7.00015	5.3228	4.94226	5.3425	4.17309	852	5	Y	J
ENSTGUG00000001665	18.9366	13.598	12.3607	22.652	21.0216	12.9619	2076	22	Y	H
ENSTGUG00000001666	4.76377	5.00459	4.3876	5.8233	4.95096	3.24523	1101	3	Y	F
ENSTGUG00000001667	31.9711	35.6772	39.9582	27.9532	97.027	146.37	885	6	Y	G
ENSTGUG00000001668	0	0	0	0.678633	0.403382	0	240	2	NA	NA
ENSTGUG00000001669	0.02745	0.0495922	0.0260972	0.00731225	0.0350432	0	2052	33	NA	NA
ENSTGUG00000001669	0.02745	0.0495922	0.0260972	0.00731225	0.0350432	0	1071	33	NA	NA
ENSTGUG00000001670	2.59167	3.85761	13.9341	2.48133	2.84999	10.9877	1603	11	Y	G
ENSTGUG00000001671	11.4458	8.90208	5.78714	12.481	8.54442	3.73838	993	10	Y	A
ENSTGUG00000001672	13.0797	12.1123	7.30686	17.8945	20.3893	38.5616	1206	6	Y	G
ENSTGUG00000001673	9.23534	8.06845	8.21493	10.1805	10.1816	9.29809	2643	10	Y	H
ENSTGUG00000001674	17.5877	19.407	12.8504	23.3809	37.7904	15.9593	3544	25	Y	F
ENSTGUG00000001675	20.5467	18.9828	21.2243	19.3519	18.3662	18.6041	498	5	Y	J
ENSTGUG00000001676	0.396582	0.401664	0.334972	0.511951	0.435106	0.25906	1869	16	NA	NA
ENSTGUG00000001677	3.69662	7.31744	2.82437	3.72816	4.73629	2.98942	1227	13	Y	E
ENSTGUG00000001678	77.8177	52.2699	51.1404	78.7182	68.1713	32.7499	906	4	Y	F
ENSTGUG00000001679	17.4955	16.3325	21.0074	16.0672	15.272	14.3719	255	1	Y	C
ENSTGUG00000001680	5.462	5.3381	6.41791	5.75279	6.20418	4.82531	1620	10	Y	C
ENSTGUG00000001681	14.0051	13.7016	11.1584	14.7826	13.639	8.39789	2133	6	Y	F
ENSTGUG00000001682	42.053	56.5356	98.9498	37.9764	57.5504	67.1857	264	4	Y	C
ENSTGUG00000001682	42.053	56.5356	98.9498	37.9764	57.5504	67.1857	583	4	Y	C
ENSTGUG00000001683	33.7914	33.6363	30.0165	33.7272	39.7022	31.9893	1288	5	Y	H
ENSTGUG00000001684	4.08665	3.36838	3.33347	4.02988	4.46351	3.63247	1788	14	Y	H
ENSTGUG00000001685	19.7728	14.5306	12.412	22.3823	20.8479	12.5888	2164	11	Y	F
ENSTGUG00000001686	0.0459919	0.269952	0.524594	0.163309	0.314907	1.00658	1023	9	NA	NA
ENSTGUG00000001687	8.50786	8.56147	10.6563	8.59365	8.74644	13.8479	2502	18	Y	L
ENSTGUG00000001688	56.6908	54.3516	48.8392	62.4081	64.06	46.3881	1934	13	Y	F
ENSTGUG00000001689	20.85	32.577	17.6839	19.3431	33.1913	20.0773	3408	27	Y	H
ENSTGUG00000001690	18.4136	19.9642	88.6532	18.0832	25.8344	147.638	1443	12	Y	G
ENSTGUG00000001691	12.8966	17.2854	23.1131	14.9989	17.0765	19.1322	1284	13	Y	B
ENSTGUG00000001692	0.342251	0.319278	0.0617045	0.255193	0.102645	0.100342	938	2	NA	NA
ENSTGUG00000001694	0.70987	0.760225	1.9144	0.782792	0.446821	1.35746	1218	11	Y	C
ENSTGUG00000001695	1.72564	2.00061	2.46831	0.528959	0.635691	3.74115	5712	25	Y	I
ENSTGUG00000001696	104.04	83.8495	81.5501	103.464	90.3362	70.6708	1038	6	Y	A
ENSTGUG00000001697	7.5644	7.79301	4.97118	6.25857	2.89519	3.09716	2848	18	Y	J
ENSTGUG00000001698	0.0943066	0.111262	0.0181045	0.129198	0.0859883	0.0394464	2091	1	NA	NA
ENSTGUG00000001699	67.2879	59.3425	54.8475	39.6152	23.2739	22.5057	514	8	Y	J
ENSTGUG00000001699	67.2879	59.3425	54.8475	39.6152	23.2739	22.5057	470	8	Y	J
ENSTGUG00000001700	0.431308	0.361783	0.220539	0.25253	0.161126	0.788037	2892	5	NA	NA
ENSTGUG00000001701	0.271429	0.566433	0.432539	0.650185	1.20549	0.637994	567	1	Y	H
ENSTGUG00000001702	13.9408	13.412	7.43972	12.7247	9.186	3.4755	441	1	Y	J
ENSTGUG00000001703	65.9295	71.6511	36.2182	61.6391	46.3888	21.3645	2775	4	Y	J
ENSTGUG00000001704	6.40487	8.44855	4.92772	7.51543	11.0453	6.73217	1143	19	Y	H
ENSTGUG00000001704	6.40487	8.44855	4.92772	7.51543	11.0453	6.73217	954	19	Y	H
ENSTGUG00000001705	0.123516	0.154095	1.09616	0.236765	0.170205	2.23287	708	3	Y	G
ENSTGUG00000001706	0.0353318	0.147546	0.0644008	0	0.0306471	0.0415311	552	3	NA	NA
ENSTGUG00000001707	56.2274	44.884	35.8231	54.6317	45.7842	43.9894	1398	10	Y	K
ENSTGUG00000001708	4.74429	7.10208	4.54875	4.95528	7.29789	7.21194	1966	6	Y	G
ENSTGUG00000001709	5.12008	5.85534	3.17218	6.07221	5.70456	2.74693	4599	31	Y	D
ENSTGUG00000001710	1.99702	2.73088	0.781713	2.23187	2.10293	0.364697	972	8	Y	E
ENSTGUG00000001711	17.8918	23.7388	12.6523	17.878	30.3368	8.77879	447	2	Y	H
ENSTGUG00000001713	19.976	21.7759	16.6362	20.4587	26.788	12.5966	1218	10	Y	F
ENSTGUG00000001714	30.5117	33.0321	34.3656	36.4551	43.9494	43.5244	2901	21	Y	G
ENSTGUG00000001715	18.241	0	0	0	27.1144	0	120	1	Y	H
ENSTGUG00000001716	0.225005	0.47157	0.041247	0.239483	0.196437	0	474	1	NA	NA
ENSTGUG00000001717	0	0	0	0	0	0	123	1	NA	NA
ENSTGUG00000001718	1.06861	1.88587	0.892252	1.44748	1.48774	0.51472	453	5	Y	E
ENSTGUG00000001719	7.23427	7.38949	10.7334	5.34964	7.35069	17.4745	462	5	Y	L
ENSTGUG00000001720	0.417873	0.775118	0.393482	0.332055	0.626988	0.398176	1998	18	NA	NA
ENSTGUG00000001721	1.96909	2.16042	1.81641	1.50762	1.64219	1.42794	2154	14	Y	J
ENSTGUG00000001722	234.273	205.821	127.493	263.092	226.846	102.972	1631	9	Y	F
ENSTGUG00000001723	118.551	112.182	91.0241	126.42	109.753	59.7493	1176	7	Y	J
ENSTGUG00000001724	0	0	0	0	0	0	231	5	NA	NA
ENSTGUG00000001725	0.119823	0.0498128	0.216913	0.0255203	0.0712278	0.70319	655	9	NA	NA
ENSTGUG00000001725	0.119823	0.0498128	0.216913	0.0255203	0.0712278	0.70319	724	9	NA	NA
ENSTGUG00000001727	20.843	26.6142	12.8739	18.363	27.9118	13.0884	414	1	Y	E
ENSTGUG00000001728	33.8937	28.2253	25.3636	31.6919	31.8385	28.7154	1471	7	Y	K
ENSTGUG00000001729	92.7534	121.977	87.0804	91.4707	146.191	122.933	875	7	Y	H
ENSTGUG00000001730	3.43066	4.60862	4.69502	4.32004	4.68105	5.79109	699	8	Y	G
ENSTGUG00000001731	11.7901	13.8175	16.1293	12.4844	13.4707	16.8474	4458	32	Y	G
ENSTGUG00000001732	4.87172	3.80259	4.34471	4.76625	4.91388	3.20083	739	8	Y	F
ENSTGUG00000001733	0.643452	0.554444	0.162056	1.1205	1.03049	0.620609	408	4	Y	L
ENSTGUG00000001734	1.64327	1.72666	3.34998	2.55093	2.33248	3.80674	2715	12	Y	B
ENSTGUG00000001735	9.05013	8.46175	8.09943	9.95407	8.45604	5.79799	1326	6	Y	J
ENSTGUG00000001736	0	0	48.5368	64.8026	0	0	111	2	Y	J
ENSTGUG00000001737	6.31161	7.68787	6.22028	7.52389	8.20437	5.30012	2018	11	Y	J
ENSTGUG00000001738	3.97416	4.59046	4.19941	4.27836	5.7173	5.39905	1743	12	Y	H
ENSTGUG00000001739	37.2588	33.2917	32.0538	46.8145	42.4682	32.3316	963	8	Y	A
ENSTGUG00000001740	4.89545	6.15701	3.95623	6.08944	4.11148	4.09974	1032	1	Y	A
ENSTGUG00000001741	3.74	2.9604	2.73787	4.00024	2.52414	2.2103	1032	1	Y	A
ENSTGUG00000001742	9.83628	15.4831	69.3224	14.3144	23.448	66.8615	726	1	Y	C
ENSTGUG00000001743	9.3482	14.1898	6.89026	11.6288	13.4221	6.15912	11865	78	Y	D
ENSTGUG00000001744	0.462407	0.553481	0.264705	0.426051	0.49253	0.126858	5508	36	NA	NA
ENSTGUG00000001745	4.2535	4.85753	2.95607	4.46644	4.66566	2.40909	1647	15	Y	E
ENSTGUG00000001746	1.76321	2.14381	3.02579	2.14905	3.18124	4.77168	945	8	Y	L
ENSTGUG00000001747	49.1377	51.7169	34.3676	49.4621	51.2149	30.7423	666	4	Y	E
ENSTGUG00000001748	11.4952	17.9566	11.2506	12.5018	23.5947	13.8338	1150	11	Y	H
ENSTGUG00000001749	983.817	914.343	883.518	960.5	1056.61	928.207	579	5	Y	F
ENSTGUG00000001750	3.14671	6.24551	3.23881	4.92035	5.36505	1.49279	2868	24	Y	D
ENSTGUG00000001751	18.6224	27.1703	24.2567	18.387	22.0372	11.9266	1008	7	Y	C
ENSTGUG00000001752	45.3469	45.0161	31.3541	51.815	55.5138	24.0901	1797	17	Y	F
ENSTGUG00000001753	45.2915	58.1559	27.1719	36.6535	34.1698	17.279	1239	12	Y	E
ENSTGUG00000001754	0.0633785	0	0.102566	0.0945273	0.0433187	0.148567	1200	7	NA	NA
ENSTGUG00000001755	11.5646	15.6376	17.4303	9.61909	11.7091	23.263	1780	14	Y	G
ENSTGUG00000001756	4.92483	4.88323	3.10343	5.70608	4.26038	3.45764	3438	24	Y	A
ENSTGUG00000001757	0.0249077	0.0257703	0	0.0530707	0.0319158	0.0145963	1218	3	NA	NA
ENSTGUG00000001758	2.76526	2.62311	2.93811	2.48231	2.57981	1.62112	1014	5	Y	A
ENSTGUG00000001759	19.2897	23.0939	14.4796	16.54	18.8236	13.2971	1404	13	Y	J
ENSTGUG00000001760	83.7706	101.926	83.6849	89.1756	125.242	98.6086	2754	19	Y	H
ENSTGUG00000001761	0.11346	0.142301	0.0653978	0.112256	0.124255	0.0854391	1770	4	NA	NA
ENSTGUG00000001762	167.44	142.958	142.777	193.04	191.964	134.865	1498	6	Y	F
ENSTGUG00000001763	48.506	45.6083	75.7111	38.3803	34.8196	46.1842	1832	12	Y	C
ENSTGUG00000001764	0.49388	0.824944	0.485191	0.526001	0.369074	0.327549	786	2	NA	NA
ENSTGUG00000001765	5.62999	5.69725	4.88663	6.55511	6.33464	4.21688	3084	27	Y	F
ENSTGUG00000001766	61.5533	48.7353	55.1416	67.9791	70.0342	57.2219	907	5	Y	F
ENSTGUG00000001767	49.0868	43.9908	54.91	51.6822	49.8286	34.342	762	6	Y	A
ENSTGUG00000001768	3.15932	3.90175	2.40325	3.13046	2.98893	1.61449	4406	25	Y	J
ENSTGUG00000001769	88.8612	72.2976	100.748	87.5712	79.5157	65.7314	1046	3	Y	A
ENSTGUG00000001770	39.5905	33.8397	26.5012	43.6742	41.0413	19.1695	2253	19	Y	F
ENSTGUG00000001771	37.2599	35.9657	27.5903	38.9485	40.7978	25.4808	1787	7	Y	F
ENSTGUG00000001772	12.3915	15.7536	8.39999	12.5813	16.1808	6.52185	1770	12	Y	E
ENSTGUG00000001773	272.782	210.784	207.618	315.068	303.058	195.343	727	5	Y	A
ENSTGUG00000001774	2.45534	3.95793	1.98779	2.92828	4.20457	2.2541	3210	11	Y	D
ENSTGUG00000001775	64.2411	65.7779	39.4315	71.0598	110.862	56.0552	1131	9	Y	F
ENSTGUG00000001776	6.78346	9.95912	13.908	5.28529	5.94867	8.38674	654	7	Y	C
ENSTGUG00000001777	43.4326	38.8907	41.1519	48.7709	52.8839	46.3718	792	5	Y	F
ENSTGUG00000001778	1.11302	1.80555	1.53814	1.16642	1.64689	2.73715	903	9	Y	G
ENSTGUG00000001779	115.074	95.9963	115.269	117.281	100.26	87.4722	723	6	Y	A
ENSTGUG00000001781	0	0.0596291	0.0345867	0.020408	0.0164408	0.0224758	858	7	NA	NA
ENSTGUG00000001782	2482.25	2208.34	1943.92	2440.01	2291.86	2043.54	544	5	Y	A
ENSTGUG00000001783	0.235342	1.18934	5.9478	0.0835053	0.477564	7.79574	516	6	Y	L
ENSTGUG00000001784	0.822188	0.903308	0.939863	0.612613	1.00231	1.88596	501	1	Y	G
ENSTGUG00000001785	2.4576	2.83325	2.17113	2.18706	1.97705	1.95132	4677	38	Y	J
ENSTGUG00000001786	1.99399	5.2196	24.402	2.25802	4.45135	105.279	288	1	Y	L
ENSTGUG00000001787	31.5671	30.3016	20.384	30.2234	32.5519	18.3451	732	9	Y	E
ENSTGUG00000001788	15.3809	14.0168	9.49968	16.6133	14.7094	8.0578	468	6	Y	A
ENSTGUG00000001789	6.4202	6.41157	4.18373	6.49361	4.58633	2.41286	258	2	Y	J
ENSTGUG00000001790	33.5629	29.016	28.259	33.2356	34.9657	29.722	2877	21	Y	H
ENSTGUG00000001791	0	0	0.171195	0.0467555	0.112642	0.205822	1065	5	NA	NA
ENSTGUG00000001792	5.95833	6.58921	8.24482	6.46739	7.89983	8.38779	2262	15	Y	G
ENSTGUG00000001793	0	0	0	0.0743181	0	0	372	4	NA	NA
ENSTGUG00000001794	0.344143	0.312014	0.242692	0.216696	0.177317	1.81338	2646	16	Y	I
ENSTGUG00000001795	41.3936	41.2436	36.7491	43.7739	41.7952	31.444	960	9	Y	F
ENSTGUG00000001796	10.6903	9.47161	14.4457	11.1013	10.5751	14.6347	906	10	Y	C
ENSTGUG00000001797	44.5085	37.337	37.6076	49.3002	42.9614	37.043	618	6	Y	A
ENSTGUG00000001798	2.97647	3.0239	7.82181	3.7031	5.42673	9.60446	7923	62	Y	G
ENSTGUG00000001799	6.5343	6.60259	9.24633	7.58546	8.37802	6.98575	558	1	Y	H
ENSTGUG00000001800	0.617982	0.637214	2.30902	0.638346	0.756737	1.3671	3567	19	Y	C
ENSTGUG00000001800	0.617982	0.637214	2.30902	0.638346	0.756737	1.3671	405	19	Y	C
ENSTGUG00000001801	6.34245	5.12282	2.78224	7.54522	6.86906	2.07129	2514	17	Y	F
ENSTGUG00000001802	1.27199	1.38785	0.566776	1.65734	1.72731	0.532587	2133	7	Y	F
ENSTGUG00000001803	9.16286	9.40198	5.66913	9.29732	9.7016	4.65636	1189	8	Y	E
ENSTGUG00000001804	22.6229	17.4285	13.1008	21.6437	23.351	8.63999	2174	12	Y	F
ENSTGUG00000001805	63.6821	48.2966	78.2746	65.0005	58.8468	70.8356	1269	3	Y	A
ENSTGUG00000001806	3.34542	5.12136	3.23696	4.91154	7.18935	3.35074	3555	27	Y	H
ENSTGUG00000001807	4.74128	4.05562	1.94122	3.5618	1.51878	0.916403	11166	47	Y	J
ENSTGUG00000001808	2.15878	3.7245	9.87631	1.43014	1.75546	5.25229	3528	28	Y	C
ENSTGUG00000001809	0.431679	1.13044	2.48721	0.261097	0.58927	3.31194	4581	14	Y	G
ENSTGUG00000001810	46.8316	39.2639	6.53193	37.1034	27.6075	5.4275	876	4	Y	J
ENSTGUG00000001811	0.980442	1.30502	0.4915	0.73112	0.766535	0.443316	1104	11	Y	E
ENSTGUG00000001812	59.4035	57.9693	73.1095	57.7431	54.7311	52.8519	743	4	Y	C
ENSTGUG00000001813	0.862549	2.01584	1.09178	0.91998	1.5955	0.683235	273	3	Y	C
ENSTGUG00000001814	4.34469	3.62646	2.99185	3.95569	5.58007	4.12311	900	6	Y	H
ENSTGUG00000001815	4.53032	6.18754	5.89522	3.85476	4.38045	8.46893	738	9	Y	G
ENSTGUG00000001816	29.1324	28.2789	26.6428	36.4787	43.9136	23.5159	1137	7	Y	F
ENSTGUG00000001817	1.18556	1.29857	8.16405	1.38923	2.43478	7.95712	5181	28	Y	C
ENSTGUG00000001818	0	0	0	0.0166091	0	0	1011	7	NA	NA
ENSTGUG00000001819	12.44	14.6489	7.7969	13.4717	20.7936	9.66895	867	7	Y	E
ENSTGUG00000001820	4.66209	6.37085	10.2217	4.67178	8.80557	7.37416	1805	12	Y	G
ENSTGUG00000001821	13.3241	16.1136	12.3525	11.6819	9.85023	8.32904	2360	32	Y	J
ENSTGUG00000001822	8.26752	9.69248	4.80926	8.23416	12.847	4.26662	834	7	Y	E
ENSTGUG00000001823	23.9507	38.8656	30.2084	23.5239	44.4419	30.6381	432	4	Y	H
ENSTGUG00000001824	24.4687	15.7643	18.1738	24.2813	24.3306	15.8954	970	3	Y	F
ENSTGUG00000001825	0	0	0	0	4.44267	0	141	2	NA	NA
ENSTGUG00000001826	18.992	15.7659	8.36942	14.5433	15.6694	7.68087	249	3	Y	A
ENSTGUG00000001827	129.401	96.9281	137.731	144.553	160.93	115.343	1048	8	Y	F
ENSTGUG00000001828	17.0829	27.3409	31.9877	14.2584	18.1265	20.9003	3084	27	Y	C
ENSTGUG00000001829	0.739969	0.817279	0.676701	1.40026	1.25289	0.773726	501	3	Y	H
ENSTGUG00000001830	17.5705	17.7827	17.7839	19.1734	18.658	12.1518	1057	6	Y	J
ENSTGUG00000001831	6.91758	5.84223	13.275	8.02709	7.28493	14.4619	1269	1	Y	C
ENSTGUG00000001832	15.1547	14.9189	10.0811	16.1756	13.75	8.47075	1044	9	Y	A
ENSTGUG00000001833	0	0	8.58757	0.359265	4.80692	14.6563	300	2	Y	G
ENSTGUG00000001834	6.3689	9.93999	2.38454	8.10499	6.764	1.33886	4602	13	Y	D
ENSTGUG00000001835	3.94111	3.58227	1.81293	3.81239	2.13175	1.53185	651	8	Y	J
ENSTGUG00000001835	3.94111	3.58227	1.81293	3.81239	2.13175	1.53185	600	8	Y	J
ENSTGUG00000001836	0.286228	0.297074	0.277004	0.261303	0.245812	0.239864	816	7	NA	NA
ENSTGUG00000001837	1.8981	1.51784	1.97585	1.72341	2.32618	2.34824	2106	21	Y	H
ENSTGUG00000001838	0	0	0	0	0	0	339	3	NA	NA
ENSTGUG00000001839	12.0217	16.1307	18.7671	10.9547	9.53613	11.7909	1353	1	Y	C
ENSTGUG00000001840	1.33454	1.72361	9.6586	1.43151	1.92131	18.2436	1608	6	Y	G
ENSTGUG00000001841	12.1407	16.4894	8.4958	10.7321	14.9951	9.67676	1311	9	Y	E
ENSTGUG00000001842	0	0	0	0	0	0	276	3	NA	NA
ENSTGUG00000001843	5.05252	4.46739	0.393417	3.69358	3.90004	0.693355	1272	2	Y	E
ENSTGUG00000001844	2.77116	2.87697	1.07047	1.89251	1.90843	0.86872	795	8	Y	J
ENSTGUG00000001845	8.2573	9.12568	3.99888	8.67267	8.9048	9.10177	2355	16	Y	L
ENSTGUG00000001846	3.46508	3.25384	1.19616	2.73011	2.8287	0.741462	474	6	Y	E
ENSTGUG00000001847	9.61522	5.31866	2.69132	10.2627	4.58875	1.33185	2622	15	Y	A
ENSTGUG00000001848	18.7742	17.3662	12.3059	19.2224	18.8179	10.7261	441	4	Y	F
ENSTGUG00000001849	0	0	0	0	0.0850138	0.171573	453	4	NA	NA
ENSTGUG00000001850	7.65737	7.56776	5.91526	9.18732	9.215	5.59085	3990	16	Y	F
ENSTGUG00000001851	0	0	0.0791848	0.0901807	0	0	339	2	NA	NA
ENSTGUG00000001852	19.0915	24.5202	20.309	16.6167	28.5041	22.2921	384	5	Y	H
ENSTGUG00000001853	20.609	28.6244	23.75	21.4346	23.2863	16.1119	7626	56	Y	J
ENSTGUG00000001854	59.4669	58.4229	44.4655	61.7036	64.331	37.9772	1134	4	Y	F
ENSTGUG00000001855	0.169011	0.150576	0.306	0.282838	0.103933	0.113361	720	4	NA	NA
ENSTGUG00000001856	3.22789	4.20494	1.49413	4.09611	3.35314	1.07288	2622	13	Y	D
ENSTGUG00000001857	0.856218	0.884963	0.927491	0.796903	0.939962	0.657256	1491	16	NA	NA
ENSTGUG00000001858	38.3586	31.0749	27.7135	44.3384	40.3413	31.1211	666	3	Y	F
ENSTGUG00000001859	0.0071299	0	0	0	0	0.0083508	1986	9	NA	NA
ENSTGUG00000001860	18.6469	17.3728	15.7781	18.2198	17.9755	15.8229	2547	28	Y	F
ENSTGUG00000001861	1.9599	2.33754	1.04394	1.41811	5.17232	3.19489	2124	13	Y	H
ENSTGUG00000001862	0.0221318	0.19453	0.0099394	0.0589478	0.160552	0	1347	6	NA	NA
ENSTGUG00000001863	0	0	0	0	0	0	900	1	NA	NA
ENSTGUG00000001864	0	0	0	0	0	0	897	1	NA	NA
ENSTGUG00000001865	84.1985	79.065	61.9611	89.1878	83.5413	56.7314	270	2	Y	F
ENSTGUG00000001866	99.211	79.1413	94.7028	108.234	92.7822	83.6167	1172	8	Y	A
ENSTGUG00000001867	24.7676	27.4773	14.7057	26.3417	29.3412	12.7839	1380	11	Y	F
ENSTGUG00000001868	43.4143	48.8038	23.3769	43.2516	47.6763	16.3048	1878	11	Y	E
ENSTGUG00000001869	0.278227	0.265699	0.211898	0.192699	0.189446	0.228104	2031	22	NA	NA
ENSTGUG00000001870	17.0507	17.735	25.8546	14.4757	11.3036	14.1869	3105	22	Y	C
ENSTGUG00000001871	15.4915	13.172	10.3573	15.4937	12.0557	9.08115	612	6	Y	A
ENSTGUG00000001872	143.923	177.401	332.977	101.965	113.287	181.613	966	8	Y	C
ENSTGUG00000001873	22.2134	17.3389	11.4301	25.0287	19.4039	9.54306	1845	14	Y	A
ENSTGUG00000001874	0.775931	0.968381	0.678686	0.647344	0.782801	0.30289	2319	21	Y	J
ENSTGUG00000001875	30.4979	30.6623	32.3469	30.9425	33.3142	33.8141	696	6	Y	H
ENSTGUG00000001876	0.0232251	0.0482633	0.0630398	0	0	0	741	5	NA	NA
ENSTGUG00000001877	0	0	0	0	0	0	168	2	NA	NA
ENSTGUG00000001878	9.18864	8.90056	11.3158	9.95923	10.573	9.80113	2300	27	Y	H
ENSTGUG00000001879	2.16906	2.08424	6.08523	1.51024	2.6431	10.0381	1093	9	Y	G
ENSTGUG00000001880	36.6765	36.3432	30.3112	37.7591	35.4174	25.6823	2160	20	Y	F
ENSTGUG00000001881	7.88994	4.41378	5.16223	8.97763	4.1222	2.57631	400	3	Y	A
ENSTGUG00000001882	9.85974	8.79961	7.23588	11.6599	9.95425	5.14803	1347	9	Y	F
ENSTGUG00000001883	5.39537	8.471	4.3103	3.38836	2.92114	1.74156	2685	4	Y	J
ENSTGUG00000001884	5.02824	5.82314	2.7881	6.51048	3.39033	2.42808	168	1	Y	D
ENSTGUG00000001885	0.99058	1.1721	1.32832	1.24809	1.76656	2.05791	1959	20	Y	G
ENSTGUG00000001886	6.06817	8.49551	2.55995	7.35438	9.38292	4.46127	309	2	Y	E
ENSTGUG00000001887	19.7286	36.1758	70.9687	0.203778	0.968168	7.15907	792	5	Y	C
ENSTGUG00000001888	2.08875	2.73923	0.941309	1.83626	2.32362	0.570629	1557	16	Y	E
ENSTGUG00000001889	4.64251	4.6752	5.16043	4.12115	4.62388	3.87936	6516	24	Y	C
ENSTGUG00000001890	6.0729	4.90202	3.06785	7.49768	11.7484	2.4569	972	9	Y	F
ENSTGUG00000001891	47.0705	64.1158	39.1453	45.1544	59.7263	52.5408	498	6	Y	E
ENSTGUG00000001892	1.53174	2.00315	1.77321	1.72897	1.40824	2.14354	2163	12	Y	I
ENSTGUG00000001893	113.587	118.757	61.0353	94.7742	143.085	72.3151	701	3	Y	E
ENSTGUG00000001894	2.6038	4.51999	0.866131	1.87812	1.76218	1.4466	1134	11	Y	E
ENSTGUG00000001895	22.5434	19.4868	18.3149	24.4148	20.9741	17.3763	1077	8	Y	A
ENSTGUG00000001896	0.182933	0	0.0563839	0.129783	0	0	399	4	NA	NA
ENSTGUG00000001897	4.78652	4.41799	3.2837	5.29335	4.13833	2.4018	3093	28	Y	A
ENSTGUG00000001898	2.77814	4.55256	2.37403	2.58774	3.72453	5.97334	1107	6	Y	G
ENSTGUG00000001899	1.60621	2.80894	2.07152	2.12349	1.62036	1.22415	2532	24	Y	J
ENSTGUG00000001900	12.1008	11.2416	12.2615	12.8317	10.9745	7.11653	681	24	Y	J
ENSTGUG00000001900	12.1008	11.2416	12.2615	12.8317	10.9745	7.11653	1236	24	Y	J
ENSTGUG00000001900	12.1008	11.2416	12.2615	12.8317	10.9745	7.11653	1131	24	Y	J
ENSTGUG00000001901	0.406967	0.594373	0.402127	0.388604	0.683013	0.922141	2613	18	Y	G
ENSTGUG00000001902	18.3124	15.8727	17.5235	20.735	20.3773	18.1858	698	3	Y	F
ENSTGUG00000001903	17.5555	15.1231	16.5011	20.1198	19.5602	16.5923	966	11	Y	F
ENSTGUG00000001904	31.4645	26.0201	21.8717	35.9561	35.2402	19.0551	1677	14	Y	F
ENSTGUG00000001905	30.408	39.9568	24.7228	30.1338	38.073	23.7445	2326	4	Y	E
ENSTGUG00000001906	14.1069	18.6705	10.5476	18.0875	17.2434	9.9128	216	1	Y	E
ENSTGUG00000001907	5.78912	7.30081	3.65263	5.51841	6.27854	5.21309	2037	16	Y	E
ENSTGUG00000001908	1.25708	1.94442	1.06406	1.79432	2.40794	1.15861	1239	11	Y	H
ENSTGUG00000001909	7.9733	8.57494	4.50704	8.26925	8.90188	4.04576	3192	22	Y	F
ENSTGUG00000001910	0	0.0321854	0.041973	0.0330974	0.106384	0	1014	1	NA	NA
ENSTGUG00000001911	11.4159	14.0115	9.12426	12.6495	13.2861	8.21378	1932	13	Y	E
ENSTGUG00000001912	0.155548	0.111395	0.0430118	0.0637366	0.153268	0.378615	1260	11	NA	NA
ENSTGUG00000001914	0.312968	0.323053	0.321231	0.451591	0.277396	0.374167	2154	10	NA	NA
ENSTGUG00000001915	16.2471	15.9793	9.65726	19.2009	17.8893	8.87656	3060	20	Y	F
ENSTGUG00000001916	122.917	86.5675	92.5328	136.83	114.2	82.5393	1173	7	Y	A
ENSTGUG00000001917	43.4905	23.74	16.4902	50.9122	39.7464	9.11837	990	5	Y	F
ENSTGUG00000001918	96.6237	92.8269	69.8553	98.4317	135.386	69.9511	1033	5	Y	F
ENSTGUG00000001919	7.72683	5.71454	4.32194	8.6894	8.82813	2.68891	1083	10	Y	F
ENSTGUG00000001920	6.87168	8.21425	6.24625	6.91501	6.02192	4.11777	1800	16	Y	J
ENSTGUG00000001921	0.803804	0.878684	0.562819	1.28439	1.91042	0.890021	1050	8	Y	F
ENSTGUG00000001922	37.1647	96.733	85.4455	10.0924	36.146	41.702	814	6	Y	C
ENSTGUG00000001923	41.6587	36.3941	47.3545	45.0444	41.7233	32.1841	2930	24	Y	A
ENSTGUG00000001924	0.14503	0.191031	0.035572	0.0983204	0.0676094	0.0618166	1161	12	NA	NA
ENSTGUG00000001925	28.4538	34.1921	24.8235	31.4299	41.9092	31.6361	2118	18	Y	H
ENSTGUG00000001926	1.25122	1.02449	0.631197	1.66502	0.929296	0.564084	2370	11	Y	A
ENSTGUG00000001927	123.054	163.784	34.9211	158.059	157.688	27.8699	1683	3	Y	D
ENSTGUG00000001928	4.83865	2.76445	12.7321	5.13442	2.81844	6.18923	891	8	Y	C
ENSTGUG00000001929	0.947564	0.809712	0.239701	0.796854	0.768975	0.136459	960	5	NA	NA
ENSTGUG00000001930	161.849	192.16	345.917	143.379	147.656	192.86	1503	13	Y	C
ENSTGUG00000001931	12.2671	12.6038	10.8244	12.7793	12.1896	8.93277	2802	19	Y	F
ENSTGUG00000001932	5.21822	4.94749	4.4723	6.06401	6.3037	3.43699	1434	11	Y	F
ENSTGUG00000001933	6.9964	10.6565	2.96661	5.59499	5.76956	2.00351	4620	26	Y	E
ENSTGUG00000001934	0	0.0148765	0	0	0.00817158	0	2854	12	NA	NA
ENSTGUG00000001935	25.8922	20.2261	29.872	29.569	29.0241	29.8015	1449	12	Y	B
ENSTGUG00000001936	6.51291	6.55347	4.76022	6.67842	7.01076	3.58483	927	8	Y	F
ENSTGUG00000001937	210.587	201.841	181.136	221.671	209.745	157.27	1308	10	Y	F
ENSTGUG00000001938	24.7929	19.1079	25.9055	26.7114	28.2192	20.0633	1432	11	Y	F
ENSTGUG00000001939	30.9541	32.4581	22.7255	33.8041	36.4975	22.0988	1296	12	Y	F
ENSTGUG00000001940	1.37269	1.58607	0.593557	1.60647	0.977908	0.446525	2373	11	Y	D
ENSTGUG00000001941	23.6691	15.275	10.7792	36.8589	29.7906	6.33872	1215	8	Y	F
ENSTGUG00000001942	5.36593	6.66497	3.69118	6.32661	6.34233	3.38317	612	2	Y	D
ENSTGUG00000001943	2.65718	3.53892	2.9695	5.0905	5.27404	1.97279	357	4	Y	F
ENSTGUG00000001944	50.2601	72.3447	214.722	69.3858	158.922	279.418	450	1	Y	G
ENSTGUG00000001945	49.1969	59.6718	34.8445	53.4238	83.0677	31.0033	1638	13	Y	E
ENSTGUG00000001946	1.50441	1.05798	0.0510862	0.786195	0.254895	0.0166378	1092	2	Y	J
ENSTGUG00000001947	17.4459	15.092	12.1679	18.8143	16.937	10.8885	1514	10	Y	F
ENSTGUG00000001948	0.458877	0.747607	0.308709	0.57354	2.14325	3.18407	1641	7	Y	G
ENSTGUG00000001949	14.5048	13.6715	11.6616	13.1662	11.6443	6.6943	2663	19	Y	J
ENSTGUG00000001950	5.09022	6.74833	7.96143	5.31917	7.62554	5.93446	1113	6	Y	C
ENSTGUG00000001951	49.4717	16.8869	4.82903	3.55767	1.1621	1.49115	945	6	Y	J
ENSTGUG00000001952	71.2469	48.1795	32.0892	63.1241	37.4728	23.1738	1204	5	Y	J
ENSTGUG00000001953	32.5648	26.7457	25.561	37.2158	33.202	22.2288	510	4	Y	A
ENSTGUG00000001954	0.283777	0.203001	0.184286	0.346294	0.210036	0.251877	2988	11	NA	NA
ENSTGUG00000001955	10.4243	9.33612	7.83689	10.747	9.40014	6.84412	4339	34	Y	A
ENSTGUG00000001956	0.55142	0.772639	0.343828	0.517807	0.589586	0.164244	1560	15	NA	NA
ENSTGUG00000001957	23.2901	36.3726	18.0681	21.143	43.5375	22.1259	3205	18	Y	H
ENSTGUG00000001958	8.29901	9.3769	6.55477	8.97203	7.78995	4.64709	1878	16	Y	J
ENSTGUG00000001959	17.5879	15.5204	15.9892	16.898	13.4951	13.1378	1413	8	Y	A
ENSTGUG00000001960	9.18949	11.0119	6.30551	10.3489	16.1256	5.49303	846	5	Y	E
ENSTGUG00000001961	58.6261	66.185	43.449	69.4707	117.891	50.1708	1082	10	Y	F
[truncated: 14,870 more rows]
