# Supplementary material for: Identification and evolutionary analysis of long non-coding RNAs in zebra finch
Source: BMC Genomics. 2017 Jan 31;18:117. doi: 10.1186/s12864-017-3506-z (PMC5282891; doi:10.1186/s12864-017-3506-z)
Supplement: Additional file 4: Table S3. — 2,949 identified transcripts information. (XLSX 517 kb) [file 12864_2017_3506_MOESM4_ESM.xlsx]

## Sheet: cluster_lncRNA
txID	E8A	E8P	E9A	E9P	E12A	E12P	chrom	Strand	exonCount	txStart	txEnd	txLength	LocInfo	DEG	cluster	lncRNA	Annotated_in_NONCODE2016	CPC_score	PLEK_score	HMMER_Hit
CUFF.34379.2	20.3341	18.5985	8.03935	10.7299	20.8337	3.29997	3	+	2	7377291,7384326,	7377425,7384602,	412	antisense	*	A	Y	Y	-0.545528	-0.910748	NA
CUFF.5260.1	36.3443	33.2612	35.3325	18.6412	4.71479	2.59685	10	+	2	2108741,2109898,	2109388,2109947,	698	intergenic	*	A	NA	NA	-0.553444	0.460996	Y
CUFF.5260.3	30.8606	24.3512	25.1849	10.5294	3.1071	0.545868	10	+	2	2108741,2110025,	2109511,2110042,	789	intergenic	*	A	NA	NA	-0.586275	0.699403	Y
CUFF.58085.1	15.8588	25.3471	12.7664	17.0346	4.91762	3.65725	LGE22	-	2	47502,48208,	47733,48227,	252	antisense	*	A	Y	NA	-1.013	-0.885474	NA
CUFF.61486.1	35.7146	52.3146	25.1741	40.9487	40.9391	37.0912	Un	-	6	33542748,33542999,33543618,33543813,33544119,33544442,	33542769,33543141,33543692,33543884,33544256,33544466,	475	intergenic	*	A	NA	NA	-0.0372864	-0.434484	Y
CUFF.6321.1	24.3113	27.698	10.2547	21.4697	10.5401	5.83371	10	+	7	20004164,20005200,20006674,20008109,20008640,20008963,20009838,	20004248,20005487,20006904,20008191,20008721,20009033,20010009,	1012	intergenic	*	A	NA	NA	3.38946	1.70379	Y
CUFF.63548.1	8.06378	15.2821	9.53109	7.26499	10.5554	2.39114	Un	+	2	55496625,55497675,	55496733,55497780,	215	intergenic	*	A	NA	NA	-0.943618	-0.122819	NA
CUFF.64456.2	21.9901	49.6821	17.989	26.5996	17.176	15.2555	Un	+	2	63983579,63983641,	63983589,63984028,	399	intergenic	*	A	NA	NA	0.411939	-0.375877	Y
CUFF.72155.1	88.1988	72.3234	70.555	57.8595	69.0494	53.222	Un	-	4	137756696,137758571,137767627,137769796,	137756732,137758757,137769188,137769909,	1900	intergenic	*	A	NA	Y	-0.0287624	-2.03685	Y
CUFF.7419.2	22.0265	18.7	14.0359	7.47141	3.39137	2.09385	11	-	2	7648571,7651122,	7650928,7651297,	2534	intergenic	*	A	Y	NA	-1.04301	-1.21721	NA
CUFF.7420.1	53.9818	45.9957	37.0246	22.5005	12.965	5.21966	11	-	2	7651469,7651877,	7651745,7651988,	389	intergenic	*	A	NA	NA	0.332809	1.31963	NA
CUFF.74955.1	36.3874	42.9286	20.871	34.9303	21.4718	14.3389	Un	+	3	169777270,169777926,169778146,	169777675,169778073,169778170,	579	intergenic	*	A	NA	NA	1.22723	-0.828291	NA
CUFF.74960.1	49.6031	93.2286	50.4384	52.4616	43.8211	18.4699	Un	-	2	169343841,169344341,	169343848,169344625,	293	intergenic	*	A	NA	Y	1.54923	0.567995	Y
CUFF.10033.2	3.8781	3.23004	1.51306	1.54419	1.14086	0.645439	13	+	1	8435873,	8436596,	724	intergenic	NA	A	Y	NA	-1.05326	-1.92499	NA
CUFF.10257.1	1.6053	2.72212	0.767186	1.44613	0.28171	1e-05	13	+	1	12712811,	12713174,	364	intergenic	NA	A	Y	NA	-0.996699	-1.75266	NA
CUFF.10320.1	0.729845	0.934453	0.306069	0.289164	1.30053	1.40809	13	-	2	16001553,16002567,	16002060,16002870,	812	intergenic	NA	A	Y	NA	-0.716271	-0.742011	NA
CUFF.10541.1	2.77877	3.73963	0.316242	0.476985	1.71543	0.621892	14	+	2	20332,23740,	21182,23754,	866	intergenic	NA	A	Y	NA	-1.2976	-2.53057	NA
CUFF.10651.2	0.7574	1.71249	0.984015	0.90721	0.874376	0.398881	14	+	3	1230737,1236076,1244943,	1230930,1236279,1245010,	466	intergenic	NA	A	NA	NA	1.69008	-0.28628	NA
CUFF.11099.1	4.28543	4.66336	3.98292	3.84055	3.28232	2.40956	14	+	2	8858418,8859321,	8859209,8859454,	926	intergenic	NA	A	NA	Y	0.822451	-0.223876	NA
CUFF.11188.1	2.02906	2.25518	2.46748	1.69624	0.457955	0.520737	13	+	2	16768464,16772798,	16768885,16773226,	851	intronic	NA	A	Y	NA	-1.04202	-0.719084	NA
CUFF.11199.1	5.80947	5.18888	4.09259	2.37659	5.06544	1.75624	13	+	2	16780877,16785497,	16780972,16785657,	257	intronic	NA	A	Y	NA	-0.969634	-0.754151	NA
CUFF.1191.1	1.16405	1.06973	0.923294	0.700196	1.00338	0.761484	1	-	2	13103184,13110928,	13104293,13111230,	1413	intergenic	NA	A	NA	NA	-1.04835	-0.48801	NA
CUFF.1194.1	1.8083	2.94799	1.49572	1e-05	0.860364	1.09001	1	-	1	13106144,	13106345,	202	intergenic	NA	A	NA	NA	-0.95063	-0.268439	NA
CUFF.12064.2	19.8957	18.2114	14.0333	10.2646	1.93997	1.76238	15	-	6	963249,963487,963921,970515,988939,989170,	963304,963544,964319,970611,989027,991188,	2718	antisense	NA	A	Y	NA	-1.05455	-1.62051	NA
CUFF.12283.2	1.16457	1.66367	0.47795	0.570523	1.86282	1.15235	15	-	2	4195683,4202196,	4195770,4202887,	780	intergenic	NA	A	Y	NA	-0.979234	-0.678149	NA
CUFF.12491.1	7.06863	6.77002	5.74266	6.288	4.45689	3.54969	15	-	2	4692201,4692654,	4692549,4693062,	758	intergenic	NA	A	Y	NA	-0.89124	-0.686095	NA
CUFF.13135.1	2.83413	3.81905	2.84796	3.13879	3.98706	3.36044	16	+	2	4908,6530,	4980,6877,	421	intergenic	NA	A	Y	NA	-1.00371	-0.933734	NA
CUFF.1331.2	0.951907	1.40658	1.04274	0.791123	0.690778	0.820069	1	+	2	33470219,33473830,	33471807,33477966,	5726	intergenic	NA	A	NA	Y	0.805849	-1.79739	Y
CUFF.13675.1	3.11e-05	1.74137	0.92186	0.000923252	2.37e-05	0.000136749	17	+	2	6149234,6151023,	6149420,6151049,	214	antisense	NA	A	NA	Y	-0.0587671	-0.650749	NA
CUFF.13896.2	1.66139	1.76435	1.21881	0.698391	0.498084	0.175571	17	+	3	9725369,9741437,9756199,	9725966,9741540,9756237,	741	intergenic	NA	A	NA	NA	0.274569	-1.52427	NA
CUFF.13958.4	1.38194	1.30938	1.01658	0.972239	0.747933	0.622657	17	-	2	10655583,10657660,	10657574,10659925,	4258	intronic	NA	A	Y	Y	-0.89397	-1.74382	NA
CUFF.14216.1	24.0244	25.4977	22.5042	16.6217	5.19968	1.32695	18	-	2	1471158,1471552,	1471304,1471619,	215	intergenic	NA	A	NA	NA	-0.839315	-0.380207	NA
CUFF.14434.1	1.09959	1.10395	1.13562	1.08444	0.866553	0.884557	18	-	2	4490245,4496056,	4491885,4497966,	3552	intronic	NA	A	Y	NA	-0.700522	-1.8583	NA
CUFF.14448.1	0.841565	1.00756	0.508012	0.4129	0.60311	0.800921	18	+	2	3966453,3974001,	3966947,3975248,	1743	intergenic	NA	A	NA	NA	-0.136132	-3.15582	NA
CUFF.14450.1	1.55779	2.21062	1.2171	1.2492	1.12002	1.46434	18	+	2	3967484,3975549,	3968510,3976205,	1684	intergenic	NA	A	NA	NA	-0.471074	-2.25957	NA
CUFF.14570.1	1.80357	2.21532	1.66023	1.08311	1.16155	0.939298	18	+	6	6899831,6904200,6905008,6905675,6906590,6907838,	6900166,6904328,6905316,6905833,6906709,6909652,	2868	intergenic	NA	A	NA	NA	0.520075	-0.76777	NA
CUFF.14636.3	5.10783	5.80129	3.33086	3.89797	3.77056	4.90333	18	+	2	1014425,1015078,	1014831,1015094,	424	antisense	NA	A	Y	NA	-0.924096	-2.05297	NA
CUFF.14995.1	1.18361	1.45039	1.37251	0.628432	0.605186	0.823845	18	-	2	10479600,10483757,	10479716,10484312,	673	intergenic	NA	A	Y	NA	-1.15643	-2.35185	NA
CUFF.15311.1	2.92496	2.66577	1.07819	2.0085	0.92469	1e-05	19	-	1	3390035,	3390236,	202	intergenic	NA	A	Y	NA	-1.074	-1.42021	NA
CUFF.15312.1	4.0869	4.85706	4.43763	5.00492	5.04337	3.06982	19	+	1	3390483,	3391672,	1190	intergenic	NA	A	Y	NA	-0.901304	-3.30385	NA
CUFF.15438.1	0.723921	1.04288	0.497568	0.78759	0.715224	0.717805	17	-	1	1390413,	1390886,	474	intergenic	NA	A	NA	NA	-0.0665771	-0.964236	NA
CUFF.15487.2	3.57479	4.40655	1.63383	1.18516	0.307739	0.0927304	19	-	2	5798251,5799805,	5799038,5800041,	1025	intergenic	NA	A	NA	NA	-0.449791	-0.665451	NA
CUFF.15611.1	9.235	7.86491	7.78181	6.9887	3.79105	2.16331	15	-	3	11250748,11251870,11252337,	11250786,11252082,11253562,	1478	intergenic	NA	A	Y	NA	-0.861643	-1.66543	NA
CUFF.15627.1	2.01753	2.65301	2.33012	1.69369	2.14025	1.35048	19	+	2	6842057,6846695,	6842870,6847595,	1715	intergenic	NA	A	NA	NA	1.38495	-0.485951	Y
CUFF.15666.2	9.2171	11.0637	4.03668	6.98892	3.98349	2.24691	19	-	8	7126249,7126468,7126738,7127070,7127477,7127702,7128313,7128588,	7126344,7126602,7126830,7127189,7127540,7127794,7128505,7128719,	926	intergenic	NA	A	NA	NA	3.99054	1.06902	NA
CUFF.15947.1	0.903568	1.1833	0.869765	0.693349	0.87591	0.605997	19	-	2	9685390,9686854,	9686349,9687012,	1119	intergenic	NA	A	NA	NA	-0.210227	-2.39275	NA
CUFF.16127.1	8.75108	10.222	6.44854	8.4321	7.00122	5.74537	1A	+	2	101454,109501,	101566,111394,	2007	intergenic	NA	A	NA	Y	1.19721	-1.14373	NA
CUFF.16128.1	1.29588	1.41431	0.534204	0.85244	1.00099	0.57585	1A	-	2	111725,112251,	112166,112333,	525	intergenic	NA	A	NA	NA	-0.986804	-0.209639	NA
CUFF.16158.2	19.4961	22.1109	19.2888	15.8309	1.5047	0.759115	1A	-	26	627722,628013,628879,629431,629645,630561,631276,631467,632389,632562,633313,633558,633665,634296,634801,635884,637218,638609,639074,639398,640402,641252,641800,642814,643194,644813,	627806,628045,628914,629466,629704,630632,631329,631493,632466,632630,633357,633584,633745,634364,634990,636027,637341,638748,639262,639544,640521,641398,641937,642963,643322,645179,	2757	intergenic	NA	A	NA	Y	6.77478	2.13359	Y
CUFF.16159.1	9.3942	9.34203	9.96224	8.1784	0.633367	0.360865	1A	-	11	647103,647579,648372,649027,650823,652268,653379,654526,655636,656269,658541,	647115,647676,648527,649143,650952,652428,653552,654619,655795,656449,658545,	1289	intergenic	NA	A	NA	NA	4.67233	1.85565	Y
CUFF.16159.2	2.59149	3.21519	1.63525	1.68867	0.256973	0.0930981	1A	-	14	647103,647580,648372,649027,650823,652268,653379,654526,655636,656269,659319,671932,673845,675707,	647115,647676,648527,649143,650952,652428,653552,654619,655795,656449,659459,672130,673982,675739,	1794	intergenic	NA	A	NA	NA	5.23731	1.99698	Y
CUFF.16218.1	1.09585	1.19726	0.684291	0.689549	0.975208	0.525673	1A	+	3	931472,934601,935828,	934027,934676,936141,	2946	intergenic	NA	A	NA	Y	-0.49964	-1.36888	NA
CUFF.16409.1	10.5316	12.644	7.00355	7.09633	4.21598	2.31643	1A	-	2	5799895,5805715,	5801141,5805910,	1443	intergenic	NA	A	Y	NA	-0.854039	-2.66867	NA
CUFF.16409.2	13.2809	16.0651	10.2686	10.4935	4.02096	2.93456	1A	-	1	5804613,	5805910,	1298	intergenic	NA	A	Y	NA	-0.882839	-2.05658	NA
CUFF.1770.2	0.837679	1.09092	0.444068	0.961273	0.622588	0.419597	1	+	3	24409199,24409599,24412045,	24409461,24409659,24412259,	539	intronic	NA	A	NA	NA	-1.01161	0.100954	NA
CUFF.17723.1	6.03961	7.29048	4.86187	6.30106	7.26045	4.36302	1A	+	2	462995,463221,	463083,463385,	254	intergenic	NA	A	NA	Y	0.34611	-0.376117	Y
CUFF.18480.1	13.1768	17.1083	8.20936	9.58669	21.7102	13.7192	1A	+	1	49032140,	49032856,	717	intergenic	NA	A	Y	NA	-0.767037	-2.74976	NA
CUFF.19061.1	13.6323	14.4597	10.6772	12.5914	11.4943	10.6967	1A	+	6	57810396,57813438,57815949,57821397,57832884,57837952,	57810523,57813491,57820000,57821494,57832995,57838005,	4498	antisense	NA	A	NA	Y	0.450794	-1.33673	Y
CUFF.19229.1	1.10668	1.18356	0.494446	0.382562	0.246053	0.174941	1A	+	2	61828082,61837893,	61828256,61842641,	4924	intergenic	NA	A	Y	NA	-1.12804	-1.85921	NA
CUFF.20567.2	1.42604	1.38727	0.914052	1.1696	0.627647	0.350871	2	-	3	1596888,1598164,1598343,	1598063,1598222,1598362,	1255	intronic	NA	A	Y	NA	-0.534062	-1.17334	NA
CUFF.20831.1	6.0638	6.48831	4.71522	4.39502	5.12519	4.12327	2	+	4	439992,440542,441518,442233,	440132,440727,441902,442927,	1407	intronic	NA	A	NA	Y	2.57706	0.536278	Y
CUFF.20832.3	11.3483	13.3049	8.78417	10.8618	8.93035	7.76874	2	+	1	445037,	445876,	840	intronic	NA	A	NA	NA	-0.496513	-1.96753	NA
CUFF.20833.1	10.3354	11.1636	11.1646	10.6373	12.1975	8.88817	2	-	2	446690,450948,	446883,451054,	301	antisense	NA	A	NA	NA	1.01502	0.026488	NA
CUFF.20858.1	18.79	19.162	14.8715	15.2508	11.6095	7.79084	2	-	3	499018,499550,500700,	499101,499759,501128,	723	antisense	NA	A	NA	Y	2.49245	3.29266	Y
CUFF.22178.1	4.14976	4.07868	3.80449	3.43146	2.5645	2.5873	2	+	3	30140617,30146215,30146964,	30142015,30146353,30147113,	1688	intergenic	NA	A	NA	Y	0.497357	-1.31073	NA
CUFF.22869.1	0.943157	1.00242	1e-05	0.460247	1.11714	0.274342	2	+	1	51094481,	51094730,	250	intergenic	NA	A	Y	NA	-0.91096	-1.50667	NA
CUFF.23588.5	2.70143	2.36106	2.58477	1.87607	0.0262719	1.09004	2	+	2	65580435,65625196,	65580456,65628554,	3381	intergenic	NA	A	Y	NA	-1.12383	-2.8523	NA
CUFF.23642.1	17.2512	16.7243	14.6715	12.9083	10.3927	8.61931	2	+	2	68472796,68481440,	68472978,68482704,	1448	intergenic	NA	A	NA	Y	1.03971	-1.65901	Y
CUFF.23782.4	9.60257	10.3542	7.20523	8.56702	11.8725	10.6297	2	+	3	64694473,64699633,64700458,	64694617,64699676,64702885,	2617	intergenic	NA	A	NA	Y	0.398034	-1.23515	NA
CUFF.24073.1	1.2436	1.48319	1.45307	1.78266	1.50568	0.729084	2	-	2	71441313,71444270,	71442698,71444329,	1446	intergenic	NA	A	Y	NA	-0.823313	-2.12657	NA
CUFF.24301.2	1.9232	2.93877	0.49799	1.47422	0.253074	0.154943	2	+	3	81831822,81845851,81858912,	81843214,81846035,81858948,	11615	intergenic	NA	A	NA	NA	4.14507	-0.9604	Y
CUFF.2468.1	1.03685	0.865822	0.838068	0.492349	0.162101	0.285281	1	+	2	62523914,62556286,	62524406,62557041,	1249	intergenic	NA	A	Y	NA	-1.25956	-1.83541	NA
CUFF.24774.1	15.7988	16.6163	17.5889	12.7285	4.0515	2.25074	2	-	3	91206428,91207474,91212165,	91206541,91207632,91213653,	1762	intergenic	NA	A	NA	Y	0.298719	-0.240575	NA
CUFF.24954.1	0.686303	1.72847	0.355912	0.407432	1e-05	1e-05	2	+	4	97622722,97624749,97648652,97653931,	97622756,97624836,97648700,97654154,	396	intergenic	NA	A	Y	NA	-1.02856	-0.582375	NA
CUFF.2589.1	0.913104	1.18699	0.198098	0.537482	0.698669	0.862464	1	-	2	56110106,56116524,	56110179,56116707,	258	intergenic	NA	A	Y	NA	-0.994391	-1.84108	NA
CUFF.26292.1	1.17608	1.10492	0.964649	0.959689	0.399823	0.281372	2	+	1	122243755,	122245212,	1458	intronic	NA	A	Y	NA	-1.27727	-2.94317	NA
CUFF.26453.1	1.29402	1.1937	0.604068	0.885395	1.43837	0.464514	2	-	2	90752916,90755420,	90752958,90755645,	269	intergenic	NA	A	Y	NA	-1.09738	-0.702695	NA
CUFF.26574.1	7.13619	6.15478	5.59441	3.08541	0.161231	0.946005	2	-	2	133330137,133342492,	133330397,133342668,	438	intergenic	NA	A	NA	NA	1.8098	0.401264	Y
CUFF.26662.2	1.08288	1.05399	0.574551	0.617833	0.241592	0.270586	2	+	4	134069769,134074428,134076757,134076973,	134069868,134074847,134076873,134077139,	804	intergenic	NA	A	NA	Y	3.82555	-0.16501	NA
CUFF.27277.2	1.54604	1.59511	1.19634	1.29175	1.39705	0.98236	2	-	1	148552686,	148555317,	2632	intergenic	NA	A	NA	Y	0.0642767	-1.82003	NA
CUFF.27834.2	2.92305	3.9407	2.18912	1.60532	0.770004	0.48282	20	-	2	3284063,3284899,	3284816,3285195,	1051	intergenic	NA	A	Y	NA	-0.578785	-1.15909	NA
CUFF.27866.1	7.34144	7.08896	6.04829	6.08081	7.81565	6.44618	20	+	2	3181764,3190069,	3183498,3190182,	1849	intergenic	NA	A	Y	NA	-0.871362	-2.85387	NA
CUFF.28132.1	1.9275	2.73471	1.89742	1.84136	1.8485	1.50752	20	-	3	8101069,8101447,8101874,	8101144,8101614,8102064,	435	intergenic	NA	A	NA	Y	1.99234	1.66886	NA
CUFF.28143.1	7.49044	8.87151	7.97275	8.15116	9.13348	5.89654	20	-	2	8035249,8040597,	8036690,8041984,	2830	intergenic	NA	A	Y	NA	-0.672475	-1.82427	NA
CUFF.28834.1	1.36416	1.37945	0.375163	0.759572	1.00141	0.842303	21	+	2	97202,107172,	97308,107423,	359	intergenic	NA	A	Y	NA	-0.702862	-1.06178	NA
CUFF.29196.4	40.6312	53.2607	9.50878	14.5463	1.17851	1.23626	21	+	6	4205836,4212891,4213222,4213644,4214593,4214837,	4206120,4212942,4213411,4213799,4214703,4214857,	815	intergenic	NA	A	NA	NA	2.30288	0.17129	Y
CUFF.29219.1	1.44408	1.67355	1.5203	1.44886	1.99302	1.78838	21	+	2	4253766,4259753,	4254086,4260325,	894	intergenic	NA	A	Y	NA	-1.05773	-2.49963	NA
CUFF.29693.1	1.09578	1.66161	0.681521	1.53068	0.638418	0.439375	22	+	2	673752,676210,	674077,677008,	1125	intergenic	NA	A	NA	NA	-0.421112	0.715001	NA
CUFF.29721.1	2.98626	3.6129	1.33555	2.67224	3.47458	0.83564	22	+	2	735963,736213,	736112,736317,	255	intergenic	NA	A	NA	NA	0.254649	0.699489	Y
CUFF.30256.2	14.2763	14.4787	12.6985	8.43824	3.9974	2.39685	23	-	1	999947,	1003408,	3462	intergenic	NA	A	Y	NA	-0.649788	-0.901606	NA
CUFF.30453.1	1.57242	2.04872	1.25367	0.957742	0.889271	1.23651	23	-	2	3025765,3026587,	3025963,3027083,	696	intergenic	NA	A	NA	NA	-1.02546	-0.206886	NA
CUFF.30453.2	1.01689	1.21153	0.370308	1.21181	1.73229	0.683206	23	-	1	3025765,	3026431,	667	intergenic	NA	A	NA	NA	-0.951702	-0.173945	NA
CUFF.30644.1	0.34041	1.06157	0.527041	0.278368	0.448382	0.187339	23	-	4	4403214,4406499,4406818,4406942,	4403391,4406620,4406860,4406994,	396	intergenic	NA	A	NA	NA	-0.643164	0.004626	NA
CUFF.30777.2	1.34309	1.52432	1.47936	1.03833	0.84456	1.09347	23	+	7	5258686,5258972,5259339,5259701,5263418,5263620,5263910,	5258762,5259073,5259485,5259768,5263490,5263710,5263941,	590	intergenic	NA	A	NA	NA	2.65484	2.6631	Y
CUFF.30778.2	56.6909	57.4742	35.0005	56.5695	51.8901	47.2827	23	+	7	5264243,5265758,5266409,5267224,5267804,5268875,5271223,	5264374,5265820,5266484,5267272,5267888,5268933,5271399,	641	intergenic	NA	A	NA	NA	2.6878	0.451232	Y
CUFF.30829.1	1.82043	2.44381	0.733261	0.986862	1.66506	1.929	23	-	5	2350776,2351623,2351870,2352065,2352311,	2351010,2351763,2351988,2352141,2352379,	641	intergenic	NA	A	Y	NA	-1.13556	-0.674808	NA
CUFF.30864.1	1.35049	2.35806	0.432489	0.505069	3.49849	3.46465	23	+	1	5985323,	5985589,	267	intronic	NA	A	Y	NA	-1.23485	-1.62411	NA
CUFF.31226.1	84.9572	87.1123	91.9549	80.4552	96.5787	63.1982	24	-	3	1953382,1954303,1955210,	1953825,1954623,1955327,	883	intergenic	NA	A	NA	Y	0.519397	-0.275328	NA
CUFF.31356.1	3.48406	3.28947	1.04647	1.0756	0.482533	0.1834	24	-	2	3808611,3815766,	3809964,3815793,	1382	intergenic	NA	A	NA	NA	0.635822	0.458243	NA
CUFF.31356.2	1.14448	1.28135	0.754586	0.578825	0.573793	0.49484	24	-	1	3808611,	3812739,	4129	intergenic	NA	A	NA	NA	2.78535	-0.883047	Y
CUFF.31548.1	4.77198	5.85285	5.30843	4.87102	6.25392	5.84159	24	+	3	7377351,7377823,7378046,	7377717,7377960,7379348,	1808	intergenic	NA	A	NA	NA	1.21713	-1.35324	NA
CUFF.31780.1	0.956017	1.45397	0.562386	0.793229	0.750236	0.444668	26	+	6	24471,25199,26871,27225,27368,27719,	24685,25376,26998,27280,27420,27850,	762	intergenic	NA	A	NA	NA	0.848615	2.23949	Y
CUFF.31965.1	19.0818	20.714	14.6376	16.4445	9.48069	10.9756	26	+	11	2128243,2138586,2139238,2140257,2140902,2141267,2143044,2147608,2148999,2149534,2150707,	2128450,2138647,2139324,2140458,2140990,2141353,2143163,2147708,2149057,2149685,2150830,	1291	intergenic	NA	A	NA	Y	8.77426	1.75568	Y
CUFF.32082.1	5.37906	7.03159	5.89923	5.2014	1.99258	5.20118	26	+	2	1576340,1577518,	1576668,1577614,	426	intergenic	NA	A	Y	NA	-0.954748	-1.46532	NA
CUFF.32187.1	5.97562	6.80449	4.54652	4.55779	4.26116	5.10202	26	-	1	4251854,	4255824,	3971	intergenic	NA	A	Y	Y	-0.866324	-1.63939	NA
CUFF.32217.1	10.8836	15.6419	10.2714	8.68703	10.3375	7.37195	26	+	8	4485618,4491806,4492389,4495894,4497246,4497814,4502917,4503353,	4486077,4491960,4492529,4496094,4497381,4498749,4503163,4503658,	2582	intergenic	NA	A	NA	Y	9.02257	3.59639	Y
CUFF.32695.3	34.7422	34.7479	29.2373	26.5975	39.1922	36.7527	27	+	2	1541622,1545055,	1541629,1545459,	413	intergenic	NA	A	Y	NA	-1.16405	-2.5154	NA
CUFF.32777.2	3.13561	3.77704	2.54605	3.19624	2.86868	2.3285	26	-	2	3848004,3852383,	3848273,3855458,	3346	intronic	NA	A	NA	NA	0.938225	-1.01774	Y
CUFF.32837.1	18.5657	20.48	16.2851	16.668	16.6183	17.0768	27	+	2	1191036,1192557,	1191518,1192579,	506	intronic	NA	A	NA	NA	-1.17919	-0.137044	NA
CUFF.32958.1	1.85513	2.18932	1.17469	1.65614	1.34091	0.890103	27	-	2	3128988,3129271,	3129197,3129631,	571	intergenic	NA	A	Y	Y	-0.672576	-1.70251	NA
CUFF.33115.1	2.34933	2.20986	0.595599	1.71547	0.86078	0.568655	27	+	5	4577223,4577481,4584967,4585520,4585872,	4577358,4577541,4585015,4585571,4585889,	316	intergenic	NA	A	NA	NA	0.913808	0.322916	NA
CUFF.33296.1	6.18323	6.29108	5.51161	5.50178	4.05097	4.16674	28	+	3	1456816,1466536,1468082,	1456840,1467269,1470191,	2869	intergenic	NA	A	NA	Y	1.3043	-1.46739	NA
CUFF.33364.1	2.11211	2.57646	0.0546986	0.143282	5.08725	4.63548	27	-	1	4340424,	4341277,	854	antisense	NA	A	NA	NA	-0.0305472	-1.3723	NA
CUFF.33568.1	7.08505	8.23956	5.28864	7.10372	2.22575	2.81567	28	+	2	2945892,2951661,	2945982,2952081,	512	intergenic	NA	A	Y	NA	-0.777106	-1.09001	NA
CUFF.33958.2	2.11568	1.77841	0.735178	1.59993	1.22858	0.771053	3	-	1	9343,	10499,	1157	intergenic	NA	A	NA	NA	-1.15735	-0.2876	NA
CUFF.34120.1	5.70174	5.72323	5.61416	5.10849	2.3474	2.55848	3	+	4	2179746,2180954,2181286,2187639,	2179861,2181069,2182830,2187853,	1992	intergenic	NA	A	Y	NA	-0.986007	-1.88712	NA
CUFF.34362.2	1.2738	1.5119	0.342678	0.563505	0.115997	0.191017	3	+	3	5508448,5515149,5515970,	5508664,5515294,5516722,	1116	intergenic	NA	A	Y	NA	-0.825615	-2.43327	NA
CUFF.34363.1	3.39426	2.81217	2.02317	1.53213	1e-05	1e-05	3	+	1	5509192,	5509483,	292	intergenic	NA	A	Y	NA	-0.926938	-1.44462	NA
CUFF.34726.3	31.9597	27.1424	24.481	19.2175	22.1985	18.4601	3	-	3	713190,719278,721130,	714918,719341,721155,	1819	intergenic	NA	A	NA	Y	0.471062	-2.27948	NA
CUFF.34784.1	10.5181	11.2386	8.43987	10.7757	4.51291	5.19676	3	-	3	13701922,13756906,13766224,	13704120,13757050,13766290,	2411	intergenic	NA	A	NA	Y	0.963129	-0.90948	NA
CUFF.34834.1	1.73608	1.93283	1.13485	1.02419	0.291781	0.266821	3	-	2	14531344,14539376,	14539216,14540455,	8953	intergenic	NA	A	NA	NA	-0.403361	-1.83089	NA
CUFF.35503.1	21.2073	20.969	19.8096	17.7944	9.0217	7.25557	25	-	2	256258,262394,	262204,262400,	5954	intergenic	NA	A	NA	Y	-0.481081	-2.1297	NA
CUFF.35899.1	1.15625	1.28224	0.877339	0.784019	0.545877	0.347511	3	+	1	29807069,	29808398,	1330	intergenic	NA	A	Y	NA	-0.814203	-1.66073	NA
CUFF.36182.1	2.70979	2.10915	0.484728	0.682352	0.0976265	0.00639049	28	+	2	308148,316317,	308175,317614,	1326	intergenic	NA	A	NA	NA	-1.10123	0.244047	Y
CUFF.36184.1	22.3587	22.5282	8.87047	17.3295	17.0203	14.2684	28	+	1	308233,	308438,	206	intergenic	NA	A	Y	NA	-1.04819	-1.57	NA
CUFF.3633.2	5.70393	5.53755	3.55342	5.26694	4.65615	4.86409	1	+	1	91716740,	91717262,	523	intronic	NA	A	Y	NA	-1.13919	-1.43542	NA
CUFF.37536.2	2.80951	3.41262	1.89325	2.57062	1.53381	0.8798	3	+	3	57232523,57234254,57235618,	57233750,57234376,57235702,	1436	intergenic	NA	A	NA	Y	0.260859	-2.93269	NA
CUFF.37745.1	1.23227	1.20967	0.525845	1.02444	0.577608	0.247774	3	-	3	63484856,63489070,63538260,	63485369,63489244,63538321,	751	intergenic	NA	A	NA	Y	0.7183	-0.054112	Y
CUFF.38008.1	1.13316	1.16995	0.702031	0.569035	0.326412	0.327831	3	-	2	68408311,68410306,	68409773,68410820,	1978	intergenic	NA	A	Y	NA	-0.537494	-0.97317	NA
CUFF.38379.1	3.1511	4.02855	1.59289	2.30679	1.96927	1.89503	3	-	1	63698365,	63698644,	280	intergenic	NA	A	Y	NA	-1.3262	-1.70449	NA
CUFF.38691.1	3.36988	4.00491	3.43714	2.89137	3.21138	2.55399	3	+	2	79890964,79907891,	79891141,79908298,	586	antisense	NA	A	NA	NA	-1.12998	-0.231516	NA
CUFF.38762.1	4.64224	4.5751	4.53132	4.07609	1.58203	1.47912	3	-	2	80545311,80545864,	80545659,80545943,	429	intergenic	NA	A	Y	NA	-1.20187	-0.762682	NA
CUFF.39604.2	17.3964	17.2193	13.7284	12.0165	8.11352	8.91103	3	-	3	99143051,99150504,99151989,	99144383,99150556,99152105,	1503	intergenic	NA	A	Y	NA	-0.909107	-1.55995	NA
CUFF.398.1	6.02256	6.64593	6.29417	5.21357	5.73453	4.82424	1	+	3	8645309,8658223,8664110,	8645422,8658363,8667880,	4026	intergenic	NA	A	NA	Y	2.1701	-1.6717	NA
CUFF.40248.1	0.623825	1.29486	0.458065	0.337947	1.62432	1.22845	3	-	1	112574097,	112575385,	1289	intergenic	NA	A	NA	NA	-0.364885	0.141347	NA
CUFF.40435.1	0.924859	1.35016	0.468309	0.600001	0.341557	0.208069	4	+	2	1047268,1048881,	1048028,1049018,	899	intergenic	NA	A	Y	NA	-1.06561	-2.1392	NA
CUFF.40459.2	1.47269	1.53791	1.48013	1.30764	0.674652	1.08855	4	-	3	1373754,1374926,1375119,	1374620,1375029,1375241,	1094	intergenic	NA	A	Y	Y	-0.779948	-2.07154	NA
CUFF.40500.1	13.7657	16.0698	12.3721	15.7928	12.6932	10.628	4	+	5	2482482,2483694,2484838,2486726,2487570,	2482812,2483856,2485052,2486863,2487821,	1099	intergenic	NA	A	NA	NA	3.79001	-1.59722	Y
CUFF.41493.2	1.6459	6.01745	2.24508	1.15737	2.89313	0.797152	4	+	2	18422420,18422886,	18422657,18422934,	287	intergenic	NA	A	Y	NA	-1.09207	-0.667623	NA
CUFF.41667.2	2.2197	1.54424	1.37986	1.02708	1.36631	0.743843	4	-	6	21646232,21647432,21648356,21649666,21652011,21652750,	21646820,21647549,21648485,21650409,21652245,21653611,	2678	intergenic	NA	A	NA	NA	11.1004	0.659708	Y
CUFF.4210.1	1.85566	3.15058	0.835129	1.30946	1.96039	0.882256	1	+	2	88524188,88529376,	88524463,88529735,	636	intergenic	NA	A	Y	NA	-0.997765	-0.574913	NA
CUFF.4211.1	1.5264	1.99268	0.875613	1.33843	1.31745	0.627034	1	+	1	88526053,	88527348,	1296	intergenic	NA	A	Y	NA	-1.21354	-1.37276	NA
CUFF.42157.1	3.86489	3.52693	1.78814	2.92968	2.67012	2.28522	4	-	1	31146582,	31147050,	469	intergenic	NA	A	NA	NA	-0.0504506	-0.383541	NA
CUFF.42157.2	12.8937	14.3602	9.27288	9.56554	11.0817	8.08616	4	-	2	31146582,31146763,	31146711,31147002,	370	intergenic	NA	A	NA	NA	-0.141387	-0.355961	NA
CUFF.42285.2	34.1993	28.9629	19.6967	19.5178	13.82	9.0536	4	-	1	29713551,	29714536,	986	intergenic	NA	A	Y	NA	-1.18649	-1.29785	NA
CUFF.43124.1	2.76727	2.77938	2.15848	1.61583	1.32766	1.40378	4	+	2	55929283,55930670,	55929588,55930789,	426	intergenic	NA	A	Y	NA	-1.26099	-1.00844	NA
CUFF.43606.1	0.405352	0.449105	0.0215684	0.0221308	1.00596	0.533441	4	+	4	63669465,63690438,63692198,63693346,	63669725,63690514,63692469,63697883,	5148	intergenic	NA	A	Y	NA	-1.01833	-1.46682	NA
CUFF.43733.1	3.86924	4.43166	3.51211	3.80434	3.56835	2.75475	4	+	2	63934714,63937858,	63934943,63937873,	246	intergenic	NA	A	Y	NA	-1.23283	-1.37238	NA
CUFF.43790.1	1.0399	1.87538	0.759439	1.38632	0.659985	0.417361	4	+	1	68082921,	68083133,	213	intergenic	NA	A	Y	NA	-1.09075	-1.53979	NA
CUFF.44674.1	32.2839	39.8783	32.4836	27.4646	28.2576	31.1479	4A	+	5	15606722,15607313,15607774,15608601,15609109,	15607119,15607374,15608373,15609026,15609203,	1581	intergenic	NA	A	NA	NA	3.35627	1.22337	NA
CUFF.44727.1	0.716725	1.41576	0.459168	0.810343	0.684384	1e-05	4A	-	2	16459553,16461673,	16459777,16461704,	257	intergenic	NA	A	NA	NA	-1.41897	-0.343638	NA
CUFF.44785.1	3.14062	3.92665	3.32927	2.37033	2.65572	2.59012	4A	+	9	17108743,17141713,17145377,17156233,17160488,17161892,17163456,17164386,17166725,	17109029,17141809,17145579,17156360,17160647,17162028,17163615,17164503,17166785,	1351	intergenic	NA	A	NA	NA	2.80027	3.28681	Y
CUFF.44886.1	1.82666	2.24293	1.69729	1.4301	1.65414	1.67673	4A	-	3	18518793,18525127,18530018,	18520917,18526919,18530835,	4736	intergenic	NA	A	NA	NA	-0.448462	-1.16462	Y
CUFF.45553.2	1.07201	1.24462	0.573178	0.928279	0.645924	0.449943	5	+	2	1757625,1758275,	1757674,1763130,	4906	intergenic	NA	A	NA	NA	-0.0765366	-2.79833	NA
CUFF.45633.1	4.14674	4.34883	3.05779	3.54003	3.66886	3.77225	5	+	2	1915594,1916746,	1915851,1917168,	681	intergenic	NA	A	NA	NA	-1.12898	-0.326676	NA
CUFF.45635.1	0.89766	1.37996	0.692569	0.792474	0.531043	0.245334	5	+	2	1924102,1927154,	1924828,1934660,	8234	intergenic	NA	A	NA	Y	1.17744	-1.52065	NA
CUFF.45787.1	1.44581	1.86647	0.163107	0.358884	1.68341	1.55395	5	-	1	4934038,	4934596,	559	intergenic	NA	A	NA	NA	2.06295	1.22511	NA
CUFF.45956.1	376.24	402.141	313.201	406.16	452.536	362.496	5	-	2	6908671,6909078,	6908925,6909125,	303	intergenic	NA	A	NA	Y	0.0233244	0.960338	Y
CUFF.46044.1	4.90982	6.01636	5.39596	4.71166	6.30402	3.52686	5	+	5	7298224,7299629,7300243,7300506,7301785,	7299036,7299761,7300377,7301130,7301787,	1709	intergenic	NA	A	NA	NA	2.51431	-0.349785	NA
CUFF.46367.3	5.27458	4.92274	4.14419	4.00479	3.01393	2.62793	5	+	6	12832410,12832812,12833495,12834567,12837758,12838618,	12832480,12832879,12833596,12834601,12837803,12838701,	406	intergenic	NA	A	NA	NA	-0.612913	-0.004624	NA
CUFF.46370.1	1.29109	1.46639	0.886963	0.79397	0.587867	0.34036	5	+	1	12835248,	12835722,	475	intergenic	NA	A	Y	NA	-1.19964	-1.93778	NA
CUFF.46537.2	45.7854	46.5485	40.8452	40.995	50.1469	50.7706	4A	+	2	19791848,19795377,	19794411,19795508,	2696	intronic	NA	A	Y	NA	-1.04082	-1.8979	NA
CUFF.46690.1	0.948991	1.22217	1.08425	0.708117	0.759035	0.763792	5	+	2	19946910,19948158,	19946932,19948880,	746	intronic	NA	A	Y	NA	-1.25202	-2.37282	NA
CUFF.46793.1	9.76386	9.69792	9.11579	8.6076	6.04622	6.09499	5	+	7	22139729,22150498,22151021,22151813,22152658,22153611,22154242,	22139933,22150766,22151079,22151996,22152830,22153677,22154388,	1104	intergenic	NA	A	NA	NA	5.97305	0.379244	Y
CUFF.46884.4	9.90048	9.65479	7.28413	8.77899	5.65332	5.11052	5	+	5	22055456,22057183,22057360,22059197,22060464,	22055456,22057266,22057519,22059285,22062802,	2673	intergenic	NA	A	NA	Y	4.01903	-2.32873	NA
CUFF.47529.1	1.07103	1.20832	0.77424	0.61331	0.680211	0.255991	5	+	2	36334218,36337615,	36334408,36338134,	711	intergenic	NA	A	Y	NA	-1.12021	-0.611451	NA
CUFF.47705.1	7.47508	7.90964	5.45004	6.20119	4.8396	4.85205	5	-	2	38528658,38529872,	38529716,38530080,	1268	intergenic	NA	A	NA	Y	0.751233	-2.41045	Y
CUFF.47834.1	4.71825	6.33528	4.93615	4.53617	4.02625	3.51611	5	-	3	37804687,37807706,37811272,	37804816,37807835,37811319,	308	intronic	NA	A	Y	NA	-1.02723	-1.38393	NA
CUFF.48193.1	49.8791	46.1426	39.3808	44.625	35.8768	34.0054	5	-	2	46010189,46011091,	46010993,46011714,	1429	antisense	NA	A	NA	NA	-0.240343	-0.33281	Y
CUFF.48787.4	5.789	5.06046	4.37416	3.34673	2.15725	1.23985	5	+	2	56487979,56489798,	56488651,56489837,	713	intergenic	NA	A	Y	NA	-1.18024	-2.09796	NA
CUFF.49210.1	4.85747	3.76812	2.9247	1.81093	0.474523	0.681252	6	-	2	550774,557542,	551003,559121,	1810	intergenic	NA	A	Y	NA	-0.909478	-1.14915	NA
CUFF.49224.1	1.68485	2.40347	1.6168	1.36242	1.1663	1.01226	6	-	1	553321,	555753,	2433	intergenic	NA	A	NA	NA	2.70118	-1.27494	Y
CUFF.49252.1	7.75269	8.26342	6.41677	8.20317	9.80909	6.31971	6	-	2	1300545,1302997,	1300566,1304979,	2005	intergenic	NA	A	Y	NA	-0.871821	-2.2154	NA
CUFF.50444.1	10.3206	10.3267	9.79407	10.05	7.91963	7.36685	6	-	3	19991675,19993134,19994089,	19992477,19993235,19994257,	1074	intergenic	NA	A	NA	NA	3.10851	1.1188	NA
CUFF.50480.1	3.65957	5.20089	3.41885	3.80877	2.50472	2.62687	6	+	3	21452361,21453295,21453867,	21452667,21453377,21453909,	433	intergenic	NA	A	NA	Y	1.87463	0.30642	NA
CUFF.50501.1	31.5971	35.5689	27.6295	19.5822	12.2671	11.2274	6	+	2	21644885,21645126,	21645040,21647002,	2033	intergenic	NA	A	NA	NA	2.13799	-0.09469	NA
CUFF.51268.1	6.01263	4.45704	1.60247	2.09293	4.10591	2.47755	6	-	3	35331043,35331471,35340384,	35331366,35331487,35340510,	468	intergenic	NA	A	Y	NA	-1.05142	-1.53127	NA
CUFF.51268.2	3.65447	3.9682	4.33499	3.38738	1.86851	2.84667	6	-	6	35331369,35331670,35340336,35340569,35341457,35341727,	35331414,35331686,35340512,35340785,35341522,35341764,	561	intergenic	NA	A	NA	NA	-0.0401012	-1.10625	NA
CUFF.51268.4	10.3615	10.6435	8.92641	8.59988	6.7308	4.13223	6	-	4	35331611,35332673,35332938,35338217,	35331986,35332738,35333078,35338227,	594	intergenic	NA	A	NA	NA	1.18743	-1.09859	NA
CUFF.51333.1	1.66923	1.99168	0.501103	0.811848	1.42783	1.23407	6	+	2	21550255,21552577,	21550502,21552665,	337	intergenic	NA	A	Y	NA	-1.10529	-1.62375	NA
CUFF.51477.2	2.09756	2.42017	2.55601	1.89906	0.794985	0.47225	6	-	1	35952288,	35953036,	749	intergenic	NA	A	NA	NA	-0.924977	0.006876	NA
CUFF.5167.1	2.9752	3.61667	2.47509	2.24292	2.45547	3.03213	10	+	2	2079893,2084827,	2079954,2086243,	1479	intergenic	NA	A	Y	NA	-1.09632	-1.21388	NA
CUFF.5167.2	6.00352	5.78243	5.5677	5.3044	5.60997	5.33984	10	+	2	2080213,2086887,	2081838,2087275,	2015	intergenic	NA	A	Y	NA	-0.762455	-2.49634	NA
CUFF.52524.1	1.6178	1.13923	0.804799	0.198643	0.611156	0.429908	7	+	3	16292212,16292893,16294197,	16292518,16292939,16294759,	917	intergenic	NA	A	NA	Y	1.62898	-1.37166	NA
CUFF.52962.1	45.2662	45.153	30.0188	38.4475	23.3448	17.8498	7	-	8	14436411,14439446,14440224,14440941,14441425,14442551,14443450,14443656,	14436559,14439552,14440388,14441133,14441564,14442707,14443585,14443742,	1134	antisense	NA	A	NA	NA	5.64233	2.30364	Y
CUFF.53124.1	5.4127	9.25998	4.46065	5.77472	3.52718	3.00414	7	-	3	25964208,25971936,25974079,	25967944,25972008,25974119,	3851	intergenic	NA	A	NA	Y	1.37526	-1.9189	Y
CUFF.53344.1	1.07552	1.0639	0.064993	0.536948	0.609134	1e-05	7	+	4	33501060,33559462,33561924,33585544,	33501089,33559522,33562097,33585602,	324	intergenic	NA	A	Y	NA	-0.911826	-1.30774	NA
CUFF.53562.2	1.06213	1.82992	0.991392	0.996868	0.314838	0.346398	7	+	2	38624802,38624904,	38624823,38625347,	466	intergenic	NA	A	Y	NA	-1.07319	-1.7331	NA
CUFF.54439.2	7.48736	8.54033	5.56895	8.12256	1.96967	1.76119	5	+	3	7981358,7981900,7982109,	7981448,7981960,7982170,	214	intergenic	NA	A	NA	NA	0.575	0.507057	Y
CUFF.54830.1	0.368667	1.00277	0.200905	0.722849	0.178559	0.219273	8	+	1	18330010,	18330250,	241	intergenic	NA	A	Y	NA	-1.2245	-1.16305	NA
CUFF.54932.3	1.51252	1.4008	0.67434	0.459814	0.287328	0.153108	8	-	2	19251428,19257739,	19252449,19258573,	1857	intergenic	NA	A	Y	NA	-1.31194	-1.43613	NA
CUFF.54933.1	5.63684	4.55377	3.16649	1.57464	0.210831	0.343738	8	-	2	19253712,19259039,	19253751,19259455,	457	intergenic	NA	A	NA	NA	-0.886236	-0.274735	NA
CUFF.54933.2	2.2537	2.09121	0.978804	1.20052	0.205448	1e-05	8	-	1	19253778,	19254029,	252	intergenic	NA	A	Y	NA	-0.975241	-0.769236	NA
CUFF.55349.3	24.2339	27.4834	24.214	16.8673	14.9439	14.6339	8	+	2	26040619,26042323,	26041101,26042669,	830	intergenic	NA	A	NA	Y	0.201452	-0.074865	NA
CUFF.56015.1	3.62126	3.67476	3.38118	2.9872	1.52711	1.41222	9	+	3	2374243,2384116,2386729,	2376433,2384233,2388804,	4385	intergenic	NA	A	Y	Y	-1.09286	-1.48476	NA
CUFF.56396.3	1.14719	1.47231	0.585936	0.72938	0.155225	0.0896432	9	+	2	5508580,5520309,	5509803,5524147,	5063	intergenic	NA	A	Y	NA	-0.547095	-1.03343	NA
CUFF.57644.1	17.341	15.5772	8.44739	7.78099	11.9932	9.53912	9	+	4	26286451,26288412,26289246,26290028,	26286982,26288565,26289406,26291045,	1865	intergenic	NA	A	NA	NA	2.1005	-0.697788	NA
CUFF.57661.3	1.96485	2.1249	1.98997	1.4108	1.33947	1.44611	9	+	3	25468412,25471847,25472931,	25469079,25471900,25473878,	1670	intergenic	NA	A	Y	NA	-0.945636	-0.641105	NA
CUFF.57856.1	0.870292	1.79161	0.578094	0.608182	0.342453	0.454017	LG5	+	2	1473,3217,	2461,3998,	1771	intergenic	NA	A	NA	NA	0.51117	-0.954958	NA
CUFF.57904.1	24.5669	22.8693	22.8542	23.1085	15.6411	13.5201	LGE22	+	3	515280,516259,517461,	515612,516390,517607,	612	intergenic	NA	A	Y	NA	-0.854372	-0.947295	NA
CUFF.57905.1	24.0447	22.4268	17.2615	21.2006	14.1725	7.09165	LGE22	+	2	505981,507252,	507038,507252,	1059	antisense	NA	A	NA	NA	-1.26949	-0.370761	NA
CUFF.57905.2	23.784	22.8337	9.14427	17.5419	9.51999	8.71072	LGE22	+	1	505981,	506695,	715	intergenic	NA	A	Y	NA	-1.28372	-0.892575	NA
CUFF.58454.1	1.35629	1.21961	0.902877	0.840233	1.33863	0.650755	Un	-	3	1189511,1190090,1190484,	1189731,1190170,1191306,	1125	intergenic	NA	A	Y	NA	-0.928217	-1.635	NA
CUFF.58454.2	1.40006	1.39788	1.41067	1.16318	0.697093	0.859775	Un	-	3	1189511,1190090,1190484,	1189889,1190170,1191306,	1283	intergenic	NA	A	Y	NA	-0.815347	-1.51781	NA
CUFF.58482.3	1.398	2.94691	1.25096	0.682047	0.843419	0.729291	Un	-	2	1564531,1565201,	1565102,1565544,	916	intergenic	NA	A	NA	NA	0.961776	-0.928257	NA
CUFF.58522.1	3.88715	4.00548	0.781473	1.25629	0.375732	0.240671	Un	-	3	2053539,2055286,2055725,	2053695,2055519,2055956,	623	intergenic	NA	A	NA	NA	1.40126	-0.832766	Y
CUFF.58635.1	317.509	377.301	232.503	321.042	214.575	176.163	Un	-	3	3365713,3366480,3366870,	3365868,3366562,3366885,	255	intergenic	NA	A	NA	NA	1.26291	-0.647692	Y
CUFF.58647.1	19.81	25.2114	9.8275	15.7262	8.31762	4.25315	Un	+	2	3485356,3486166,	3486086,3486216,	782	intergenic	NA	A	NA	Y	1.69908	0.767191	NA
CUFF.58755.1	4.84694	4.54599	3.02304	3.31767	1.47112	1.8329	Un	-	2	4593943,4594420,	4594199,4594986,	824	intergenic	NA	A	NA	NA	0.719371	0.278706	Y
CUFF.58784.1	2.35339	2.89825	1.27929	2.41683	1.55471	0.892551	Un	-	1	5301777,	5302787,	1011	intergenic	NA	A	NA	Y	0.0774989	-1.20669	Y
CUFF.58813.1	1e-05	2.34938	0.905003	1.04854	0.760554	0.6136	Un	+	2	5595127,5595395,	5595232,5595505,	217	intergenic	NA	A	Y	NA	-1.28748	-0.894353	NA
CUFF.58814.1	2.65281	3.21379	2.56957	2.52665	2.9679	1.39979	Un	+	2	5591942,5592414,	5592267,5592708,	621	intergenic	NA	A	NA	NA	0.632951	0.777956	NA
CUFF.58863.1	11.6487	12.3159	11.5395	11.1633	8.25848	9.8009	Un	-	6	5817719,5819694,5819811,5819957,5820095,5820215,	5819612,5819729,5819854,5820001,5820136,5821256,	3103	intergenic	NA	A	NA	NA	-0.907409	-0.222811	NA
CUFF.58868.1	1.76254	2.57797	1.96505	1.6992	1.35062	1.75982	Un	+	3	6318664,6319851,6320700,	6318760,6319944,6320796,	288	intergenic	NA	A	NA	NA	1.67984	0.230189	NA
CUFF.59186.1	5.79673	10.5073	5.07421	6.12414	5.90554	2.20755	Un	-	3	9620047,9620996,9622328,	9620075,9621166,9622356,	229	intergenic	NA	A	NA	NA	1.05184	-0.277318	NA
CUFF.59186.2	18.0057	17.5907	13.4337	14.7994	12.8895	9.30085	Un	-	5	9620617,9621035,9622328,9623013,9624125,	9620634,9621166,9622366,9623214,9624251,	518	intergenic	NA	A	NA	NA	2.88814	2.48531	NA
CUFF.59186.3	1.79911	2.58891	0.610108	0.752505	1.53716	1.9098	Un	-	3	9620999,9622328,9623013,	9621166,9622366,9623469,	664	intergenic	NA	A	NA	NA	2.20628	1.72258	NA
CUFF.59187.1	1.73898	4.91827	0.385122	0.732896	4.0147	1e-05	Un	-	1	9623697,	9623903,	207	intergenic	NA	A	Y	NA	-1.07794	-0.82585	NA
CUFF.59195.1	1.03788	1.73291	1.37192	1.45873	1.50272	0.395435	Un	+	4	9761877,9762098,9763219,9764701,	9761991,9762199,9763316,9764724,	339	intergenic	NA	A	NA	NA	2.2244	1.71153	Y
CUFF.59196.1	1.55321	1.64546	1.28074	1.38866	1.29994	0.921273	Un	-	2	9612452,9612816,	9612730,9615014,	2478	intergenic	NA	A	NA	Y	2.17568	-1.45449	Y
CUFF.59870.2	18.8114	19.2288	12.5788	14.507	7.54692	4.75916	Un	-	3	16549744,16550998,16553566,	16549871,16551115,16553767,	448	intergenic	NA	A	NA	NA	1.23084	0.782286	NA
CUFF.60050.2	0.551951	1.57052	0.786987	0.724789	1.03765	0.433105	Un	+	2	18745653,18746662,	18746570,18746860,	1117	intergenic	NA	A	NA	NA	-0.00292795	-0.636916	NA
CUFF.60100.1	11.4727	10.0841	2.44373	3.54335	1.01268	0.47479	Un	+	2	19194670,19196365,	19194765,19196553,	285	intergenic	NA	A	NA	NA	-0.0701649	-1.36621	NA
CUFF.60172.1	3.83813	4.43219	0.000301626	1.50736	0.301631	0.00119913	Un	+	4	19884787,19884979,19885877,19887076,	19884800,19885148,19886056,19887086,	375	intergenic	NA	A	NA	NA	1.65846	-0.394026	NA
CUFF.60241.2	1.60928	1.99268	0.766894	1.79607	1.23336	0.559464	Un	-	2	19804919,19806474,	19806395,19808324,	3328	intergenic	NA	A	NA	Y	2.8549	-2.68732	NA
CUFF.60265.1	2.63951	3.01348	2.06228	2.23335	1.09987	1.20465	Un	-	2	20180185,20183343,	20182222,20183507,	2203	intergenic	NA	A	Y	NA	-0.833547	-2.04267	NA
CUFF.60299.1	21.5917	22.5695	15.1244	17.0405	19.2767	19.9936	Un	+	1	20827216,	20827762,	547	intergenic	NA	A	NA	NA	-0.398087	-1.13516	NA
CUFF.60299.3	6.02956	6.8139	3.69949	3.66502	5.67218	5.28884	Un	+	2	20827216,20828358,	20827724,20828759,	911	intergenic	NA	A	NA	NA	0.0120657	-0.837718	NA
CUFF.60348.2	3.36187	4.32849	1.75779	2.06355	0.619828	0.237485	Un	-	1	21587252,	21588352,	1101	intergenic	NA	A	NA	NA	-0.00548626	-0.290878	NA
CUFF.60413.1	6.93488	6.67856	5.85366	5.94646	6.86425	5.07721	Un	-	4	22249282,22249610,22250788,22251539,	22249367,22249767,22251481,22251642,	1042	intergenic	NA	A	NA	NA	-0.778755	-1.40921	Y
CUFF.60574.2	5.99997	6.10811	4.87233	5.66379	5.33772	4.72517	Un	-	2	24249310,24251405,	24251193,24252304,	2784	intergenic	NA	A	NA	Y	0.528903	-1.95944	Y
CUFF.60597.2	2.38449	2.34401	1.77293	1.59427	0.812756	0.520088	Un	-	1	24106867,	24110430,	3564	intergenic	NA	A	NA	Y	2.39218	0.813771	Y
CUFF.60704.3	4.99084	5.31681	4.00494	4.46523	4.24292	3.57812	Un	-	3	25659688,25661086,25662292,	25659756,25661198,25662417,	308	intergenic	NA	A	NA	NA	-0.947521	-0.08593	Y
CUFF.60925.3	22.8738	26.877	14.0948	16.4979	27.3227	21.8144	Un	+	3	27688691,27689340,27689899,	27688781,27689830,27690055,	739	intergenic	NA	A	Y	NA	-0.978107	-0.894265	NA
CUFF.61086.1	1.71715	2.2267	1.70333	1.41423	1.34864	0.760208	Un	+	2	29451782,29453402,	29452446,29453621,	885	intergenic	NA	A	NA	NA	-0.718176	-0.304296	NA
CUFF.61086.2	1.09812	1.04605	0.613076	0.808408	0.442063	0.0711302	Un	+	3	29451782,29453402,29454736,	29452446,29453502,29455028,	1059	intergenic	NA	A	NA	NA	-0.324452	0.107655	NA
CUFF.61352.1	7.62897	9.34815	5.90283	4.45108	11.3582	7.43979	Un	+	2	32197622,32198141,	32197646,32198437,	322	intergenic	NA	A	Y	NA	-1.13441	-0.987877	NA
CUFF.61366.1	1.77953	2.06276	1.48598	1.49608	0.907914	0.801872	Un	+	2	32148679,32156645,	32148801,32157416,	895	intergenic	NA	A	Y	NA	-0.961473	-1.44229	NA
CUFF.61464.2	1.20622	1.94092	1.47847	0.727877	1.73252	1.36794	Un	-	2	33454646,33454930,	33454826,33454972,	224	intergenic	NA	A	Y	NA	-1.24454	-0.95217	NA
CUFF.6178.1	14.0948	15.0263	13.6311	14.5393	16.0243	10.0267	10	+	1	14929088,	14929792,	705	intergenic	NA	A	NA	NA	-0.32831	-1.77905	NA
CUFF.61853.1	37.5641	40.5052	39.2309	39.4438	39.4735	38.8208	Un	-	4	37189441,37190346,37190711,37191318,	37189761,37190463,37190787,37191493,	692	intergenic	NA	A	NA	NA	1.1643	0.985369	NA
CUFF.61875.1	12.5656	16.009	13.6625	14.0454	15.879	13.7141	Un	+	2	37399256,37399809,	37399717,37399883,	537	intergenic	NA	A	NA	NA	-0.682068	-0.47685	NA
CUFF.61886.1	1.15942	1.44736	0.193973	0.287837	1.01e-05	0.298567	Un	+	2	37547635,37548599,	37547708,37548845,	321	intergenic	NA	A	Y	NA	-1.14073	-1.25597	NA
CUFF.61955.4	12.0556	13.1512	13.7231	12.6436	4.23106	4.0951	Un	+	3	38619847,38620107,38620630,	38619926,38620570,38620738,	653	intergenic	NA	A	Y	NA	-1.27204	-0.645033	NA
CUFF.61966.1	71.3739	66.8788	64.6651	66.6135	57.151	48.5216	Un	-	3	38729117,38729801,38729963,	38729288,38729862,38730034,	306	intergenic	NA	A	NA	NA	0.788271	-0.16101	NA
CUFF.61987.3	2.38735	2.6913	2.46998	1.98965	2.73308	2.46681	Un	-	3	38958678,38958961,38961458,	38958840,38959454,38961738,	938	intergenic	NA	A	NA	NA	0.457512	0.018975	NA
CUFF.62000.1	3.30986	2.69148	2.11982	2.24593	1e-05	0.322674	Un	+	3	39130925,39131454,39132272,	39131031,39131533,39132295,	211	intergenic	NA	A	Y	NA	-1.06353	-0.925845	NA
CUFF.62083.2	1.07215	1.46788	0.266495	0.474243	2.48815	2.07167	Un	+	1	40046335,	40047597,	1263	intergenic	NA	A	NA	NA	0.332905	-0.968139	NA
CUFF.62095.3	1.54309	1.49803	1.26429	1.16681	1.10182	0.993486	Un	+	2	40108661,40110873,	40109177,40111758,	1403	intergenic	NA	A	NA	NA	0.208616	-1.11816	Y
CUFF.62396.1	2.02125	2.62136	1.67539	1.19163	1.37102	1.45797	Un	-	2	43103638,43105419,	43104825,43105442,	1212	intergenic	NA	A	NA	Y	0.734533	-0.483123	NA
CUFF.62410.2	0.594746	1.73929	1.34886	0.982538	1.41748	0.808382	Un	+	1	43369739,	43371055,	1317	intergenic	NA	A	Y	NA	-1.00031	-1.71673	NA
CUFF.625.1	14.8225	14.3553	8.32296	12.5656	8.15983	4.60455	1	-	3	12477007,12519590,12536399,	12478175,12519686,12536425,	1293	intergenic	NA	A	NA	Y	0.412157	-1.99452	Y
CUFF.62582.1	17.7927	21.087	16.9779	13.3898	21.3262	17.295	Un	-	3	44660300,44661527,44664754,	44660485,44661615,44665215,	737	intergenic	NA	A	NA	NA	0.52918	-0.400592	Y
CUFF.62594.1	33.3409	34.1507	17.4451	17.5745	4.96129	4.25068	Un	+	1	44736874,	44737779,	906	intergenic	NA	A	NA	NA	-0.108335	0.274607	NA
CUFF.62691.2	2.39097	2.15215	2.0929	1.91598	1.31776	0.85073	Un	+	2	45660905,45661931,	45660924,45663797,	1887	intergenic	NA	A	NA	Y	0.669798	-2.74219	Y
CUFF.62700.2	7.61096	7.90893	5.59181	4.93786	5.08828	4.66079	Un	+	2	45681955,45683151,	45682726,45683176,	798	intergenic	NA	A	NA	NA	3.29987	0.56898	Y
CUFF.62770.1	1.39629	0.651615	0.0670189	0.275642	0.274822	1.08e-05	Un	-	2	46411307,46412279,	46411858,46412410,	684	intergenic	NA	A	Y	NA	-1.02301	-1.08612	NA
CUFF.6288.2	4.572	3.04048	3.11899	2.67498	1.3924	0.878927	10	-	2	19896137,19896855,	19896783,19896901,	694	intergenic	NA	A	Y	NA	-1.18677	-1.80692	NA
CUFF.62890.1	2.84548	2.4111	1.55893	1.66862	2.86414	1.33632	Un	-	3	48306340,48306429,48307987,	48306359,48306869,48308686,	1161	intergenic	NA	A	Y	NA	-0.690797	-1.21501	NA
CUFF.63038.1	0.660114	1.26496	0.633503	0.724118	0.694352	0.671126	Un	-	2	44523893,44529475,	44524162,44529733,	529	intergenic	NA	A	Y	NA	-1.14437	-0.515693	NA
CUFF.63058.1	1.578	1.69171	0.901368	1.43377	0.711523	0.875455	Un	-	2	49910702,49911926,	49911191,49912177,	742	intergenic	NA	A	NA	NA	1.50898	0.555356	NA
CUFF.63082.2	0.955245	1.14764	0.75289	0.650851	1.06e-05	0.324603	Un	-	3	50104761,50105322,50106432,	50105193,50105608,50106453,	742	intergenic	NA	A	Y	NA	-0.600802	-0.515623	NA
CUFF.63100.1	0.479158	1.01712	0.50783	0.644339	0.877157	0.493641	Un	+	3	50384990,50386131,50386715,	50385090,50386258,50387021,	536	intergenic	NA	A	Y	NA	-0.910725	-1.24489	NA
CUFF.63266.2	2.96661	3.16779	1.55145	1.85734	2.45199	2.15926	Un	+	3	52425440,52426855,52427901,	52426221,52427035,52427956,	1019	intergenic	NA	A	NA	Y	1.96027	-0.767695	NA
CUFF.63279.2	0.829722	1.04695	1.0985	0.44372	0.406287	0.298537	Un	+	1	52063857,	52068305,	4449	intergenic	NA	A	Y	NA	-0.629357	-1.52983	NA
CUFF.63536.1	0.838743	1.10999	0.805515	0.587244	0.52245	0.347462	Un	+	1	55371814,	55373490,	1677	intergenic	NA	A	NA	NA	-0.136046	0.378334	NA
CUFF.63564.2	5.63259	6.33413	0.067028	0.256655	0.0772174	1.22e-05	Un	-	2	55587826,55587961,	55587847,55588341,	403	intergenic	NA	A	Y	NA	-1.15093	-0.846323	NA
CUFF.63757.1	0.423428	1.21739	0.424454	0.782346	0.30743	0.485877	Un	+	1	56656086,	56657858,	1773	intergenic	NA	A	Y	Y	-0.940534	-2.14674	NA
CUFF.63807.1	195.151	203.87	175.874	186.785	130.886	109.011	Un	-	2	57569252,57571022,	57569324,57571164,	216	intergenic	NA	A	NA	NA	0.393325	-0.14894	NA
CUFF.63978.1	1.55772	4.30901	0.943425	1.41334	1.66215	0.602505	Un	+	2	59333206,59334223,	59333301,59334360,	234	intergenic	NA	A	NA	NA	0.064668	0.159176	NA
CUFF.64016.1	2.03141	2.32055	1.57823	1.64823	1.15774	1.09761	Un	+	2	57889162,57891179,	57889175,57893071,	1907	intergenic	NA	A	Y	Y	-1.1895	-2.15025	NA
CUFF.64053.1	10.7742	19.8977	9.58957	5.38189	17.579	12.9387	Un	+	3	59976521,59976900,59977827,	59976544,59977047,59978053,	399	intergenic	NA	A	NA	Y	2.26412	1.76723	Y
CUFF.64112.1	3.90799	3.56324	2.71773	3.5217	4.02763	2.92521	Un	-	3	60686564,60687138,60687500,	60687033,60687329,60687655,	818	intergenic	NA	A	Y	NA	-1.18342	-0.881834	NA
CUFF.64141.1	5.73158	7.71312	5.55356	4.26827	5.22015	2.74853	Un	-	2	60899924,60900922,	60900114,60901038,	308	intergenic	NA	A	NA	NA	2.51958	2.47089	Y
CUFF.64168.1	0.949974	1.08726	0.942966	0.649006	0.525797	0.467532	Un	+	2	61334249,61336153,	61335108,61336494,	1202	intergenic	NA	A	NA	NA	0.0528881	-0.246389	NA
CUFF.64231.1	2.16766	3.28143	0.684357	1.15765	1.23847	1.17077	Un	+	3	61810790,61812239,61812996,	61811398,61812372,61813057,	805	intergenic	NA	A	NA	NA	0.629451	-1.28294	NA
CUFF.64798.2	25.8141	29.1147	19.061	22.2429	22.5736	25.276	Un	-	1	67199373,	67199899,	527	intergenic	NA	A	NA	Y	-0.336999	-0.721536	NA
CUFF.64799.1	3.80375	3.65985	2.66164	2.19382	3.20477	2.42489	Un	+	2	66363547,66368224,	66364231,66369739,	2201	intronic	NA	A	NA	NA	1.12362	0.089646	NA
CUFF.64806.1	5.82601	7.38242	3.74807	2.88693	2.34868	1.83371	Un	+	1	66365472,	66367554,	2083	intronic	NA	A	NA	NA	2.71132	-1.58746	Y
CUFF.64887.1	16.5055	17.6056	12.4504	13.561	7.37702	7.80094	Un	+	3	68079844,68082603,68083001,	68079941,68082770,68083370,	636	intergenic	NA	A	Y	NA	-1.1463	-1.0833	NA
CUFF.64887.2	37.7015	37.1891	35.8646	26.0647	21.7281	15.0152	Un	+	4	68079844,68082603,68082853,68083001,	68079941,68082770,68082923,68083370,	707	intergenic	NA	A	Y	NA	-1.20202	-0.896992	NA
CUFF.64964.2	3.55066	3.76245	0.0393125	0.588437	6.15232	1.74002	Un	+	1	69100809,	69101100,	292	intergenic	NA	A	Y	NA	-1.02823	-1.34648	NA
CUFF.64997.1	1.54727	2.11506	1.26612	1.47627	1.05651	1.11516	Un	+	2	69355784,69357366,	69356410,69357461,	723	intergenic	NA	A	NA	Y	1.63331	-1.56495	NA
CUFF.65005.2	4.48787	4.48389	5.71275	3.57226	0.518347	0.619334	Un	+	2	69388608,69388978,	69388897,69389254,	567	intergenic	NA	A	NA	NA	-1.26054	-0.221391	NA
CUFF.65022.1	0.822985	1.63708	0.939358	0.827479	0.662079	0.718081	Un	+	4	69411953,69412088,69412961,69413987,	69411982,69412143,69413036,69414776,	952	antisense	NA	A	NA	Y	2.85526	-0.356773	NA
CUFF.65028.2	2.81558	2.63862	0.472764	1.97341	3.42513	1.81329	Un	-	2	69715726,69716039,	69715738,69716635,	610	intergenic	NA	A	NA	NA	-0.522664	-0.417286	NA
CUFF.65063.1	7.23491	6.91763	6.53299	3.86178	1.13708	0.462812	Un	+	2	70119123,70120833,	70119358,70121185,	589	intergenic	NA	A	NA	NA	-0.735745	-0.463429	NA
CUFF.65102.1	3.14399	4.31488	0.000394933	3.3e-05	2.35e-05	1.28e-05	Un	+	2	70206238,70206804,	70206733,70207141,	834	intergenic	NA	A	Y	NA	-0.680446	-0.706183	NA
CUFF.65259.2	0.908395	1.01347	0.801133	0.859927	0.671368	0.547624	Un	-	1	72138895,	72140802,	1908	intergenic	NA	A	NA	NA	-0.235054	-2.51565	NA
CUFF.6533.1	1.86474	2.5558	2.56625	1.40688	1.32712	1.61867	10	-	2	18665187,18665357,	18665202,18665541,	201	intronic	NA	A	Y	NA	-1.1734	-2.28941	NA
CUFF.65360.1	29.2597	32.818	21.4257	32.96	1.75579	3.21713	Un	+	3	73128598,73129174,73129530,	73128637,73129309,73129607,	254	intergenic	NA	A	NA	Y	0.856685	-0.256412	NA
CUFF.65404.2	1.58517	3.00409	1.75347	2.38008	3.40127	1.86149	Un	+	5	73422937,73423517,73424489,73425545,73425820,	73423165,73423693,73424622,73425640,73426072,	889	intergenic	NA	A	NA	NA	1.84225	-1.30742	NA
CUFF.65454.1	1.26624	2.08867	1.08878	1.46491	1.11805	0.863361	Un	-	2	73911301,73912381,	73911555,73913189,	1064	intergenic	NA	A	NA	NA	0.99835	-1.69194	NA
CUFF.65726.1	1.44683	1.48207	0.967957	1.45537	1.13337	1.08673	Un	+	2	76421763,76422285,	76422097,76423116,	1167	intergenic	NA	A	NA	NA	-1.02062	-0.362968	NA
CUFF.65769.1	0.967927	1.25768	0.6155	0.682112	0.252134	0.140039	Un	-	3	76924134,76924968,76925097,	76924174,76925011,76926212,	1201	intergenic	NA	A	Y	Y	-1.16107	-1.55229	NA
CUFF.65885.2	32.5467	29.6188	15.9854	15.8065	44.2454	27.8085	Un	-	2	77532669,77533345,	77533169,77533614,	771	intergenic	NA	A	Y	NA	-1.04265	-0.827035	NA
CUFF.65968.1	3.35577	3.5998	2.75295	2.24989	2.23712	1.7028	Un	-	2	78534782,78541985,	78537847,78542135,	3217	intergenic	NA	A	NA	NA	1.80181	-0.256786	NA
CUFF.66083.1	0.697822	1.0706	1.00863	0.44416	0.237046	0.463629	Un	+	2	80341668,80344720,	80342023,80344935,	572	intergenic	NA	A	NA	NA	0.231747	-2.65453	NA
CUFF.6622.3	5.0128	4.88144	4.69003	4.61007	3.21081	2.28809	10	+	2	17497560,17508907,	17502501,17508931,	4967	intergenic	NA	A	Y	NA	-1.06026	-1.98516	NA
CUFF.66311.1	14.0779	14.988	15.6382	14.1634	16.5068	11.0179	Un	+	4	44774250,44774920,44776215,44776422,	44774380,44775701,44776339,44776515,	1132	intergenic	NA	A	NA	Y	2.86653	2.4025	Y
CUFF.66311.2	86.825	88.7626	84.998	75.7232	79.3203	77.3546	Un	+	4	44774250,44774920,44775098,44775254,	44774380,44775023,44775179,44775292,	356	intergenic	NA	A	NA	Y	1.96583	0.758313	NA
CUFF.66350.1	1.28641	1.36685	1.21604	0.713458	0.103498	0.0742322	Un	+	3	82314697,82315388,82316182,	82315293,82315516,82316270,	815	intergenic	NA	A	Y	NA	-1.18784	-1.05239	NA
CUFF.66378.1	5.87526	5.02557	5.17626	4.38955	3.16244	3.48448	Un	-	3	82561172,82561347,82561523,	82561276,82561451,82561731,	419	intergenic	NA	A	NA	NA	2.22036	1.62835	NA
CUFF.66616.2	1.1169	0.753963	0.4038	0.202472	0.318017	0.370483	Un	+	1	84834684,	84835476,	793	intergenic	NA	A	Y	NA	-0.871131	-1.94808	NA
CUFF.66860.2	17.1335	19.0197	7.41963	14.4592	8.44662	3.76519	Un	-	5	87584016,87585563,87586308,87586793,87587344,	87584036,87585884,87586392,87586817,87587461,	571	intergenic	NA	A	NA	NA	-0.630584	0.418513	Y
CUFF.67044.1	2.70146	2.80036	1.72613	1.55393	0.815002	0.8152	Un	-	3	89366810,89367240,89367530,	89366931,89367328,89367769,	451	intergenic	NA	A	NA	NA	-0.364291	0.54872	NA
CUFF.67071.1	29.2478	29.302	19.6982	26.3974	26.8336	20.2441	Un	+	3	89504787,89504952,89505200,	89504878,89505047,89505376,	365	intergenic	NA	A	NA	Y	1.32918	-0.083123	Y
CUFF.67106.1	9.5094	11.8586	5.86077	10.5342	2.45966	1.59964	Un	-	2	89969562,89971266,	89969773,89971336,	283	intergenic	NA	A	NA	NA	-1.06085	0.12436	NA
CUFF.67254.1	19.1912	21.0705	9.16321	7.56151	10.149	7.89762	Un	-	2	91308809,91313268,	91308984,91313954,	863	intergenic	NA	A	NA	NA	-1.29071	-0.46096	NA
CUFF.67254.2	1.64567	1.80654	0.877093	0.639073	0.635751	0.55729	Un	-	1	91312034,	91313954,	1921	intergenic	NA	A	NA	NA	0.311996	-1.14359	NA
CUFF.67310.2	0.911531	1.22546	0.601628	0.485741	0.998492	0.625932	Un	-	1	91851780,	91852480,	701	intergenic	NA	A	Y	NA	-0.9853	-1.49416	NA
CUFF.67331.1	1.87988	2.93768	1.36879	1.72166	1.10708	0.730056	Un	-	2	92251743,92253122,	92252073,92253142,	352	intergenic	NA	A	NA	Y	0.547568	-0.504688	Y
CUFF.67655.1	1.28355	2.18508	1.57707	1.44885	1.61296	1.14249	Un	-	2	95535275,95535836,	95535705,95535861,	457	intergenic	NA	A	NA	NA	1.95336	1.25495	NA
CUFF.67754.1	1.10043	1.14834	0.865605	0.826325	0.786024	0.639469	Un	-	2	96386926,96390335,	96387999,96392293,	3033	intergenic	NA	A	NA	NA	-0.00786551	-1.93023	NA
CUFF.67776.1	40.231	38.5838	29.5518	31.3637	24.8661	26.2254	Un	+	2	96599382,96600287,	96599889,96600572,	794	intergenic	NA	A	NA	NA	0.881342	0.331567	Y
CUFF.67776.2	18.2068	16.2396	11.9556	11.6561	12.2954	9.69503	Un	+	1	96599382,	96600572,	1191	intergenic	NA	A	NA	NA	0.24593	-0.064467	Y
CUFF.67814.4	1.0694	1.47947	1.02023	1.07347	1.0878	0.794852	Un	-	1	96965465,	96966729,	1265	intergenic	NA	A	Y	Y	-0.858517	-1.27291	NA
CUFF.67834.3	3.04786	2.05357	0.923343	0.615079	1.20865	1.34999	Un	-	2	96966930,96969311,	96968352,96969346,	1459	intergenic	NA	A	NA	NA	1.40791	-0.791448	NA
CUFF.67990.1	50.8125	61.5673	26.536	42.1989	29.5022	15.0304	Un	-	4	98849388,98850073,98850830,98851318,	98849479,98850123,98850935,98851469,	401	intergenic	NA	A	NA	NA	-0.0381979	0.57162	Y
CUFF.68070.1	3.92906	2.48321	1.34019	1.21924	2.16633	1.71079	Un	-	3	99639710,99640179,99641180,	99639766,99640301,99641225,	226	intergenic	NA	A	NA	NA	0.983342	-0.765204	Y
CUFF.68405.1	1.33869	1.31251	0.758361	0.815549	0.865937	0.57382	Un	+	2	102802247,102802615,	102802405,102803273,	818	intergenic	NA	A	Y	NA	-0.899998	-0.553949	NA
CUFF.68438.1	51.3962	51.7471	44.4342	50.4096	30.1776	29.8705	Un	+	2	103031277,103031932,	103031703,103032072,	568	intergenic	NA	A	NA	NA	0.440186	-1.28082	Y
CUFF.68478.1	2.41956	2.4591	1.08041	1.22474	0.799095	0.257086	Un	+	7	103637560,103637742,103637916,103638130,103638514,103638708,103639078,	103637662,103637843,103638046,103638240,103638629,103638848,103639183,	810	intergenic	NA	A	NA	Y	3.82542	1.22423	Y
CUFF.68579.2	1.5495	1.65415	1.14551	1.22202	0.783084	0.577219	Un	+	2	104063455,104065551,	104063655,104074079,	8730	intergenic	NA	A	NA	NA	1.23706	-1.86441	NA
CUFF.68589.1	7.61485	9.99014	6.58714	6.40444	5.74137	5.65331	Un	+	1	104579676,	104580402,	727	intergenic	NA	A	NA	NA	1.34145	0.996251	NA
CUFF.68620.1	11.899	10.1678	6.382	6.92991	2.0507	1.75045	Un	+	2	104818270,104819873,	104819219,104820321,	1399	intergenic	NA	A	Y	Y	-1.27863	-1.35275	NA
CUFF.68672.4	1.22969	1.91455	0.916697	0.397064	0.164188	0.174203	Un	-	1	105102491,	105103607,	1117	intergenic	NA	A	Y	NA	-1.51084	-0.8691	NA
CUFF.68777.2	1.62537	1.51691	0.808924	0.81966	1.73139	1.53718	Un	-	2	106327181,106327789,	106327686,106328606,	1324	intergenic	NA	A	NA	NA	0.424361	-1.03392	NA
CUFF.68866.1	2.47847	2.91855	1.82583	1.52224	1.61763	1.35659	Un	-	2	107180324,107180920,	107180740,107180998,	496	intergenic	NA	A	NA	NA	1.24749	0.317821	NA
CUFF.68933.2	6.18502	6.69809	5.56565	5.84455	3.88791	3.40788	Un	-	2	106367587,106370763,	106370329,106375989,	7970	intergenic	NA	A	NA	NA	0.999922	-2.91323	NA
CUFF.69157.2	1.84149	2.56894	1.29988	2.00166	1.48463	1.32441	Un	-	1	110408879,	110411550,	2672	intergenic	NA	A	Y	NA	-0.622861	-3.10495	NA
CUFF.69191.1	4.03638	3.8507	2.91442	3.50347	4.4222	3.08949	Un	-	4	110553096,110554606,110554762,110555403,	110554183,110554692,110554917,110555431,	1360	intergenic	NA	A	NA	NA	0.217303	-0.603445	NA
CUFF.69191.2	2.2291	3.34244	2.21369	1.79821	2.29076	2.54251	Un	-	3	110553096,110554606,110555403,	110554183,110554917,110555431,	1429	intergenic	NA	A	NA	NA	0.510351	-0.969474	NA
CUFF.69281.1	2.54116	2.47277	2.12216	2.21327	2.01327	1.4769	Un	-	2	111700954,111701595,	111701069,111701982,	504	intergenic	NA	A	NA	NA	1.44026	-0.561723	NA
CUFF.69298.1	0.800857	1.18449	0.538153	0.476782	0.948575	0.606837	Un	+	2	111861870,111863297,	111861927,111864133,	895	intergenic	NA	A	NA	NA	0.0373843	0.228022	NA
CUFF.69303.1	13.28	13.431	9.93252	8.5354	7.29241	5.7955	Un	-	3	111943059,111945544,111945742,	111944264,111945660,111945984,	1566	intergenic	NA	A	Y	NA	-1.13456	-3.0668	NA
CUFF.69311.1	6.00774	6.64957	4.31686	5.008	2.65493	2.08404	Un	+	2	111993155,111994675,	111993938,111994941,	1051	intergenic	NA	A	Y	NA	-1.23773	-1.15815	NA
CUFF.69370.2	3.04521	3.60144	3.34538	3.36694	1.87617	2.30574	Un	+	2	112560593,112560918,	112560839,112561677,	1007	intergenic	NA	A	Y	NA	-0.580432	-0.948319	NA
CUFF.69495.4	0.772714	1.30874	0.523777	0.421097	1.2e-05	0.238205	Un	-	3	113941186,113942532,113942856,	113941451,113942642,113942881,	403	intergenic	NA	A	NA	NA	-0.798094	-0.115055	NA
CUFF.69530.2	1.03457	0.998831	0.57907	0.802693	0.525181	0.497188	Un	+	2	114213628,114214720,	114213853,114215372,	879	intergenic	NA	A	NA	Y	0.529148	-0.910831	Y
CUFF.69558.1	20.4349	14.7316	11.0501	9.37817	1.68678	1.06712	Un	-	2	114462449,114463513,	114463125,114463894,	1059	intergenic	NA	A	NA	NA	2.90903	1.5496	Y
CUFF.69927.1	3.36198	3.0997	1.27319	1.01582	4.3195	2.84048	Un	+	2	118023037,118025055,	118023337,118025172,	419	intergenic	NA	A	NA	Y	2.08869	-1.65927	NA
CUFF.69946.1	1.17096	1.32202	0.781552	1.17975	1.07856	0.980177	Un	+	4	118390641,118392645,118394384,118397349,	118390725,118392788,118394508,118397351,	357	intergenic	NA	A	Y	NA	-0.809804	-1.65685	NA
CUFF.70.1	0.163187	1.01013	1e-05	0.0701695	3.64e-05	1e-05	1	-	2	3353863,3374722,	3353936,3374947,	300	intergenic	NA	A	Y	NA	-1.03904	-2.17987	NA
CUFF.70016.1	1.41206	1.43873	0.994252	0.761166	1.02248	0.489098	Un	-	2	119263282,119264662,	119263884,119264698,	640	intergenic	NA	A	NA	Y	0.58606	-0.908873	NA
CUFF.70056.2	0.924783	1.09909	0.848688	0.728983	0.0432485	0.177	Un	-	2	119737050,119741706,	119737152,119742793,	1191	intergenic	NA	A	NA	NA	-0.211261	-0.597527	NA
CUFF.7050.1	126.692	136.641	105.849	114.031	93.2925	80.3831	11	-	2	5975019,5975191,	5975125,5975426,	343	intergenic	NA	A	NA	NA	-0.827514	-0.101806	NA
CUFF.70506.1	0.895096	1.03797	0.946886	0.823946	0.625927	0.699547	Un	-	2	123618599,123621104,	123620226,123621155,	1680	intergenic	NA	A	NA	NA	1.54706	-1.03933	NA
CUFF.70615.1	8.02984	8.30236	5.59714	3.60329	1.76207	1.55235	Un	-	2	124463085,124469859,	124463282,124470290,	630	intergenic	NA	A	NA	NA	-1.20907	-0.404149	NA
CUFF.70615.2	2.77652	3.57832	1.82611	1.46911	1.00432	0.982397	Un	-	1	124463085,	124466003,	2919	intergenic	NA	A	NA	NA	3.42588	-1.13399	Y
CUFF.70615.3	3.10917	3.83081	1.95423	1.39759	1.24143	1.03038	Un	-	1	124467846,	124470290,	2445	intergenic	NA	A	Y	NA	-1.02328	-1.23633	NA
CUFF.70655.1	2.13473	2.9954	1.82	2.0135	2.43536	1.78621	Un	-	2	125115213,125115850,	125115565,125116446,	950	intergenic	NA	A	NA	NA	1.06884	-1.36294	Y
CUFF.70986.1	1.42357	1.23262	1.04263	0.988598	1.09674	0.853559	Un	+	2	128469007,128470454,	128469457,128470539,	537	intergenic	NA	A	NA	Y	1.58025	-0.615827	NA
CUFF.70995.1	11.3217	11.8511	6.51928	6.08826	6.02012	5.69767	Un	+	2	128242429,128243006,	128242636,128243327,	530	intergenic	NA	A	NA	NA	1.07164	-0.846839	NA
CUFF.71009.2	0.660959	1.19262	0.52549	0.794321	0.441839	0.387571	Un	+	1	128608894,	128609578,	685	intergenic	NA	A	Y	NA	-1.02583	-1.50568	NA
CUFF.71167.1	0.973128	1.00863	0.718543	0.678475	0.536823	0.269375	Un	-	2	130014937,130015416,	130015256,130015478,	383	intergenic	NA	A	NA	NA	-0.246406	-0.594534	NA
CUFF.71288.2	2.47662	1.97068	1.13952	1.47361	1.84307	1.10319	Un	-	2	131228201,131229995,	131228504,131230444,	754	intergenic	NA	A	NA	NA	-1.09381	-0.391342	NA
CUFF.71293.1	2.08536	3.07223	2.38142	2.58997	2.61343	2.3474	Un	-	2	131276752,131278708,	131276837,131279549,	928	intergenic	NA	A	NA	NA	2.16973	1.27044	NA
CUFF.71349.1	0.816172	1.64489	1.09465	1.09887	0.959815	0.960269	Un	-	1	130241013,	130245616,	4604	intergenic	NA	A	NA	Y	2.72273	-2.04476	Y
CUFF.71363.1	1.53876	1.71533	1.80079	0.967372	0.814894	1.11908	Un	+	1	131843011,	131843849,	839	intergenic	NA	A	NA	NA	-0.0864638	-0.549415	NA
CUFF.71364.1	1.91735	2.31996	1.7966	1.96737	1.45871	1.48317	Un	+	1	131845837,	131848156,	2320	intergenic	NA	A	Y	NA	-0.879469	-0.644002	NA
CUFF.71582.1	0.895899	1.29046	0.71588	0.609148	0.503812	0.172391	Un	+	2	134422122,134428465,	134422957,134430922,	3294	intergenic	NA	A	NA	Y	1.38469	0.592461	Y
CUFF.71582.2	1.10132	1.19856	0.929872	0.849765	0.570293	0.379869	Un	+	1	134426086,	134430922,	4837	intergenic	NA	A	NA	Y	3.93631	0.460137	Y
CUFF.71697.2	11.3168	12.0951	9.00839	10.7133	10.6155	9.62166	Un	+	2	135714176,135718411,	135714480,135718608,	503	intergenic	NA	A	NA	NA	1.05525	0.8011	Y
CUFF.71830.1	2.72207	5.15295	4.16897	0.794267	2.46356	1.43986	Un	-	2	135917433,135919618,	135918619,135920943,	2513	intergenic	NA	A	Y	Y	-1.26171	-3.1361	NA
CUFF.71914.1	0.58076	2.47935	0.000141285	0.000256045	0.446382	0.000258821	Un	+	3	138253828,138254021,138254201,	138253899,138254080,138254875,	807	intergenic	NA	A	NA	NA	0.430466	-0.806578	Y
CUFF.71995.4	7.44235	5.90906	3.58634	2.92725	9.3314	6.08243	Un	+	3	138952437,138952546,138952850,	138952474,138952789,138952941,	374	intergenic	NA	A	Y	NA	-1.05011	-0.932269	NA
CUFF.72018.1	19.7976	21.1003	15.84	17.0669	10.425	7.56949	Un	-	2	139180054,139180697,	139180084,139181314,	649	intergenic	NA	A	NA	NA	2.10388	1.52709	Y
CUFF.72056.1	50.3933	54.8851	51.149	50.9111	57.7371	42.3013	Un	+	3	139442076,139443103,139443322,	139442749,139443226,139443374,	851	intergenic	NA	A	NA	Y	1.21069	0.071507	Y
CUFF.72068.2	5.39618	5.81472	5.01812	4.46117	3.44551	2.47219	Un	+	3	138647211,138651679,138652167,	138650048,138651791,138652366,	3151	intergenic	NA	A	NA	NA	0.804869	-0.466071	Y
CUFF.72075.1	0.334735	1.14166	0.268988	0.449228	0.164651	0.328613	Un	-	2	139883946,139884407,	139884067,139885110,	826	intergenic	NA	A	NA	NA	-0.0927163	1.18259	NA
CUFF.72119.1	7.68853	8.21481	5.90401	5.6666	5.47255	4.1421	Un	-	2	140113614,140113953,	140113843,140114457,	735	intergenic	NA	A	NA	NA	-0.362263	-0.087741	NA
CUFF.72254.2	0.909375	1.07226	4.91e-05	0.177761	0.512276	0.112137	Un	-	3	141097617,141098815,141099535,	141097840,141098945,141099804,	625	intergenic	NA	A	NA	NA	2.45315	-0.116897	NA
CUFF.72268.1	69.9788	78.5052	71.9731	69.7953	72.4546	51.736	Un	+	2	141188488,141189488,	141188846,141189629,	501	intergenic	NA	A	NA	NA	1.16905	-0.186785	NA
CUFF.72451.1	0.945558	1.25955	0.25254	0.430891	2.39826	2.37948	Un	-	3	143063906,143063979,143064200,	143063906,143064002,143064411,	237	intergenic	NA	A	Y	NA	-0.611835	-0.826378	NA
CUFF.72565.1	6.39845	7.04575	5.436	5.64614	4.39643	3.6269	Un	+	2	144036140,144038255,	144036916,144038377,	900	intergenic	NA	A	Y	NA	-0.695971	-0.80737	NA
CUFF.72612.3	22.7022	20.808	18.1904	15.9859	9.16515	8.89201	Un	+	3	140680812,140681031,140681153,	140680949,140681071,140682371,	1398	intergenic	NA	A	NA	NA	-1.11121	-0.098897	NA
CUFF.72806.1	1.60912	1.99454	1.44836	1.45112	1.63309	1.82616	Un	-	2	146341159,146344297,	146342374,146344311,	1231	intergenic	NA	A	NA	NA	-0.206925	-2.05363	NA
CUFF.72976.1	8.81665	8.79979	6.39969	8.64056	9.11266	5.15031	Un	-	2	147898960,147900347,	147899356,147901752,	1803	intergenic	NA	A	Y	NA	-1.12485	-2.77624	NA
CUFF.73106.1	0.800238	1.04641	0.803125	0.30163	0.994878	0.702696	Un	-	2	149335356,149335848,	149335559,149336749,	1106	intergenic	NA	A	Y	NA	-1.06996	-0.552662	NA
CUFF.73317.1	6.72091	8.83243	3.9419	4.97821	13.9552	6.92658	Un	-	2	152089920,152091372,	152090054,152091488,	252	intergenic	NA	A	Y	NA	-1.18218	-0.796064	NA
CUFF.73317.2	0.944983	1.22536	1.2024	0.877839	1.03122	0.865381	Un	-	1	152089920,	152090665,	746	intergenic	NA	A	Y	NA	-1.15259	-0.944042	NA
CUFF.73475.1	78.5318	82.1368	69.634	67.6401	59.5605	46.2099	Un	-	5	153375783,153376619,153377887,153381689,153383701,	153375877,153376735,153378056,153381858,153383750,	602	intergenic	NA	A	NA	NA	1.96061	0.555109	Y
CUFF.73475.2	11.1242	13.6454	12.5658	12.2207	13.0391	12.125	Un	-	3	153375783,153377887,153381689,	153375877,153378056,153382485,	1062	intergenic	NA	A	NA	NA	1.55871	-0.168525	Y
CUFF.73482.1	108.624	120.185	86.946	108.461	95.7954	81.6314	Un	+	2	153668688,153673279,	153668770,153673507,	312	intergenic	NA	A	NA	NA	1.81044	0.320561	NA
CUFF.73483.1	8.38576	8.96822	8.72926	10.4184	8.59037	4.79599	Un	+	2	153679470,153680578,	153679623,153680930,	507	intergenic	NA	A	Y	NA	-0.949816	-0.951923	NA
CUFF.73493.1	9.59401	10.1088	3.62998	6.03506	9.05666	6.84342	Un	-	2	153861436,153862199,	153861885,153862591,	843	intergenic	NA	A	NA	NA	-0.844461	0.400784	NA
CUFF.73518.1	4.80621	5.27069	3.31979	3.32009	4.1735	3.25125	Un	-	2	153961790,153964078,	153963175,153964140,	1449	intergenic	NA	A	NA	NA	0.403104	-0.643127	NA
CUFF.7360.1	1.20999	1.5595	1.02105	1.16237	0.533954	0.551329	11	+	2	12389056,12389511,	12389334,12389878,	647	intergenic	NA	A	Y	NA	-0.589639	-2.56997	NA
CUFF.73741.3	9.86959	11.3693	8.38667	6.04712	6.91434	3.62785	Un	+	1	154396862,	154399750,	2889	intergenic	NA	A	Y	NA	-1.13992	-0.924551	NA
CUFF.73835.1	178.324	185.245	199.141	161.075	107.732	94.7279	Un	-	2	156912503,156912958,	156912834,156912962,	337	intergenic	NA	A	NA	NA	1.96749	1.17007	NA
CUFF.74063.1	2.68608	3.36031	2.18214	2.18026	1.63986	1.46696	Un	+	2	160194589,160195551,	160194948,160195725,	535	intergenic	NA	A	NA	NA	1.78504	-0.542082	NA
CUFF.74083.1	1.38002	1.38985	0.857083	0.701023	1.15559	1.26406	Un	-	2	160386852,160387447,	160387346,160387549,	598	intergenic	NA	A	NA	NA	-0.0721414	-0.798187	NA
CUFF.74095.2	1.35575	1.35659	0.648339	0.853814	1.03775	0.75347	Un	+	1	160291305,	160292817,	1513	intergenic	NA	A	Y	NA	-1.19902	-2.48613	NA
CUFF.7419.1	34.5354	31.7302	21.3401	13.3429	8.36876	5.41482	11	-	3	7648571,7649642,7651117,	7648902,7650928,7651297,	1800	intergenic	NA	A	Y	NA	-1.01276	-1.07381	NA
CUFF.7419.3	31.1453	27.5308	18.7849	13.2948	8.78536	3.48333	11	-	2	7648571,7650418,	7648902,7651297,	1212	intergenic	NA	A	Y	NA	-0.968469	-0.809892	NA
CUFF.74229.2	3.12182	3.7686	3.35808	3.22041	2.0072	3.2149	Un	-	3	161586664,161587204,161588350,	161586768,161588291,161588383,	1227	intergenic	NA	A	Y	Y	-1.169	-2.41178	NA
CUFF.74343.1	5.20952	5.42831	5.06803	4.41073	4.59049	4.22732	Un	+	1	162152379,	162157279,	4901	intergenic	NA	A	Y	NA	-0.61294	-2.69724	NA
CUFF.74362.1	0.945922	1.12892	0.568273	0.721809	1.08951	0.628924	Un	-	2	163746294,163747662,	163746531,163748211,	788	intergenic	NA	A	NA	NA	1.11622	-1.21786	Y
CUFF.74392.1	0.864255	1.64513	0.954495	0.644653	1.44784	0.747182	Un	-	2	161893796,161898703,	161896331,161900406,	4240	intergenic	NA	A	Y	NA	-1.02918	-2.14967	NA
CUFF.74494.1	10.2883	9.77854	7.83138	9.30219	4.74113	3.78327	Un	+	5	164826883,164827806,164829479,164833077,164833719,	164827046,164827979,164829554,164833227,164833732,	579	intergenic	NA	A	NA	NA	-0.776202	0.133325	NA
CUFF.74638.1	0.579575	1.01122	0.620195	0.439638	0.332767	0.136948	Un	-	3	166659264,166660339,166661107,	166659393,166660417,166661197,	300	intergenic	NA	A	NA	NA	0.0783164	-1.50674	NA
CUFF.74693.3	5.66106	7.65915	6.299	4.98677	6.03417	2.23186	Un	-	6	165322334,165322506,165322726,165323704,165323932,165324236,	165322417,165322641,165322868,165323844,165324054,165324560,	952	intergenic	NA	A	NA	NA	1.98538	0.319177	Y
CUFF.74882.2	1.85194	2.31791	0.838103	0.28526	1.47262	1.2391	Un	+	1	169338439,	169341447,	3009	intergenic	NA	A	NA	NA	0.695168	-0.832848	NA
CUFF.74921.2	2.32749	2.46591	0.932622	0.95325	3.0235	2.52006	Un	+	2	167600605,167603692,	167603039,167606168,	4912	antisense	NA	A	Y	Y	-0.785039	-2.31579	NA
CUFF.74984.2	5.65735	8.19338	5.04287	2.53634	3.72908	3.01098	Un	-	2	170316653,170317794,	170317529,170318000,	1084	intergenic	NA	A	Y	NA	-0.969662	-0.957111	NA
CUFF.75165.1	14.2065	12.9148	10.6286	12.0946	14.0006	10.0324	Un	+	3	171852720,171852981,171853640,	171852910,171853052,171853673,	297	intergenic	NA	A	NA	NA	0.0427826	0.006472	Y
CUFF.75200.1	2.54878	2.96665	2.90455	2.39472	1.25517	1.15615	Un	-	2	171980201,171983331,	171981663,171983390,	1523	intergenic	NA	A	NA	NA	0.203644	0.077006	Y
CUFF.75257.1	1.47987	1.49865	0.842941	1.17295	1.22504	0.867184	Un	+	4	172678706,172681326,172681544,172682132,	172680188,172681460,172681619,172682315,	1878	intergenic	NA	A	NA	Y	1.84233	-2.75376	NA
CUFF.79464.1	13.4124	13.2099	11.8072	12.9759	14.3093	11.8646	25	+	2	979464,981759,	981635,981766,	2180	antisense	NA	A	NA	NA	0.288225	1.63458	NA
CUFF.79467.3	1.40656	1.61145	1.14998	0.948197	1.13759	0.747086	25	+	7	1007026,1009180,1009484,1009841,1010010,1010193,1010330,	1008480,1009305,1009569,1009888,1010078,1010252,1010634,	2149	antisense	NA	A	NA	NA	0.920855	1.5437	NA
CUFF.79481.1	6.2794	6.08688	3.29964	3.38272	4.2311	2.96419	25	-	7	1023457,1023734,1023908,1024080,1024416,1024680,1025496,	1023657,1023793,1023976,1024145,1024501,1024805,1025642,	755	intronic	NA	A	NA	NA	0.0662844	1.87215	NA
CUFF.79482.1	2.82769	3.16924	2.60246	1.70465	2.19711	1.74264	25	-	2	1025988,1027345,	1026634,1027486,	789	intronic	NA	A	NA	NA	-0.155432	0.863186	NA
CUFF.8173.3	1.06562	1.53116	1.08639	0.78362	0.715068	1.36e-05	12	-	2	3982377,3983206,	3982663,3983390,	472	intergenic	NA	A	Y	NA	-0.972624	-0.864175	NA
CUFF.8173.4	1.21061	1.4375	0.525768	0.616956	0.594211	0.374841	12	-	2	3982377,3983206,	3982622,3983389,	430	intergenic	NA	A	Y	NA	-0.952305	-1.07911	NA
CUFF.8202.1	1.84227	2.07485	0.964991	1.26545	0.647146	0.626579	11	+	2	19352498,19353255,	19352911,19354590,	1750	intergenic	NA	A	Y	NA	-0.688059	-1.65913	NA
CUFF.8203.1	2.71643	2.20595	0.836188	1.74853	1.14729	0.302537	11	+	1	19352915,	19353254,	340	intergenic	NA	A	Y	NA	-1.07889	-1.93819	NA
CUFF.8311.2	7.86564	9.82988	8.42508	7.64423	9.01284	7.34012	12	+	2	4913524,4914136,	4913625,4915677,	1644	intergenic	NA	A	NA	Y	-1.09117	-0.411186	NA
CUFF.8927.3	4.26001	5.09257	3.80023	4.0189	2.37177	2.14545	12	-	2	15964989,15973066,	15966809,15973179,	1935	intergenic	NA	A	Y	NA	-0.529865	-0.953608	NA
CUFF.8971.3	3.24884	3.93791	3.33127	3.12692	3.16613	2.31168	12	-	3	15507000,15507473,15510358,	15507334,15510267,15510625,	3398	intergenic	NA	A	NA	Y	0.628291	-1.38093	NA
CUFF.9171.1	0.746533	1.43154	0.731012	0.591975	0.264893	0.274386	12	+	4	20768999,20785960,20792524,20820130,	20769035,20786049,20792770,20821631,	1876	intergenic	NA	A	NA	Y	1.40648	0.849192	NA
CUFF.9292.1	11.9262	9.52204	3.69817	6.01272	6.25976	3.98981	13	+	1	146600,	147529,	930	intergenic	NA	A	NA	NA	-0.934446	-0.125575	NA
CUFF.9325.1	0.483081	1.3366	0.531706	1e-05	0.701241	1e-05	12	+	2	17964109,17970504,	17964159,17970668,	216	intergenic	NA	A	Y	NA	-1.15654	-1.36626	NA
CUFF.9660.1	2.03873	1.70642	1.43078	0.984466	0.302069	0.305842	13	-	3	3732177,3734452,3739285,	3732850,3734549,3739327,	815	intergenic	NA	A	Y	Y	-1.07685	-1.7397	NA
CUFF.2258.3	11.7151	16.0963	11.4812	20.4176	19.6682	17.1473	1	+	3	10170724,10175163,10188887,	10170725,10175255,10190951,	2160	intergenic	*	B	NA	Y	0.0790274	-2.29353	NA
CUFF.27828.1	17.5044	22.5364	13.1109	22.3989	22.7095	26.3182	20	+	2	2559986,2560053,	2559993,2565019,	4975	intergenic	*	B	Y	NA	-0.636831	-2.03504	NA
CUFF.49679.1	7.81398	11.7553	7.75605	20.9816	18.4023	11.6994	6	-	2	2826964,2827858,	2827767,2827918,	865	intergenic	*	B	Y	NA	-0.892165	-1.58222	NA
CUFF.56208.1	5.59715	10.3053	6.81955	10.6458	13.7901	14.5504	9	+	2	4538559,4540991,	4538897,4541014,	363	intergenic	*	B	NA	NA	-0.551143	-0.07859	Y
CUFF.60070.1	0.418463	2.40946	1.16427	3.55236	3.00253	1.57412	Un	+	4	18867117,18868458,18871082,18872112,	18867437,18868515,18871136,18872375,	698	intergenic	*	B	Y	NA	-1.08186	-2.17215	NA
CUFF.65466.1	12.2481	17.0069	10.739	18.6069	23.7365	22.3537	Un	-	2	74020354,74021389,	74020491,74021450,	200	intergenic	*	B	NA	Y	1.26746	0.623209	Y
CUFF.72447.1	11.939	15.8735	8.40791	22.6228	17.5185	18.5482	Un	+	4	142089160,142089285,142089922,142090435,	142089193,142089359,142090218,142090735,	707	intergenic	*	B	NA	NA	-0.514052	-0.008401	NA
CUFF.7325.1	4.79055	8.84363	5.83865	9.33424	17.1292	10.6311	11	-	3	11219567,11219718,11220688,	11219639,11219804,11220845,	318	antisense	*	B	NA	NA	1.42435	1.87712	NA
CUFF.73414.1	9.35622	13.6387	5.66787	11.4088	10.8483	13.0816	Un	-	3	152928742,152929238,152929878,	152928764,152929324,152930010,	243	intergenic	*	B	Y	NA	-0.852316	-0.522254	NA
CUFF.7897.3	31.4429	47.227	26.8264	54.3581	35.7494	37.3462	11	-	2	5348125,5348824,	5348250,5350570,	1873	intronic	*	B	Y	NA	-0.910812	-1.49116	NA
CUFF.11746.1	3.64752	4.35416	2.98574	3.91617	4.15982	4.30794	14	-	2	8718689,8724311,	8721657,8724810,	3469	antisense	NA	B	NA	Y	-0.411387	-1.96957	NA
CUFF.15841.2	1.27193	1.69398	1.53831	1.76549	1.64669	1.52652	19	-	2	7358154,7362545,	7358836,7365834,	3973	intergenic	NA	B	NA	Y	-0.42772	-2.45569	NA
CUFF.20486.1	1.38134	1.67099	1.62389	2.77236	7.34907	4.29932	2	-	6	984045,984934,985153,985324,986080,986268,	984110,985032,985236,985401,986186,986311,	478	intergenic	NA	B	NA	NA	3.11661	1.40502	NA
CUFF.22368.2	2.44856	3.90046	1.59333	3.29812	3.72136	3.75492	2	-	2	43201194,43204435,	43202427,43205464,	2264	intergenic	NA	B	Y	Y	-0.812573	-1.92777	NA
CUFF.25945.3	0.480963	0.763103	0.507611	0.618865	1.06603	0.794265	2	+	3	120723011,120737731,120738077,	120723288,120737860,120739200,	1532	intergenic	NA	B	Y	NA	-1.15105	-0.616483	NA
CUFF.28754.1	12.0859	15.5401	13.788	16.3991	15.6237	15.0314	20	+	2	10719130,10719344,	10719164,10719595,	287	intergenic	NA	B	Y	NA	-1.34348	-0.65755	NA
CUFF.28838.1	0.512315	0.803805	0.468396	0.998326	1.50843	1.46598	21	+	2	122150,123055,	122978,123105,	880	intergenic	NA	B	NA	NA	-0.0934976	-1.10914	NA
CUFF.28971.1	1e-05	0.802295	0.833646	0.925031	1.64334	0.283761	21	+	1	2117412,	2117663,	252	intergenic	NA	B	Y	NA	-1.20452	-0.803285	NA
CUFF.29749.4	8.1876	9.36725	7.85224	9.62479	9.22359	8.68458	22	+	2	660026,660281,	660111,661676,	1482	intergenic	NA	B	Y	Y	-0.799121	-1.34806	NA
CUFF.30117.1	76.9112	80.062	73.6734	79.0463	78.5085	81.0331	22	-	3	159295,159594,161384,	159369,159706,161463,	268	antisense	NA	B	NA	Y	1.07496	-0.169517	Y
CUFF.31193.2	0.858943	1.69161	1.31278	1.07195	1.73947	1.49991	24	-	2	1997159,1997848,	1997367,1997891,	253	intronic	NA	B	NA	NA	0.258168	-1.27705	NA
CUFF.31965.2	0.000122398	1.06318	0.000130461	1.112	0.00025009	0.426733	26	+	10	2138553,2139238,2140257,2140902,2141267,2143044,2147608,2148999,2149534,2150707,	2138647,2139324,2140458,2140990,2141353,2143163,2147708,2149057,2149685,2150830,	1116	intergenic	NA	B	NA	Y	7.62802	2.07849	Y
CUFF.32746.1	1.43343	1.85452	1.06444	1.57084	1.57481	1.64127	27	+	2	1896794,1899324,	1896870,1899568,	322	intergenic	NA	B	NA	NA	-0.456812	-0.391099	NA
CUFF.32899.1	0.373513	1.74997	2.05124	2.52985	6.0356	1.45603	27	+	3	2643138,2643339,2643514,	2643257,2643455,2643666,	390	intergenic	NA	B	NA	NA	-0.978887	0.540756	NA
CUFF.33021.3	0.844856	1.27482	0.882612	1.2974	1.40701	1.06548	27	-	2	2984283,3004800,	2984425,3005398,	742	intergenic	NA	B	NA	NA	-0.0476661	-0.472626	NA
CUFF.35783.3	2.13529	2.94816	2.20492	2.95686	2.37226	2.51795	3	-	2	26293533,26296623,	26294855,26297125,	1826	intergenic	NA	B	Y	NA	-1.07441	-1.30531	NA
CUFF.40178.3	2.21402	5.08443	5.53795	3.88834	6.68775	4.16188	3	+	2	111274070,111276158,	111274197,111276259,	230	intronic	NA	B	Y	NA	-1.05206	-1.46582	NA
CUFF.42889.1	2.93036	3.48458	2.58084	5.85467	5.05403	4.65747	4	+	2	49261798,49263242,	49261823,49265136,	1921	intergenic	NA	B	Y	NA	-1.22941	-3.36758	NA
CUFF.42889.2	2.4223	3.21371	2.14254	4.43932	3.94125	3.74503	4	+	1	49262173,	49265136,	2964	intergenic	NA	B	Y	NA	-1.25641	-2.96769	NA
CUFF.44370.1	0.412166	1.05898	1.18924	1.07284	1.58192	1.29455	4A	+	1	7088582,	7088851,	270	intergenic	NA	B	Y	NA	-0.979308	-1.21779	NA
CUFF.44700.2	0.511134	0.903796	1.16569	0.958898	1.30717	0.737794	4A	+	1	16169511,	16170205,	695	intergenic	NA	B	NA	Y	-0.60256	-0.002294	NA
CUFF.44963.1	7.74582	9.29223	6.17502	9.55147	9.40107	8.13482	4A	-	2	19638993,19639295,	19639171,19640262,	1147	intergenic	NA	B	NA	Y	1.21328	-1.96472	Y
CUFF.50943.1	6.7199	7.39524	6.2052	8.02744	7.48433	8.13442	6	-	1	30070355,	30070845,	491	intergenic	NA	B	NA	NA	-0.683705	-0.239854	NA
CUFF.51985.1	9.73831	11.1717	10.0922	14.5419	31.9241	20.519	7	+	2	4908154,4914170,	4913468,4914345,	5491	intergenic	NA	B	NA	Y	-0.0611985	-2.0414	NA
CUFF.54562.1	8.18694	9.01679	9.45855	14.5519	28.4573	20.082	8	-	3	9905775,9907066,9910731,	9905777,9909994,9910826,	3028	intergenic	NA	B	NA	NA	0.366734	-1.28342	NA
CUFF.55108.1	3.52223	5.87847	6.1935	8.43449	16.7164	10.3213	8	-	5	3161817,3162105,3162293,3163001,3163288,	3161909,3162204,3162451,3163200,3163357,	622	intergenic	NA	B	NA	NA	3.61374	1.66256	NA
CUFF.57219.1	37.0621	43.3542	32.9236	46.0612	40.8576	37.9567	9	-	2	18144533,18146347,	18145940,18146404,	1466	intergenic	NA	B	NA	NA	3.13792	1.60812	Y
CUFF.58784.2	5.73743	8.27483	4.39631	5.54368	6.8612	8.15355	Un	-	2	5301777,5302555,	5302430,5302787,	887	intergenic	NA	B	NA	Y	0.106494	-1.43737	Y
CUFF.6013.2	1.32023	1.85689	2.14212	2.1514	2.84802	1.55215	10	+	2	14738197,14745045,	14739585,14746474,	2819	intergenic	NA	B	Y	Y	-0.748971	-2.36256	NA
CUFF.60424.1	1.21369	2.04344	0.457786	2.0142	6.03737	3.28422	Un	+	2	22465732,22465955,	22465789,22466105,	209	intergenic	NA	B	Y	NA	-1.20161	-0.882823	NA
CUFF.61963.1	6.15451	9.59743	7.52379	9.25829	10.9825	10.5162	Un	+	2	38725466,38726408,	38726307,38726513,	948	intergenic	NA	B	NA	NA	-0.821085	-1.748	Y
CUFF.62570.2	1.04425	1.96512	1.7059	2.05187	2.26885	1.50718	Un	-	3	44575521,44576197,44576455,	44576088,44576326,44576759,	1003	intergenic	NA	B	NA	NA	1.17788	0.756043	Y
CUFF.62570.3	2.64597	2.90591	2.97395	3.25245	4.66971	3.79568	Un	-	2	44575521,44576197,	44576088,44576759,	1131	intergenic	NA	B	NA	NA	1.58761	0.457011	Y
CUFF.63478.1	0.32362	0.942744	0.825599	0.640017	2.08296	1.29937	Un	+	1	54770426,	54770726,	301	intergenic	NA	B	Y	NA	-1.16928	-1.63225	NA
CUFF.63634.1	14.1997	16.7742	15.6046	14.901	16.0072	16.8357	Un	+	2	56191291,56192157,	56191504,56192195,	253	intergenic	NA	B	NA	Y	1.36584	-0.470857	Y
CUFF.64130.1	5.46405	6.86404	11.2562	10.6462	23.2128	14.4796	Un	-	2	59934915,59936738,	59936569,59937045,	1963	intergenic	NA	B	Y	Y	-0.961277	-2.57723	NA
CUFF.64800.1	35.6849	38.5624	31.6316	47.809	43.767	38.073	Un	-	2	67201951,67202703,	67202116,67202761,	225	intergenic	NA	B	NA	NA	1.26725	-0.154518	Y
CUFF.66188.1	0.569749	0.867623	0.47272	1.00039	0.836854	0.926765	Un	+	2	81294435,81295146,	81294566,81296350,	1337	intergenic	NA	B	NA	NA	1.0398	-0.697084	NA
CUFF.66351.1	6.61347	7.95936	6.00373	6.79484	7.87486	7.61943	Un	+	2	82349737,82351147,	82350034,82351380,	532	intergenic	NA	B	NA	NA	0.71808	0.502118	Y
CUFF.66730.1	5.94487	9.42594	8.81626	9.21497	12.5002	11.1094	Un	-	3	86226726,86227941,86228646,	86226773,86228101,86228749,	313	intergenic	NA	B	NA	NA	1.10494	0.599723	Y
CUFF.67754.2	0.623102	0.794551	0.391045	0.701498	1.076	1.29476	Un	-	1	96390360,	96392293,	1934	intergenic	NA	B	Y	NA	-1.08639	-2.36518	NA
CUFF.68020.1	78.2362	82.5512	68.1961	90.5256	92.8298	85.715	Un	-	3	99204359,99204771,99205570,	99204378,99205161,99205594,	436	intergenic	NA	B	NA	Y	1.75771	-0.607917	NA
CUFF.68858.1	1.71355	2.57374	1.499	3.42544	2.57909	2.80442	Un	+	1	106945006,	106945210,	205	intergenic	NA	B	Y	NA	-1.04234	-1.86274	NA
CUFF.6894.1	0.058039	0.0920762	0.295654	1.25578	6.1643	3.27645	11	+	5	4988530,4988780,4989236,4989497,4989907,	4988575,4988967,4989394,4989616,4990111,	718	intergenic	NA	B	NA	NA	3.21432	0.222586	Y
CUFF.69706.1	36.7778	40.4066	38.5924	42.6615	55.0601	45.6596	Un	+	2	115707593,115708712,	115707945,115708880,	522	intergenic	NA	B	NA	NA	1.59295	0.424925	Y
CUFF.70326.2	1.04916	1.52309	1.08953	1.66547	1.51638	1.61194	Un	+	2	121826148,121826690,	121826575,121827142,	881	intergenic	NA	B	Y	NA	-0.701904	-2.43523	NA
CUFF.71076.1	0.264848	0.821827	0.731609	0.658555	1.61215	1.13593	Un	+	2	129216544,129217743,	129216841,129218964,	1520	antisense	NA	B	NA	NA	-0.278648	-0.242072	NA
CUFF.71076.2	0.519687	0.655314	1.10744	1.42694	2.37922	1.4659	Un	+	1	129217536,	129218964,	1429	antisense	NA	B	NA	NA	-0.408525	-0.5258	NA
CUFF.71455.2	2.25691	2.99378	2.01515	2.99003	2.79939	3.21498	Un	+	2	132919060,132920357,	132919624,132920801,	1010	intergenic	NA	B	NA	Y	0.763307	-2.96685	NA
CUFF.71697.3	1.68626	2.38863	2.14235	2.10029	2.27472	2.67829	Un	+	1	135716689,	135718168,	1480	intergenic	NA	B	NA	NA	-0.329853	1.43915	NA
CUFF.75165.2	32.0544	35.3637	33.5312	34.5876	39.3554	32.874	Un	+	3	171852722,171852981,171853640,	171852910,171853087,171853673,	330	intergenic	NA	B	NA	NA	0.65934	0.063832	Y
CUFF.75842.1	1.01557	1.20229	0.847918	1.0276	1.22427	1.31645	Z	+	1	3174122,	3175291,	1170	intergenic	NA	B	Y	Y	-1.16785	-2.19527	NA
CUFF.12564.3	7.18911	6.47084	15.095	7.95201	15.7952	6.86631	15	-	2	5478624,5482883,	5478682,5483305,	482	intergenic	*	C	Y	NA	-0.987686	-1.94588	NA
CUFF.12590.3	36.8242	32.86	42.9016	27.3215	36.5172	21.7052	15	-	2	5553836,5557402,	5556574,5557467,	2805	intergenic	*	C	Y	Y	-1.03826	-2.43463	NA
CUFF.13997.4	25.8956	21.3616	26.4811	20.217	38.2744	23.1449	13	-	2	6664637,6666201,	6665617,6667063,	1844	antisense	*	C	Y	Y	-0.651991	-0.768138	NA
CUFF.15791.1	7.96366	6.43736	12.0969	6.19159	14.3899	6.28303	19	+	3	8094405,8095176,8095755,	8094705,8095309,8095836,	517	intergenic	*	C	NA	NA	1.51777	1.51311	NA
CUFF.20881.1	18.8241	18.1797	29.1328	18.5419	19.2098	16.037	2	+	2	731351,731540,	731373,732073,	557	intergenic	*	C	Y	NA	-0.969508	-2.4005	NA
CUFF.23285.1	2.08643	1e-05	3.98171	0.0561382	5.16948	0.51422	2	-	2	63239646,63244063,	63239684,63244442,	419	intergenic	*	C	Y	NA	-0.986916	-0.995536	NA
CUFF.23287.1	1.51066	1e-05	3.70811	0.143673	3.89892	0.557073	2	-	1	63243430,	63243941,	512	intergenic	*	C	Y	NA	-1.13542	-3.64925	NA
CUFF.24102.1	4.51905	1.68617	5.82151	3.47684	20.6404	9.56379	2	-	11	75688571,75692515,75693602,75694691,75695912,75696138,75697246,75699699,75701188,75702852,75705741,	75692180,75692630,75693787,75694750,75695971,75696266,75697310,75699843,75701298,75702901,75705946,	4738	intergenic	*	C	NA	NA	4.93952	-1.16314	Y
CUFF.24102.2	3.97244	1.5134	5.57719	2.69148	16.8972	8.30103	2	-	32	75708279,75710665,75711061,75712912,75713052,75717335,75717491,75719585,75722198,75724029,75729139,75729331,75730276,75732980,75735362,75737700,75747148,75748349,75750457,75753454,75755343,75757067,75760895,75763640,75764247,75767013,75768384,75770809,75771330,75774970,75813488,75813686,	75708324,75710706,75711129,75712971,75713105,75717370,75717568,75719647,75722233,75724094,75729222,75729366,75730338,75733015,75735406,75737768,75747291,75748384,75750519,75753579,75755405,75757144,75760957,75763666,75764372,75767125,75768510,75770901,75771404,75775517,75813570,75813857,	2820	intergenic	*	C	NA	Y	5.68496	1.44838	Y
CUFF.29304.2	3.89167	6.33103	4.10908	17.9768	27.5232	21.2091	21	+	10	5711421,5711865,5712201,5712877,5713772,5715425,5716020,5716334,5716923,5719451,	5711421,5711930,5712358,5713071,5714002,5715622,5716068,5716842,5717369,5719530,	1934	intergenic	*	C	NA	NA	4.15056	2.1699	NA
CUFF.29304.3	2.55962	5.14644	2.47849	14.4469	26.4629	19.3104	21	+	2	5716886,5719451,	5717369,5719530,	564	intergenic	*	C	NA	NA	-0.312204	0.134234	NA
CUFF.30110.1	62.9985	52.1882	66.5509	35.309	131.114	57.8969	22	-	2	148746,150748,	148937,150934,	379	antisense	*	C	NA	NA	0.181267	1.32844	NA
CUFF.30110.2	24.3127	17.5506	27.3174	14.3831	44.7003	20.0411	22	-	3	149674,150190,150508,	149775,150261,150934,	601	antisense	*	C	NA	NA	1.18333	2.47883	NA
CUFF.3714.3	34.0072	12.9156	28.2996	19.4387	61.2698	32.8878	1	-	2	53276403,53278109,	53277586,53279485,	2561	intergenic	*	C	Y	NA	-1.07597	-2.26808	NA
CUFF.41520.2	2.35994	1.23645	5.23168	1.50785	7.34659	2.30557	4	+	8	18605871,18609070,18649198,18679765,18681041,18686283,18687831,18688485,	18606271,18609205,18649349,18679807,18681435,18686455,18687867,18688669,	1522	intergenic	*	C	NA	Y	4.72793	-0.666656	Y
CUFF.41546.1	2.89334	0.200488	2.50645	0.405919	4.89922	1.22926	4	-	3	20522002,20525696,20530205,	20523584,20525812,20530626,	2122	intergenic	*	C	NA	NA	0.422731	-0.461965	NA
CUFF.44767.1	7.4608	1e-05	9.78502	0.400356	16.4915	2.60058	4A	+	2	16813579,16817942,	16813731,16818148,	360	intergenic	*	C	NA	NA	-0.650088	-0.498267	NA
CUFF.45993.1	5.58218	3.67379	13.2933	3.5555	12.3495	6.92543	5	-	3	7180370,7180646,7181346,	7180407,7180785,7181404,	237	intronic	*	C	NA	NA	-0.916154	0.167897	NA
CUFF.49547.1	1.58597	2.63237	1.4635	6.03535	8.8681	5.75946	6	+	3	1940826,1941866,1949580,	1940840,1942180,1949625,	376	intergenic	*	C	NA	NA	2.03595	0.356204	NA
CUFF.57243.1	7.49216	7.07789	11.0517	9.22841	33.0197	10.4349	9	-	3	18231895,18232046,18232293,	18231942,18232148,18232399,	258	intergenic	*	C	NA	NA	1.32547	-0.146595	Y
CUFF.57656.1	0.142198	0.151148	0.881628	0.611477	43.3878	5.28822	9	+	4	26394411,26394559,26396580,26396979,	26394443,26394636,26396710,26397010,	274	intergenic	*	C	NA	NA	-0.602619	0.332619	NA
CUFF.58971.1	8.92139	6.32679	16.4829	6.79558	32.8405	10.9014	Un	-	2	7390564,7390814,	7390700,7390926,	250	intergenic	*	C	NA	Y	2.04055	0.507576	Y
CUFF.59520.1	4.59289	1.65857	9.68634	2.94635	9.92526	4.19358	Un	-	3	12991686,12992227,12992936,	12991714,12992301,12993112,	281	intergenic	*	C	NA	NA	-0.0759597	-1.70005	NA
CUFF.59830.1	8.05926	2.21553	6.48586	6.00837	9.289	8.99583	Un	-	2	16159517,16159919,	16159714,16159921,	201	intergenic	*	C	Y	NA	-1.02044	-1.61003	NA
CUFF.59932.2	9.55285	7.92729	11.8934	6.46258	14.8537	8.26354	Un	-	4	17394922,17395052,17396267,17396692,	17394955,17395213,17396584,17396808,	631	intergenic	*	C	NA	NA	0.702171	0.312305	Y
CUFF.6256.2	2.20905	2.02953	3.74967	1.70458	9.30747	1.05923	10	+	2	19383166,19383409,	19383262,19383623,	312	intergenic	*	C	NA	NA	-0.828478	-0.451731	NA
CUFF.63599.1	15.5902	12.4105	10.3183	5.02501	63.5047	31.882	Un	-	2	55884300,55884554,	55884417,55884814,	379	intergenic	*	C	NA	NA	0.428113	-0.374942	NA
CUFF.64029.1	4.81248	2.99452	11.9661	7.17933	11.7542	6.43356	Un	+	3	59883824,59884450,59884942,	59884103,59884566,59885031,	487	intergenic	*	C	Y	NA	-0.695949	-0.519373	NA
CUFF.64255.2	2.62812	1.88506	6.58962	2.07973	6.23323	3.13533	Un	-	1	62153145,	62153659,	515	intergenic	*	C	Y	NA	-0.835088	-2.63777	NA
CUFF.65511.2	4.92327	0.373104	8.45099	0.578178	34.2454	4.67744	Un	-	2	74433304,74433511,	74433312,74434269,	768	intergenic	*	C	NA	Y	1.75955	-0.997636	Y
CUFF.66718.1	2.75076	2.88225	7.43171	2.21943	13.027	5.20297	Un	-	2	86114610,86116245,	86114653,86116577,	377	intergenic	*	C	NA	NA	0.207527	-0.688153	Y
CUFF.66848.1	49.648	40.7775	51.6661	25.5705	73.4651	37.2112	Un	-	2	87485422,87485647,	87485505,87485960,	398	intergenic	*	C	NA	NA	-0.658132	-0.397202	NA
CUFF.67760.1	99.4717	87.1435	133.535	77.2529	182.275	92.2277	Un	+	2	96497871,96498254,	96497952,96498607,	436	intergenic	*	C	Y	NA	-0.720021	-1.72365	NA
CUFF.67836.1	4.21545	2.52247	5.75409	3.2027	5.21006	2.70677	Un	-	2	97235338,97238152,	97235498,97238312,	322	intergenic	*	C	NA	Y	1.25271	0.440772	Y
CUFF.68267.1	15.8507	14.1133	25.3573	12.9913	20.6767	12.6521	Un	+	2	101714921,101715259,	101715138,101715507,	467	intergenic	*	C	NA	NA	3.22584	2.23614	NA
CUFF.68298.1	29.429	33.2753	49.737	30.5714	100.594	46.5491	Un	+	6	101812120,101812405,101813003,101813131,101813264,101814114,	101812139,101812791,101813047,101813184,101813299,101814222,	651	intergenic	*	C	NA	NA	0.622262	-1.20504	Y
CUFF.70668.1	26.8758	23.0761	32.2651	21.3725	78.4361	42.7643	Un	-	2	125215032,125215972,	125215324,125216572,	894	intergenic	*	C	NA	NA	0.591348	0.642946	NA
CUFF.71162.1	9.69286	6.99126	3.07469	3.24802	15.161	4.22644	Un	-	2	129921010,129921092,	129921034,129921887,	821	intergenic	*	C	NA	NA	0.333989	-0.492514	Y
CUFF.71562.1	2.17012	0.0876933	8.86944	0.406829	10.9666	1.50865	Un	+	5	134228602,134230232,134230613,134232204,134236871,	134228667,134230268,134230635,134232259,134237286,	598	intergenic	*	C	NA	NA	3.53898	0.605915	Y
CUFF.72447.2	12.2255	20.1638	16.771	38.3553	65.5228	54.3942	Un	+	3	142089193,142089281,142089922,	142089193,142089359,142090735,	894	intergenic	*	C	NA	NA	-0.780225	-0.019887	NA
CUFF.7470.2	1.7226	2.41697	0.000230047	4.79348	26.0062	12.0809	11	+	2	8391116,8391302,	8391165,8391482,	231	intergenic	*	C	NA	NA	-1.15549	-0.272151	NA
CUFF.75154.1	12.1079	4.28251	32.8878	16.7446	53.951	20.7012	Un	-	2	171854024,171854812,	171854216,171854845,	227	intergenic	*	C	NA	NA	-0.845323	-0.320486	NA
CUFF.9260.2	5.37999	4.21984	7.81665	3.95759	26.0605	11.9109	12	+	12	5209058,5213611,5217849,5217959,5219284,5220071,5220267,5220867,5221768,5222243,5223490,5224484,	5209402,5213858,5217877,5218037,5219763,5220186,5220300,5221002,5221925,5222382,5223816,5224831,	2440	antisense	*	C	NA	NA	7.10582	0.403069	Y
CUFF.9260.3	4.54436	4.12084	7.53917	5.06065	31.7037	14.1011	12	+	11	5209967,5213611,5217854,5219284,5219644,5220071,5220867,5221768,5222243,5223490,5224484,	5210188,5213858,5218037,5219438,5219763,5220186,5221002,5221925,5222382,5223816,5224831,	2154	antisense	*	C	NA	NA	5.95849	0.028449	Y
CUFF.10148.2	1.51879	1.81939	2.22248	2.45389	3.53755	1.90559	13	+	3	11346825,11349328,11350631,	11346918,11349463,11353094,	2694	intronic	NA	C	NA	NA	0.995454	-2.28399	NA
CUFF.10577.2	0.867482	0.872706	0.652079	0.901356	1.03092	0.412889	14	+	2	470952,471988,	471832,472351,	1245	intergenic	NA	C	NA	NA	-1.02791	-0.46172	NA
CUFF.10750.1	1.15852	0.983235	2.67622	1.18097	1.44436	0.721075	14	+	1	2406084,	2407143,	1060	intergenic	NA	C	Y	Y	-0.502379	-1.43087	NA
CUFF.10752.1	1.50989	1.43607	3.10066	1.62071	2.30578	1.28565	14	+	1	2411119,	2414252,	3134	intergenic	NA	C	Y	NA	-0.807462	-1.23184	NA
CUFF.10790.1	2.34618	2.6053	1.62348	1.90263	8.0592	6.73871	14	+	2	2853416,2854511,	2853448,2854742,	265	intergenic	NA	C	NA	Y	-0.746678	0.819681	Y
CUFF.11198.1	0.895816	0.728513	1.20126	0.886576	2.13239	0.261689	13	+	1	16778144,	16778363,	220	intronic	NA	C	NA	NA	1.1347	-0.666242	Y
CUFF.11358.4	14.5328	13.1063	29.6374	24.9252	24.1202	16.3307	14	+	2	10567121,10567480,	10567365,10567485,	251	intergenic	NA	C	Y	NA	-0.627974	-0.832661	NA
CUFF.114.1	0.117148	0.378932	0.123595	1e-05	1.00753	0.273342	1	+	1	1822773,	1823047,	275	intergenic	NA	C	Y	NA	-0.888234	-1.07459	NA
CUFF.11585.1	38.5209	38.5706	46.5249	44.9574	59.6608	47.0879	14	-	4	11152093,11152501,11153014,11153281,	11152381,11152591,11153210,11153680,	977	intergenic	NA	C	NA	Y	2.94341	0.978163	NA
CUFF.11587.1	34.4774	28.8171	40.4396	32.6906	42.9824	29.8759	14	-	3	11154022,11155061,11157432,	11154109,11155134,11157908,	639	intergenic	NA	C	NA	Y	0.586857	0.521839	NA
CUFF.11687.2	0.728419	1.09581	0.839377	1.14054	5.53561	4.38245	14	-	4	12648471,12648862,12649443,12649770,	12648784,12649016,12649580,12649873,	711	intergenic	NA	C	Y	NA	-1.23576	-1.01966	NA
CUFF.12283.1	1.01954	0.50104	0.759588	0.845667	1.58679	1.02112	15	-	3	4195683,4197729,4202196,	4195770,4197871,4202509,	545	intergenic	NA	C	NA	NA	-1.07299	-0.368176	NA
CUFF.12326.1	1.30824	0.450705	2.43383	1.65569	1.95997	0.936085	15	-	2	3591564,3591967,	3591705,3592035,	211	intergenic	NA	C	Y	NA	-0.946607	-0.841231	NA
CUFF.12489.1	0.870981	0.768217	1.09082	0.812564	1.14286	0.694812	15	+	2	4687090,4691504,	4687211,4691851,	470	intergenic	NA	C	Y	NA	-1.02594	-3.06889	NA
CUFF.12564.1	4.22325	2.76061	7.51777	4.7739	6.76654	4.26577	15	-	2	5477743,5482712,	5478511,5483305,	1363	intergenic	NA	C	Y	Y	-1.16228	-2.68922	NA
CUFF.12564.2	3.95738	3.56147	5.34723	2.87393	8.81137	4.63346	15	-	2	5477743,5482652,	5478450,5483305,	1362	intergenic	NA	C	Y	Y	-1.13699	-2.68667	NA
CUFF.12566.1	2.74376	2.39851	4.61752	2.49322	4.68019	2.70162	15	-	1	5478685,	5480084,	1400	intergenic	NA	C	Y	NA	-0.605148	-2.29776	NA
CUFF.12650.1	0.425249	0.447628	0.573818	0.689145	1.95284	1.55921	15	+	3	9773606,9776129,9777619,	9775251,9776396,9778870,	3166	intergenic	NA	C	NA	Y	4.36991	-0.883152	Y
CUFF.12654.1	0.610952	0.567554	0.858556	1.09517	2.83601	2.37452	15	+	2	9779041,9781285,	9779996,9781975,	1647	intergenic	NA	C	NA	NA	4.39406	-1.13826	Y
CUFF.12981.1	1.15629	1.08101	1.72311	1.15676	1.29808	1.21002	15	-	3	14040299,14041373,14043708,	14040816,14041604,14049649,	6692	intergenic	NA	C	NA	Y	3.11829	-1.06181	Y
CUFF.12981.2	1.17942	1.14425	1.62007	1.29861	1.22424	1.21128	15	-	1	14040299,	14042068,	1770	intergenic	NA	C	NA	NA	-0.270347	-0.94622	NA
CUFF.12981.3	0.695274	0.771593	1.26508	0.890555	0.789198	0.688549	15	-	2	14042159,14049251,	14043916,14049649,	2157	intergenic	NA	C	NA	NA	-0.14831	-0.868596	NA
CUFF.13880.2	1.50433	1.43125	2.33934	1.33107	3.98438	1.64048	17	-	2	9942258,9945633,	9945553,9945708,	3372	intergenic	NA	C	Y	NA	-0.935793	-1.04866	NA
CUFF.13995.2	0.884545	0.438109	0.678643	0.919937	1.70169	0.976501	17	+	2	5446506,5448149,	5446634,5448316,	297	intronic	NA	C	NA	NA	-0.709949	-0.23788	NA
CUFF.14194.1	2.7285	3.55535	4.2268	2.51211	5.03865	5.65722	18	+	2	1291604,1292590,	1292330,1293324,	1462	intergenic	NA	C	NA	Y	-1.07702	-0.383526	NA
CUFF.14239.1	13.7303	14.8535	14.0242	15.2831	20.7667	20.5238	18	+	13	1603324,1605415,1606230,1607041,1607287,1607675,1607847,1608044,1608288,1609834,1610009,1610393,1610768,	1603362,1605497,1606294,1607107,1607405,1607755,1607959,1608192,1608399,1609910,1610080,1610547,1610782,	1147	intergenic	NA	C	NA	Y	6.76644	2.88467	Y
CUFF.14371.1	7.82586	8.00551	7.28782	6.94645	18.744	10.8588	18	+	1	2862332,	2862576,	245	intergenic	NA	C	Y	NA	-1.00942	-0.878877	NA
CUFF.14374.1	6.38729	4.61137	6.46782	5.11729	6.50235	4.01067	18	+	2	2861384,2872215,	2861828,2872841,	1072	intergenic	NA	C	Y	NA	-0.585431	-2.94036	NA
CUFF.14542.6	2.79596	2.34191	3.72042	2.56674	5.75761	3.10871	18	+	34	2083495,2087349,2088345,2089206,2089891,2090497,2091645,2092229,2092959,2093494,2094341,2095361,2095879,2096368,2097774,2098459,2099115,2099694,2100372,2100772,2101362,2102751,2103753,2104366,2104699,2105006,2105692,2106313,2108106,2108930,2109303,2110172,2111824,2112407,	2084034,2087461,2088555,2089364,2089991,2090720,2091783,2092414,2093091,2093659,2094399,2095471,2096054,2096487,2097912,2098549,2099254,2099813,2100531,2100938,2101489,2102888,2103866,2104536,2104812,2105113,2105760,2106404,2108226,2109044,2109394,2110317,2111899,2112435,	4768	intergenic	NA	C	NA	NA	15.6391	1.49009	Y
CUFF.14648.2	0.144708	0.156122	0.436813	0.428741	1.27099	0.169721	18	+	2	6937754,6942040,	6937758,6942376,	342	intergenic	NA	C	NA	NA	-1.11137	-0.207798	NA
CUFF.14794.3	0.000114963	0.185203	0.770816	0.562722	1.7508	0.174493	18	+	3	5852047,5852213,5853146,	5852104,5852327,5860514,	7542	intergenic	NA	C	Y	NA	-0.713772	-2.49818	NA
CUFF.15238.1	42.657	36.4262	42.7856	46.0585	108.279	84.6485	19	+	5	742383,742815,743084,743191,743337,	742539,742856,743110,743241,743958,	899	intergenic	NA	C	Y	NA	-1.12531	-1.77438	NA
CUFF.15308.1	1.45419	1.4934	1.23658	1.40546	1.76638	1.10595	19	+	2	3386671,3391766,	3386922,3393069,	1556	intergenic	NA	C	Y	Y	-0.961777	-3.94218	NA
CUFF.15456.1	1.40375	1.20722	1.78551	1.02864	3.19283	1.64125	19	-	2	5310328,5312377,	5310551,5312428,	276	intronic	NA	C	Y	NA	-0.668114	-1.02032	NA
CUFF.1548.2	0.834804	0.805798	1.1276	0.883203	1.05819	0.693096	1	-	2	41116359,41121946,	41118900,41122193,	2790	intergenic	NA	C	Y	NA	-0.972888	-1.64334	NA
CUFF.17065.1	0.0320793	0.0354274	0.04141	0.0216881	2.24402	0.911173	1A	+	2	25043991,25044641,	25044372,25045690,	1432	intergenic	NA	C	Y	NA	-1.12979	-1.43009	NA
CUFF.17097.1	1.02052	0.964546	1.79486	1.41156	1.07484	1.05974	1A	-	2	26029509,26029998,	26029685,26031108,	1288	intergenic	NA	C	Y	NA	-0.512084	-1.30951	NA
CUFF.17098.2	1.37681	0.627023	0.941461	0.000829782	1.88373	0.000863922	1A	+	2	26105862,26106204,	26105919,26107460,	1315	intergenic	NA	C	NA	Y	0.0796122	-1.77671	Y
CUFF.18480.2	9.95526	6.96406	8.69549	9.84687	13.3163	9.53384	1A	+	2	49032140,49034506,	49032372,49035011,	739	intergenic	NA	C	Y	NA	-1.03228	-3.09363	NA
CUFF.1878.3	45.2057	50.3151	49.6791	45.4664	67.6855	38.0577	1	+	2	35259567,35261436,	35259581,35263245,	1825	intergenic	NA	C	Y	NA	-1.26316	-1.784	NA
CUFF.18785.6	0.41011	0.322667	0.506937	0.323835	1.03518	0.367452	1A	-	2	51253482,51263565,	51256976,51263755,	3686	intronic	NA	C	Y	NA	-0.857016	-2.37316	NA
CUFF.19311.1	2.92459	2.76951	4.57146	3.7175	3.48409	3.11621	1A	-	2	63535350,63544205,	63537744,63544325,	2516	intergenic	NA	C	Y	NA	-0.739783	-0.765967	NA
CUFF.19408.1	0.583188	0.608953	1.10728	0.780141	0.929825	0.764523	1A	-	4	64723010,64731349,64732330,64733591,	64726818,64731581,64732415,64733611,	4149	intergenic	NA	C	Y	NA	-0.840335	-0.77299	NA
CUFF.19653.1	0.532973	0.574274	0.888685	1e-05	1.79354	1e-05	1A	-	2	67421375,67423569,	67421432,67423745,	235	intergenic	NA	C	Y	NA	-1.0908	-1.06417	NA
CUFF.19912.1	6.83282	6.80121	7.03871	6.31736	9.88256	7.15456	1A	-	3	71393753,71411237,71422744,	71400414,71411425,71422919,	7027	intergenic	NA	C	NA	Y	2.15238	-2.10938	Y
CUFF.1998.1	2.06038	0.985439	1.81954	1.11911	2.63972	1.1654	1	-	4	50839249,50842237,50842802,50843635,	50840604,50842313,50842890,50844755,	2643	intergenic	NA	C	NA	NA	2.68568	-1.31509	Y
CUFF.20440.1	9.74823	10.8889	14.2125	11.8219	17.1238	12.1019	2	-	4	287947,288150,288471,288691,	288072,288333,288606,289009,	765	intergenic	NA	C	NA	Y	4.06267	1.51461	Y
CUFF.20503.1	6.1873	4.69275	8.98343	5.83168	8.25392	6.11607	2	-	4	20752,24877,26247,28447,	24779,24978,26369,28871,	4678	intergenic	NA	C	NA	Y	3.66958	-1.23567	NA
CUFF.20503.2	1.11353	1.01865	1.55726	0.922978	1.32729	0.945094	2	-	5	20752,24877,26247,28447,33072,	24779,24978,26369,28582,35181,	6499	intergenic	NA	C	NA	Y	3.73048	-1.61783	NA
CUFF.20504.1	0.316402	0.368843	0.984505	0.965379	4.5474	2.44764	2	-	5	990565,992813,993893,995365,997997,	990663,992894,994057,995453,998288,	727	antisense	NA	C	NA	NA	1.88484	1.40943	NA
CUFF.20506.1	0.292136	0.314653	0.329159	0.933068	2.21595	1.0868	2	-	1	994822,	995030,	209	antisense	NA	C	Y	NA	-1.23928	-0.877987	NA
CUFF.20839.1	0.832821	0.561757	1.32373	0.805918	1.53385	0.639329	2	+	2	472477,478812,	473049,478895,	657	intronic	NA	C	Y	NA	-0.808231	-0.705276	NA
CUFF.21080.3	12.1626	12.0136	10.1216	12.0882	16.424	18.2029	2	+	4	9644986,9657524,9665685,9667162,	9645030,9657730,9667094,9667824,	2325	intergenic	NA	C	NA	NA	0.446266	-2.35694	NA
CUFF.21151.1	0.911918	0.773083	1.52234	1.03971	1.10693	0.993988	2	-	5	7251826,7254760,7268313,7281325,7309710,	7251866,7254966,7268451,7281413,7310275,	1042	intergenic	NA	C	NA	Y	1.95461	-0.91275	NA
CUFF.21194.2	0.550414	0.0336502	0.73029	0.0706948	1.03994	0.147563	2	-	1	14272398,	14274030,	1633	intergenic	NA	C	Y	NA	-1.06416	-3.80337	NA
CUFF.21224.1	34.6075	32.9651	56.1398	51.0347	44.115	44.5726	2	+	4	14646556,14738542,14743579,14744920,	14646582,14738697,14743603,14744922,	211	intergenic	NA	C	NA	Y	0.36896	-0.245801	Y
CUFF.21366.2	0.913777	1.25722	1.23619	0.996517	1.65119	1.02242	2	-	3	15503259,15507357,15523557,	15504374,15507437,15523720,	1361	antisense	NA	C	Y	NA	-0.904095	-0.54014	NA
CUFF.21495.2	1.13586	1.00197	1.03451	0.836798	1.63289	1.10137	2	-	30	21633106,21635050,21637108,21638086,21638456,21639573,21641222,21642261,21643919,21645309,21646929,21648321,21650004,21650943,21651201,21651694,21653181,21654003,21654498,21655128,21656065,21656881,21657802,21658143,21659672,21660023,21660418,21661474,21662905,21665441,	21634653,21635091,21637275,21638202,21638608,21639738,21641454,21642363,21644067,21645423,21647071,21648421,21650071,21651112,21651236,21651838,21653268,21654124,21654700,21655276,21656180,21656994,21657956,21658325,21659815,21660139,21660582,21661647,21663303,21666033,	6179	intergenic	NA	C	NA	Y	9.13323	1.14687	Y
CUFF.21496.1	0.301408	0.220017	0.938581	0.453727	1.0219	0.350141	2	-	3	21581554,21582816,21584212,	21581639,21582989,21584371,	420	intergenic	NA	C	NA	NA	1.30492	-0.172186	Y
CUFF.21783.2	6.96893	7.91617	8.97441	11.8017	30.4049	25.7537	18	+	3	8064726,8069971,8070455,	8064776,8070011,8070779,	417	intergenic	NA	C	NA	Y	-0.98056	-0.405049	NA
CUFF.21788.1	3.99046	5.58053	5.46343	8.07771	22.7199	21.3898	18	+	2	8068432,8070950,	8069707,8071021,	1348	intergenic	NA	C	Y	NA	-0.726102	-2.45768	NA
CUFF.22295.1	0.0156366	0.0346343	1.19e-05	0.19698	2.05646	0.700614	2	+	8	41681211,41682650,41683456,41684059,41684840,41685624,41685944,41687187,	41681241,41682833,41683506,41684187,41684957,41685766,41686099,41687197,	823	intergenic	NA	C	NA	NA	3.54327	1.26537	Y
CUFF.22295.2	0.0204437	0.0661803	0.0428077	3.35e-05	5.45325	2.6485	2	+	5	41683941,41684840,41685624,41685944,41687187,	41684187,41684957,41685766,41686099,41687197,	675	intergenic	NA	C	NA	NA	2.70966	0.334754	Y
CUFF.22809.3	0.000194187	0.000789448	2.32e-05	5.5e-05	1.237	0.000196988	2	+	5	53755028,53763588,53770918,53786428,53789510,	53755096,53763626,53770973,53786459,53789626,	313	intergenic	NA	C	NA	Y	0.902292	0.27715	Y
CUFF.23285.2	0.096893	1e-05	0.514374	1e-05	1.81869	0.224882	2	-	2	63239726,63244337,	63239959,63244442,	340	intergenic	NA	C	Y	NA	-1.13606	-1.07929	NA
CUFF.23317.1	26.0874	24.0093	21.9561	17.1337	29.2246	17.5139	2	+	1	50739223,	50739439,	217	intergenic	NA	C	Y	NA	-1.09824	-1.33911	NA
CUFF.23549.1	0.0825263	0.163419	0.172018	0.268015	1.04873	0.865231	2	+	5	62075166,62076083,62076687,62081168,62084236,	62075222,62076149,62076781,62081229,62084512,	558	intergenic	NA	C	NA	NA	-1.03074	-0.087756	NA
CUFF.23892.4	0.157527	0.141655	0.140338	0.0713259	1.03092	0.492775	2	-	3	73681844,73704067,73722686,	73682995,73704130,73722748,	1279	intergenic	NA	C	Y	NA	-1.11628	-2.21658	NA
CUFF.24759.2	2.33421	1.83976	1.7797	1.7656	4.79997	3.2504	18	-	2	3461934,3465651,	3462719,3465934,	1070	intergenic	NA	C	NA	NA	-0.455605	1.23366	NA
CUFF.24759.3	1.04482	0.977355	0.950536	1.32353	1.97841	1.14861	18	-	2	3466077,3469709,	3466783,3470004,	1003	intergenic	NA	C	NA	NA	-0.768801	0.868321	NA
CUFF.24927.1	0.072803	0.0391949	0.140314	0.0316823	1.08625	0.447102	2	-	1	97258509,	97260116,	1608	intergenic	NA	C	Y	NA	-1.09486	-0.800055	NA
CUFF.26046.3	29.8011	29.6618	24.7538	25.6995	33.771	21.6153	2	-	5	119455622,119461632,119462646,119465417,119471660,	119457401,119461676,119462699,119465455,119471699,	1958	intronic	NA	C	Y	NA	-0.837441	-2.00215	NA
CUFF.2624.1	0.553382	0.368283	0.584737	0.442823	1.01659	0.495394	1	-	2	65854034,65862047,	65854642,65862983,	1546	intergenic	NA	C	Y	NA	-0.87413	-0.861205	NA
CUFF.26394.1	1.05738	0.630976	1.42853	1.59532	2.05996	0.414424	2	+	2	114174228,114176148,	114174481,114177625,	1732	intergenic	NA	C	Y	Y	-0.971474	-1.15994	NA
CUFF.27385.1	0.0754812	1e-05	0.0394746	1e-05	1.22986	0.535091	2	+	2	151320140,151320588,	151320213,151320994,	481	intergenic	NA	C	Y	NA	-0.989428	-0.860872	NA
CUFF.27439.1	1.7664	1.29937	1.42033	0.936645	1.77618	1.56628	1B	-	2	722666,725007,	722875,725652,	856	intergenic	NA	C	NA	NA	0.0986545	-0.139411	NA
CUFF.27592.1	0.0274214	0.0297516	0.230522	0.201088	11.6363	7.07303	2	-	2	155416017,155419551,	155416090,155420052,	576	intergenic	NA	C	NA	NA	-0.945063	0.046258	NA
CUFF.27642.1	0.53351	0.912752	1.1572	0.460649	1.97249	0.487171	2	-	2	156409806,156410757,	156409844,156411407,	690	intergenic	NA	C	NA	NA	1.14623	-0.572374	NA
CUFF.27834.1	0.69764	0.872055	0.88706	1.19571	2.33372	1.25679	20	-	1	3284063,	3285195,	1133	intergenic	NA	C	NA	NA	-0.329194	-1.11671	NA
CUFF.28143.2	3.58913	3.81888	3.83043	3.78793	4.36881	3.3263	20	-	2	8036795,8040982,	8037077,8041984,	1286	intergenic	NA	C	Y	NA	-1.10231	-2.50915	NA
CUFF.28226.2	1.46043	0.919122	1.88397	1.42113	1.60042	1.27721	20	+	2	8454049,8454970,	8454744,8456293,	2020	intergenic	NA	C	NA	NA	0.165741	-0.411694	NA
CUFF.28514.2	7.22576	4.73086	4.93286	4.33906	6.59267	2.06019	20	-	2	12914688,12915131,	12915037,12915297,	517	intergenic	NA	C	Y	NA	-0.672891	-0.881723	NA
CUFF.28726.2	36.8369	39.007	33.5637	38.1283	45.017	41.5292	20	+	2	14968503,14974891,	14968570,14976033,	1211	intronic	NA	C	NA	NA	-0.00374034	-1.296	Y
CUFF.29214.1	3.08642	3.12408	3.34017	2.8158	4.40944	4.03568	21	+	2	4253499,4259424,	4253757,4259743,	579	intergenic	NA	C	Y	NA	-1.02492	-1.8754	NA
CUFF.29220.1	7.4776	8.09553	7.86633	2.29778	15.2074	14.5988	21	+	1	4254167,	4254379,	213	intergenic	NA	C	Y	NA	-1.37708	-1.52471	NA
CUFF.29727.1	9.11001	9.53001	9.2098	10.2343	11.0082	9.96017	22	+	5	739367,739999,740916,741474,744110,	739685,740210,741068,743002,744282,	2386	intergenic	NA	C	NA	Y	7.20241	2.55753	Y
CUFF.30553.1	3.05446	2.75541	5.02712	2.32121	8.38786	4.52622	23	+	2	3892828,3893085,	3892979,3893309,	377	antisense	NA	C	NA	NA	0.749566	0.466616	NA
CUFF.30777.1	1.13122	1.11894	1.37495	1.38035	1.54292	0.689195	23	+	7	5258686,5258972,5259339,5263071,5263350,5263620,5263910,	5258762,5259073,5259421,5263134,5263490,5263710,5263941,	590	intergenic	NA	C	NA	NA	2.69208	2.73449	Y
CUFF.30777.3	1.68899	1.41199	1.74918	1.465	1.94705	1.38957	23	+	6	5262134,5262618,5262988,5263350,5263620,5263910,	5262405,5262719,5263134,5263490,5263710,5263941,	785	intergenic	NA	C	NA	NA	3.18793	2.15159	Y
CUFF.30785.5	32.5505	29.6098	36.9187	28.9918	43.9598	30.713	23	-	3	5355645,5355907,5356163,	5355764,5356066,5356371,	489	intergenic	NA	C	NA	NA	1.80505	-0.15246	Y
CUFF.308.5	0.664873	0.0196835	0.434415	0.0354192	1.50944	0.373177	1	+	5	2446495,2453255,2455502,2457631,2458728,	2446569,2453473,2455531,2457738,2458942,	647	antisense	NA	C	NA	NA	1.6999	-0.123156	NA
CUFF.30829.2	3.33303	3.09602	4.7669	4.78272	4.72264	4.04888	23	-	5	2350776,2351623,2351950,2352065,2352311,	2351016,2351763,2351988,2352141,2352379,	567	intergenic	NA	C	NA	NA	-0.945728	-0.214128	NA
CUFF.31070.1	31.2209	29.584	38.3975	32.6923	42.9156	33.1308	24	+	6	887542,887779,888027,888298,888437,888615,	887619,887900,888188,888343,888538,888673,	569	intergenic	NA	C	NA	NA	4.75563	1.96546	Y
CUFF.31226.2	47.7289	45.0811	42.432	44.2176	55.4864	29.0616	24	-	2	1954288,1955210,	1954623,1955609,	736	intergenic	NA	C	NA	Y	0.225714	-0.273146	NA
CUFF.31231.1	1.43224	0.867547	1.24149	0.899593	1.72646	1.70623	24	+	2	800596,800835,	800726,801014,	311	intergenic	NA	C	NA	NA	0.952688	0.013133	Y
CUFF.31494.3	2.45319	2.53482	2.87208	2.83654	3.21232	2.75963	24	+	3	6852920,6913171,6914328,	6856153,6913275,6914359,	3371	intergenic	NA	C	Y	NA	-0.952219	-1.92422	NA
CUFF.31560.2	11.7947	13.8672	11.6947	16.8437	19.5512	18.8638	24	-	2	5712270,5715002,	5713181,5716983,	2894	intergenic	NA	C	NA	Y	-0.073834	-0.854134	NA
CUFF.31887.1	0.943768	1.02506	1.28692	1.07921	12.2884	9.58409	26	+	5	1026837,1027203,1031762,1034273,1035320,	1026903,1027976,1031891,1034435,1035915,	1730	intergenic	NA	C	NA	Y	3.57849	1.65176	Y
CUFF.31915.1	1.58511	1.53903	2.25131	2.8821	5.00516	2.90835	26	-	2	1382894,1383120,	1382982,1383500,	470	intergenic	NA	C	NA	Y	-0.0334968	0.157952	NA
CUFF.32097.1	0.888643	0.0583305	1.26884	0.0478617	1.72629	0.620386	26	-	2	1651617,1656106,	1651727,1656396,	402	intergenic	NA	C	NA	NA	1.81042	-0.144379	NA
CUFF.32120.1	0.670254	0.518347	1.60691	1.69516	1.8727	0.753289	26	-	2	1783013,1785034,	1783176,1785181,	312	intergenic	NA	C	Y	NA	-0.995998	-2.09847	NA
CUFF.32170.1	3.76828	3.83724	2.28051	1.90113	7.87549	6.49997	26	-	2	4138817,4145802,	4139391,4147325,	2099	intergenic	NA	C	Y	NA	-0.756471	-2.30691	NA
CUFF.32195.1	0.520751	1.97056	2.58514	1.53395	5.47446	2.23313	23	+	2	5646408,5648501,	5646575,5648555,	223	intronic	NA	C	Y	NA	-1.2389	-2.07044	NA
CUFF.32695.1	7.89811	8.03711	10.2647	9.5047	10.1455	6.94135	27	+	2	1540316,1544273,	1540772,1544675,	860	intergenic	NA	C	Y	Y	-0.887842	-2.2794	NA
CUFF.32755.1	0.601914	0.336061	1.32832	1.06677	0.796651	0.869358	27	+	1	1920114,	1921169,	1056	intergenic	NA	C	NA	NA	-0.729764	-0.480182	NA
CUFF.33427.3	1.0135	1.92742	0.639054	0.00160235	5.51393	1.91092	28	-	4	2093064,2093788,2096093,2096510,	2093220,2093867,2096222,2096628,	486	intergenic	NA	C	NA	NA	0.549835	-0.227007	NA
CUFF.33427.4	1.67992	1.77949	1.33521	1.4047	4.88442	0.000514082	28	-	4	2093064,2093788,2096093,2102206,	2093223,2093867,2096222,2102254,	419	intergenic	NA	C	NA	NA	0.533647	-0.564307	NA
CUFF.33487.1	9.85085	9.90033	9.35388	9.63776	16.8633	16.7959	27	-	3	2603725,2604148,2604412,	2604067,2604339,2604443,	567	antisense	NA	C	NA	NA	1.21349	0.624719	NA
CUFF.33512.1	13.5057	13.3364	13.0745	15.9347	19.0509	13.9989	28	+	2	2279173,2280055,	2279217,2281046,	1037	intergenic	NA	C	NA	NA	0.851502	-0.56501	Y
CUFF.33739.1	0.256997	1e-05	0.867397	0.276788	1.27153	0.620121	28	+	2	4951547,4955053,	4951739,4955080,	221	intergenic	NA	C	Y	NA	-0.856269	-1.10365	NA
CUFF.34187.3	4.71002	4.47622	4.01597	4.2634	6.4509	5.48729	3	+	9	3625958,3628977,3629781,3630889,3632880,3635550,3636815,3637834,3640920,	3626757,3629125,3629907,3631067,3633268,3635675,3636861,3637872,3641104,	2041	intergenic	NA	C	NA	NA	4.69912	0.794525	Y
CUFF.34379.1	8.95902	11.2159	21.1858	22.9233	24.7506	15.6921	3	+	1	7377291,	7377630,	340	antisense	NA	C	NA	Y	-0.560514	-0.351021	NA
CUFF.34379.3	3.28365	3.86699	5.73713	5.28742	11.8048	5.09063	3	+	1	7384192,	7384602,	411	antisense	NA	C	NA	Y	-0.359322	-0.861683	NA
CUFF.34619.2	0.0707261	0.149722	0.373834	1e-05	1.63667	0.24331	3	-	3	12646444,12684846,12695002,	12646623,12684898,12695156,	388	intergenic	NA	C	Y	NA	-1.09727	-1.02455	NA
CUFF.350.1	0.949608	0.474156	1.54678	0.65281	3.21265	1.91206	1	-	2	7123082,7125229,	7123337,7125331,	359	intergenic	NA	C	NA	NA	-0.620114	0.098166	NA
CUFF.35660.1	1.1761	0.747416	0.519273	0.22355	1.98002	0.267723	3	+	1	28089249,	28089487,	239	intergenic	NA	C	Y	NA	-1.24007	-2.28578	NA
CUFF.35762.1	14.3516	12.553	15.6192	15.0794	14.8878	9.25963	25	+	4	473427,473828,474297,474561,	473745,473951,474481,474627,	695	intergenic	NA	C	NA	NA	2.12299	1.54293	Y
CUFF.3604.1	1.58133	0.130745	0.392113	0.113715	2.4137	1.00829	1	+	2	90076569,90077271,	90076742,90077377,	281	intergenic	NA	C	Y	NA	-0.771417	-1.25935	NA
CUFF.36925.2	21.807	21.7107	23.1488	23.7657	31.7932	21.3314	3	-	4	49185539,49188275,49190882,49191103,	49187612,49188297,49190968,49191159,	2241	intergenic	NA	C	NA	Y	-0.373644	-2.19324	NA
CUFF.37326.1	0.712127	0.222992	1.20231	0.290342	0.748818	0.737588	3	-	18	31224818,31225134,31225375,31225892,31226099,31226381,31226567,31226888,31227204,31227633,31227976,31228246,31228481,31228645,31228958,31229774,31231306,31234506,	31224969,31225257,31225631,31226023,31226224,31226444,31226673,31227032,31227319,31227719,31228090,31228364,31228564,31228836,31229089,31229929,31231413,31235137,	2848	intergenic	NA	C	NA	Y	11.1375	0.989349	Y
CUFF.37745.3	1.37205	0.601397	2.25701	0.134261	3.19764	1.91612	3	-	3	63484856,63489070,63537308,	63485369,63489244,63537331,	713	intergenic	NA	C	NA	Y	0.737965	-0.2656	Y
CUFF.37745.4	0.467977	0.778082	1.05949	0.586923	2.54491	0.681726	3	-	3	63484856,63489070,63537850,	63485369,63489244,63538160,	1000	intergenic	NA	C	NA	Y	0.63348	-0.083361	Y
CUFF.37926.1	0.0567264	0.0798932	0.253999	0.34128	2.13546	0.942126	3	+	2	62102714,62160458,	62102787,62163064,	2681	intergenic	NA	C	Y	NA	-1.02912	-1.06458	NA
CUFF.38798.1	0.936783	0.966702	1.48958	1.04815	2.02691	0.819237	23	-	2	3558851,3559820,	3559055,3559970,	356	antisense	NA	C	Y	NA	-1.45886	-1.09467	NA
CUFF.38810.3	1.23292	0.417284	0.353916	0.240666	1.75434	1.20904	3	-	3	81836635,81837731,81838146,	81837450,81837810,81838195,	946	intergenic	NA	C	Y	NA	-1.22113	-1.50096	NA
CUFF.39069.1	0.52676	0.583866	0.636802	1.53068	825.677	475.49	27	-	5	2135468,2136133,2137606,2138042,2138492,	2135689,2136528,2137832,2138167,2138663,	1143	intergenic	NA	C	NA	Y	5.42912	0.843862	Y
CUFF.39147.2	0.372383	0.481255	0.404515	0.314297	1.11013	0.46138	3	+	2	84190283,84191520,	84190542,84192647,	1388	intergenic	NA	C	Y	NA	-1.18221	-1.22873	NA
CUFF.39795.1	1.1361	1e-05	2.44027	1.03224	1.885	2.02789	3	+	3	103332172,103332470,103332799,	103332214,103332651,103332812,	239	intergenic	NA	C	Y	NA	-0.736394	-0.863843	NA
CUFF.40788.1	0.0348132	0.0380837	0.178602	0.0608259	1.0944	0.25708	4	+	3	6052296,6052645,6055742,	6052322,6052704,6056845,	1191	intergenic	NA	C	Y	NA	-1.15466	-0.726069	NA
CUFF.41501.1	0.0612258	0.0715998	0.148276	0.105961	1.0744	0.838249	4	+	2	18572957,18581771,	18576070,18581862,	3206	intergenic	NA	C	Y	NA	-0.896945	-2.13279	NA
CUFF.41502.1	0.0937136	0.143854	0.191097	0.147497	2.04724	1.25891	4	+	1	18580907,	18581753,	847	intergenic	NA	C	Y	NA	-0.778957	-1.21033	NA
CUFF.41524.1	0.55669	0.577627	1.54006	0.580136	0.638657	0.390561	4	+	1	18680425,	18680993,	569	intergenic	NA	C	Y	NA	-1.242	-1.52679	NA
CUFF.41992.1	0.885371	1.23762	1.90883	4.37374	29.8264	29.8013	4	+	11	25327010,25347304,25355310,25356652,25357191,25357716,25359243,25360355,25360754,25361912,25362430,	25327079,25347415,25355433,25356767,25357258,25357879,25359281,25360535,25361019,25362054,25363390,	2244	intergenic	NA	C	NA	Y	1.37765	0.57899	Y
CUFF.41992.2	0.768892	1.05284	1.59757	3.3654	22.397	24.3289	4	+	11	25339432,25347304,25355310,25356652,25357191,25357779,25359243,25360355,25360754,25361912,25362430,	25339526,25347415,25355433,25356767,25357258,25357879,25359281,25360535,25361019,25362054,25363390,	2206	intergenic	NA	C	NA	Y	0.974249	0.564512	Y
CUFF.41992.3	0.503605	1.19557	0.989234	4.00551	29.6672	28.3986	4	+	1	25362330,	25363390,	1061	intergenic	NA	C	NA	Y	0.705619	0.184128	Y
CUFF.42068.1	0.115797	0.184562	0.153303	0.146457	1.24712	1.24355	4	-	2	26156475,26160755,	26158483,26161471,	2726	intergenic	NA	C	Y	NA	-0.710114	-1.25275	NA
CUFF.42068.2	0.108722	0.0985756	0.100001	0.151104	1.19143	1.03528	4	-	2	26158486,26160755,	26160433,26161471,	2665	intergenic	NA	C	Y	NA	-0.934708	-1.6395	NA
CUFF.42092.1	0.21186	0.159669	1.01823	0.474602	0.177739	0.155637	4	-	2	28590003,28592382,	28590561,28592741,	919	intergenic	NA	C	Y	NA	-1.35812	-3.00635	NA
CUFF.42148.4	4.92946	4.67171	3.79908	3.41163	6.9505	5.78836	4	+	5	28192425,28194258,28195859,28200850,28201879,	28192587,28194341,28195982,28200940,28203403,	1987	intergenic	NA	C	NA	NA	1.27229	-1.75307	NA
CUFF.42416.1	3.27101	2.59613	3.24525	2.33804	5.85045	3.30002	4	+	2	39324728,39327194,	39324914,39327816,	810	intergenic	NA	C	Y	NA	-1.22044	-2.37955	NA
CUFF.42416.2	2.58341	2.57255	3.08709	1.81884	4.64721	2.99291	4	+	1	39324937,	39325531,	595	intergenic	NA	C	Y	NA	-1.12368	-2.08474	NA
CUFF.42419.1	0.377507	0.684424	1.48055	0.467244	0.958899	0.450257	4	+	1	39330925,	39331207,	283	intergenic	NA	C	Y	NA	-1.20461	-0.645972	NA
CUFF.4280.1	0.0760571	0.135924	0.655033	0.540159	1.28133	0.621045	1	-	4	107391856,107422451,107424614,107462671,	107392379,107422499,107424636,107463020,	946	intergenic	NA	C	Y	NA	-0.878508	-1.31648	NA
CUFF.43737.2	1.06868	5.32e-05	0.85522	1.40425	1.60843	1.18263	4	+	2	63949419,63956757,	63949443,63956943,	212	intergenic	NA	C	Y	NA	-1.25171	-1.69184	NA
CUFF.43763.1	0.0222803	1e-05	1e-05	0.0798493	13.4253	8.25021	4	-	3	67151898,67153877,67155455,	67152040,67154002,67155817,	632	intergenic	NA	C	Y	NA	-1.04664	-1.26343	NA
CUFF.43927.2	1.29219	1.4488	1.63153	1.35944	1.73893	0.99201	4A	-	4	13414,14879,15866,15988,	14419,15784,15906,16004,	1970	intergenic	NA	C	Y	NA	-0.955149	-1.45582	NA
CUFF.43927.3	1.78093	1.58044	1.67735	1.57955	1.80192	1.40538	4A	-	5	13414,15668,15866,16014,16139,	14419,15784,15906,16031,16178,	1222	intergenic	NA	C	Y	NA	-0.878571	-1.98394	NA
CUFF.44023.1	4.1504	4.48757	8.53596	5.96971	7.39856	4.7882	4A	+	2	1747120,1747502,	1747264,1748707,	1351	intergenic	NA	C	Y	NA	-0.866713	-0.733174	NA
CUFF.44119.1	1.57121	1.1709	3.70867	1.98199	4.51741	2.95181	4	-	2	65710548,65719553,	65711121,65720444,	1466	intergenic	NA	C	Y	NA	-1.02168	-2.5666	NA
CUFF.44120.1	1.77351	1.00687	2.59771	0.984793	5.57045	1.27764	4	-	1	65711197,	65711559,	363	intergenic	NA	C	Y	NA	-1.12447	-1.72529	NA
CUFF.44694.2	0.957226	1.24041	1.58207	1.23084	1.47482	1.11612	4A	+	3	15914731,15915816,15917019,	15914938,15915947,15917852,	1174	intergenic	NA	C	NA	NA	3.02916	1.03976	NA
CUFF.44694.3	2.49309	3.717	2.153	3.16481	5.92454	1.87718	4A	+	2	15914941,15917023,	15914942,15917852,	832	intergenic	NA	C	NA	NA	1.8352	1.27496	Y
CUFF.44700.1	1.47408	1.48131	1.97846	1.15361	3.29741	2.24342	4A	+	5	16167783,16168929,16169334,16169765,16170471,	16168839,16169198,16169393,16169813,16170497,	1463	intergenic	NA	C	NA	NA	0.373418	0.310563	Y
CUFF.45090.1	12.2205	12.6843	14.7256	11.4046	18.2038	10.0352	4A	+	3	15918039,15919100,15919540,	15919003,15919233,15920848,	2408	intergenic	NA	C	NA	NA	5.71214	1.43603	NA
CUFF.4512.1	21.8921	18.3705	15.7628	17.6341	25.2363	19.0274	1	+	2	113433384,113435536,	113433518,113435956,	556	intergenic	NA	C	Y	Y	-0.79642	-0.662345	NA
CUFF.45138.1	0.645142	0.234741	0.233022	0.209707	1.01483	0.746978	4A	+	1	6625952,	6626187,	236	intronic	NA	C	Y	NA	-1.18916	-3.03149	NA
CUFF.45854.2	5.78506	5.03341	9.93145	6.38197	6.08865	4.79331	5	+	2	6504197,6509191,	6506100,6509972,	2686	intergenic	NA	C	NA	NA	3.48094	-1.33668	NA
CUFF.45874.1	24.4427	23.5014	23.5692	24.1224	41.6229	37.7205	5	+	2	6579618,6581582,	6580133,6581660,	595	intergenic	NA	C	NA	NA	-0.122656	-0.58838	NA
CUFF.45876.1	0.892733	0.960228	2.52908	0.904974	1.58688	0.998014	5	-	1	6588192,	6588801,	610	intergenic	NA	C	Y	NA	-0.961077	-2.31547	NA
CUFF.45892.1	2.28803	3.0381	3.62626	3.90577	23.2982	13.3734	5	+	2	6632638,6633248,	6633050,6633474,	640	intergenic	NA	C	NA	NA	-0.380203	-0.04222	NA
CUFF.45910.2	11.9279	12.8124	28.1154	19.2487	22.4199	12.6507	5	-	6	6694195,6694325,6694510,6694685,6694926,6695806,	6694214,6694409,6694592,6694775,6695474,6695885,	908	intergenic	NA	C	NA	Y	0.763707	0.28581	Y
CUFF.45996.1	0.685841	0.486961	1.1411	0.804494	0.98068	0.708419	5	+	3	6919355,6920573,6924244,	6920112,6921404,6924422,	1769	intergenic	NA	C	NA	NA	-0.978577	0.275411	NA
CUFF.46028.1	18.1622	18.6256	18.2206	17.348	20.5422	15.6875	5	+	2	7302740,7303678,	7303371,7304438,	1393	intergenic	NA	C	NA	NA	4.52463	1.45344	NA
CUFF.46030.1	6.53241	7.4546	5.18875	7.2692	9.05025	3.05573	5	+	2	7305803,7306423,	7306301,7306550,	627	intergenic	NA	C	NA	NA	0.88453	0.441349	NA
CUFF.46800.1	3.06774	2.93486	2.50796	3.87241	5.42024	4.15812	5	+	2	21978954,21980662,	21980503,21980711,	1600	intronic	NA	C	Y	Y	-0.767255	-3.23669	NA
CUFF.46881.3	2.47628	2.38131	1.51623	2.28941	5.60483	5.31288	4A	+	2	19522072,19525323,	19522127,19525672,	406	intergenic	NA	C	NA	NA	-0.97277	-0.321826	NA
CUFF.47153.1	3.20887	3.0275	2.99068	3.09326	3.68437	2.7736	4A	-	2	9562167,9564597,	9562212,9565644,	1094	intergenic	NA	C	Y	NA	-1.25253	-0.731579	NA
CUFF.47732.1	1.19482	1.01119	0.995316	1.11865	1.2728	0.777787	5	+	2	36004672,36006080,	36004730,36006284,	264	intergenic	NA	C	Y	NA	-1.1876	-1.64911	NA
CUFF.47987.1	0.921311	1.05431	2.05844	2.06198	1.9213	1.65844	5	+	1	44564797,	44567598,	2802	intergenic	NA	C	Y	NA	-1.03586	-2.71567	NA
CUFF.48839.2	3.43357	3.62595	4.17164	3.56893	4.87363	2.39581	5	+	5	59640576,59652579,59664351,59666195,59678397,	59640917,59652752,59664479,59666342,59678496,	893	intergenic	NA	C	NA	Y	6.11847	2.80927	Y
CUFF.48903.2	0.0454765	0.389559	0.491602	0.703583	1.05497	0.190273	5	+	4	60081260,60081577,60081940,60083741,	60081349,60081623,60082072,60083941,	471	intergenic	NA	C	NA	NA	-0.761203	0.298374	NA
CUFF.49358.1	0.796307	0.882184	0.864697	0.460914	2.24648	1.27072	5	-	2	59943432,59946246,	59944797,59946267,	1388	intergenic	NA	C	NA	NA	0.491302	-1.07908	NA
CUFF.49547.2	0.523281	0.719774	0.942682	1.14055	3.17778	2.47156	6	+	3	1940889,1941866,1949580,	1941673,1942180,1949625,	1146	intergenic	NA	C	NA	NA	2.20567	-0.854085	NA
CUFF.49547.3	0.526529	0.847116	0.417294	1.02514	3.18876	1.95626	6	+	3	1940889,1941866,1949580,	1941675,1942180,1949625,	1148	intergenic	NA	C	NA	NA	2.03036	-0.890182	NA
CUFF.49684.1	0.131219	0.0782311	0.477553	0.596974	3.72583	4.01054	6	-	2	2835958,2842324,	2837009,2842397,	1126	intergenic	NA	C	Y	NA	-0.876095	-0.583772	NA
CUFF.49701.1	21.2595	20.403	23.1693	22.321	29.6727	17.0005	6	+	2	2894601,2898446,	2895025,2898747,	727	intergenic	NA	C	Y	NA	-1.15379	-1.90449	NA
CUFF.49744.1	0.398567	0.617757	0.50535	0.824846	34.3151	27.523	6	+	5	8236366,8237531,8241208,8242848,8243731,	8236622,8237659,8241318,8242910,8243766,	596	intergenic	NA	C	NA	Y	-0.837713	0.842644	NA
CUFF.49755.3	2.6182	2.57038	5.05366	4.5702	16.4112	11.6638	6	+	3	8250254,8253574,8253782,	8250794,8253636,8253922,	745	intergenic	NA	C	NA	Y	0.81338	0.338791	Y
CUFF.49804.1	0.0227442	0.203714	0.207929	0.151076	15.4599	9.43472	6	-	4	8757709,8764440,8767387,8769448,	8757956,8764819,8767446,8769635,	876	intergenic	NA	C	Y	NA	-1.01587	-1.9484	NA
CUFF.49804.2	0.158572	0.270422	0.166305	0.170169	11.6767	6.309	6	-	3	8762016,8767387,8769725,	8764819,8767446,8773861,	7001	intergenic	NA	C	Y	NA	-1.15567	-2.02777	NA
CUFF.50323.3	0.063467	0.112389	0.0486506	0.11797	51.9169	26.842	6	+	10	18319899,18321940,18323953,18324308,18325315,18326268,18327345,18328203,18329556,18330791,	18320064,18322078,18324067,18324506,18325424,18326404,18327485,18328274,18329624,18331205,	1563	intergenic	NA	C	NA	Y	5.61061	0.914367	Y
CUFF.50879.3	0.00674477	0.00743868	0.0206989	0.0531371	4.93855	4.49473	6	+	2	28952702,28953536,	28952963,28955024,	1751	intronic	NA	C	NA	NA	0.788985	-1.09843	NA
CUFF.50981.1	0.733156	0.646432	0.958995	0.925501	2.14231	0.763249	6	-	2	29390555,29397864,	29395121,29398510,	5214	intergenic	NA	C	Y	NA	-1.08589	-2.40752	NA
CUFF.51013.1	0.323702	0.245157	0.8992	0.597698	1.09244	0.586591	6	-	2	29481354,29482332,	29482017,29482887,	1220	intergenic	NA	C	Y	NA	-1.05916	-1.60662	NA
CUFF.51267.1	18.6108	17.9001	18.6619	19.7661	21.6011	16.2834	6	-	2	35330234,35339695,	35330752,35339906,	731	intergenic	NA	C	Y	NA	-0.946625	-2.57142	NA
CUFF.51276.1	1.29905	1e-05	0.955457	0.401694	2.35337	0.45909	6	-	2	21457125,21462243,	21457253,21462324,	211	intergenic	NA	C	NA	Y	0.245848	0.097624	NA
CUFF.51303.1	2.72104	2.94125	4.95566	2.84056	5.3244	2.42537	6	-	2	35770335,35774218,	35774087,35774239,	3775	intergenic	NA	C	NA	NA	-0.36911	-0.590914	NA
CUFF.51465.2	1e-05	1e-05	1e-05	1e-05	1.52399	1.32848	7	+	2	777109,777489,	777140,777811,	355	intergenic	NA	C	Y	NA	-1.05182	-0.79227	NA
CUFF.51551.1	2.25834	1.44609	0.951462	1.86538	3.12312	0.955341	7	-	2	1094716,1095462,	1094802,1095627,	253	intergenic	NA	C	Y	NA	-1.00798	-1.09157	NA
CUFF.51776.3	0.13387	0.354076	0.6352	0.297119	1.66219	0.501462	7	+	2	3487220,3491108,	3487311,3491386,	371	intronic	NA	C	NA	NA	-0.918117	-0.441139	NA
CUFF.52117.1	9.1782	10.7596	8.96972	14.1786	15.5516	14.3762	7	+	3	10291818,10295853,10308772,	10292443,10296115,10309980,	2098	intergenic	NA	C	NA	NA	3.7559	0.47864	Y
CUFF.52571.1	0.534026	1e-05	1.27737	0.046179	1.08692	0.197631	7	-	2	18162222,18168837,	18168764,18169331,	7038	intronic	NA	C	NA	NA	11.2081	-1.39523	Y
CUFF.52827.1	2.15205	1.82759	2.25276	2.61959	8.38981	3.04712	6	+	2	3554162,3554929,	3554720,3554950,	581	intergenic	NA	C	Y	NA	-0.962579	-0.957454	NA
CUFF.53195.1	1e-05	1e-05	1e-05	1e-05	6.48095	2.96277	7	+	2	30217411,30217883,	30217495,30218206,	409	intergenic	NA	C	Y	NA	-1.06969	-1.87162	NA
CUFF.53384.2	0.000915533	0.000881117	0.119796	0.000502204	1.01587	0.000944167	7	-	2	34112024,34115737,	34115593,34115815,	3649	intergenic	NA	C	Y	NA	-0.943416	-2.39359	NA
CUFF.53568.1	0.9678	0.672372	1.41305	1.11081	1.59672	1.507	7	-	2	38582558,38590670,	38585274,38590694,	2742	intergenic	NA	C	NA	NA	0.0151027	-1.16841	NA
CUFF.53583.1	0.275626	0.294001	1.03576	0.631879	0.645845	0.313167	7	+	1	38899006,	38899292,	287	intergenic	NA	C	Y	NA	-1.0469	-0.989533	NA
CUFF.54286.1	0.632198	0.712009	0.628775	0.65762	1.00617	0.9516	8	-	2	10147220,10150197,	10149690,10150591,	2866	intergenic	NA	C	NA	NA	-0.381487	-1.80802	NA
CUFF.55471.1	2.60739	2.39128	4.03	2.64782	3.83179	2.56469	8	-	3	27701492,27704031,27706932,	27702017,27704158,27709449,	3172	antisense	NA	C	NA	NA	-0.439356	-2.17485	NA
CUFF.5652.1	0.910247	1.21813	1.82048	2.05291	2.01177	1.37718	1	-	2	34647865,34648632,	34648182,34648691,	378	antisense	NA	C	Y	NA	-1.39196	-2.82472	NA
CUFF.5701.3	5.79009	5.39403	5.61168	6.55733	15.0642	15.0794	10	+	3	8674003,8676730,8682916,	8674036,8682777,8683194,	6361	intergenic	NA	C	Y	NA	-0.916648	-1.64878	NA
CUFF.57033.2	10.7627	11.6224	15.8234	13.4878	20.2337	12.9551	9	-	1	16266169,	16269167,	2999	intergenic	NA	C	Y	NA	-0.729523	-2.75003	NA
CUFF.57263.1	0.178793	0.193905	0.383565	0.350468	2.57947	2.12665	9	-	2	10726849,10729465,	10726924,10729620,	232	intergenic	NA	C	Y	NA	-0.953491	-1.30061	NA
CUFF.57314.1	2.66297	2.5826	2.69091	2.51688	3.15028	1.91012	9	-	3	18180720,18181262,18181439,	18181137,18181357,18181560,	636	intronic	NA	C	NA	Y	2.22216	-0.218825	Y
CUFF.5757.1	7.82509	7.55113	7.77364	7.68659	11.9464	8.29155	10	+	2	10895450,10897915,	10895625,10899117,	1379	intergenic	NA	C	NA	NA	1.04572	-2.11304	NA
CUFF.57592.1	2.13931	1.67977	2.86674	2.56095	2.7335	2.30154	9	+	2	25527497,25530069,	25527658,25530195,	289	intergenic	NA	C	Y	NA	-1.23126	-0.820455	NA
CUFF.57859.1	8.25463	8.4673	7.2891	6.90437	10.5673	6.48672	LG5	-	2	5368,6728,	6344,7248,	1498	intergenic	NA	C	NA	NA	-0.148304	-0.887493	NA
CUFF.57892.2	7.37472	6.36641	6.07924	5.38736	8.42249	4.69578	LGE22	+	2	438098,451338,	438333,451494,	393	intergenic	NA	C	NA	NA	-1.2066	-0.073597	NA
CUFF.57892.3	3.63012	3.52684	6.46024	4.33003	9.05652	4.83831	LGE22	+	2	448414,451338,	448755,451494,	499	intergenic	NA	C	Y	NA	-0.851703	-1.43607	NA
CUFF.57914.1	0.93393	1.383	1.47429	3.46404	19.9564	13.3459	LGE22	+	3	833146,834482,834867,	833233,834643,834919,	303	intergenic	NA	C	Y	NA	-1.29143	-0.872132	NA
CUFF.58383.2	0.567979	0.0212638	0.358877	0.112942	1.0997	0.38512	Un	-	2	616987,617329,	617118,617469,	273	intergenic	NA	C	Y	Y	-0.999825	-0.872715	NA
CUFF.58410.1	1.72866	1.82972	2.30563	1.53473	3.00626	1.75671	Un	+	2	1015698,1015894,	1015732,1016196,	338	intergenic	NA	C	Y	Y	-1.12514	-1.22113	NA
CUFF.58543.1	0.374086	0.384176	1.6804	1.32612	0.955098	0.456489	Un	+	2	2161343,2163297,	2161854,2163328,	544	intergenic	NA	C	NA	NA	-0.218986	-2.64592	NA
CUFF.58841.1	0.699094	0.704224	0.570399	0.68615	1.28259	0.733926	Un	-	2	5899927,5904165,	5903770,5904399,	4079	antisense	NA	C	NA	Y	1.78181	-2.93783	NA
CUFF.58894.1	1.99691	1.48398	1.2512	1.47528	2.9792	2.43515	Un	-	2	6215679,6219266,	6216340,6219308,	705	intergenic	NA	C	NA	NA	-0.0564689	-0.449598	NA
CUFF.59004.1	1.15652	0.847258	1.82719	0.984011	1.69255	2.14844	Un	+	1	7817575,	7818811,	1237	intergenic	NA	C	NA	NA	1.52595	-0.742606	Y
CUFF.59245.1	0.631655	0.936923	0.589322	0.756924	1.41444	0.56962	Un	+	3	9691339,9692331,9693135,	9691615,9692452,9693149,	414	intergenic	NA	C	Y	NA	-1.02644	-0.854456	NA
CUFF.59382.2	0.616059	0.57666	0.850438	0.542762	1.06035	0.534309	Un	+	1	11577369,	11579237,	1869	intergenic	NA	C	NA	Y	0.213878	-1.69559	Y
CUFF.59767.1	3.29258	2.28715	4.394	4.40606	6.35212	3.50455	Un	-	2	15469589,15471277,	15470672,15471280,	1088	intergenic	NA	C	Y	NA	-0.693624	-1.40282	NA
CUFF.59932.1	0.938634	0.803578	1.13683	0.712957	1.62977	0.893141	Un	-	3	17394922,17396692,17397563,	17396584,17396799,17397633,	1842	intergenic	NA	C	NA	NA	1.03222	-1.02166	Y
CUFF.60032.2	0.633701	0.124599	1.74115	0.215575	2.74835	0.273171	Un	-	2	18561020,18561221,	18561128,18561414,	303	intergenic	NA	C	Y	NA	-1.26448	-0.968289	NA
CUFF.60108.2	5.36497	4.63726	4.26844	2.47663	9.76942	6.81985	Un	-	3	19285480,19285743,19287078,	19285621,19285789,19287182,	294	intergenic	NA	C	NA	NA	1.22873	0.39037	Y
CUFF.6013.1	1.34811	1.35822	2.00882	2.0678	2.32142	1.48869	10	+	1	14738197,	14740601,	2405	intergenic	NA	C	Y	NA	-0.758141	-2.46458	NA
CUFF.60171.1	23.1274	24.3237	33.1074	25.1089	30.7234	14.6427	Un	+	2	19862797,19862993,	19862921,19863112,	245	intergenic	NA	C	NA	NA	0.618354	-0.730897	Y
CUFF.60719.2	0.562122	0.763966	0.539715	0.705864	1.08283	0.7245	Un	+	1	25530989,	25533572,	2584	intergenic	NA	C	Y	Y	-0.811376	-1.30887	NA
CUFF.60810.1	11.3594	12.6062	19.3582	14.31	14.7434	12.0996	Un	-	4	26579002,26579244,26580074,26580742,	26579168,26579375,26580279,26580915,	679	intergenic	NA	C	NA	NA	4.38581	2.45521	Y
CUFF.60811.1	136.619	121.232	131.146	163.799	192.443	165.375	Un	-	2	26538782,26540441,	26538912,26540511,	202	intergenic	NA	C	NA	NA	-0.824312	-0.209608	Y
CUFF.6096.1	2.10135	1.57071	1.94469	1.30257	2.2893	1.51503	1	+	2	92582344,92585530,	92582626,92585673,	427	intergenic	NA	C	Y	NA	-1.06115	-1.87575	NA
CUFF.61277.1	0.195966	0.306396	0.594176	0.838042	3.20749	2.38035	Un	+	2	30979446,30981541,	30980416,30982555,	1986	intergenic	NA	C	NA	NA	-1.1032	-1.20778	Y
CUFF.61388.1	0.456254	0.538818	0.261469	0.470929	0.905807	1.10992	Un	+	2	32481355,32483313,	32482069,32483339,	742	intergenic	NA	C	NA	NA	-1.17732	-0.37536	NA
CUFF.61464.1	15.623	16.3701	18.4667	17.4713	19.1722	17.3763	Un	-	2	33454646,33455154,	33454768,33455237,	207	intergenic	NA	C	Y	NA	-1.252	-0.971145	NA
CUFF.61464.3	3.05935	3.24823	4.69544	4.6294	5.96172	4.24301	Un	-	4	33454646,33454930,33455017,33455099,	33454826,33454956,33455038,33455237,	369	intergenic	NA	C	Y	NA	-1.14657	-0.960082	NA
CUFF.61466.1	3.5591	2.7535	2.79625	2.29517	4.10614	2.98981	Un	+	2	33452570,33452719,	33452625,33453713,	1051	intergenic	NA	C	NA	NA	1.17618	0.094501	NA
CUFF.61466.2	4.23292	5.71687	7.90274	8.43955	7.79571	6.17172	Un	+	2	33452619,33453186,	33452625,33453713,	535	intergenic	NA	C	NA	NA	0.0674326	-0.556167	NA
CUFF.61533.1	0.142761	0.232054	1.23921	0.824534	0.519021	0.285792	Un	-	2	34159538,34159784,	34159687,34160484,	851	intergenic	NA	C	Y	NA	-1.16452	-0.782444	NA
CUFF.6177.1	67.3674	63.982	62.4828	64.1505	71.8729	50.276	10	+	5	14914842,14920288,14921058,14925167,14930572,	14914914,14920356,14921144,14925227,14930862,	581	intergenic	NA	C	NA	Y	-1.0737	0.147847	NA
CUFF.61787.2	3.67245	3.56324	4.23768	3.52852	4.19205	2.63804	Un	-	3	36331469,36332085,36333677,	36331771,36332846,36334078,	1467	intergenic	NA	C	NA	Y	0.614083	-2.51725	Y
CUFF.61871.2	0.860926	0.895905	0.604669	1.2303	1.63786	1.196	Un	-	1	37343990,	37345786,	1797	intergenic	NA	C	Y	NA	-1.06826	-2.32934	NA
CUFF.61879.2	0.38125	0.461849	0.193746	0.597884	1.7401	1.1134	Un	-	2	37420837,37423088,	37421802,37423339,	1218	intergenic	NA	C	Y	NA	-0.678273	-1.87928	NA
CUFF.62095.2	2.04848	2.15442	2.90007	2.30475	2.70827	2.4978	Un	+	3	40108661,40110873,40111800,	40109177,40110948,40111842,	636	intergenic	NA	C	NA	NA	0.245677	0.047471	Y
CUFF.62124.1	18.0303	16.3148	17.2919	16.5817	24.3976	19.3191	Un	-	3	40465528,40466514,40466887,	40465624,40466745,40466896,	339	intergenic	NA	C	NA	NA	0.116357	0.00325	NA
CUFF.62299.1	28.5684	24.8805	29.3282	31.383	42.0993	29.9385	Un	+	4	42266146,42266654,42267239,42267384,	42266463,42266819,42267317,42267442,	622	intergenic	NA	C	NA	NA	3.1829	1.74939	Y
CUFF.62304.2	2.91172	2.87119	4.95953	3.04731	4.44295	3.00711	Un	-	1	42408112,	42408576,	465	intergenic	NA	C	Y	NA	-1.52675	-0.770027	NA
CUFF.62333.1	1.36974	1.30354	1.38236	1.07261	2.03736	1.07722	Un	-	5	42620356,42620524,42621038,42621327,42622275,	42620436,42620646,42621160,42621449,42623930,	2106	intergenic	NA	C	NA	NA	0.907653	-1.85247	Y
CUFF.62363.1	11.6574	12.6408	12.8073	10.5624	16.5092	15.3243	Un	+	2	42926233,42926874,	42926768,42926987,	650	intergenic	NA	C	NA	NA	-0.107945	-0.606665	NA
CUFF.62468.2	6.1657	5.84719	4.83069	4.30827	7.08757	4.33551	Un	-	2	43788621,43789878,	43789038,43790366,	907	intergenic	NA	C	Y	NA	-0.697741	-1.95285	NA
CUFF.62527.2	0.825492	0.534187	1.1226	0.434789	1.62193	0.456799	Un	-	2	43504908,43514287,	43513918,43516009,	10734	intergenic	NA	C	Y	Y	-0.765809	-2.83521	NA
CUFF.62566.1	1.10281	0.766323	1.5184	1.30593	1.41024	1.24448	Un	-	1	44572720,	44574840,	2121	intergenic	NA	C	Y	NA	-0.610415	-0.777918	NA
CUFF.62570.1	1.65648	0.764402	0.969168	1.57182	4.90847	4.04053	Un	-	3	44575521,44576197,44578213,	44576088,44576326,44578406,	892	intergenic	NA	C	NA	NA	1.3588	0.941873	Y
CUFF.62632.1	2.6652	3.22128	1.94741	3.17812	4.05769	0.995702	Un	-	2	45133426,45134459,	45133555,45134630,	302	intergenic	NA	C	NA	NA	0.224122	0.736429	Y
CUFF.6265.1	9.80126	9.33072	7.35257	8.88029	26.4469	16.5149	10	-	2	19868877,19869247,	19869139,19869479,	496	intergenic	NA	C	NA	NA	-0.564882	-0.409809	NA
CUFF.62721.2	1.03519	2.95e-05	1.49795	0.000166953	2.79941	0.000107581	Un	-	2	45936409,45939794,	45936650,45939848,	297	intergenic	NA	C	NA	NA	1.90845	-0.955276	NA
CUFF.62772.1	1.37944	1.01842	0.53002	0.604988	1.75786	0.713295	Un	+	2	46436118,46437008,	46436473,46437084,	433	intergenic	NA	C	NA	NA	0.677368	-1.13889	Y
CUFF.62814.1	3.93891	1.78797	1.05423	1.21174	4.99194	2.31392	Un	+	1	47150858,	47151540,	683	intergenic	NA	C	Y	NA	-0.988143	-1.18597	NA
CUFF.63036.1	0.0304421	1.3e-05	1.02e-05	0.0201898	2.81424	0.849107	Un	-	2	49349681,49351409,	49351218,49353174,	3304	intergenic	NA	C	Y	NA	-0.665746	-2.78363	NA
CUFF.63036.2	1.67e-05	0.0235102	0.0292585	1.58e-05	18.5204	10.1027	Un	-	1	49349681,	49353174,	3494	intergenic	NA	C	Y	NA	-0.673122	-2.65045	NA
CUFF.63136.3	0.0886204	0.116031	0.0228993	0.000140514	1.59323	1.49367	Un	+	3	50707147,50709048,50709730,	50708716,50709132,50709824,	1750	antisense	NA	C	NA	NA	-0.834929	-0.427958	NA
CUFF.63220.3	1.23461	1.09503	2.7561	1.24407	1.41759	1.08702	Un	+	1	51755843,	51756317,	475	intergenic	NA	C	NA	NA	-0.470009	-1.24495	NA
CUFF.63346.1	7.76326	3.97492	10.2189	13.5277	120.351	93.7623	Un	-	3	53163567,53165050,53166417,	53163627,53165188,53166505,	289	intergenic	NA	C	NA	NA	1.28196	0.180188	NA
CUFF.63449.1	17.9531	18.0991	24.9748	19.7184	22.7496	20.2189	Un	+	2	54340761,54341596,	54341003,54341652,	300	intergenic	NA	C	NA	NA	0.897786	0.443836	NA
CUFF.63456.1	47.6676	40.1484	46.8817	54.7134	68.7007	50.5556	Un	+	2	54582849,54583748,	54583004,54583854,	263	intergenic	NA	C	NA	NA	-0.828693	-0.61476	Y
CUFF.63599.2	2.24036	1.84829	2.51131	1.97829	5.03197	1.85448	Un	-	1	55884300,	55884814,	515	intergenic	NA	C	NA	NA	0.152753	-0.451602	NA
CUFF.63600.1	34.9	30.3339	35.7458	29.3043	41.8037	34.3662	Un	-	2	55885057,55885334,	55885254,55885574,	439	intergenic	NA	C	NA	NA	1.11539	0.444479	NA
CUFF.63624.1	10.7483	9.47644	9.83461	12.1148	13.5231	9.31512	Un	-	3	55890367,55890486,55891439,	55890418,55891083,55891457,	669	intergenic	NA	C	Y	NA	-0.754399	-0.85652	NA
CUFF.63624.2	6.52362	6.87894	5.66071	5.7739	10.9608	10.6893	Un	-	2	55890485,55891439,	55891104,55891450,	632	intergenic	NA	C	Y	NA	-0.746986	-0.990099	NA
CUFF.63638.1	0.59521	0.203781	0.83188	0.500276	8.74538	6.75524	Un	-	2	56211639,56212325,	56211959,56212752,	749	intergenic	NA	C	NA	NA	0.411104	0.188564	NA
CUFF.6364.1	2.40635	1.83818	2.70907	2.09775	2.45359	2.52245	10	-	2	20494457,20495147,	20494848,20495572,	818	intergenic	NA	C	Y	NA	-0.783543	-1.48241	NA
CUFF.63697.1	1.71221	3.79755	1.80892	3.02555	6.32342	2.28817	Un	+	2	56696458,56697327,	56696593,56697496,	306	intergenic	NA	C	NA	Y	1.53536	0.760434	Y
CUFF.63732.1	4.8425	4.47807	4.73446	3.31838	7.17488	5.32201	Un	+	2	56925885,56926520,	56925928,56926821,	346	intergenic	NA	C	Y	NA	-1.08934	-1.40396	NA
CUFF.64053.2	84.2777	80.3528	91.5903	105.296	146.77	113.515	Un	+	3	59976614,59976900,59977827,	59976637,59977047,59978053,	399	intergenic	NA	C	NA	Y	2.25238	1.77705	Y
CUFF.6414.1	0.631468	0.467187	0.442203	0.201998	7.77917	7.65615	10	-	2	20127824,20128000,	20127911,20128409,	498	intronic	NA	C	Y	Y	-1.06823	-2.77292	NA
CUFF.64340.2	2.00897	1.03419	2.50301	1.29421	2.97181	1.3705	Un	+	3	63056220,63056472,63056814,	63056368,63056548,63057084,	497	intergenic	NA	C	NA	NA	0.044679	-1.27889	Y
CUFF.64459.1	3.98487	4.46987	4.7061	4.38557	6.46521	3.52704	Un	-	2	63985901,63986724,	63986245,63986886,	508	intergenic	NA	C	NA	NA	1.61631	1.56635	NA
CUFF.64503.1	1.126	0.890419	0.862246	1.22396	1.8425	1.44405	Un	+	1	64325367,	64325659,	293	intergenic	NA	C	Y	NA	-1.26061	-2.12132	NA
CUFF.64805.1	5.02952	3.05918	3.77315	2.84787	5.20343	3.92627	Un	+	3	67205238,67206223,67207013,	67205689,67206355,67207159,	732	intergenic	NA	C	NA	NA	2.65862	1.24137	NA
CUFF.64873.1	0.56855	0.455445	1.10303	0.470222	1.98718	0.844765	Un	-	2	67984619,67986047,	67984746,67987884,	1966	intergenic	NA	C	NA	NA	1.27892	-0.402118	Y
CUFF.64978.1	2.74718	0.00315951	0.00261963	0.609208	8.3631	2.96759	Un	-	3	69272702,69272841,69273335,	69272704,69272992,69273770,	591	intergenic	NA	C	NA	NA	2.14501	0.846085	Y
CUFF.64982.2	1.26e-05	0.52305	4.78e-05	0.00835379	2.37607	2.30825	Un	+	3	69240076,69246126,69246993,	69240150,69246171,69247110,	239	intergenic	NA	C	NA	NA	-1.17846	-0.00323	NA
CUFF.64986.1	17.2007	20.7036	23.528	21.8055	28.0205	13.7474	Un	+	2	69221938,69222622,	69222158,69222746,	346	intergenic	NA	C	NA	Y	2.11109	0.551263	Y
CUFF.65102.3	1.6318	1.41251	2.64017	3.66797	4.55411	2.54279	Un	+	1	70206241,	70207141,	901	intergenic	NA	C	Y	NA	-0.702401	-0.534569	NA
CUFF.65511.1	1.66476	0.115005	1.70942	0.311932	5.59797	0.942798	Un	-	1	74433304,	74434269,	966	intergenic	NA	C	NA	Y	1.77702	-0.995121	Y
CUFF.65566.1	2.06327	1.30355	1.60961	1.56122	2.68626	1.03081	Un	+	3	74984208,74984724,74985314,	74984484,74984890,74985397,	528	intergenic	NA	C	NA	NA	1.65394	0.854569	NA
CUFF.65688.1	0.466146	0.45115	0.245543	0.435079	1.33268	1.0052	Un	+	3	76055913,76057926,76058096,	76056306,76058003,76058102,	479	intergenic	NA	C	Y	NA	-1.33175	-0.849226	NA
CUFF.65780.1	0.977492	0.365495	1.84036	0.938442	1.84329	1.45879	Un	-	2	76509539,76511213,	76511100,76511583,	1933	intergenic	NA	C	NA	NA	0.348632	-1.72798	NA
CUFF.65785.2	31.75	32.8318	36.1408	33.2444	34.2586	33.0868	Un	+	3	77030737,77031275,77032303,	77030842,77031382,77032330,	242	intergenic	NA	C	NA	NA	-0.7567	0.091942	NA
CUFF.65785.3	7.81282	6.39504	7.19049	4.81639	9.23134	7.98642	Un	+	2	77031161,77032164,	77031382,77032204,	263	intergenic	NA	C	NA	NA	-0.901133	-0.199044	NA
CUFF.65912.1	42.8407	41.3257	35.556	29.8601	56.1873	29.1985	Un	-	2	77526406,77528188,	77527643,77528811,	1862	intergenic	NA	C	NA	NA	0.0702184	-0.208802	NA
CUFF.66034.1	1.35214	0.951423	1.38177	0.715663	1.6973	1.0706	Un	-	2	79630087,79632450,	79632293,79632942,	2700	intergenic	NA	C	NA	NA	1.33603	-1.72207	NA
CUFF.66113.1	32.54	28.2842	30.934	30.3165	41.8772	29.8577	Un	-	2	80596325,80597522,	80596389,80597680,	224	intergenic	NA	C	NA	NA	0.560122	-0.040354	NA
CUFF.66180.1	23.7131	22.0873	19.1555	20.2598	35.6862	26.129	Un	+	2	81184019,81185090,	81184366,81185147,	406	intergenic	NA	C	NA	Y	0.60842	-0.695122	Y
CUFF.66348.2	0.522005	1.01257	1.51498	0.958053	1.77525	1.13225	Un	+	2	82343574,82343693,	82343620,82343907,	262	intergenic	NA	C	NA	NA	-1.24109	-0.318026	NA
CUFF.66535.1	2.40719	2.95632	2.94518	2.72154	8.11505	4.40534	Un	-	4	84101537,84102212,84102396,84102852,	84101625,84102256,84102485,84103817,	1190	intergenic	NA	C	NA	NA	1.21978	1.03355	NA
CUFF.66890.1	0.543929	1.56904	2.64693	1.23604	2.83633	1.41491	Un	-	2	87817627,87818080,	87817880,87818119,	294	intergenic	NA	C	Y	NA	-1.13688	-0.815127	NA
CUFF.66890.2	0.202669	0.344264	0.70628	0.461996	1.05068	0.672854	Un	-	1	87817627,	87818119,	493	intergenic	NA	C	Y	NA	-1.13936	-0.583608	NA
CUFF.67066.1	1.25567	0.0374077	1.97008	0.156979	2.47398	0.451556	Un	+	3	89646606,89648529,89648772,	89646706,89648639,89649051,	492	intergenic	NA	C	NA	NA	2.35965	0.151108	Y
CUFF.67515.3	0.296253	0.430613	0.120125	0.668487	1.21968	1.00253	Un	+	2	94017117,94017870,	94017398,94018688,	1101	intergenic	NA	C	NA	NA	0.143112	-1.41387	Y
CUFF.67555.1	36.2453	32.5151	47.1807	38.7679	47.6418	35.6286	Un	-	6	94368068,94368361,94368646,94368815,94368996,94369195,	94368287,94368441,94368733,94368916,94369114,94369236,	652	intergenic	NA	C	NA	NA	3.48805	2.44299	Y
CUFF.67857.1	1.52244	1.5695	1.52437	1.16687	4.00954	1.85946	Un	-	5	97488907,97489404,97490507,97490692,97491105,	97488927,97489538,97490586,97490757,97491138,	336	intergenic	NA	C	NA	NA	1.05334	-0.567671	NA
CUFF.67938.1	0.762813	0.462555	1.61325	0.90123	0.827141	0.401584	Un	-	2	98283808,98285645,	98283873,98286130,	552	intergenic	NA	C	Y	Y	-1.11205	-1.42225	NA
CUFF.68168.2	1.19809	1.12542	1.51051	1.19689	1.46301	0.89716	Un	-	1	100313880,	100322386,	8507	intergenic	NA	C	Y	NA	-0.823778	-2.28708	NA
CUFF.68337.2	3.29992	3.04025	3.19537	3.23461	3.95492	3.6116	Un	-	1	102366751,	102368155,	1405	intergenic	NA	C	NA	NA	0.360263	0.670634	NA
CUFF.68428.2	4.36363	1.37151	7.36416	11.2378	15.301	8.88616	Un	+	2	102979680,102979874,	102979718,102980051,	217	intergenic	NA	C	NA	NA	0.742202	0.672778	NA
CUFF.68433.2	1.79154	1.511	1.97817	1.44098	2.17306	1.41879	Un	-	3	102998828,102999179,102999946,	102999100,102999285,103001264,	1699	intergenic	NA	C	NA	NA	-0.283758	-0.535285	NA
CUFF.68442.1	1e-05	0.693192	0.344023	0.361174	2.1002	1.57546	Un	+	2	103132965,103136330,	103133089,103136551,	347	intergenic	NA	C	NA	NA	0.121271	-1.79309	Y
CUFF.68546.1	0.279729	0.520516	0.932695	1.09178	0.843673	0.739404	Un	-	2	104167793,104168373,	104167939,104168940,	715	intergenic	NA	C	Y	Y	-1.00087	-2.95274	NA
CUFF.68575.2	0.0412212	1.02433	0.000171788	1.1659	2.21356	0.725901	Un	+	2	104236879,104237753,	104236885,104237966,	221	intergenic	NA	C	Y	NA	-1.31932	-0.984631	NA
CUFF.68672.3	1.04863	0.0024903	0.809834	0.94945	1.42135	1.09243	Un	-	2	105102491,105103440,	105103374,105103607,	1052	intergenic	NA	C	Y	NA	-1.5103	-0.877453	NA
CUFF.68795.1	3.41202	3.04873	6.8303	6.0889	20.34	9.52504	Un	-	2	104211520,104213743,	104213061,104214368,	2168	intergenic	NA	C	NA	NA	1.61971	-1.69446	Y
CUFF.68795.2	1.46869	1.09604	3.98718	3.28009	6.27829	3.12516	Un	-	1	104211520,	104214368,	2849	intergenic	NA	C	NA	NA	1.56392	-2.08656	Y
CUFF.69133.1	2.88059	1.94762	1.73367	1.38197	4.29483	2.01109	Un	-	2	110196664,110197816,	110197268,110198106,	896	intergenic	NA	C	NA	NA	-0.108671	-2.57781	NA
CUFF.69162.1	3.93494	4.38565	3.99575	5.95744	25.6567	18.589	Un	-	2	108698145,108704391,	108699483,108704393,	1342	intergenic	NA	C	Y	NA	-1.24892	-2.52928	NA
CUFF.69270.1	1e-05	1e-05	1e-05	5.84e-05	3.31261	2.7284	Un	+	2	111600227,111600586,	111600321,111600830,	340	intergenic	NA	C	NA	NA	-1.05784	0.10646	NA
CUFF.69288.1	2.37924	3.24568	5.12286	5.37908	9.68986	3.62273	Un	+	2	111795062,111796184,	111795391,111796219,	366	intergenic	NA	C	NA	NA	0.305747	-0.625996	NA
CUFF.69403.3	0.79685	0.444862	0.903585	0.308465	1.17209	0.759552	Un	-	2	112977391,112978683,	112977708,112978884,	520	intergenic	NA	C	NA	NA	-0.192573	-0.352793	NA
CUFF.69495.1	0.153694	0.346456	2.64436	1.47299	1.19475	0.0978853	Un	-	3	113941186,113942072,113942856,	113941451,113942130,113942898,	368	intergenic	NA	C	Y	NA	-0.996964	-0.781713	NA
CUFF.69555.1	7.36919	7.24069	6.94228	6.09347	8.10273	4.89956	Un	+	2	114431300,114432836,	114432646,114432858,	1370	intergenic	NA	C	NA	NA	0.920376	-0.895658	NA
CUFF.69573.1	10.3013	10.3472	13.2057	11.4295	16.1415	11.2264	Un	+	3	114481422,114481765,114482432,	114481640,114482272,114482679,	975	intergenic	NA	C	NA	Y	2.29048	1.16283	NA
CUFF.69659.1	11.3341	13.6682	14.5943	11.0621	18.0166	13.3542	Un	+	3	115327060,115327178,115327525,	115327088,115327397,115327596,	321	intergenic	NA	C	Y	Y	-1.01908	-0.943415	NA
CUFF.69676.2	4.64346	3.79327	4.69711	2.77724	11.7424	9.70311	Un	-	3	115471867,115472107,115472218,	115472019,115472148,115472281,	259	intergenic	NA	C	NA	NA	-1.09684	-0.076735	NA
CUFF.69762.1	1.2671	0.270797	2.48136	1.70789	2.11852	1.7657	Un	+	2	116421909,116422433,	116422015,116422559,	234	intergenic	NA	C	NA	Y	2.15914	0.270587	Y
CUFF.70213.1	10.9867	11.9832	18.5755	15.5805	15.3528	12.0158	Un	-	5	120972431,120972537,120972731,120972905,120973194,	120972458,120972617,120972823,120972976,120973246,	327	intergenic	NA	C	NA	NA	1.64241	2.04824	Y
CUFF.70386.1	1.40778	2.88091	3.10113	0.421207	5.48775	3.49055	Un	-	2	122334037,122336075,	122334100,122336232,	222	intergenic	NA	C	Y	NA	-0.994925	-0.536205	NA
CUFF.70410.1	0.319611	0.700581	1.75537	0.659552	1.22284	0.746332	Un	-	3	122605336,122612390,122613402,	122605355,122612507,122613475,	212	intergenic	NA	C	NA	NA	0.808207	-0.033525	NA
CUFF.70481.1	1.97472	1.73597	1.61042	1.40266	2.3063	1.50154	Un	-	5	123065393,123065841,123066080,123066453,123066816,	123065627,123065899,123066132,123066542,123067560,	1182	intergenic	NA	C	NA	NA	1.89114	-1.1656	NA
CUFF.70928.1	0.693983	0.718088	1.02713	0.589668	1.64023	1.07622	Un	-	3	128024873,128025374,128025533,	128024932,128025458,128025697,	310	intergenic	NA	C	NA	NA	0.670768	0.167139	Y
CUFF.70929.2	0.435064	0.521424	0.158858	0.287967	1.0358	1.78e-05	Un	-	2	128026347,128028279,	128027061,128028289,	726	intergenic	NA	C	NA	NA	0.875885	1.03183	NA
CUFF.71086.1	5.22706	5.02839	4.52407	4.34773	7.98085	3.83314	Un	-	2	129219402,129220426,	129220278,129220479,	931	intergenic	NA	C	NA	NA	-0.125159	0.821624	NA
CUFF.71220.3	0.945755	0.539001	1.87708	1.19559	1.68523	1.51489	Un	+	2	130560429,130561362,	130560937,130561397,	545	intergenic	NA	C	NA	NA	-0.566091	0.350215	NA
CUFF.71243.1	24.4057	21.5636	28.572	28.2394	32.0835	18.917	Un	-	2	130784304,130784734,	130784651,130784755,	370	intergenic	NA	C	Y	NA	-1.01554	-0.863976	NA
CUFF.71270.1	0.467174	0.363521	0.965727	0.934182	1.28766	0.510808	Un	+	3	131122144,131122832,131123436,	131122304,131122932,131123690,	517	intergenic	NA	C	NA	NA	1.68869	0.22941	NA
CUFF.71271.1	1.7787	1.19473	1.19241	1.78265	4.62838	1.68014	Un	+	4	131125235,131125954,131126974,131127492,	131125272,131126012,131127084,131127572,	289	intergenic	NA	C	NA	NA	1.24794	0.333524	Y
CUFF.71338.3	0.612761	0.0758321	1.42023	0.135647	2.57007	0.468044	Un	-	1	131518196,	131525352,	7157	intergenic	NA	C	Y	NA	-1.11728	-2.27346	NA
CUFF.71347.1	0.415049	0.329468	0.885507	0.862152	6.87289	5.26776	Un	+	2	131817042,131817320,	131817239,131817423,	302	intergenic	NA	C	NA	NA	1.13971	0.254748	NA
CUFF.71373.1	0.559141	0.652834	1.40956	1.37722	1.36902	0.969041	Un	-	2	131893024,131893489,	131893239,131893542,	270	intergenic	NA	C	NA	NA	-0.313103	0.412102	NA
CUFF.71474.1	2.58451	2.92775	2.85117	2.95049	4.51435	3.01094	Un	+	2	133144329,133145390,	133144703,133145886,	872	intergenic	NA	C	NA	NA	2.79863	0.739729	NA
CUFF.71476.1	0.45468	0.529636	0.966279	0.000516623	2.57313	0.996833	Un	-	2	133150045,133150457,	133150250,133150466,	216	intergenic	NA	C	Y	NA	-0.808621	-1.07283	NA
CUFF.71645.2	3.83875	3.91115	3.62806	5.04375	5.36043	3.46673	Un	-	3	134820493,134821295,134822250,	134820685,134821393,134822514,	557	intergenic	NA	C	NA	Y	0.3602	-1.38476	NA
CUFF.71710.1	2.19987	2.21982	2.52025	3.23995	10.2752	7.70425	Un	+	3	135939766,135940748,135941836,	135939981,135940885,135941908,	427	intergenic	NA	C	NA	NA	2.26109	1.91796	NA
CUFF.71753.2	3.98239	4.34893	5.82061	7.04537	6.72605	5.31527	Un	-	2	136061330,136061423,	136061335,136061779,	363	intergenic	NA	C	Y	NA	-1.29273	-1.79886	NA
CUFF.71805.2	2.27182	2.11453	2.11001	2.12235	2.9709	2.47587	Un	-	3	136590299,136592058,136594704,	136591450,136592126,136596360,	2878	intergenic	NA	C	NA	Y	0.251193	-2.9428	Y
CUFF.71821.1	13.8244	12.2804	12.277	13.8124	14.1963	11.1015	Un	+	2	137115828,137116254,	137116121,137116303,	344	intergenic	NA	C	Y	NA	-1.1671	-1.66243	NA
CUFF.71961.1	0.150749	0.0795643	0.317999	0.132459	4.25775	1.27879	Un	+	5	138684151,138684515,138684689,138686019,138686294,	138684309,138684556,138684715,138686054,138686407,	378	intergenic	NA	C	NA	NA	-0.516354	0.06926	NA
CUFF.71995.5	0.876407	1.41131	2.45126	0.942498	1.71487	0.774946	Un	+	2	138952497,138952830,	138952749,138952941,	365	intergenic	NA	C	Y	NA	-1.21467	-1.25191	NA
CUFF.72052.1	3.79019	3.61059	3.4315	3.81598	4.9586	4.15121	Un	+	2	139102017,139106027,	139102870,139108879,	3707	intergenic	NA	C	NA	NA	0.205993	-2.11821	Y
CUFF.7207.1	0.914463	0.875805	1.56929	0.826159	1.36512	0.772374	11	+	2	11087487,11091677,	11087556,11095732,	4126	intergenic	NA	C	NA	Y	11.6137	2.10202	NA
CUFF.7222.1	0.938849	0.179112	0.703533	0.211899	2.60537	1.05682	11	-	2	11394014,11394162,	11394060,11394487,	373	intergenic	NA	C	NA	NA	-0.759528	0.29817	NA
CUFF.72254.1	1.39565	1.08981	2.20016	1.97889	1.76677	1.64021	Un	-	4	141097617,141098815,141099535,141101393,	141097840,141098945,141099683,141101884,	996	intergenic	NA	C	NA	NA	2.43358	-0.258351	NA
CUFF.72301.1	16.357	16.9264	17.8154	11.6535	28.1302	14.796	Un	-	2	141544560,141545152,	141544629,141545305,	224	intergenic	NA	C	NA	NA	0.495365	0.001577	NA
CUFF.72311.2	0.645199	0.655123	1.25696	0.748674	0.866173	0.591035	Un	+	2	141617965,141618456,	141618333,141618671,	585	intergenic	NA	C	Y	NA	-0.879486	-0.726433	NA
CUFF.7242.1	0.671698	1.05941	1.89473	1.98566	7.35049	3.95243	11	+	2	11567704,11568588,	11567944,11568909,	563	intergenic	NA	C	NA	Y	-0.977314	0.549996	NA
CUFF.72450.1	2.84427	3.04591	4.5677	3.94509	4.40945	3.75245	Un	-	1	143063243,	143063620,	378	intergenic	NA	C	NA	NA	-0.863794	0.369297	NA
CUFF.72450.2	4.05661	5.10191	6.13765	5.53846	5.91335	5.05663	Un	-	2	143063243,143065273,	143063418,143065460,	364	intergenic	NA	C	NA	Y	1.06066	1.29719	Y
CUFF.72756.1	1.96109	2.05098	2.45141	1.98546	2.49869	2.11122	Un	+	2	145801109,145803636,	145803474,145804804,	3535	intergenic	NA	C	Y	NA	-0.716491	-1.77482	NA
CUFF.72812.2	0.654293	0.662492	1.57085	0.807534	1.78449	0.968139	Un	+	1	146528204,	146530421,	2218	intergenic	NA	C	Y	NA	-0.857827	-0.85983	NA
CUFF.7300.3	0.0981113	0.0638043	0.274455	0.154567	1.15221	0.354695	11	-	1	12111302,	12114259,	2958	antisense	NA	C	NA	Y	-0.712606	0.455976	NA
CUFF.73089.1	36.966	45.1438	43.1407	56.0125	70.3544	48.4045	Un	-	2	146892139,146893281,	146892912,146893373,	867	intergenic	NA	C	NA	Y	0.599747	-0.33954	NA
CUFF.732.1	1e-05	1e-05	0.324128	1e-05	1.4574	0.180471	1	+	2	19333224,19413452,	19333344,19413587,	257	intergenic	NA	C	NA	NA	-0.716648	0.639904	NA
CUFF.7328.1	2.2772	2.16835	1.44391	2.37585	3.63318	2.07441	11	-	2	11221061,11222680,	11221131,11222972,	364	antisense	NA	C	NA	NA	-0.663521	-0.169973	NA
CUFF.7329.2	5.21957	4.15343	1.9573	7.93385	9.2551	3.98605	11	-	3	11223261,11224824,11230819,	11223380,11224919,11231025,	423	antisense	NA	C	NA	Y	0.769314	0.801737	NA
CUFF.73360.1	2.81653	2.67749	2.22465	1e-05	4.99069	1.83287	Un	+	2	152528480,152528705,	152528554,152528892,	263	intergenic	NA	C	Y	NA	-1.23889	-0.860754	NA
CUFF.73810.1	39.3538	38.319	37.96	37.4497	54.2857	49.8701	Un	-	3	157586593,157587345,157587662,	157586884,157587443,157587665,	395	intergenic	NA	C	NA	NA	1.18233	0.426952	Y
CUFF.73820.1	0.75907	0.677211	1.00971	0.780373	0.979193	0.776824	Un	-	5	157614687,157615110,157615349,157618555,157619306,	157614713,157615214,157615525,157618674,157620232,	1356	intergenic	NA	C	NA	NA	3.91487	0.252557	NA
CUFF.73904.1	0.691228	0.592641	1.16551	0.701095	1.30431	0.981927	Un	+	3	157890585,157890798,157891013,	157890596,157890822,157891762,	787	intergenic	NA	C	NA	NA	-0.39067	-1.34988	NA
CUFF.73922.1	0.886834	1.20857	3.30236	2.58692	2.39284	1.54454	Un	+	2	158508524,158509571,	158509319,158509786,	1012	intergenic	NA	C	NA	NA	0.101914	0.371161	Y
CUFF.7396.3	3.31493	5.74985	2.17936	4.24278	17.8163	15.8373	11	+	2	11665482,11665720,	11665630,11666562,	992	intergenic	NA	C	NA	NA	2.18669	1.10089	Y
CUFF.73966.1	0.428492	0.841122	0.347331	0.551882	2.30721	1.76887	Un	-	4	159127547,159128362,159129640,159130961,	159127594,159128461,159129703,159131653,	905	intergenic	NA	C	NA	NA	1.47773	-0.348809	Y
CUFF.74163.2	0.45819	0.111979	0.701126	0.607404	1.72795	0.781795	Un	-	1	160527743,	160529318,	1576	intergenic	NA	C	Y	NA	-1.10825	-2.58463	NA
CUFF.7423.2	1.14815	0.817588	0.435556	0.573375	1.45033	0.749166	11	-	2	7893172,7896789,	7894518,7896827,	1386	intergenic	NA	C	Y	NA	-0.825256	-1.40118	NA
CUFF.74493.1	2.97298	2.87531	2.71034	3.05567	3.28665	2.04311	Un	-	2	164837565,164838669,	164838106,164840535,	2409	intergenic	NA	C	Y	NA	-1.1713	-2.61915	NA
CUFF.74558.2	1.89966	1.76266	1.62029	2.12792	2.45209	2.27186	Un	+	2	165607600,165609477,	165607996,165609792,	713	intergenic	NA	C	Y	Y	-0.944884	-1.90222	NA
CUFF.74691.1	53.6685	62.1943	67.1133	57.8343	73.0371	38.7977	Un	-	4	165318415,165318653,165318876,165319108,	165318570,165318791,165319027,165319196,	536	intergenic	NA	C	NA	NA	2.15784	0.929017	Y
CUFF.74693.2	13.6495	14.2814	19.4476	15.4452	17.4989	9.90796	Un	-	6	165321244,165321467,165322846,165323704,165323932,165324236,	165321382,165321586,165322868,165323844,165324054,165324560,	871	intergenic	NA	C	NA	NA	1.93208	0.028285	Y
CUFF.75034.3	1.09413	1.42062	1.99128	1.6226	1.43732	1.19973	Un	-	1	170673657,	170675046,	1390	intergenic	NA	C	NA	NA	1.55727	-1.83775	NA
CUFF.75094.2	0.30403	0.207565	0.0533899	0.058911	1.68815	0.770599	Un	-	7	171326805,171327673,171327854,171328273,171331042,171331696,171332372,	171327141,171327768,171327949,171328953,171331104,171331833,171332567,	1607	intergenic	NA	C	NA	Y	2.26715	0.247236	Y
CUFF.75230.1	2.27736	2.77724	3.40636	2.26331	3.47964	2.65063	Un	+	1	171985221,	171988273,	3053	intergenic	NA	C	Y	NA	-0.840047	-1.98927	NA
CUFF.75230.2	2.53718	2.29502	2.2457	1.83846	3.49564	3.27779	Un	+	2	171985293,171987017,	171985333,171988273,	1298	intergenic	NA	C	Y	NA	-0.977631	-1.74662	NA
CUFF.75371.1	17.6803	22.7314	23.9775	19.9301	34.9777	21.2344	Un	-	2	171425833,171431080,	171426887,171431110,	1086	intergenic	NA	C	NA	Y	0.0657319	-1.681	NA
CUFF.75391.1	1.34542	1.17522	0.793798	1.55866	5.04828	4.05464	Un	+	4	174397358,174397559,174411803,174412224,	174397444,174398042,174411851,174412364,	761	intergenic	NA	C	Y	Y	-0.974014	-0.582202	NA
CUFF.7575.1	0.492512	0.492626	0.545096	0.615157	1.37269	1.38881	11	+	2	16244945,16246248,	16245912,16246379,	1100	intergenic	NA	C	NA	NA	0.123072	-2.16331	NA
CUFF.76870.1	0.759402	0.829741	1.66415	1.0517	1.12217	0.739729	Z	+	2	29818893,29821751,	29820143,29823303,	2804	intergenic	NA	C	NA	NA	1.3908	1.69139	Y
CUFF.77336.1	14.532	12.2526	23.3707	17.5375	21.8212	10.719	Z	-	2	38514420,38515969,	38515339,38515972,	924	antisense	NA	C	Y	NA	-0.694955	-0.547045	NA
CUFF.77720.1	5.18623	4.97366	5.26543	5.08284	6.0629	5.25948	Z	-	2	46731960,46852250,	46735732,46852312,	3836	intergenic	NA	C	NA	Y	0.154358	-2.70612	NA
CUFF.7828.2	0.12129	1.08e-05	0.0804319	0.0703058	5.65297	5.14025	11	-	2	20502154,20505533,	20502981,20505816,	1112	antisense	NA	C	Y	NA	-0.615555	-0.898318	NA
CUFF.78969.1	0.326269	0.195431	1.77399	0.795231	0.420678	0.200534	Z	-	3	72401334,72401779,72403129,	72401633,72402494,72403910,	1798	antisense	NA	C	NA	Y	-0.385399	-1.05568	NA
CUFF.8154.1	7.0587	6.74621	7.57213	7.57016	8.14606	5.59897	12	-	2	3663277,3667416,	3665975,3667602,	2886	intergenic	NA	C	Y	Y	-0.91965	-2.70293	NA
CUFF.8306.1	106.321	91.4982	102.698	87.4011	152.859	92.4323	12	+	2	3421394,3425804,	3422027,3425804,	635	intergenic	NA	C	NA	NA	-0.0896933	0.282933	Y
CUFF.8332.4	4.52876	3.38982	4.09207	2.94589	6.05282	3.11076	12	+	5	5724352,5725280,5726782,5727707,5728302,	5724648,5725454,5726936,5727809,5728371,	800	intergenic	NA	C	NA	NA	1.25093	-0.716943	Y
CUFF.8469.2	0.535852	0.34275	0.223997	0.313192	1.94979	1.03525	12	+	4	8560170,8560702,8562304,8564156,	8560260,8560912,8562373,8564328,	545	intergenic	NA	C	Y	NA	-0.734829	-1.52298	NA
CUFF.854.3	6.84585	6.02236	6.60491	7.43753	8.70181	6.75529	1	+	3	14719506,14720245,14721860,	14719527,14721123,14725196,	4238	intergenic	NA	C	Y	NA	-0.934083	-2.99346	NA
CUFF.8544.1	1.15512	1.08518	2.03105	1.2284	1.53849	1.09118	11	+	2	19675648,19689775,	19675929,19689817,	325	antisense	NA	C	NA	NA	-1.16343	-0.281844	NA
CUFF.8549.1	7.19696	3.612	16.0984	13.9673	11.477	12.2865	11	-	1	19689865,	19690138,	274	intergenic	NA	C	Y	NA	-1.12877	-1.97193	NA
CUFF.8803.3	3.88246	4.23418	9.23346	9.34219	14.0717	6.93509	12	+	2	12098879,12099223,	12099138,12099480,	518	intergenic	NA	C	NA	NA	-0.601524	0.206602	NA
CUFF.8882.1	20.4125	21.3382	21.3746	20.9193	36.7049	22.5506	12	+	2	14749464,14750387,	14749558,14750956,	665	antisense	NA	C	Y	NA	-0.915712	-0.702498	NA
CUFF.8882.2	17.3284	14.4287	19.966	18.6444	28.32	21.1798	12	+	2	14749464,14750383,	14749558,14750956,	669	antisense	NA	C	Y	NA	-0.916485	-0.713728	NA
CUFF.9260.1	2.56076	2.73525	4.77245	3.14676	15.5087	6.42242	12	+	10	5209058,5213611,5217849,5219284,5220071,5220867,5221768,5222243,5223490,5224489,	5209402,5213858,5218037,5219763,5220186,5221002,5221925,5222328,5223816,5224831,	2428	antisense	NA	C	NA	NA	6.53461	0.621621	Y
CUFF.9260.4	3.08259	3.22103	4.7866	3.48428	14.6428	7.47612	12	+	11	5209967,5213611,5217849,5219284,5219644,5220071,5220867,5221768,5222243,5223490,5224489,	5210201,5213858,5218037,5219438,5219763,5220186,5221002,5221925,5222328,5223816,5224831,	2113	antisense	NA	C	NA	NA	6.4833	0.086868	Y
CUFF.9428.1	0.248677	0.437862	0.365547	0.34452	2.85621	1.30125	13	-	2	1797622,1804135,	1798151,1804326,	722	intergenic	NA	C	NA	Y	-0.0305211	-1.08657	NA
CUFF.9513.1	6.18973	3.01347	7.06972	5.61417	9.69674	4.83359	13	-	2	1038325,1039832,	1039739,1039919,	1503	intergenic	NA	C	Y	NA	-0.890195	-1.22048	NA
CUFF.9586.1	87.6847	82.2321	87.7793	80.6204	99.5939	71.7204	13	-	2	3433562,3434678,	3434398,3434741,	901	intergenic	NA	C	NA	Y	1.66437	-0.43025	Y
CUFF.9846.1	7.27539	6.58538	8.1634	7.70108	9.13276	5.64969	13	+	7	7037524,7038005,7038856,7040569,7041177,7041949,7042162,	7037554,7038279,7038951,7040802,7041196,7042064,7042677,	1288	intergenic	NA	C	NA	NA	6.04684	1.62674	Y
CUFF.9846.2	1.21105	1.18292	2.11382	1.86978	1.79758	1.51949	13	+	3	7039642,7041949,7042162,	7041196,7042064,7042677,	2187	intergenic	NA	C	NA	NA	3.8666	-0.834107	Y
CUFF.9874.1	2.00377	2.65678	3.19733	2.15318	3.9101	1.83405	13	+	1	7173207,	7173702,	496	intergenic	NA	C	Y	NA	-0.70149	-2.60608	NA
CUFF.60217.1	30.3028	30.1107	57.9322	41.6266	26.7567	28.7316	Un	-	2	20254552,20254676,	20254614,20254883,	271	intergenic	*	D	Y	NA	-0.98067	-1.04901	NA
CUFF.64836.1	125.882	110.183	203.001	144.281	61.9327	47.6818	Un	-	3	67571929,67572631,67573329,	67572026,67572708,67573377,	225	intergenic	*	D	NA	NA	1.18412	0.526485	NA
CUFF.10010.3	1.17215	1.35716	1.70307	1.35859	0.993683	0.762652	13	+	3	5438829,5444670,5444822,	5442031,5444728,5445047,	3488	intronic	NA	D	Y	NA	-1.00647	-2.26657	NA
CUFF.11496.1	1.34931	1.66335	2.42715	1.37018	1.46701	0.668114	13	+	2	16813062,16860388,	16813588,16860594,	734	antisense	NA	D	NA	NA	2.9449	1.48751	Y
CUFF.13153.4	5.6578	6.9174	7.30428	5.99058	2.98962	2.23414	15	-	8	8924752,8924942,8925293,8925674,8926033,8926386,8926888,8927490,	8924799,8925176,8925443,8925874,8926137,8926529,8927039,8927805,	1352	intergenic	NA	D	NA	Y	4.87635	0.316599	Y
CUFF.13958.5	0.472219	0.783614	1.16411	0.876539	0.562043	0.432215	17	-	2	10655583,10661769,	10660814,10661933,	5397	intronic	NA	D	NA	Y	1.45904	-1.73005	NA
CUFF.14229.2	2.96973	3.50551	3.87783	2.92545	2.07987	1.77589	18	+	4	1577966,1578629,1579629,1580343,	1578338,1578707,1580152,1581631,	2265	intergenic	NA	D	NA	Y	0.96818	-1.01334	Y
CUFF.14611.1	1.10517	2.94904	2.46936	3.28259	2.83463	1.72409	18	+	1	884670,	885031,	362	intergenic	NA	D	Y	NA	-1.02704	-1.91025	NA
CUFF.14885.2	0.732399	0.906256	1.13314	1.04692	0.897225	0.518884	18	-	1	6653602,	6655464,	1863	intergenic	NA	D	Y	NA	-0.947077	-2.79567	NA
CUFF.15158.1	4.67678	6.13662	6.71236	6.33776	5.73675	4.26529	19	+	2	775952,776297,	776057,778008,	1818	intergenic	NA	D	NA	Y	0.818523	-1.09424	NA
CUFF.15628.1	7.64123	9.74514	11.7331	9.44346	8.18795	4.69046	19	+	1	6843185,	6843441,	257	intergenic	NA	D	Y	NA	-1.08579	-1.82372	NA
CUFF.1581.3	3.43349	5.06099	4.67554	4.58061	4.85306	2.85906	1	+	6	41267326,41267837,41268685,41269252,41273719,41274357,	41267658,41267887,41268887,41269382,41273890,41276246,	2780	intergenic	NA	D	NA	NA	2.73576	-0.094835	NA
CUFF.17661.1	1.51034	1.87526	1.7712	1.76555	1.20494	0.990756	1A	+	2	284785,285741,	284924,287357,	1757	intronic	NA	D	NA	NA	0.0790206	-1.10752	NA
CUFF.1770.1	2.81889	5.73648	6.17036	2.57271	3.09105	3.57412	1	+	3	24409199,24409599,24425267,	24409461,24409659,24425305,	363	intronic	NA	D	NA	NA	-1.0726	-0.165941	NA
CUFF.17729.2	2.29459	3.37946	3.11585	2.99765	1.04713	0.837808	1A	-	6	490275,492677,494073,496000,497017,498308,	490392,492769,494164,496072,497112,498444,	609	intergenic	NA	D	NA	NA	2.64468	2.25548	Y
CUFF.18659.1	4.29024	5.5487	5.80647	4.99183	4.98203	3.42535	1A	+	4	48921258,48929789,48930019,48930858,	48922193,48929913,48930159,48931071,	1416	antisense	NA	D	NA	Y	4.23713	1.58975	Y
CUFF.19613.1	4.65889	5.34596	7.42749	6.15376	4.23354	3.59651	1A	+	2	66816792,66819407,	66817154,66820057,	1014	intergenic	NA	D	NA	NA	0.580493	-0.184681	NA
CUFF.20468.1	11.6661	15.4279	16.3482	15.2147	14.6779	11.7677	2	+	3	844028,845086,845846,	844231,845198,845924,	396	intergenic	NA	D	NA	Y	2.38739	1.58674	Y
CUFF.21178.1	0.184836	1.41164	1.00759	1.08522	1e-05	1e-05	2	-	2	4620759,4628156,	4620793,4628360,	240	antisense	NA	D	Y	NA	-1.04174	-1.89513	NA
CUFF.22080.1	3.30241	3.43962	3.6418	3.34186	3.02251	2.38277	2	+	1	32600466,	32600762,	297	intergenic	NA	D	Y	NA	-1.04907	-1.24303	NA
CUFF.22119.2	3.51863	3.94248	4.33814	2.96767	1.52225	0.625944	2	+	2	34275488,34275834,	34275761,34275886,	327	intergenic	NA	D	NA	NA	-1.03424	-0.49698	NA
CUFF.22288.4	1.61088	2.53149	2.44257	2.48784	2.00712	2.12521	2	+	4	41175317,41176178,41179091,41182401,	41175318,41176268,41181420,41183702,	3725	intergenic	NA	D	NA	Y	8.24897	-0.764057	Y
CUFF.22510.1	0.56784	0.681559	0.960842	1.09505	0.267682	0.361036	2	-	2	48040331,48040814,	48040625,48041049,	531	intronic	NA	D	Y	NA	-1.3072	-3.11956	NA
CUFF.23025.1	0.92283	1.21635	1.2886	1.09082	0.734926	0.560481	2	+	2	59204339,59212482,	59210070,59212841,	6092	intergenic	NA	D	Y	NA	-0.945413	-2.0338	NA
CUFF.24774.2	4.22327	5.01418	6.04685	3.98599	1.7004	1.09322	2	-	1	91208602,	91211378,	2777	intergenic	NA	D	Y	Y	-0.841651	-1.84471	NA
CUFF.25040.1	1e-05	0.790859	1.17982	0.588869	0.451252	0.0941728	2	+	1	99792619,	99792967,	349	intergenic	NA	D	Y	NA	-1.01283	-0.936558	NA
CUFF.25294.1	0.632355	1.50581	1.66035	0.595619	1e-05	1e-05	2	-	2	105000924,105003471,	105000955,105003719,	281	intergenic	NA	D	Y	NA	-1.43045	-1.65401	NA
CUFF.27038.1	0.121548	0.661562	0.911554	1.06396	0.116374	0.285779	2	+	1	142980708,	142980978,	271	intergenic	NA	D	Y	NA	-1.20913	-1.61367	NA
CUFF.27440.1	0.260289	1.10214	1.18128	0.382149	0.396305	0.605756	1B	-	1	722904,	723298,	395	intergenic	NA	D	NA	NA	-0.371505	-0.737344	NA
CUFF.27634.2	0.547656	1.11775	1.11036	1.13746	0.356922	1.55e-05	2	+	4	156162924,156163532,156166123,156166354,	156163250,156163561,156166213,156166400,	495	intergenic	NA	D	NA	Y	2.19659	0.425862	Y
CUFF.27730.1	9.4586	11.1465	12.2124	8.82286	5.37758	2.89393	20	+	2	1394655,1401903,	1394733,1402064,	241	antisense	NA	D	NA	NA	0.963144	0.247755	NA
CUFF.27773.3	2.18988	2.84934	2.23704	1.71883	1.07202	0.92888	20	+	2	1805095,1805464,	1805346,1805909,	698	intergenic	NA	D	Y	NA	-0.547536	-1.24456	NA
CUFF.30126.2	0.990806	2.16239	1.84271	1.23843	0.401203	1.09075	22	-	3	191764,192017,192588,	191945,192097,192653,	329	antisense	NA	D	NA	NA	2.22942	0.328126	Y
CUFF.30533.1	0.686889	1.0606	1.09568	1.0708	0.623811	0.215774	22	-	1	2746166,	2746559,	394	intergenic	NA	D	Y	NA	-0.809442	-1.51675	NA
CUFF.30820.1	3.31425	4.03714	4.73184	3.52345	2.59818	2.67219	23	-	6	2310830,2312174,2312291,2312437,2312575,2312695,	2312092,2312209,2312334,2312481,2312616,2313374,	2110	intergenic	NA	D	NA	NA	-0.93773	-0.463581	NA
CUFF.31547.1	0.637968	1.25465	1.08267	0.976771	0.809835	0.780573	24	+	5	7374946,7375509,7376136,7376748,7376988,	7375076,7376050,7376660,7376900,7377093,	1457	intergenic	NA	D	NA	NA	2.15105	0.27125	NA
CUFF.31878.1	0.803014	0.816417	1.02484	0.926958	0.811241	0.649787	26	-	2	966933,967687,	967498,968105,	985	intergenic	NA	D	Y	NA	-1.105	-1.23779	NA
CUFF.32694.1	24.0627	26.2894	28.7189	26.4907	23.2015	16.5719	27	+	2	1540181,1543782,	1540258,1544063,	360	intergenic	NA	D	Y	NA	-1.1432	-1.91181	NA
CUFF.33115.2	1.93729	3.20751	4.09822	3.53848	1.58776	0.553787	27	+	5	4579146,4579588,4584967,4585520,4585872,	4579234,4579648,4585015,4585571,4585889,	269	intergenic	NA	D	NA	NA	0.968626	-0.083924	NA
CUFF.33442.1	1.24018	1.43406	1.6565	1.27769	0.740053	0.507671	27	-	1	2368235,	2369739,	1505	intronic	NA	D	NA	NA	-0.43062	-1.72989	NA
CUFF.33628.1	5.9493	5.80413	8.43946	6.24876	4.63644	3.35951	28	-	5	3097894,3098046,3098954,3099179,3099390,	3097946,3098166,3099089,3099302,3099583,	628	intergenic	NA	D	NA	NA	4.20826	1.52921	Y
CUFF.33689.2	0.336493	0.292281	1.15085	0.843725	0.404437	1.11e-05	28	+	3	4683291,4683405,4683679,	4683298,4683611,4683827,	364	intergenic	NA	D	Y	NA	-1.41796	-0.624901	NA
CUFF.33707.1	1.73113	2.36724	2.47964	1.8842	1.17494	0.771706	28	+	2	4821081,4822602,	4822300,4822857,	1476	antisense	NA	D	NA	NA	-1.09933	0.410055	NA
CUFF.34604.1	3.91278	4.43387	4.35909	4.24974	2.32101	2.09381	3	+	3	12104097,12153259,12155440,	12104153,12153584,12155480,	424	intergenic	NA	D	NA	NA	0.979651	0.866178	Y
CUFF.34763.1	2.13505	2.85182	2.82246	2.21465	1.66288	0.628479	3	+	1	842943,	843541,	599	intergenic	NA	D	Y	NA	-1.00189	-3.69064	NA
CUFF.34773.3	0.910675	1.22533	1.16455	0.896666	0.359711	0.437547	3	+	1	13502372,	13507363,	4992	intergenic	NA	D	Y	NA	-1.13615	-2.60189	NA
CUFF.35249.1	1.04801	1.05227	1.45482	1.02256	0.755221	0.48174	3	+	11	19873968,19874341,19874672,19875348,19875937,19876386,19876690,19877021,19877373,19877997,19878400,	19874214,19874476,19874862,19875720,19876138,19876593,19876883,19877227,19877604,19878102,19878554,	2251	intergenic	NA	D	NA	NA	10.0027	0.844616	Y
CUFF.35611.2	0.646405	0.96932	1.44708	0.807433	0.341987	0.303771	3	-	6	27098565,27116426,27239708,27424612,27534598,27535102,	27100528,27116475,27239817,27424674,27534707,27535124,	2320	intergenic	NA	D	Y	NA	-0.671027	-0.808382	NA
CUFF.35800.1	0.172475	0.653911	1.16784	1.01256	0.880901	0.902768	25	+	2	578640,587812,	578729,588057,	336	intergenic	NA	D	NA	Y	-1.18666	-0.356874	NA
CUFF.36442.1	1.64789	2.32783	2.2271	1.75132	1.02613	1.29303	28	+	1	592647,	592984,	338	intronic	NA	D	Y	Y	-1.15502	-1.49728	NA
CUFF.37406.1	1.68678	1.98003	2.04327	1.65465	0.87669	0.844873	3	+	2	31305219,31307930,	31307192,31308746,	2791	intergenic	NA	D	Y	NA	-1.25961	-2.47714	NA
CUFF.43388.1	1.62801	3.12295	4.23827	3.31016	2.05664	1.49762	4	+	1	59517481,	59517715,	235	intergenic	NA	D	Y	NA	-0.820441	-0.880448	NA
CUFF.43509.2	2.08275	2.20297	2.48046	1.92961	1.37304	0.902467	4	-	2	62983117,62984536,	62983276,62984803,	428	intergenic	NA	D	NA	NA	2.43632	-0.217569	NA
CUFF.43927.4	2.26722	2.56481	2.73548	2.55607	1.98748	1.32865	4A	-	4	13414,15866,16014,16139,	15784,15906,16031,16179,	2471	intergenic	NA	D	Y	NA	-0.982128	-0.757619	NA
CUFF.45961.1	7.59728	8.10716	9.97448	7.8498	6.03487	4.7878	5	+	2	6903319,6904038,	6903827,6907529,	4001	intergenic	NA	D	NA	Y	1.49187	-0.078916	Y
CUFF.46030.2	13.9983	14.2667	17.8741	17.3094	15.9931	11.9778	5	+	2	7305803,7306420,	7306301,7306550,	630	intergenic	NA	D	NA	NA	0.888477	0.369758	NA
CUFF.4629.1	0.112782	0.724253	1.072	1.74137	0.4215	0.656791	1	-	1	113675160,	113675466,	307	intergenic	NA	D	Y	NA	-0.83013	-0.758951	NA
CUFF.46367.4	1.05074	1.18683	1.23463	0.912115	0.677257	0.549318	5	+	5	12832479,12832812,12833495,12834567,12835723,	12832480,12832879,12833596,12834601,12836580,	1065	intergenic	NA	D	Y	NA	-0.936554	-1.59777	NA
CUFF.47535.1	1.65826	2.09074	3.30781	3.05086	0.869614	0.965374	5	+	1	36337289,	36337612,	324	intergenic	NA	D	Y	NA	-1.02271	-0.932129	NA
CUFF.50166.3	0.58802	1.00941	1.02851	0.75998	0.804852	0.429939	6	+	4	16848054,16849206,16849689,16849944,	16848521,16849305,16849791,16850225,	953	intergenic	NA	D	NA	NA	0.600664	-0.990129	Y
CUFF.50470.2	5.05479	6.688	5.44178	5.29219	2.38227	3.12677	6	+	1	21454246,	21454528,	283	intergenic	NA	D	NA	NA	-1.04609	-0.415444	NA
CUFF.52897.1	0.604422	1.03823	0.98735	1.10145	0.0976152	0.0489528	7	+	2	17367832,17401673,	17368288,17408598,	7383	intergenic	NA	D	Y	Y	-0.901408	-2.21772	NA
CUFF.53009.1	2.96838	3.49164	4.59926	4.20804	0.869545	1.37205	7	+	2	24080367,24082122,	24080525,24082274,	312	intergenic	NA	D	NA	NA	0.9237	0.654275	Y
CUFF.5361.1	1.66984	1.8658	2.18198	2.12091	1.34135	1.41219	10	-	2	866133,870073,	867292,870310,	1398	antisense	NA	D	Y	NA	-1.3669	-2.76896	NA
CUFF.5362.1	2.57325	3.07269	3.0181	2.72114	2.27417	2.15905	10	-	2	867317,870340,	867563,870924,	832	antisense	NA	D	Y	NA	-0.641873	-2.08697	NA
CUFF.53656.1	0.709324	1.34992	1.82693	1.31006	0.398148	0.830702	7	+	3	39836616,39836889,39837023,	39836787,39836942,39837643,	847	intergenic	NA	D	NA	NA	-1.05163	-0.29099	NA
CUFF.54424.1	7.19047	8.1698	10.709	10.7473	8.91547	6.24732	5	-	2	8175301,8178040,	8176010,8178042,	713	intergenic	NA	D	Y	NA	-0.81766	-0.527738	NA
CUFF.55179.1	1.32198	1.27717	2.40404	1.41671	0.758645	0.644603	8	+	1	23050456,	23051305,	850	intergenic	NA	D	NA	NA	-0.955375	-0.2501	NA
CUFF.55524.1	3.56842	4.40738	5.49802	3.91373	2.08074	1.87285	8	+	1	27938414,	27939105,	692	intergenic	NA	D	Y	NA	-1.13563	-2.19681	NA
CUFF.57594.1	3.32115	5.58477	6.56903	8.191	5.48157	4.22363	9	+	1	25527956,	25528173,	218	intergenic	NA	D	Y	NA	-0.710097	-1.2292	NA
CUFF.57734.2	6.0129	8.28892	7.94972	5.93529	4.63613	2.95032	9	+	3	27233267,27233513,27233665,	27233429,27233584,27233683,	254	intergenic	NA	D	NA	NA	-0.815971	0.265354	NA
CUFF.57737.1	4.31894	5.81542	6.47345	4.79724	4.49312	2.48501	9	+	2	27239859,27241113,	27240197,27241161,	388	intergenic	NA	D	NA	NA	-1.36227	0.476001	NA
CUFF.58568.1	0.820414	1.2216	1.28362	0.989352	0.37174	0.46294	Un	-	1	2399593,	2404848,	5256	intergenic	NA	D	Y	Y	-1.20344	-2.30206	NA
CUFF.58823.2	1.18772	1.4623	1.77787	1.39297	0.829594	0.853487	Un	-	2	4927122,4930137,	4927775,4931341,	1859	intergenic	NA	D	NA	NA	1.06742	-2.96607	NA
CUFF.58841.2	0.659036	1.04472	1.01705	0.893038	0.242238	0.591886	Un	-	1	5899927,	5904026,	4100	antisense	NA	D	NA	Y	0.908035	-2.66365	NA
CUFF.59169.1	0.81542	1.32014	1.42654	1.50241	1.12184	1.08961	Un	+	2	7976817,7980496,	7979853,7981056,	3598	intergenic	NA	D	NA	NA	1.52757	-1.28408	Y
CUFF.59321.1	1.43601	1.76049	1.93025	1.6733	0.937353	0.605686	Un	-	4	10972711,10973731,10974532,10976424,	10972906,10973837,10974624,10976691,	664	intergenic	NA	D	NA	NA	2.43324	1.4834	NA
CUFF.59393.1	18.63	20.7287	21.4608	19.6441	19.1216	18.7553	Un	-	3	11670228,11671278,11672470,	11670254,11671400,11672559,	240	intergenic	NA	D	NA	Y	1.24952	0.149562	NA
CUFF.59396.1	2.81686	3.61062	3.55341	3.51835	2.77391	3.12286	Un	-	3	11673589,11673884,11675281,	11673700,11674011,11675982,	942	intergenic	NA	D	NA	NA	1.99334	-0.928337	NA
CUFF.59434.1	3.31446	3.71953	3.62781	3.64112	2.64574	2.12028	Un	-	2	12013923,12018800,	12014220,12019140,	639	intergenic	NA	D	NA	NA	0.386888	-0.34229	NA
CUFF.59579.1	4.56194	6.21118	4.73208	4.64887	2.64111	2.57121	Un	+	3	13534979,13536102,13536542,	13535329,13536229,13536581,	519	intergenic	NA	D	NA	NA	1.87567	-0.875917	Y
CUFF.59677.2	12.4146	15.0006	15.6152	13.7189	6.58138	6.76684	Un	+	7	13984216,13984399,13984534,13984681,13984806,13984923,13987229,	13984320,13984440,13984578,13984724,13984841,13986799,13987263,	2184	intergenic	NA	D	NA	NA	-0.991893	0.068244	NA
CUFF.59746.1	4.05372	4.83313	6.35143	6.49014	5.29652	3.45394	Un	-	2	15385722,15388890,	15385859,15389089,	338	intergenic	NA	D	NA	NA	1.63511	0.519151	Y
CUFF.59767.2	2.94069	4.70651	4.534	3.82545	3.7552	3.87499	Un	-	3	15469589,15470872,15471281,	15470672,15470906,15471345,	1184	intergenic	NA	D	Y	NA	-0.710929	-1.08637	NA
CUFF.59845.1	1.54717	1.8687	2.21325	1.75311	1.41195	1.11807	Un	-	2	16408237,16409139,	16408410,16409465,	501	intergenic	NA	D	NA	NA	1.39291	-0.614022	NA
CUFF.60104.2	2.40447	2.58356	3.17516	2.69074	2.43944	2.29365	Un	+	2	18286214,18291182,	18288946,18293049,	4601	intergenic	NA	D	NA	NA	-0.427926	-2.42681	NA
CUFF.60265.2	0.863069	1.36432	0.891894	0.683079	0.386827	0.233512	Un	-	1	20180185,	20182745,	2561	intergenic	NA	D	Y	NA	-0.835001	-1.74374	NA
CUFF.60509.2	2.5446	2.30021	3.96275	3.08185	2.18491	1.05456	Un	-	3	23504075,23504234,23504630,	23504103,23504270,23505010,	447	intergenic	NA	D	NA	Y	1.44652	0.956693	NA
CUFF.60585.3	0.601784	1.01361	1.06716	0.840041	0.695209	0.278282	Un	-	2	24533122,24534114,	24533286,24534359,	411	intergenic	NA	D	NA	NA	0.196181	-1.0888	NA
CUFF.60588.2	0.676955	1.32119	1.5592	1.56466	0.901309	0.579823	Un	-	3	24464974,24465148,24468488,	24465057,24465275,24468685,	410	intergenic	NA	D	NA	NA	3.94169	1.33115	NA
CUFF.60588.3	4.29053	5.88706	6.09689	6.22536	4.42791	4.66567	Un	-	4	24464974,24465148,24466892,24468536,	24465057,24465275,24466939,24468685,	410	intergenic	NA	D	NA	NA	3.88647	1.59015	NA
CUFF.60693.2	0.520953	0.922378	1.65182	1.37934	0.967101	0.993583	Un	+	1	24734972,	24735375,	404	antisense	NA	D	NA	NA	-0.224786	-0.805066	NA
CUFF.60925.1	3.16167	5.05556	10.409	7.9666	1.11878	0.497293	Un	+	5	27688040,27688312,27689035,27689444,27689899,	27688064,27688690,27689072,27689830,27690055,	986	intergenic	NA	D	Y	NA	-1.25203	-0.979988	NA
CUFF.60925.2	4.55508	5.06062	9.17612	6.1684	3.79728	2.17738	Un	+	3	27688691,27689444,27689899,	27689072,27689830,27690055,	926	intergenic	NA	D	Y	NA	-1.17131	-0.947733	NA
CUFF.61023.1	0.989048	1.08065	1.95895	1.50131	0.548789	0.856254	Un	-	5	28904056,28905469,28906261,28907484,28908037,	28904202,28905570,28906376,28907541,28908755,	1142	intergenic	NA	D	NA	Y	0.520442	-0.388476	NA
CUFF.61099.1	0.77223	1.06897	1.0262	0.766204	0.835228	0.426977	Un	+	3	29595489,29597771,29598646,	29596657,29597815,29598649,	1218	intergenic	NA	D	NA	NA	-0.280646	-0.697828	NA
CUFF.61121.1	2.39245	4.60674	5.58796	3.22889	2.7709	1.52727	Un	+	2	29733521,29734931,	29733608,29735166,	324	intergenic	NA	D	NA	NA	0.348066	-1.05534	NA
CUFF.61261.2	1.48555	1.70966	1.6685	1.60557	1.18231	0.764782	Un	+	1	30503366,	30506508,	3143	intergenic	NA	D	Y	NA	-0.971273	-1.37286	NA
CUFF.61520.1	0.948491	1.43273	1.20321	1.07648	0.778238	0.844131	Un	-	2	34010569,34011781,	34010652,34012130,	434	intergenic	NA	D	NA	NA	1.64608	1.05968	NA
CUFF.61623.1	2.3052	2.29502	2.77571	2.55561	2.3285	2.15389	Un	+	2	35006723,35008957,	35008664,35009047,	2033	intergenic	NA	D	NA	NA	-0.317439	0.107126	NA
CUFF.61648.1	18.4563	23.2978	27.4807	24.5217	17.2483	17.9867	Un	+	2	35152950,35153141,	35153057,35153302,	270	intergenic	NA	D	NA	NA	1.48263	0.935248	Y
CUFF.61651.2	2.92775	5.17547	8.00122	4.91401	1.81923	1.05735	Un	-	2	35181252,35181434,	35181349,35181546,	211	intergenic	NA	D	Y	NA	-1.15993	-0.530827	NA
CUFF.62061.1	25.1509	26.3792	27.9789	26.3678	17.8455	9.87625	Un	+	2	39734977,39737728,	39735185,39737829,	311	intergenic	NA	D	NA	NA	0.0233608	-1.10833	NA
CUFF.62257.1	1.42292	1.58425	1.79911	1.66412	1.53686	1.32926	Un	+	2	41991133,41992792,	41991238,41993842,	1157	intergenic	NA	D	NA	NA	1.63511	-0.697268	NA
CUFF.62517.2	0.892453	1.42273	1.25318	1.41568	1.17779	1.29837	Un	-	3	44336192,44338227,44338791,	44336327,44338300,44339054,	474	intergenic	NA	D	NA	NA	-0.217006	1.60653	NA
CUFF.62697.2	34.9365	37.6524	57.1394	44.9787	28.6905	23.5066	Un	-	2	45728482,45730282,	45728510,45730494,	242	intergenic	NA	D	NA	NA	1.4089	0.608996	NA
CUFF.62792.1	0.753969	1.37767	3.13519	2.69808	2.1016	0.285799	Un	-	2	46948219,46949423,	46949274,46950633,	2267	intergenic	NA	D	Y	NA	-0.584712	-1.34557	NA
CUFF.62887.1	2.22896	2.20368	4.27334	2.73361	1.77896	1.09164	Un	+	3	48264110,48265520,48266061,	48264468,48265610,48266221,	611	intergenic	NA	D	NA	NA	0.146122	0.331275	NA
CUFF.63120.2	1.23341	1.40398	1.91587	1.62839	0.791487	0.927257	Un	+	1	50481651,	50484505,	2855	intergenic	NA	D	NA	NA	0.375417	-2.84485	Y
CUFF.6364.2	1.67598	2.35109	1.93578	1.56897	1.103	1.09047	10	-	1	20494457,	20495572,	1116	intergenic	NA	D	Y	NA	-0.839907	-1.58011	NA
CUFF.63672.1	132.8	155.95	156.561	134.22	68.2762	56.0563	Un	-	2	56440952,56442774,	56441184,56442794,	254	intergenic	NA	D	NA	Y	1.92832	0.072541	Y
CUFF.64112.2	3.85007	4.62481	4.31911	4.24278	1.53597	0.261587	Un	-	2	60686564,60687086,	60687033,60687135,	520	intergenic	NA	D	Y	NA	-1.12205	-0.611439	NA
CUFF.64305.2	3.56757	4.04498	4.57069	3.58147	2.45542	2.34502	Un	+	1	62532671,	62533222,	552	intergenic	NA	D	Y	NA	-0.953835	-0.918576	NA
CUFF.64340.1	0.466374	0.879417	1.37651	1.33402	0.215153	0.603907	Un	+	2	63056193,63056814,	63056548,63057084,	627	intergenic	NA	D	NA	NA	-0.0654645	-1.4385	Y
CUFF.64350.2	0.775723	1.08175	0.989625	0.969003	0.613126	0.702705	Un	-	2	63109396,63111175,	63109928,63111255,	614	intergenic	NA	D	NA	NA	1.44942	0.16054	NA
CUFF.64837.1	2.32988	2.27215	4.948	3.21392	1.29397	1.26399	Un	-	1	67573745,	67575332,	1588	intergenic	NA	D	NA	NA	1.06532	-1.04347	Y
CUFF.64867.1	0.875989	1.02816	1.08129	0.812165	0.553322	0.385035	Un	-	1	67871083,	67872135,	1053	intergenic	NA	D	Y	NA	-1.05261	-0.508464	NA
CUFF.65005.1	1.00205	1.08732	1.44846	0.897444	0.159237	0.101904	Un	+	1	69388221,	69389254,	1034	intergenic	NA	D	Y	NA	-0.835611	-1.09419	NA
CUFF.65063.2	4.68874	6.49978	6.62095	4.58891	0.104806	0.462408	Un	+	1	70119123,	70119424,	302	intergenic	NA	D	NA	NA	-0.80828	-0.285453	NA
CUFF.65098.1	1.36779	1.89972	3.95118	2.67751	1.34539	1.17725	Un	+	2	70564209,70565050,	70564944,70565240,	927	intergenic	NA	D	NA	NA	0.833977	-0.559335	Y
CUFF.65098.2	0.797748	1.01056	1.61716	1.34904	0.398331	0.749798	Un	+	1	70564622,	70565240,	619	intergenic	NA	D	NA	NA	0.660185	-0.679346	NA
CUFF.65114.1	1.26603	1.51566	2.90601	1.58888	0.72584	0.485715	Un	-	1	70196580,	70196906,	327	intergenic	NA	D	NA	NA	-0.938781	0.728919	NA
CUFF.65588.1	0.379674	0.622413	1.94485	1.36045	1.11017	0.000139882	Un	-	2	75235732,75237762,	75237498,75238592,	2598	intergenic	NA	D	NA	NA	-0.985571	-0.389722	NA
CUFF.65780.5	4.06442	4.3677	5.51063	3.90985	2.36889	1.81202	Un	-	10	76509539,76511191,76511787,76512149,76512944,76513358,76513844,76514196,76514596,76514796,	76511100,76511543,76511934,76512274,76513057,76513461,76514030,76514419,76514702,76515660,	3790	intergenic	NA	D	NA	NA	3.31613	-0.366862	NA
CUFF.6587.1	4.86645	5.18278	10.2928	6.83467	4.17313	2.71306	10	+	2	17374508,17374787,	17374697,17374803,	207	intronic	NA	D	NA	NA	1.50793	-0.201491	Y
CUFF.65912.2	28.6699	35.6516	41.4241	32.1508	23.4821	15.725	Un	-	2	77526406,77528331,	77528227,77528702,	2194	intergenic	NA	D	Y	NA	-0.69249	-0.561061	NA
CUFF.66227.1	13.3671	24.888	22.6486	18.1301	17.9269	13.9235	Un	+	2	78983261,78984649,	78983379,78984753,	224	intergenic	NA	D	NA	Y	0.976768	-0.784559	Y
CUFF.66307.1	0.648653	1.28061	1.37141	0.774957	0.605759	0.297509	Un	-	2	82009154,82009929,	82009774,82010424,	1117	intergenic	NA	D	NA	NA	1.41738	-0.665875	NA
CUFF.66696.1	48.2403	49.1989	63.2172	44.6938	32.036	29.7996	Un	-	2	85798657,85799952,	85798732,85800236,	361	intergenic	NA	D	NA	NA	0.637849	-0.368501	NA
CUFF.67211.1	13.5909	18.3577	15.1721	14.1774	8.27139	10.1947	Un	-	3	90987374,90988029,90988434,	90987495,90988135,90988498,	294	intergenic	NA	D	NA	NA	1.92553	-0.231904	Y
CUFF.67236.1	9.02117	10.0987	9.00496	9.19791	7.17519	7.77116	Un	-	2	91256983,91257665,	91257517,91257672,	543	intergenic	NA	D	NA	NA	0.498986	0.430305	NA
CUFF.67532.4	0.919925	1.67282	1.69007	1.55755	0.459687	0.687199	Un	+	1	94233231,	94234604,	1374	intergenic	NA	D	NA	NA	2.44114	0.076525	Y
CUFF.67537.1	3.37207	4.86169	4.91803	4.68202	3.38746	3.59169	Un	-	2	94369442,94370238,	94369890,94370417,	629	intergenic	NA	D	NA	NA	1.72285	1.82093	Y
CUFF.67593.1	0.274701	1.10168	0.650575	0.503591	0.0649819	0.156971	Un	+	2	94940916,94941810,	94941000,94942064,	340	intergenic	NA	D	NA	NA	1.52538	-1.2175	NA
CUFF.67661.3	1.2e-05	0.716278	3.61207	2.01749	0.0252497	0.0820556	Un	+	2	95564015,95564484,	95564051,95564803,	357	intergenic	NA	D	Y	NA	-1.06214	-0.825742	NA
CUFF.67811.1	0.702955	0.940958	1.20312	1.05129	0.916239	0.459499	Un	-	2	96943136,96944568,	96943712,96944821,	831	intergenic	NA	D	NA	Y	1.64954	-1.70212	Y
CUFF.67834.2	0.471989	1.43956	2.87111	2.81774	0.000868435	0.000251689	Un	-	3	96966930,96969644,96970040,	96968352,96969731,96970063,	1535	intergenic	NA	D	NA	NA	1.47664	-0.739965	NA
CUFF.67836.2	5.74e-05	1.58086	2.62885	2.82763	2.1448	0.000165119	Un	-	2	97235338,97238152,	97235495,97238312,	319	intergenic	NA	D	NA	Y	1.09974	0.439903	Y
CUFF.67897.1	3.82711	5.06271	6.50198	3.53293	1.84839	0.43685	Un	+	2	97948032,97948473,	97948139,97948606,	242	intergenic	NA	D	NA	NA	0.961036	0.146845	NA
CUFF.67954.1	18.5899	23.0176	20.4687	22.3323	8.5109	4.63205	Un	-	1	97785045,	97785327,	283	intergenic	NA	D	Y	NA	-1.04932	-1.67945	NA
CUFF.68006.1	2.18021	2.66077	3.42199	3.44038	1.45264	1.76346	Un	-	2	99104912,99106601,	99105264,99106920,	673	intergenic	NA	D	NA	NA	2.18981	-1.16975	Y
CUFF.68030.2	0.537214	0.764762	2.55586	1.29435	1e-05	0.00023874	Un	+	2	99264236,99264308,	99264257,99264536,	251	intergenic	NA	D	Y	NA	-1.00774	-1.92989	NA
CUFF.68296.2	1.47209	2.07692	2.95797	2.31439	1.41311	1.09654	Un	+	2	101982298,101982919,	101982818,101982940,	543	intergenic	NA	D	Y	NA	-1.06478	-1.39454	NA
CUFF.68380.3	4.17554	4.71151	5.7824	5.68989	3.49431	3.70262	Un	-	1	100959553,	100961955,	2403	intergenic	NA	D	Y	Y	-0.701413	-1.40138	NA
CUFF.68394.1	2.37742	2.66388	3.61757	2.10615	1.50473	0.905814	Un	+	1	100972052,	100974884,	2833	intergenic	NA	D	Y	NA	-0.88235	-1.67789	NA
CUFF.68596.1	13.0007	14.81	15.9298	11.9523	8.86719	10.5922	Un	+	2	104604692,104606647,	104605315,104606697,	675	intergenic	NA	D	NA	Y	2.37016	-0.971558	NA
CUFF.68672.2	3.50496	3.80216	5.418	5.16676	4.68496	2.7811	Un	-	3	105102491,105103234,105103440,	105103036,105103374,105103607,	855	intergenic	NA	D	Y	NA	-1.50826	-0.858088	NA
CUFF.68715.1	4.84602	5.91412	6.23926	5.53362	5.70902	4.80433	Un	+	4	105459149,105460847,105463328,105463805,	105459249,105460995,105463462,105464021,	602	intergenic	NA	D	NA	NA	5.85448	1.58362	Y
CUFF.68805.2	1.10686	2.1805	2.453	1.58008	2.0824	1.45619	Un	-	2	106623811,106623969,	106623867,106624670,	759	intergenic	NA	D	Y	NA	-1.06649	-1.41098	NA
CUFF.68887.1	0.482346	0.769291	1.07141	0.961176	0.921956	0.28942	Un	+	2	107471463,107472749,	107471586,107472858,	234	intergenic	NA	D	NA	Y	-0.909123	-0.27457	NA
CUFF.69303.2	3.33511	3.20394	5.09521	3.30706	2.12819	1.51492	Un	-	5	111943059,111945742,111945864,111946017,111946155,	111945660,111945782,111945907,111946061,111948027,	4605	intergenic	NA	D	Y	NA	-1.19416	-2.08402	NA
CUFF.69547.2	0.532942	1.03071	1.14599	0.741259	1.01222	0.5861	Un	-	2	114379618,114380298,	114379900,114380720,	706	intergenic	NA	D	NA	NA	-0.258686	-2.5526	NA
CUFF.70108.1	0.445571	0.654528	1.01264	0.518491	0.238013	0.293113	Un	+	2	120134617,120135110,	120134896,120135193,	364	intergenic	NA	D	NA	NA	0.217686	1.04495	NA
CUFF.70208.1	14.6486	19.2271	22.4814	19.9387	22.55	12.4584	Un	-	4	120973611,120973725,120974751,120974902,	120973635,120973799,120974818,120974957,	224	intergenic	NA	D	NA	NA	-0.147513	0.267361	NA
CUFF.70219.2	2.34932	2.47371	2.71532	1.90025	1.0123	0.337776	Un	-	2	120998084,120998398,	120998310,120998855,	685	intergenic	NA	D	Y	NA	-0.92084	-1.2046	NA
CUFF.70259.1	1.89948	5.35701	7.09291	4.37842	2.32823	3.85992	Un	-	2	121446589,121447954,	121446621,121448132,	212	intergenic	NA	D	NA	NA	1.46847	-0.836575	NA
CUFF.70604.1	3.24631	3.5309	3.50506	3.53971	2.49729	2.18742	Un	+	2	124114212,124114961,	124114757,124117152,	2738	intergenic	NA	D	NA	NA	1.74828	-0.583788	NA
CUFF.70757.1	1.9551	2.13785	2.29326	1.94526	1.67363	1.32072	Un	-	2	126088597,126090036,	126089626,126090224,	1219	intergenic	NA	D	NA	NA	-0.888348	-0.340458	NA
CUFF.71128.1	2.16809	2.04608	2.78241	2.34951	2.19566	1.63481	Un	+	1	128744286,	128744990,	705	intergenic	NA	D	Y	NA	-0.758999	-0.940552	NA
CUFF.71243.2	52.4857	57.4774	77.3166	67.8798	56.8713	45.033	Un	-	1	130784304,	130784753,	450	intergenic	NA	D	Y	NA	-1.00671	-0.921087	NA
CUFF.71349.3	5.57949	7.20304	6.45615	5.4242	2.61177	2.31543	Un	-	2	130241013,130243277,	130242467,130245616,	3795	intergenic	NA	D	NA	Y	2.99091	-2.05462	Y
CUFF.71373.4	15.2879	28.7048	26.3276	25.5198	26.5559	13.4118	Un	-	2	131893024,131893429,	131893239,131893446,	234	intergenic	NA	D	NA	NA	-0.336551	0.099613	Y
CUFF.71759.1	15.6086	16.6846	16.3366	12.6746	9.95099	7.39348	Un	+	2	136457550,136458683,	136457843,136458768,	380	intergenic	NA	D	NA	NA	-0.907727	0.342508	NA
CUFF.71871.1	0.947989	1.14617	1.20262	1.05106	0.608428	0.554445	Un	+	2	137729304,137732189,	137731023,137732486,	2018	intergenic	NA	D	NA	NA	1.39777	-2.46527	NA
CUFF.72069.1	1.55376	1.88523	1.89447	1.99085	1.33652	1.54846	Un	+	1	138650829,	138651408,	580	intergenic	NA	D	Y	NA	-1.14383	-1.42612	NA
CUFF.72359.1	0.54893	1.13225	0.790389	0.837229	0.229985	0.16774	Un	-	2	142004356,142004924,	142004593,142005854,	1169	intergenic	NA	D	NA	NA	1.95462	0.002332	NA
CUFF.72369.1	7.08991	7.8432	12.6612	7.19537	4.71901	3.8913	Un	+	2	142044347,142044903,	142044478,142045096,	326	intergenic	NA	D	NA	NA	0.357693	-0.40423	NA
CUFF.72406.1	34.8117	35.5272	50.2522	40.8769	33.7805	23.245	Un	-	3	142416370,142417195,142420224,	142416391,142417316,142420386,	307	intergenic	NA	D	NA	NA	0.131473	-0.633127	NA
CUFF.72407.1	41.076	52.2116	59.1035	59.6513	35.1928	36.9423	Un	-	2	142425930,142427423,	142426051,142427505,	205	intergenic	NA	D	NA	NA	-0.721809	-0.251463	NA
CUFF.72612.1	5.87947	6.6129	7.65577	5.9316	2.59294	2.33453	Un	+	9	140675569,140675661,140676070,140679197,140679715,140679867,140680906,140681031,140681153,	140675573,140675989,140676102,140679631,140679786,140680798,140680923,140681071,140682371,	3084	intergenic	NA	D	NA	NA	-1.00697	-0.472561	NA
CUFF.72612.2	12.2957	13.2993	13.5828	10.3599	7.14599	5.94403	Un	+	7	140675569,140676927,140679715,140679867,140680924,140681031,140681153,	140675573,140677094,140679786,140680540,140680949,140681071,140682371,	2205	intergenic	NA	D	NA	NA	-0.958799	-0.196425	NA
CUFF.72849.1	1.59634	2.4381	2.61627	2.12873	1.49175	1.19097	Un	-	3	146814258,146816797,146818811,	146814420,146816976,146819199,	732	intergenic	NA	D	NA	NA	-0.178603	-0.211623	NA
CUFF.72900.1	1.27835	1.24548	1.9182	1.51692	1.0848	0.996991	Un	+	3	147409416,147411050,147411914,	147410394,147411126,147413653,	2796	intergenic	NA	D	NA	NA	1.37353	-3.07106	NA
CUFF.73193.1	22.3252	21.6996	27.1932	22.1601	19.0808	17.5704	Un	-	3	150540763,150541388,150541586,	150540976,150541511,150541792,	545	intergenic	NA	D	NA	NA	3.10023	1.21544	NA
CUFF.73478.1	63.3463	68.755	73.0149	72.903	59.1	67.7811	Un	-	1	153382586,	153382790,	205	intergenic	NA	D	Y	NA	-1.49683	-0.879226	NA
CUFF.73620.1	2.15195	2.20342	2.837	2.39785	1.77081	1.58281	Un	-	2	150681885,150686127,	150685038,150687895,	4923	intergenic	NA	D	Y	NA	-1.17469	-1.83774	NA
CUFF.74229.1	5.33498	8.8049	7.72556	8.02299	5.55736	4.94469	Un	-	2	161586664,161586939,	161586768,161587203,	370	intergenic	NA	D	Y	Y	-1.15877	-1.95406	NA
CUFF.74864.1	0.278857	0.682339	1.43599	0.647082	0.172916	0.200966	Un	+	2	169083044,169084132,	169083326,169084373,	525	intergenic	NA	D	Y	NA	-1.33293	-0.681832	NA
CUFF.74984.1	5.08729	5.87961	7.01066	8.31629	2.73284	3.91093	Un	-	1	170316653,	170318000,	1348	intergenic	NA	D	Y	NA	-0.947244	-1.30073	NA
CUFF.75011.1	22.7303	29.4369	35.2633	28.3984	21.0008	12.9982	Un	+	3	170644825,170645121,170647467,	170644976,170645173,170647489,	228	intergenic	NA	D	NA	NA	1.33543	-0.295865	Y
CUFF.76237.1	1.2274	1.48341	1.5227	1.21945	1.19159	1.00731	Z	+	1	19681431,	19682569,	1139	intergenic	NA	D	NA	Y	-0.951604	-0.168903	NA
CUFF.7711.1	8.57965	10.2637	10.1564	8.80448	5.83999	4.00914	11	-	3	19108829,19114359,19121490,	19109024,19114534,19121818,	701	intergenic	NA	D	NA	Y	1.6044	-2.61111	NA
CUFF.77370.2	2.44777	2.20813	4.4823	3.08303	1.52867	1.30979	Z	-	2	41975201,41978317,	41978209,41978504,	3197	intergenic	NA	D	NA	Y	-0.370581	-1.71106	NA
CUFF.77843.1	0.937724	1.13407	1.35577	1.22022	0.280881	0.191464	Z	+	1	46422571,	46423555,	985	intergenic	NA	D	Y	NA	-1.10231	-3.73384	NA
CUFF.78595.2	2.55552	2.70689	3.64256	2.48406	1.11779	0.483759	Z	+	2	66441856,66442263,	66441948,66444862,	2693	intergenic	NA	D	Y	NA	-1.12322	-1.07961	NA
CUFF.78597.1	0.873462	1.7605	1.2318	1.49391	0.203437	0.197157	Z	+	3	66491168,66495890,66500458,	66491336,66496178,66500661,	662	intergenic	NA	D	NA	NA	-1.15081	-0.040666	NA
CUFF.8192.1	0.541249	0.96696	1.30899	1.03234	0.796159	0.580015	11	-	2	19180056,19182922,	19180064,19183513,	601	antisense	NA	D	Y	NA	-0.888825	-0.819434	NA
CUFF.8193.1	1.18905	1.75332	1.8382	1.42122	0.923181	0.386583	11	-	1	19180627,	19180942,	316	antisense	NA	D	Y	NA	-1.11352	-1.64113	NA
CUFF.8780.4	0.556068	2.02431	1.83277	1.4289	1.39395	0.683477	12	+	2	12180524,12183700,	12181959,12183755,	1492	intergenic	NA	D	NA	Y	1.14136	-1.66115	NA
CUFF.8808.3	8.92016	9.5649	10.8501	9.64738	9.35409	8.27697	12	+	1	12151314,	12157576,	6263	intergenic	NA	D	Y	Y	-0.578486	-1.99457	NA
CUFF.9198.1	1.31441	2.21812	1.46767	1.57885	0.472014	0.464818	12	+	2	20941764,20945291,	20942267,20946946,	2160	intergenic	NA	D	Y	NA	-0.585233	-2.244	NA
CUFF.14217.2	19.4232	17.5676	22.4361	15.1027	12.8073	9.65667	18	+	3	1574676,1575209,1576807,	1574805,1575262,1576988,	366	intergenic	*	E	NA	Y	1.91318	0.396647	NA
CUFF.14507.1	30.2146	26.2262	35.4558	26.7971	16.7513	11.855	18	-	5	5906367,5906641,5906799,5906931,5907101,	5906551,5906707,5906862,5907009,5907180,	475	intergenic	*	E	NA	NA	-0.648655	1.02647	NA
CUFF.46405.1	53.5051	40.3143	62.0446	36.447	28.1067	17.0814	5	+	1	13000851,	13001907,	1057	intronic	*	E	NA	Y	0.561295	-0.460778	Y
CUFF.46405.2	407.812	309.408	492.562	295.74	241.988	153.261	5	+	3	13000851,13001231,13001495,	13001142,13001357,13001907,	832	intronic	*	E	NA	Y	0.518834	0.049716	Y
CUFF.62517.1	0.000176086	0.2236	3.83368	1.7e-05	0.202243	1.63378	Un	-	3	44336192,44338227,44339088,	44336327,44338300,44339097,	220	intergenic	*	E	NA	NA	-0.786083	0.548103	NA
CUFF.62816.1	4.88573	1.38294	11.8633	6.92588	2.08144	2.29922	Un	+	3	47189248,47190032,47190876,	47189333,47190124,47190905,	209	intergenic	*	E	NA	NA	-0.525625	-0.404208	NA
CUFF.63822.2	27.2483	26.544	32.0744	16.6201	10.0966	5.85625	Un	+	3	57739491,57740143,57740563,	57739543,57740270,57740616,	235	intergenic	*	E	NA	NA	-1.02247	-0.384515	NA
CUFF.65780.4	6.53241	4.15547	8.13596	5.40629	1.59096	0.521336	Un	-	7	76509539,76511265,76511787,76512149,76512944,76513358,76513562,	76511100,76511543,76511931,76512274,76513057,76513461,76513583,	2352	intergenic	*	E	NA	NA	1.06011	-1.05102	NA
CUFF.67886.1	149.261	148.625	219.675	141.545	109.916	47.677	Un	-	6	97769564,97769732,97769903,97770047,97770183,97770476,	97769649,97769785,97769956,97770100,97770227,97770658,	476	intergenic	*	E	NA	NA	-0.68365	-0.138454	Y
CUFF.68539.1	7.71106	5.94554	45.9386	26.5003	0.0106425	5.89196	Un	-	2	104131043,104132073,	104131250,104132092,	228	intergenic	*	E	NA	Y	1.82901	1.08823	NA
CUFF.68539.3	22.8561	18.0382	40.9151	24.8539	11.0194	7.03623	Un	-	3	104131575,104132453,104133414,	104131592,104132558,104133577,	288	intergenic	*	E	NA	NA	1.17657	-0.397109	NA
CUFF.69254.1	15.7572	11.9528	24.4258	14.7335	9.27468	6.87776	Un	-	2	111471511,111472464,	111471783,111472510,	320	intergenic	*	E	NA	NA	1.11989	-0.207616	NA
CUFF.71091.2	6.36149	6.33391	10.7516	3.86302	5.14049	3.08247	Un	+	3	129301456,129302136,129302533,	129301534,129302421,129302610,	443	intergenic	*	E	NA	NA	-0.185749	0.431625	NA
CUFF.71373.2	11.8112	13.5407	23.659	15.8492	4.86886	17.4561	Un	-	3	131893024,131893429,131893753,	131893235,131893443,131893763,	238	intergenic	*	E	NA	NA	-0.338383	0.1676	Y
CUFF.71752.1	26.8156	21.9668	28.4237	18.7808	13.0698	8.08745	Un	+	3	136366031,136368743,136369416,	136366356,136368817,136369483,	469	intergenic	*	E	NA	NA	-0.0493413	0.114742	Y
CUFF.72540.1	125.264	120.471	172.335	115.456	92.4119	73.2451	Un	+	3	143406201,143406415,143408049,	143406240,143406557,143408324,	459	intergenic	*	E	NA	NA	1.79173	0.349753	NA
CUFF.72618.1	10.3727	6.53838	10.6881	7.71128	3.20808	5.54146	Un	-	1	144584560,	144584763,	204	intergenic	*	E	Y	NA	-1.12753	-1.32081	NA
CUFF.73317.3	2.41762	0.422039	5.6028	2.73811	0.500234	0.836085	Un	-	2	152089920,152091372,	152090165,152091488,	363	intergenic	*	E	Y	NA	-1.05997	-0.86494	NA
CUFF.74154.2	0.00134838	0.012338	11.7374	5.97309	0.00169701	0.840249	Un	+	2	161278169,161279251,	161278360,161279258,	200	intergenic	*	E	NA	NA	0.939776	0.099617	NA
CUFF.75424.2	313.444	136.025	635.258	130.344	144.531	112.122	Un	-	1	173940114,	173941427,	1314	intergenic	*	E	Y	NA	-1.29812	-0.600779	NA
CUFF.78169.1	1.31393	0.222611	3.14767	0.202004	1.19639	0.835107	Z	-	2	55925749,55928508,	55926451,55929007,	1203	intergenic	*	E	Y	NA	-0.941778	-1.28919	NA
CUFF.10853.1	154.047	129.287	138.483	142.542	117.031	102.69	14	-	3	3110148,3111061,3112074,	3110254,3111123,3112214,	311	intergenic	NA	E	NA	Y	-0.0354459	-0.018371	NA
CUFF.10901.1	0.772611	0.841137	1.37207	1.54736	0.386172	0.140887	14	+	1	5467528,	5467891,	364	intergenic	NA	E	Y	NA	-1.06267	-2.04911	NA
CUFF.11189.1	1.33774	0.725007	1.6886	0.979578	1e-05	1e-05	13	+	1	16768920,	16769218,	299	intronic	NA	E	Y	NA	-1.37657	-1.86305	NA
CUFF.11190.1	3.95021	2.94526	4.58505	3.31012	2.30169	1.81922	13	+	3	16773389,16781784,16787446,	16773452,16782926,16787495,	1257	intronic	NA	E	NA	NA	3.48345	0.479122	Y
CUFF.11193.1	1.51989	1.30315	1.89247	1.18688	0.251248	0.495338	13	+	1	16771950,	16772740,	791	intronic	NA	E	Y	NA	-1.03901	-1.42867	NA
CUFF.11496.2	2.03979	1.61085	3.0401	1.72053	1e-05	1e-05	13	+	2	16831965,16860388,	16832523,16860594,	766	intergenic	NA	E	NA	NA	2.8857	1.31932	Y
CUFF.11698.1	4.02053	4.11355	4.85547	2.92687	2.61367	1.97348	14	+	17	13249518,13253799,13257320,13259938,13260731,13261213,13262092,13263118,13263335,13263993,13266835,13267368,13267937,13268380,13268735,13269751,13269883,	13249619,13253847,13257461,13260098,13260852,13261884,13262261,13263193,13263450,13264142,13266890,13267491,13268027,13268453,13268849,13269797,13270106,	2491	intergenic	NA	E	NA	NA	9.23929	2.41468	Y
CUFF.12819.1	1.48253	0.696615	2.81141	0.875323	0.819925	1.54767	15	-	1	12419234,	12419463,	230	intergenic	NA	E	Y	NA	-1.11147	-1.89417	NA
CUFF.13134.1	2.40163	2.08448	3.00792	2.34518	2.20436	2.21123	16	+	5	830,1747,2243,3006,3644,	1022,1826,2326,3134,3782,	625	intergenic	NA	E	NA	NA	-0.0358536	-0.156989	Y
CUFF.13557.1	3.38218	3.094	7.94684	5.69084	3.93373	4.52707	17	-	2	6027685,6027989,	6027821,6028167,	316	intergenic	NA	E	Y	NA	-0.958864	-0.881853	NA
CUFF.13690.1	2.40036	1.74279	2.14922	2.86181	1.06714	1.22909	17	+	2	7576807,7577671,	7576899,7577990,	413	intergenic	NA	E	NA	NA	2.48632	0.18891	Y
CUFF.13764.1	1.13186	0.975041	1.39461	0.983987	0.795307	0.627929	17	-	1	7413003,	7413399,	397	intergenic	NA	E	Y	NA	-0.996977	-1.76028	NA
CUFF.14434.2	1.11924	1.21926	1.82719	1.86625	0.595737	0.619886	18	-	1	4491933,	4494273,	2341	intronic	NA	E	Y	NA	-0.729317	-0.761306	NA
CUFF.14507.2	6.41823	5.67804	6.82779	7.60699	4.37464	2.66017	18	-	4	5906367,5906641,5906799,5907101,	5906551,5906707,5907009,5907180,	543	intergenic	NA	E	NA	NA	-0.537022	0.489308	NA
CUFF.14616.1	10.3425	9.8154	13.5379	9.1975	6.77717	4.35868	18	-	2	908317,909178,	908824,909268,	599	intronic	NA	E	Y	NA	-0.592728	-0.799297	NA
CUFF.14675.3	14.9008	14.7475	18.7828	18.4183	15.3614	13.2927	17	+	3	8358038,8358191,8358341,	8358090,8358214,8359579,	1316	intergenic	NA	E	NA	Y	-0.497881	-2.73493	NA
CUFF.14886.1	0.977805	0.91588	1.40748	0.929111	0.764761	0.523068	18	-	1	6655775,	6657113,	1339	intergenic	NA	E	Y	NA	-1.03694	-1.65368	NA
CUFF.15084.3	1.83093	1.25622	2.16398	1.35716	0.85051	0.396072	19	+	3	144103,144836,148507,	144352,145213,148770,	892	intergenic	NA	E	NA	NA	0.0684391	-1.4702	NA
CUFF.15935.2	14.2551	12.9041	14.9696	12.926	11.9095	10.8207	19	-	4	9326047,9341358,9346720,9408876,	9326808,9341423,9346887,9408881,	1002	intergenic	NA	E	NA	Y	1.74989	-0.237658	NA
CUFF.15972.2	4.79792	4.2581	10.0868	7.19541	4.66721	5.10823	19	-	2	10269342,10271585,	10271335,10272111,	2521	intergenic	NA	E	Y	NA	-0.580993	-0.819731	NA
CUFF.16433.1	1.0634	1e-05	1.16194	1.56467	0.255812	0.316637	1A	-	1	6753441,	6753666,	226	intergenic	NA	E	Y	NA	-1.27759	-0.910616	NA
CUFF.17382.3	0.952809	0.784003	1.0649	0.891634	0.638964	0.582027	1A	-	5	30066299,30070297,30073250,30083541,30084518,	30070083,30070348,30081785,30083604,30084760,	12680	intergenic	NA	E	NA	Y	0.350209	-2.47173	NA
CUFF.17434.1	1.14831	0.895487	1.36192	1.30143	0.381745	0.437448	1A	-	2	32022093,32030524,	32024148,32031367,	2900	intergenic	NA	E	Y	Y	-0.933314	-2.87019	NA
CUFF.17512.1	5.44378	4.90781	7.01392	5.59828	5.51674	6.06028	1A	+	5	32320333,32324386,32325290,32326841,32327557,	32320399,32324513,32325421,32326970,32327588,	489	intergenic	NA	E	NA	Y	2.17255	-0.414263	Y
CUFF.18481.1	5.4478	4.76197	4.71437	5.0222	4.06801	2.9008	1A	+	2	49032997,49035465,	49033287,49036545,	1372	intergenic	NA	E	Y	NA	-0.997637	-1.43935	NA
CUFF.19089.1	0.968843	0.791292	1.12362	1.23556	0.754026	0.457557	1A	+	2	53529609,53530283,	53529624,53531353,	1087	intergenic	NA	E	Y	Y	-1.00071	-1.38177	NA
CUFF.19266.1	0.947307	0.577119	1.4591	0.603558	1e-05	1e-05	1A	+	3	62713672,62714142,62714771,	62713863,62714219,62714788,	288	intergenic	NA	E	Y	NA	-1.06636	-1.66953	NA
CUFF.19613.2	6.2945	6.1827	9.94663	9.67741	6.49648	3.75251	1A	+	4	66817871,66818948,66819407,66820990,	66817905,66819098,66819544,66821853,	1188	intergenic	NA	E	NA	NA	1.31845	-0.522259	NA
CUFF.20231.1	3.38329	3.61764	5.17407	3.30907	0.95316	1.94985	1A	+	1	70292217,	70292421,	205	intergenic	NA	E	NA	NA	-0.151189	-0.140055	NA
CUFF.20832.2	5.32162	4.19433	4.31527	5.06893	2.92043	3.75641	2	+	2	444692,448634,	444976,449343,	995	intronic	NA	E	NA	NA	-0.142617	-1.38797	NA
CUFF.22883.1	1.28793	0.924973	1.97821	0.994617	0.0880067	0.774766	2	+	2	54070809,54075893,	54071139,54075921,	360	intergenic	NA	E	NA	NA	-1.10991	-0.1494	NA
CUFF.22884.2	2.70505	3.00857	2.42029	2.7834	1.09124	1.28445	2	+	1	55369087,	55374534,	5448	intergenic	NA	E	Y	NA	-1.06763	-2.63191	NA
CUFF.24742.2	1.16662	0.897659	1.18005	1.3558	0.411129	0.464263	2	+	2	93744683,93749501,	93746482,93749709,	2009	intergenic	NA	E	Y	NA	-0.953874	-2.45766	NA
CUFF.24742.3	1.48746	1.56165	1.84837	1.71774	0.297998	0.434865	2	+	1	93747344,	93748527,	1184	intergenic	NA	E	Y	NA	-0.976313	-2.09657	NA
CUFF.25232.1	0.743949	0.986696	1.55505	1.84063	0.263423	0.205639	2	-	2	103887749,103891325,	103888178,103891329,	435	intergenic	NA	E	Y	NA	-1.15451	-1.07697	NA
CUFF.26401.2	8.55587	7.76103	9.15083	9.42989	3.86388	6.67016	2	+	1	114108719,	114108973,	255	intergenic	NA	E	Y	NA	-1.05182	-1.04554	NA
CUFF.27834.3	0.876253	0.874693	2.71068	2.5541	0.842259	0.78572	20	-	2	3284063,3284899,	3284734,3285195,	969	intergenic	NA	E	NA	NA	-0.308691	-1.15132	NA
CUFF.27880.2	0.140437	0.14957	1.20918	0.594422	0.229246	0.559627	20	-	2	4504263,4505507,	4504668,4505870,	770	intergenic	NA	E	Y	Y	-0.999146	-1.05898	NA
CUFF.27958.1	1.33309	0.594589	1.43074	1.34278	1.16965	1.13053	20	-	2	894784,899714,	895383,899784,	671	antisense	NA	E	Y	NA	-0.997902	-1.68045	NA
CUFF.28024.1	2.93465	1.2353	2.08647	2.45599	0.962883	0.6385	20	-	3	6616930,6619092,6637256,	6617824,6619266,6637485,	1300	intergenic	NA	E	NA	Y	0.0515336	-1.69794	Y
CUFF.28226.1	10.7825	7.77388	9.56467	11.7226	7.46497	7.25699	20	+	4	8453251,8453936,8454607,8454952,	8453554,8453976,8454726,8456293,	1807	intergenic	NA	E	NA	NA	0.624247	-0.174512	NA
CUFF.28227.1	1.62868	0.899593	1.4109	1.18796	0.416127	1.13453	20	+	1	8453555,	8453929,	375	intergenic	NA	E	Y	NA	-0.721016	-0.943966	NA
CUFF.28598.1	0.886738	0.657401	1.18378	0.723451	0.497106	0.498863	20	-	2	13789015,13802324,	13797705,13802447,	8815	intergenic	NA	E	NA	Y	1.91261	-1.70156	NA
CUFF.28602.1	4.64289	2.75918	4.7221	5.75505	1.85806	3.0081	20	-	2	13876569,13910580,	13876813,13910662,	328	intergenic	NA	E	NA	NA	0.95297	-0.539017	NA
CUFF.28788.1	3.10401	2.97962	2.96202	4.81692	0.784694	1.47174	21	+	4	501545,502390,502554,502864,	501594,502481,502673,503092,	491	intergenic	NA	E	NA	NA	-0.609031	0.131675	NA
CUFF.29231.1	0.765921	0.721517	0.683603	1.10693	0.240405	0.293367	21	-	2	5071162,5076763,	5071343,5076816,	236	intergenic	NA	E	Y	NA	-1.14767	-0.809338	NA
CUFF.29266.2	1.02287	0.939497	2.1159	1.21991	0.60498	0.723684	21	-	2	5558977,5562319,	5560798,5562432,	1936	intronic	NA	E	Y	NA	-1.03704	-1.01649	NA
CUFF.29267.1	7.86134	7.51705	7.9583	5.33236	4.58499	3.51744	21	+	2	5561385,5561906,	5561386,5562438,	535	antisense	NA	E	NA	NA	0.158426	0.796541	NA
CUFF.30821.3	1.22474	1.17661	1.23593	1.18846	0.835303	0.588156	23	-	4	2319687,2321375,2322330,2323405,	2320417,2321545,2322460,2323578,	1207	intergenic	NA	E	NA	NA	2.86561	0.581288	NA
CUFF.3104.1	1.30334	1.30451	1.30102	1.29705	0.630406	0.323146	1	+	2	79744977,79870555,	79745668,79871250,	1388	antisense	NA	E	Y	NA	-1.14971	-2.37788	NA
CUFF.3105.1	1.53602	1.11106	1.08465	1.37344	0.78718	0.47072	1	+	2	79745671,79871251,	79746363,79871437,	880	antisense	NA	E	Y	NA	-1.30664	-2.62771	NA
CUFF.3106.1	2.55282	2.05984	2.12053	2.38923	0.960331	0.724364	1	+	2	79746498,79871602,	79746714,79872195,	811	antisense	NA	E	Y	NA	-0.679695	-2.53405	NA
CUFF.31172.1	1.0415	0.876635	1.09689	0.677203	0.514528	0.903245	24	-	3	1855295,1856620,1858170,	1855728,1856846,1858804,	1296	intergenic	NA	E	NA	NA	1.63761	0.055294	NA
CUFF.31193.1	1.01912	0.971491	1.08578	1.45633	0.576128	0.513259	24	-	1	1997159,	1998041,	883	intronic	NA	E	NA	Y	1.68212	-1.66901	NA
CUFF.31533.1	4.5907	4.60753	5.10403	5.2997	3.84908	2.99464	24	+	1	7321865,	7323717,	1853	intergenic	NA	E	NA	NA	-0.0587255	-1.95135	NA
CUFF.32119.1	0.584543	0.528042	1.04934	0.870551	0.450287	0.383948	26	-	2	1782557,1784710,	1782851,1785026,	612	intergenic	NA	E	Y	NA	-0.956091	-3.80817	NA
CUFF.32167.1	0.93537	0.674463	1.69266	1.57797	0.711043	0.49099	26	-	3	4133672,4133906,4134119,	4133818,4133988,4134319,	431	intergenic	NA	E	NA	NA	-0.183569	-0.265035	NA
CUFF.32170.2	6.90233	6.50101	7.45613	8.24833	4.23195	3.22415	26	-	2	4138817,4145601,	4139071,4147325,	1980	intergenic	NA	E	Y	NA	-0.758751	-1.94722	NA
CUFF.32170.3	5.10308	5.41686	5.57127	5.37836	4.19435	4.00725	26	-	2	4139787,4147380,	4140926,4147659,	1420	intergenic	NA	E	Y	NA	-0.955689	-1.69627	NA
CUFF.32705.1	9.49998	8.72534	11.3202	8.08422	7.5312	7.10869	27	-	2	1651459,1652559,	1652360,1653066,	1410	intergenic	NA	E	NA	NA	-0.085926	0.203977	NA
CUFF.32873.1	1.88222	1.73268	2.68528	1.97198	0.345984	0.609685	26	-	3	3336471,3337235,3337739,	3336755,3337350,3337825,	488	intronic	NA	E	NA	NA	0.731493	-0.407618	NA
CUFF.32948.1	1.35462	0.719861	2.56983	1.68606	1e-05	0.280862	27	+	1	3101459,	3101688,	230	intergenic	NA	E	NA	NA	0.226799	-0.965858	NA
CUFF.33239.1	1.96094	1.36654	3.86911	2.11923	0.917842	2.11061	28	+	1	938925,	940023,	1099	intergenic	NA	E	Y	NA	-0.657989	-1.15329	NA
CUFF.33239.2	2.01535	1.2413	3.04226	2.41402	0.930998	1.01463	28	+	2	938925,940018,	939663,940023,	745	intergenic	NA	E	Y	NA	-0.559979	-0.883773	NA
CUFF.33314.1	55.3831	57.3156	54.6256	53.7117	37.3751	34.257	28	+	2	1472907,1473443,	1472996,1474293,	941	intergenic	NA	E	NA	NA	-0.894018	-0.495876	NA
CUFF.33348.1	12.1272	9.77438	15.2203	15.2632	10.4999	7.14156	27	-	1	4310768,	4311086,	319	antisense	NA	E	NA	NA	-0.951709	-0.296953	NA
CUFF.33348.2	7.94404	8.72964	10.3033	6.94282	3.39107	2.25218	27	-	2	4310768,4311091,	4310956,4312552,	1651	antisense	NA	E	NA	NA	0.237689	-0.422028	NA
CUFF.33357.1	6.93166	8.04641	10.6678	7.87524	2.6116	2.23147	27	-	3	4317834,4318030,4318516,	4317893,4318221,4318665,	402	antisense	NA	E	NA	Y	2.4641	1.48987	NA
CUFF.33364.2	1.35955	1.52665	4.51532	5.43848	3.78e-05	0.288119	27	-	2	4340424,4341059,	4340769,4341277,	565	antisense	NA	E	NA	NA	-0.274384	-1.38351	NA
CUFF.33384.1	4.61336	3.76675	4.71926	5.23409	2.51534	2.07757	27	+	2	4432164,4433633,	4432795,4434324,	1324	intronic	NA	E	NA	NA	-0.363545	-0.465802	NA
CUFF.33385.1	6.77034	6.41109	7.88813	6.93807	4.33594	1.95782	27	+	1	4433235,	4433541,	307	intronic	NA	E	Y	NA	-1.07376	-0.734493	NA
CUFF.33627.1	8.44838	8.58366	9.29773	9.91879	5.78599	4.60965	28	-	6	3096042,3096575,3096892,3097095,3097275,3097478,	3096500,3096812,3096984,3097198,3097409,3097649,	1201	intergenic	NA	E	NA	Y	4.52475	0.261896	Y
CUFF.33663.1	1.00499	0.975651	1.39654	0.93326	0.802574	0.763212	28	+	2	3556848,3587942,	3557075,3589727,	2014	intergenic	NA	E	NA	NA	-0.294982	-0.049908	NA
CUFF.34762.1	1.71211	1.14781	1.86488	1.03959	0.505358	0.109246	3	+	2	842365,852095,	842575,852344,	461	intergenic	NA	E	Y	NA	-1.03877	-1.57513	NA
CUFF.35438.1	1.24e-05	0.103862	1.06492	0.483524	3.26e-05	0.158265	3	+	2	24103519,24104169,	24103947,24104684,	945	intergenic	NA	E	NA	NA	-0.0566636	0.960822	NA
CUFF.35438.2	1.71382	0.758586	2.6724	3.58284	0.825462	0.224745	3	+	1	24103519,	24103978,	460	intergenic	NA	E	NA	NA	-0.867473	-0.33245	NA
CUFF.35783.2	1.55348	1.17002	1.7606	2.4558	1.17873	0.555074	3	-	3	26293533,26295030,26298280,	26294858,26295160,26298312,	1490	intergenic	NA	E	Y	NA	-1.0484	-1.1839	NA
CUFF.35897.1	2.33826	2.05196	2.68447	2.47752	1.70188	1.9866	3	+	3	29805875,29815578,29815832,	29806230,29815643,29818174,	2765	intergenic	NA	E	NA	NA	1.15676	-1.05051	NA
CUFF.36441.1	2.07795	2.05172	2.69725	2.01263	1.63542	1.94053	28	+	2	590332,590800,	590353,592476,	1699	intronic	NA	E	Y	NA	-0.961552	-0.837844	NA
CUFF.36441.2	7.25974	7.20494	9.3536	7.98305	5.79372	4.71406	28	+	2	590356,593823,	591284,595628,	2735	intronic	NA	E	Y	Y	-1.14078	-0.92523	NA
CUFF.38646.2	2.34276	1.94139	2.54797	0.9752	0.968606	0.760413	3	-	3	79583418,79586848,79588025,	79584679,79587118,79588282,	1791	intergenic	NA	E	Y	NA	-1.15241	-1.99006	NA
CUFF.40182.1	1.53921	0.967198	3.09811	1.49925	1.57403	1.49283	3	+	1	111274764,	111275057,	294	intronic	NA	E	Y	NA	-1.00862	-1.05573	NA
CUFF.40565.1	7.19015	7.94452	15.2888	12.6355	5.28763	5.64586	4	-	2	3767880,3772786,	3768461,3773112,	909	intergenic	NA	E	Y	NA	-0.753667	-0.674213	NA
CUFF.40565.2	2.77351	2.93655	9.59844	7.41618	3.12972	2.27009	4	-	2	3767880,3768519,	3768461,3769128,	1192	intergenic	NA	E	NA	NA	-0.742139	-0.41482	NA
CUFF.40628.1	5.67367	6.1855	12.4705	11.058	5.69173	5.3561	4	-	2	4776755,4780599,	4778479,4780765,	1892	intergenic	NA	E	NA	NA	-1.07818	-0.293513	NA
CUFF.41061.1	1.26888	1.11197	1.32882	1.1889	0.786662	1.14605	4	-	2	9580444,9582711,	9581305,9582936,	1088	intergenic	NA	E	NA	NA	-1.08068	-0.281009	NA
CUFF.41314.3	4.98244	4.91286	5.89906	4.9884	3.38814	4.34364	4	+	3	12359075,12360913,12364408,	12359558,12364179,12365230,	4574	intergenic	NA	E	NA	Y	2.11808	-1.41822	Y
CUFF.41428.1	0.563014	0.461971	1.05567	0.568128	0.0212484	0.040441	4	+	3	15498694,15504388,15506502,	15498740,15504509,15507544,	1212	intergenic	NA	E	Y	NA	-0.977076	-0.589468	NA
CUFF.42285.1	67.3794	70.1903	72.0256	72.3873	40.2179	22.1281	4	-	2	29710560,29717603,	29711746,29717630,	1215	intergenic	NA	E	NA	NA	0.00580704	-0.325277	Y
CUFF.42520.1	26.4512	31.979	31.9908	32.8517	17.103	11.0819	4	-	2	38994683,38997560,	38994763,38997715,	237	intronic	NA	E	Y	Y	-1.21045	-1.0614	NA
CUFF.43070.5	0.847312	0.751548	1.37303	1.35461	0.621329	0.327407	4	-	3	54299087,54300276,54300614,	54299822,54300470,54300756,	1074	intergenic	NA	E	Y	NA	-1.14263	-2.44488	NA
CUFF.43748.1	2.8543	1.3828	2.54504	3.16738	1.20687	1.93207	4	+	1	63959494,	63959757,	264	intergenic	NA	E	Y	NA	-1.36962	-1.22917	NA
CUFF.43783.2	1.43299	1.30192	2.43612	2.0487	1.0448	0.804219	4	+	3	68078428,68084284,68085382,	68078607,68084348,68085985,	849	intergenic	NA	E	NA	Y	-1.02326	-0.396442	NA
CUFF.44054.2	2.26259	1.48433	2.49168	0.557863	0.527769	0.0971601	4A	-	3	2351170,2486755,2489245,	2355993,2486953,2489273,	5052	intergenic	NA	E	NA	Y	2.78087	-2.08283	NA
CUFF.44144.2	4.40465	3.74969	6.91309	7.2645	2.92237	1.08984	4A	+	2	5214310,5219358,	5215339,5220801,	2474	intergenic	NA	E	Y	NA	-0.943359	-1.79914	NA
CUFF.44740.4	3.11622	2.20687	3.73697	3.38644	0.412473	0.461887	4A	-	2	16658157,16668742,	16658420,16669629,	1152	intergenic	NA	E	Y	NA	-0.757839	-1.10351	NA
CUFF.44810.3	10.9375	10.6659	11.1985	12.6203	6.7468	6.94993	4A	+	2	16796333,16807876,	16796967,16810144,	2904	intergenic	NA	E	NA	NA	-0.195014	-1.18038	NA
CUFF.44886.2	3.91828	4.42915	4.80562	4.65248	1.37731	1.11521	4A	-	2	18523100,18530018,	18526919,18530835,	4638	intergenic	NA	E	NA	Y	-0.446945	-1.16632	Y
CUFF.44899.1	1.00352	0.341817	0.732426	1.17461	0.304187	0.703607	4A	+	2	12353675,12354146,	12353736,12354330,	247	intergenic	NA	E	Y	NA	-1.52114	-1.15547	NA
CUFF.44949.1	0.194745	0.41979	1.44014	0.630941	0.184394	0.568596	4A	-	2	19362363,19364077,	19362496,19364254,	312	intergenic	NA	E	Y	NA	-0.990457	-1.61279	NA
CUFF.45687.3	14.7005	14.5431	17.3103	16.4493	12.8549	11.3595	4A	-	2	20060532,20069859,	20065809,20069984,	5404	intergenic	NA	E	Y	NA	-0.98149	-2.04386	NA
CUFF.45796.1	0.885128	1.13102	1.35035	1.55812	0.0960757	0.103864	5	-	2	5063656,5072801,	5064629,5074398,	2572	intergenic	NA	E	NA	NA	2.07598	-0.570036	Y
CUFF.45870.1	0.632771	0.535471	1.93745	1.81998	0.95652	1.64306	5	+	2	6581857,6582219,	6582137,6582239,	302	intergenic	NA	E	NA	NA	-0.734123	-0.270674	NA
CUFF.46044.2	6.03774	5.42491	7.42224	5.63569	5.59691	5.30886	5	+	5	7299043,7299629,7300243,7300510,7301788,	7299072,7299761,7300377,7301130,7302297,	1429	intergenic	NA	E	NA	NA	3.60271	0.667853	NA
CUFF.46064.2	2.10803	1.86494	3.33139	3.59568	2.06092	1.73294	5	+	1	7414637,	7416337,	1701	intergenic	NA	E	NA	NA	-0.67703	0.000243	NA
CUFF.46961.1	1.2409	1.36622	1.61095	0.880152	1.00889	0.855273	4A	+	5	19635887,19636470,19638002,19638237,19638790,	19635954,19636551,19638130,19638304,19638891,	449	intergenic	NA	E	NA	NA	2.38852	2.7316	Y
CUFF.47293.2	1.20753	1.1934	1.78721	1.25818	0.667929	0.446503	5	-	2	30737567,30740747,	30739288,30741833,	2809	antisense	NA	E	Y	Y	-1.2705	-0.896665	NA
CUFF.47530.1	3.11075	2.70727	3.23344	2.77106	1.40794	0.848466	5	+	2	36334413,36339753,	36336542,36340715,	3093	intergenic	NA	E	Y	Y	-1.08408	-2.46282	NA
CUFF.48096.1	1.45301	1.40588	1.91774	2.22133	0.228221	0.384939	5	+	2	46092416,46093565,	46092771,46095363,	2155	intergenic	NA	E	NA	NA	-0.316111	-1.097	Y
CUFF.4817.1	0.544844	0.294326	0.587922	1.17119	0.258903	0.477047	1	-	1	113223182,	113223467,	286	intergenic	NA	E	Y	NA	-1.16692	-1.33086	NA
CUFF.48170.1	1.90637	1.98281	2.25798	2.27122	1.69905	1.47149	5	+	5	47579850,47580511,47581791,47582861,47583677,	47579986,47580681,47581899,47582955,47583822,	658	intergenic	NA	E	NA	NA	3.30797	-0.489056	NA
CUFF.48591.1	2.20458	2.1142	2.52762	3.07268	1.3428	1.21465	5	-	3	55232901,55234697,55235800,	55234345,55234786,55235950,	1686	intergenic	NA	E	Y	NA	-1.0276	-1.77596	NA
CUFF.48787.1	2.74468	2.17466	2.6729	2.38924	1.12507	0.557134	5	+	2	56485443,56488013,	56486132,56488726,	1404	intergenic	NA	E	Y	NA	-1.13243	-1.83431	NA
CUFF.48787.2	2.16226	1.94034	2.22086	1.0643	0.637528	0.37025	5	+	1	56485443,	56486475,	1033	intergenic	NA	E	Y	NA	-1.10022	-1.32458	NA
CUFF.50604.1	1.1155	1.0978	1.95012	0.825569	1.25626	1.40253	5	+	3	6080645,6081526,6083468,	6080645,6081902,6083473,	384	intergenic	NA	E	NA	NA	-0.0483928	-1.85915	NA
CUFF.51270.1	0.82032	0.889976	1.17572	1.0702	0.527502	0.808066	6	-	2	35332395,35341232,	35332446,35341450,	271	intergenic	NA	E	Y	NA	-0.920866	-0.961454	NA
CUFF.52505.1	1.00481	0.98697	1.14742	1.08717	0.815328	0.654535	7	+	2	16125072,16128648,	16125703,16132922,	4907	intergenic	NA	E	Y	NA	-1.21645	-2.82199	NA
CUFF.52855.2	11.2407	9.39885	14.891	12.8249	7.02066	6.32719	7	+	1	17060133,	17060803,	671	intronic	NA	E	Y	NA	-1.20101	-1.48341	NA
CUFF.5362.2	6.36339	5.23213	8.27495	7.64377	3.16596	2.11097	10	-	2	867666,870693,	867900,870924,	467	antisense	NA	E	Y	NA	-1.44764	-1.81002	NA
CUFF.53652.2	0.771749	0.500715	1.41388	0.719161	0.250194	0.21274	7	+	2	39841767,39842168,	39842090,39842798,	955	intergenic	NA	E	Y	NA	-1.01372	-1.80367	NA
CUFF.53654.2	1.90619	1.79295	2.37326	1.60466	0.787931	0.581067	7	+	2	39837924,39838304,	39838223,39841620,	3617	intergenic	NA	E	Y	NA	-1.14467	-0.771596	NA
CUFF.53656.2	3.19719	2.98448	4.17704	3.44204	1.45441	1.38364	7	+	3	39836616,39836871,39837023,	39836787,39836942,39837643,	865	intergenic	NA	E	NA	NA	-1.05432	-0.182186	NA
CUFF.54452.1	84.2181	91.7232	100.786	89.0262	64.1751	47.0591	5	+	2	8038368,8038690,	8038531,8038834,	309	intergenic	NA	E	NA	NA	-0.998094	-0.395014	NA
CUFF.54824.1	1.74691	1.77943	1.36675	1.76857	0.781099	1.07802	8	+	2	18325757,18332192,	18326288,18333821,	2162	intergenic	NA	E	Y	NA	-0.993757	-2.23652	NA
CUFF.55250.2	2.59297	2.06798	3.37429	1.26312	1.17929	0.682349	8	-	2	23652707,23664637,	23655954,23664680,	3292	intergenic	NA	E	Y	Y	-1.02138	-1.05751	NA
CUFF.55349.1	15.0102	16.5491	43.7181	32.0623	0.603558	0.36323	8	+	2	26040619,26042359,	26041138,26042669,	831	intergenic	NA	E	NA	Y	0.201256	-0.02151	NA
CUFF.55524.2	6.78715	6.28631	9.12141	8.03016	5.59927	4.28177	8	+	3	27953879,27954114,27954236,	27953881,27954154,27955820,	1629	intergenic	NA	E	NA	NA	-1.20611	-0.079428	NA
CUFF.57282.1	1.67839	1.36822	2.45555	2.4135	0.938472	0.899134	9	+	4	18786306,18789136,18789729,18793169,	18786402,18789193,18789896,18797370,	4525	intergenic	NA	E	NA	NA	1.04894	-1.83279	Y
CUFF.57593.1	0.839543	1.06145	1.61581	1.36857	0.954486	0.970489	9	-	2	25527511,25530282,	25527871,25530379,	459	intergenic	NA	E	Y	NA	-0.897839	-0.516024	NA
CUFF.57859.2	2.56834	2.63422	3.24277	3.69258	1.43948	1.68349	LG5	-	1	5368,	7248,	1881	intergenic	NA	E	NA	NA	0.378694	-0.860755	NA
CUFF.58482.4	1.44808	1.4123	2.26521	2.61907	0.235672	2.44e-05	Un	-	1	1564531,	1565544,	1014	intergenic	NA	E	NA	NA	0.291448	-0.95545	NA
CUFF.58565.1	1.82258	1.57779	2.09858	1.52387	1.25225	1.06462	Un	-	6	2393501,2394166,2395662,2396271,2396568,2397768,	2393601,2394929,2395808,2396367,2396690,2398338,	1803	intergenic	NA	E	NA	NA	3.36118	-0.766904	NA
CUFF.58610.1	1.08716	0.555579	1.1305	0.946219	0.406385	0.48698	Un	+	2	3146772,3148426,	3146914,3149251,	969	intergenic	NA	E	NA	NA	-0.30748	-1.98234	NA
CUFF.58610.2	1.50132	1.4056	1.56199	1.513	0.845329	0.736354	Un	+	1	3146772,	3148323,	1552	intergenic	NA	E	Y	NA	-1.14633	-2.29079	NA
CUFF.58708.1	31.0438	41.2259	51.2491	33.784	35.0828	34.9376	Un	+	2	4346799,4348300,	4346898,4348534,	335	intergenic	NA	E	NA	Y	2.13788	0.623237	Y
CUFF.58743.1	24.4627	23.7334	27.5843	23.5185	18.6921	17.6443	Un	+	2	2231408,2232841,	2231682,2234023,	1458	intergenic	NA	E	NA	NA	0.335542	-1.14471	NA
CUFF.58755.2	1.68446	1.8394	3.35533	3.66616	0.927137	0.387339	Un	-	2	4593943,4594347,	4594018,4594988,	718	intergenic	NA	E	NA	NA	0.800694	0.133954	Y
CUFF.58829.1	1.3162	1.14064	1.3892	1.54483	0.73287	1.20968	Un	+	2	5792600,5793753,	5793649,5793832,	1130	intergenic	NA	E	NA	Y	1.105	-2.44854	NA
CUFF.58951.1	12.3054	11.3943	13.3684	9.70476	7.77725	8.09876	Un	-	2	7167546,7167952,	7167850,7168040,	394	intergenic	NA	E	NA	NA	0.863604	-0.747359	Y
CUFF.59021.1	10.1078	12.2092	11.9436	16.6759	4.92204	3.0894	Un	-	5	7918873,7920500,7922156,7922709,7923444,	7918877,7920565,7922236,7922792,7923455,	248	intergenic	NA	E	NA	NA	0.261772	0.56178	NA
CUFF.5913.1	25.0397	23.9221	27.8189	20.8785	20.2458	16.4483	1	-	7	113808206,113808681,113808836,113809074,113809258,113809459,113809684,	113808362,113808765,113808991,113809161,113809346,113809572,113809773,	779	intergenic	NA	E	NA	NA	4.02656	2.41485	NA
CUFF.59186.4	0.000344083	0.00035678	2.81976	0.000133154	2.5e-05	3.13e-05	Un	-	3	9622286,9623013,9624125,	9622366,9623214,9624251,	410	intergenic	NA	E	NA	NA	2.49795	2.00435	NA
CUFF.59382.1	0.857711	1.06337	2.74367	1.88522	1.10647	1.40079	Un	+	2	11577369,11578794,	11578418,11579237,	1494	intergenic	NA	E	NA	Y	0.726356	-1.96287	Y
CUFF.59469.1	1.93076	2.00965	2.3305	1.52961	0.8068	0.866264	Un	-	2	12346260,12347583,	12346658,12347922,	739	intergenic	NA	E	NA	NA	1.47018	1.29908	NA
CUFF.60050.1	0.894736	0.157595	1.64097	0.910168	0.000158988	1.89e-05	Un	+	2	18745653,18746662,	18746433,18746860,	980	intergenic	NA	E	NA	NA	0.0290897	-0.713474	NA
CUFF.60050.3	2.95076	2.67461	2.89288	3.07522	1.61478	1.47379	Un	+	2	18745810,18746067,	18746000,18746860,	985	intergenic	NA	E	NA	NA	-0.868164	-0.428544	NA
CUFF.60104.1	6.77079	5.79257	6.03899	6.87387	3.01735	2.19235	Un	+	3	18286186,18288844,18291182,	18286209,18288946,18293049,	1995	intergenic	NA	E	NA	Y	-0.383692	-1.02212	NA
CUFF.60172.2	0.573697	0.000172337	4.70919	2.28377	1.33159	1.60711	Un	+	4	19884787,19884979,19885877,19886663,	19884800,19885148,19886056,19886677,	379	intergenic	NA	E	NA	NA	1.8625	-0.54831	NA
CUFF.60348.1	1.42829	1.42041	1.33938	1.69433	0.00121713	0.000803533	Un	-	2	21587252,21587888,	21587756,21588352,	970	intergenic	NA	E	NA	NA	0.161316	-0.165047	NA
CUFF.60352.1	2.26967	2.38793	2.76051	2.26725	1.12192	1.93302	Un	+	4	21675832,21676275,21678140,21679631,	21675961,21676375,21678232,21679696,	390	intergenic	NA	E	NA	NA	0.342374	1.16555	NA
CUFF.60635.1	1.50164	1.40692	1.81109	1.22521	0.662908	0.349966	Un	-	2	25082438,25083764,	25083076,25083791,	667	intergenic	NA	E	NA	NA	-0.382959	-1.81203	NA
CUFF.60693.1	1.43291	1.10944	1.60449	1.58607	1.38124	1.61366	Un	+	3	24734886,24735325,24735555,	24734950,24735355,24735924,	466	antisense	NA	E	Y	NA	-0.789214	-0.979468	NA
CUFF.60792.3	13.6019	15.3295	16.9993	16.9861	9.64502	6.12658	Un	+	4	26482232,26483490,26485109,26485450,	26482240,26483659,26485131,26485748,	501	intergenic	NA	E	NA	NA	2.54091	1.47039	Y
CUFF.60863.1	5.16644	4.58057	5.07401	4.82706	2.13319	2.27218	Un	+	3	27207935,27209770,27210105,	27208112,27209898,27210152,	355	intergenic	NA	E	NA	NA	1.22138	0.815678	NA
CUFF.60902.1	1.21804	1.25425	1.4347	1.52254	0.769252	0.853548	Un	+	2	27312806,27313792,	27312982,27315758,	2144	intergenic	NA	E	NA	NA	0.0871623	-3.01564	Y
CUFF.61170.1	0.768588	0.84325	1.30648	0.838052	0.732437	0.929085	Un	-	2	30180586,30182800,	30180738,30182848,	202	intergenic	NA	E	Y	NA	-1.10195	-1.40684	NA
CUFF.61177.3	1.55439	1.65946	2.16625	0.914156	0.893381	1.14072	Un	-	3	29983094,29983528,29984156,	29983320,29983717,29984228,	490	intergenic	NA	E	NA	Y	0.865078	-1.91034	NA
CUFF.6126.1	0.677053	1e-05	1.87144	0.315382	0.612192	0.365537	10	-	1	16938005,	16938225,	221	intergenic	NA	E	Y	NA	-1.17515	-0.934648	NA
CUFF.61384.1	5.41278	5.49053	5.97785	6.45363	4.71799	3.43885	Un	-	2	32484359,32485750,	32485180,32486422,	1495	intergenic	NA	E	NA	NA	0.96056	-0.242379	Y
CUFF.61462.1	0.451557	0.185498	1.30597	0.359271	0.0792665	0.493796	Un	-	2	33458379,33460130,	33458622,33460289,	404	intergenic	NA	E	NA	NA	0.882212	-0.805609	Y
CUFF.61679.2	2.16127	1.95352	2.15764	2.87775	1.50384	2.14349	Un	+	3	35403999,35404421,35404816,	35403999,35404506,35405240,	512	intergenic	NA	E	Y	NA	-0.980405	-2.13477	NA
CUFF.61787.1	4.10455	4.40182	4.79792	4.78133	3.28928	2.10909	Un	-	2	36331469,36332616,	36332202,36332895,	1014	intergenic	NA	E	NA	Y	0.368127	-3.11911	Y
CUFF.61892.1	31.778	26.8164	30.463	31.8163	27.375	25.1761	Un	-	3	37384285,37384612,37385460,	37384483,37384654,37385591,	374	intergenic	NA	E	NA	NA	0.961389	0.710951	NA
CUFF.61955.2	1.52591	1.92058	9.87761	6.06627	1.82129	3.67454	Un	+	5	38619148,38619559,38620107,38620342,38621028,	38619363,38619766,38620268,38620358,38621028,	604	intergenic	NA	E	NA	Y	0.810801	0.27087	Y
CUFF.62083.1	0.840005	0.785842	1.2537	0.524432	0.125768	0.127388	Un	+	2	40046335,40047640,	40047089,40047663,	779	intergenic	NA	E	NA	NA	-0.159962	-0.922824	NA
CUFF.62087.1	4.15092	4.34868	5.02536	5.23984	2.88758	2.78827	Un	-	2	40071337,40071759,	40071655,40071849,	410	intergenic	NA	E	NA	NA	-0.332207	-0.009639	NA
CUFF.62354.1	18.9991	20.1508	20.0183	26.2912	12.2783	8.99385	Un	-	3	42927905,42928453,42928759,	42927971,42928527,42929274,	658	intergenic	NA	E	NA	NA	0.453242	-0.436428	Y
CUFF.62492.1	3.57153	3.42689	3.57718	2.45801	1.8942	1.40373	Un	+	2	44048125,44052257,	44048256,44052659,	535	intergenic	NA	E	NA	Y	1.50272	0.37055	NA
CUFF.62492.2	20.6811	21.3916	27.7108	23.7414	12.8891	9.36437	Un	+	2	44048125,44051729,	44048256,44051873,	277	intergenic	NA	E	NA	NA	-1.05237	-0.352413	NA
CUFF.62527.1	0.876263	0.891664	1.09485	0.91795	0.645177	0.920301	Un	-	1	43504908,	43516009,	11102	intergenic	NA	E	Y	Y	-0.766507	-2.88971	NA
CUFF.62551.1	7.40581	8.94001	8.47005	8.98448	5.83551	4.50681	Un	+	2	44238296,44241811,	44240753,44241816,	2464	intergenic	NA	E	NA	NA	4.07205	1.4923	NA
CUFF.62583.1	1.43814	1.54421	2.28782	1.11365	0.897338	1.34734	Un	-	1	44660801,	44661018,	218	intergenic	NA	E	Y	NA	-0.937371	-0.979388	NA
CUFF.62594.2	18.0523	19.7963	18.0868	29.6905	2.48082	4.50042	Un	+	2	44736874,44741212,	44737761,44741541,	1218	antisense	NA	E	NA	NA	-0.189245	-0.229109	NA
CUFF.62697.1	25.2284	26.6352	31.8753	29.6093	19.6879	16.6501	Un	-	3	45726145,45727281,45730282,	45726258,45727416,45730494,	463	intergenic	NA	E	NA	NA	4.79806	1.79067	NA
CUFF.62700.1	11.3325	11.1118	15.6912	15.2676	6.60491	3.00001	Un	+	2	45681955,45682885,	45682607,45682887,	656	intergenic	NA	E	NA	NA	3.4135	0.083408	Y
CUFF.62765.1	0.410732	0.299601	1.31941	0.90525	0.389036	0.484197	Un	+	1	46378208,	46378488,	281	intergenic	NA	E	Y	NA	-1.40391	-1.69367	NA
CUFF.62809.2	0.850788	0.458112	1.78404	0.648055	0.301015	0.162748	Un	+	1	47115849,	47116321,	473	intergenic	NA	E	NA	NA	-1.15717	-0.043981	NA
CUFF.62988.1	4.17641	3.79786	5.27576	4.98047	1.3223	0.336448	Un	+	2	49148763,49153082,	49148797,49153285,	239	intergenic	NA	E	Y	NA	-1.06408	-0.969217	NA
CUFF.63220.1	0.598639	0.481029	1.7166	0.572967	0.68864	0.973333	Un	+	2	51755390,51755732,	51755671,51755763,	314	intergenic	NA	E	Y	NA	-0.996375	-0.748478	NA
CUFF.6328.1	3.99718	1.75313	3.36533	3.59196	1.14946	1.5004	10	+	3	20184078,20186006,20187180,	20184193,20186349,20187207,	488	intergenic	NA	E	NA	NA	2.22441	1.93233	Y
CUFF.63477.1	0.897532	0.734965	1.25378	0.844369	0.9965	0.945051	Un	+	2	54769632,54771839,	54770214,54771900,	645	intergenic	NA	E	NA	NA	0.253772	-0.336048	Y
CUFF.63560.1	1.50668	1.74506	2.01303	1.73747	1.03207	0.738931	Un	-	2	55582838,55585073,	55584577,55585144,	1812	intergenic	NA	E	NA	NA	0.133026	-0.333339	NA
CUFF.63774.1	1.56619	1.43041	1.98444	1.93497	0.933783	1.27147	Un	-	2	57213818,57214440,	57214166,57215256,	1166	intergenic	NA	E	NA	Y	1.04724	-1.43924	NA
CUFF.63829.1	12.9735	12.1663	15.3563	15.3477	11.4712	10.1832	Un	-	2	57741636,57742094,	57741961,57743457,	1690	intergenic	NA	E	NA	NA	-0.42973	-1.35069	NA
CUFF.64050.1	25.5498	22.6433	36.3549	27.7304	12.7457	10.4062	Un	+	3	60066672,60067325,60067979,	60066908,60067452,60068325,	712	intergenic	NA	E	NA	Y	2.75308	1.32822	Y
CUFF.64101.1	0.704404	0.727222	1.12018	0.640491	0.59974	0.502022	Un	-	3	60592774,60593845,60594463,	60593418,60593974,60595206,	1519	intergenic	NA	E	NA	NA	1.48277	-0.819465	NA
CUFF.64158.2	0.71971	0.482372	1.0601	0.687259	0.504992	0.610442	Un	-	1	61016684,	61019047,	2364	intergenic	NA	E	Y	NA	-1.06892	-1.26601	NA
CUFF.64305.1	2.30243	0.972375	1.63966	2.24075	0.340825	1.25316	Un	+	2	62532655,62532895,	62532737,62533222,	411	intergenic	NA	E	Y	NA	-1.28667	-1.42165	NA
CUFF.64467.1	1.49694	1.65182	1.92527	1.60166	0.809633	0.967727	Un	+	4	64022789,64023892,64024017,64024139,	64023784,64023935,64024057,64025416,	2359	intergenic	NA	E	NA	NA	-1.15407	-0.372059	NA
CUFF.64653.1	0.000495347	0.181201	1.80016	1.54e-05	0.0320229	0.226674	Un	+	3	65977259,65977872,65978199,	65977792,65977903,65978218,	586	intergenic	NA	E	Y	NA	-1.24871	-0.795073	NA
CUFF.64693.2	0.570799	0.409212	1.59953	0.908827	0.288988	0.210481	Un	-	3	61049691,61049867,61050137,	61049748,61050042,61050531,	629	intronic	NA	E	NA	NA	0.992743	-1.68748	NA
CUFF.64837.2	3.71336	3.77369	4.9123	4.80686	2.16059	1.94648	Un	-	2	67573745,67574608,	67573897,67575332,	878	intergenic	NA	E	NA	NA	0.640749	-1.17356	Y
CUFF.64867.2	1.11136	0.966905	1.11157	0.665802	0.488957	0.77596	Un	-	2	67871083,67871540,	67871442,67871635,	456	intergenic	NA	E	Y	NA	-0.885461	-0.603046	NA
CUFF.64940.1	2.06282	1.80376	4.34147	3.21345	1.51531	0.689195	Un	+	4	68766663,68766748,68767020,68768124,	68766697,68766965,68767050,68768717,	878	intergenic	NA	E	NA	NA	0.189615	0.617606	Y
CUFF.65038.3	1.48226	1.17639	1.23406	1.15619	0.349781	0.678226	Un	-	1	69720637,	69721297,	661	intergenic	NA	E	NA	NA	-0.78671	0.372373	NA
CUFF.65375.2	2.11963	2.00444	2.19806	2.98695	1.45732	1.71993	Un	-	1	72537151,	72539302,	2152	intergenic	NA	E	Y	Y	-0.614695	-2.43418	NA
CUFF.65404.3	1.2075	0.811165	1.55807	0.960471	2.67e-05	0.970437	Un	+	4	73423265,73424489,73425545,73425820,	73423693,73424622,73425640,73426072,	912	intergenic	NA	E	NA	NA	2.15038	-1.46203	NA
CUFF.65627.2	0.344486	0.754898	2.30468	0.723621	1e-05	0.831584	Un	-	2	75720438,75720935,	75720631,75720944,	204	intergenic	NA	E	Y	NA	-1.1299	-0.86833	NA
CUFF.65635.1	1.02677	0.784849	1.43508	1.31996	0.402578	0.45631	Un	+	2	74783593,74783693,	74783610,74784865,	1191	intergenic	NA	E	Y	NA	-1.07623	-1.13616	NA
CUFF.65664.2	0.887808	0.810991	1.05069	0.95773	0.4463	0.544298	Un	-	3	75338250,75344576,75345849,	75341449,75344662,75346155,	3594	intergenic	NA	E	NA	Y	2.20105	-1.76773	NA
CUFF.65687.1	2.01366	1.02571	1.65481	1.78777	0.79303	0.396625	Un	+	2	76043467,76044358,	76043847,76044382,	406	intergenic	NA	E	NA	NA	0.191693	-1.25977	Y
CUFF.65767.1	4.18321	5.10472	6.3888	5.9254	2.0672	1.26697	Un	+	3	76106355,76107416,76108265,	76106930,76107520,76108557,	974	intergenic	NA	E	NA	NA	0.0141069	-0.366999	NA
CUFF.65885.3	46.5701	47.3852	66.9368	68.4848	22.6961	21.9397	Un	-	2	77532669,77533477,	77533300,77533499,	655	intergenic	NA	E	Y	NA	-1.02144	-0.814679	NA
CUFF.65979.1	1.15419	0.415925	2.09614	0.384215	0.365218	1.34895	Un	-	2	79175383,79177442,	79175514,79177509,	200	intergenic	NA	E	Y	NA	-1.19382	-0.889032	NA
CUFF.66073.1	6.04548	5.8183	6.43553	7.04892	3.33951	3.88975	Un	-	2	80193725,80195800,	80195173,80196079,	1729	intergenic	NA	E	NA	NA	-0.0875705	-1.87338	NA
CUFF.66073.2	0.77075	0.819463	0.938702	1.03473	0.470472	0.37699	Un	-	1	80193725,	80196079,	2355	intergenic	NA	E	NA	NA	-0.458763	-2.1785	NA
CUFF.66454.1	3.63678	4.63927	5.24351	5.14257	2.46481	1.62686	Un	+	2	83342410,83343114,	83342656,83343311,	445	intergenic	NA	E	NA	NA	1.40907	0.523885	NA
CUFF.66609.3	0.865712	0.86699	0.977315	1.09507	0.547386	0.360675	Un	-	6	84202114,84205019,84208669,84209203,84210039,84210234,	84204424,84205187,84208743,84209415,84210149,84212446,	5092	intergenic	NA	E	NA	Y	4.45946	-0.580378	Y
CUFF.66661.1	13.0502	12.8409	14.6125	13.0065	8.83462	8.26317	Un	-	3	84934823,84936246,84946348,	84935097,84939715,84946640,	4038	intergenic	NA	E	NA	NA	0.931465	-0.600425	NA
CUFF.66812.1	22.8162	20.1405	24.3602	22.095	7.54203	11.9513	Un	+	2	87012642,87013881,	87012672,87014070,	221	intergenic	NA	E	NA	NA	-0.0155063	-0.259928	Y
CUFF.66915.1	2.96986	3.01575	2.85424	1.73688	0.866655	2.04081	Un	-	5	88043902,88044049,88044522,88047114,88048585,	88043912,88044100,88044617,88047190,88048659,	311	intergenic	NA	E	NA	NA	0.115657	0.84304	NA
CUFF.66998.1	0.952004	1.04179	1.19636	1.31949	0.468721	0.342149	Un	+	2	88975358,88976516,	88975531,88976678,	337	intergenic	NA	E	NA	NA	-1.20583	-0.324882	NA
CUFF.67176.1	0.266845	0.169035	1.33374	1.24883	1e-05	0.122833	Un	+	2	90668999,90669955,	90669429,90669968,	445	intergenic	NA	E	NA	NA	-0.951947	0.085326	NA
CUFF.67416.1	0.161172	0.00149856	1.45901	0.914799	1.1e-05	0.265167	Un	+	2	93212422,93213153,	93212602,93213185,	214	intergenic	NA	E	NA	NA	-0.893448	-0.340871	NA
CUFF.67532.1	1.15659	1.16142	1.27405	1.61361	0.529857	0.292839	Un	+	1	94230882,	94232044,	1163	intergenic	NA	E	NA	NA	-0.155497	-1.82028	NA
CUFF.67532.2	1.67305	1.85795	2.60774	2.41542	0.986277	0.498705	Un	+	2	94232045,94233451,	94232590,94234604,	1700	intergenic	NA	E	NA	NA	2.65152	-1.08474	Y
CUFF.67532.3	3.87917	3.56277	4.44298	4.33739	2.29571	1.18233	Un	+	2	94232321,94233448,	94232590,94234604,	1427	intergenic	NA	E	NA	NA	2.43717	-0.210425	Y
CUFF.67621.1	16.1569	14.7171	19.9823	14.413	12.369	6.77742	Un	-	5	95196802,95197105,95197388,95197643,95197816,	95196843,95197206,95197489,95197708,95198221,	718	intergenic	NA	E	NA	NA	1.79088	1.23184	Y
CUFF.67641.1	1.06778	0.383151	0.969788	1.2027	0.342108	0.422277	Un	+	2	95387241,95387428,	95387292,95387624,	249	intergenic	NA	E	Y	NA	-0.886037	-0.755669	NA
CUFF.67661.1	0.800144	0.520175	0.957196	1.32057	0.0371283	0.109764	Un	+	2	95564013,95564133,	95564021,95564803,	680	intergenic	NA	E	Y	NA	-0.620957	-0.935765	NA
CUFF.67663.1	41.7984	45.6195	60.4067	51.6702	27.2879	22.0511	Un	+	2	95562087,95563538,	95562239,95563808,	424	intergenic	NA	E	NA	Y	1.86371	0.809868	Y
CUFF.67686.1	21.5624	19.1614	19.6488	23.3463	14.9937	19.2047	Un	-	2	95789897,95790596,	95789968,95790770,	247	intergenic	NA	E	NA	NA	-0.658225	0.5126	NA
CUFF.67687.1	11.1664	11.6083	12.2788	13.0257	9.34909	8.02719	Un	-	3	95791237,95791558,95791758,	95791265,95791630,95792404,	749	intergenic	NA	E	NA	Y	1.45503	-0.375212	Y
CUFF.67788.1	34.7055	30.3549	29.9482	34.3246	21.6913	14.8001	Un	+	2	96780625,96781626,	96780784,96781724,	259	intergenic	NA	E	Y	NA	-1.37354	-2.03344	NA
CUFF.67814.1	0.678724	0.603659	0.981987	1.04137	0.307572	1.01e-05	Un	-	4	96964715,96965243,96965666,96966421,	96964881,96965372,96965707,96966729,	648	intergenic	NA	E	NA	NA	1.11958	-0.658969	Y
CUFF.67826.1	38.8994	43.5028	53.1486	52.7342	38.7525	33.4206	Un	-	3	97144668,97144994,97145412,	97144752,97145169,97145419,	269	intergenic	NA	E	NA	NA	1.07999	0.382704	NA
CUFF.67981.1	118.316	125.095	122.865	177.161	77.4078	85.7962	Un	+	2	98791502,98792358,	98791605,98792455,	202	intergenic	NA	E	NA	NA	0.0242688	0.005422	NA
CUFF.68107.1	3.29143	3.68577	4.67099	3.84438	1.8362	1.37214	Un	+	5	98369745,98370719,98370871,98370996,98371118,	98370625,98370763,98370914,98371036,98372805,	2699	intergenic	NA	E	Y	NA	-1.19061	-0.9591	NA
CUFF.68308.1	1.7407	0.988395	1.27052	1.72889	0.173498	1e-05	Un	+	2	102149330,102150607,	102149466,102150764,	295	intergenic	NA	E	NA	NA	-1.10525	-0.12617	NA
CUFF.68380.2	3.32646	3.06606	3.97847	3.23151	1.94722	1.99125	Un	-	3	100959553,100987594,100988672,	100961181,100988619,100988736,	2720	antisense	NA	E	NA	NA	-0.715187	-0.399699	NA
CUFF.68386.1	3.64144	3.28239	4.85029	4.05032	2.98398	3.07817	Un	-	1	100963104,	100964468,	1365	intergenic	NA	E	Y	NA	-0.670296	-2.83275	NA
CUFF.68575.1	2.17e-05	0.949542	1.81308	0.43522	0.614028	0.507653	Un	+	2	104236848,104237594,	104236885,104237966,	411	intergenic	NA	E	Y	NA	-1.30076	-0.86806	NA
CUFF.68589.3	2.36383	2.55366	2.60969	2.06195	1.41228	2.11309	Un	+	3	104580074,104580165,104581044,	104580093,104580979,104581072,	864	intergenic	NA	E	NA	NA	-0.489454	-0.494511	NA
CUFF.68656.1	1.49746	1.07812	1.6252	1.41328	0.612733	0.262653	Un	-	2	105077636,105078049,	105077756,105078427,	500	intergenic	NA	E	NA	NA	0.615203	-1.24962	NA
CUFF.68751.1	7.68574	7.47443	7.49559	7.53756	2.6077	1.81822	Un	+	1	105991252,	105991671,	420	intergenic	NA	E	Y	NA	-1.16393	-0.78121	NA
CUFF.68751.2	13.6831	15.9797	16.6823	18.9786	6.53064	6.56901	Un	+	2	105991499,105991711,	105991649,105991853,	294	intergenic	NA	E	Y	NA	-1.08519	-0.5938	NA
CUFF.68928.1	2.21428	2.11385	2.7274	1.70033	1.11466	1.40885	Un	+	2	107503391,107504258,	107504170,107504566,	1089	intergenic	NA	E	Y	NA	-1.12506	-1.86902	NA
CUFF.68929.1	3.08817	2.92403	3.72219	3.27065	1.92658	1.6526	Un	+	6	107504737,107505425,107505560,107505708,107505833,107505950,	107505346,107505466,107505604,107505751,107505868,107506124,	952	intergenic	NA	E	Y	NA	-1.09871	-1.11349	NA
CUFF.69184.2	23.9797	27.087	22.4606	36.8732	10.3035	8.99193	Un	-	2	110599246,110599608,	110599267,110600262,	677	intergenic	NA	E	NA	Y	0.423956	-1.24779	NA
CUFF.69495.3	0.436946	0.671079	1.16069	0.576049	0.240442	0.479632	Un	-	4	113941186,113942072,113942532,113942856,	113941451,113942130,113942642,113942881,	462	intergenic	NA	E	NA	NA	0.5649	0.432617	NA
CUFF.69502.1	0.781779	0.663141	1.10291	0.918443	0.714989	0.772861	Un	-	1	113901231,	113902009,	779	intergenic	NA	E	Y	NA	-1.20037	-2.68636	NA
CUFF.69658.1	6.77038	7.31999	6.44302	7.00997	3.79251	3.76119	Un	-	2	115332776,115334713,	115334300,115334902,	1715	intergenic	NA	E	NA	Y	0.765619	-2.86706	Y
CUFF.69711.2	1.4807	1.01083	3.05554	1.14303	0.936669	0.436098	Un	+	2	115728229,115728692,	115728551,115729331,	963	intergenic	NA	E	NA	NA	-1.16091	0.125443	NA
CUFF.69727.1	2.24875	1.91387	2.79741	2.19183	1.74021	1.60148	Un	+	1	115673402,	115678821,	5420	intergenic	NA	E	NA	Y	0.212384	-2.75002	NA
CUFF.69878.1	3.10036	2.82962	6.52883	5.23543	2.13927	1.85247	Un	+	2	117653113,117653371,	117653199,117653957,	674	intergenic	NA	E	NA	NA	-0.681303	0.724858	NA
CUFF.70184.1	2.72013	1.54063	3.83909	2.3322	1.38521	1.41958	Un	-	2	120823736,120824088,	120823876,120824199,	253	intergenic	NA	E	NA	NA	-0.189843	-0.480643	NA
CUFF.70356.1	142.82	152.751	182.997	178.049	98.8604	76.1905	Un	+	3	122188813,122188992,122190435,	122188900,122189093,122190482,	238	intergenic	NA	E	NA	NA	1.64996	1.28884	Y
CUFF.70395.1	73.7543	74.3956	92.3041	80.8193	61.8606	38.7404	Un	+	2	122401124,122401750,	122401265,122402004,	397	intergenic	NA	E	NA	NA	1.74249	0.648232	Y
CUFF.70756.1	2.33317	2.58886	3.29972	3.22386	2.29433	2.53949	Un	+	2	126087496,126089784,	126089376,126089791,	1889	intergenic	NA	E	NA	NA	0.0736916	-0.576876	NA
CUFF.70757.2	2.87411	2.40275	5.15282	5.06155	2.55941	2.23821	Un	-	1	126089669,	126090224,	556	intergenic	NA	E	NA	NA	-0.802759	0.296439	NA
CUFF.70884.1	3.08994	4.61637	7.32851	6.266	2.89252	3.41616	Un	-	3	127397399,127397831,127401027,	127397586,127397918,127401193,	443	intergenic	NA	E	NA	NA	-0.183902	0.26943	Y
CUFF.71119.1	10.7946	10.9033	10.0195	10.7377	7.34542	7.88112	Un	-	2	129026242,129027949,	129027128,129027956,	895	intergenic	NA	E	NA	NA	0.0418372	-2.66952	NA
CUFF.71247.1	8.31137	6.97652	12.5756	10.6447	8.5019	6.20568	Un	+	3	117431917,117433242,117433532,	117433159,117433332,117434242,	2045	intergenic	NA	E	NA	NA	-0.549108	1.27357	NA
CUFF.71247.2	21.028	18.4331	31.7422	26.9733	16.8985	14.3257	Un	+	2	117431917,117433532,	117433332,117434242,	2127	intergenic	NA	E	NA	NA	-0.748653	1.26537	NA
CUFF.71248.4	6.39973	6.76619	6.84152	7.57461	4.73388	4.5936	Un	+	4	117439029,117439200,117439936,117441577,	117439031,117439502,117440163,117442146,	1104	intergenic	NA	E	NA	NA	2.53977	0.049218	NA
CUFF.71449.1	24.4449	27.2478	39.52	39.3263	22.509	16.7911	Un	-	2	132847050,132847822,	132847162,132847942,	234	intergenic	NA	E	NA	NA	0.975572	-0.391184	Y
CUFF.71550.1	209.235	210.435	264.029	203.443	151.981	78.2614	Un	+	2	133531808,133532981,	133532052,133532997,	262	antisense	NA	E	NA	NA	1.65646	0.636602	Y
CUFF.71676.2	1.31021	1.02766	1.33573	1.14037	1.12277	1.34805	Un	+	2	134525764,134528487,	134527817,134528984,	2552	intergenic	NA	E	Y	NA	-0.85409	-2.16962	NA
CUFF.71688.1	2.80665	2.63469	2.27348	2.50051	0.791135	0.873864	Un	-	5	135691470,135691692,135692395,135692534,135693189,	135691499,135692099,135692456,135692679,135693226,	684	intergenic	NA	E	NA	NA	2.71259	2.17402	NA
CUFF.71725.1	1.26454	1.09017	2.09243	1.92723	0.40314	0.42928	Un	-	1	136087975,	136089059,	1085	intergenic	NA	E	NA	NA	-0.0803604	-2.20372	Y
CUFF.71791.1	3.04483	1.89152	4.92063	5.29555	1.24423	0.77899	Un	+	2	136736384,136737191,	136736510,136737294,	231	intergenic	NA	E	NA	NA	0.991055	-0.077883	NA
CUFF.71995.2	3.14179	2.74828	4.31472	1.94371	2.12376	2.2237	Un	+	3	138952437,138952528,138952810,	138952456,138952749,138952941,	374	intergenic	NA	E	Y	NA	-1.08437	-0.870215	NA
CUFF.72050.1	0.447286	0.479845	1.44772	0.6614	0.425894	0.514092	Un	+	2	139611685,139613497,	139611742,139613667,	229	intergenic	NA	E	Y	NA	-0.964712	-0.69263	NA
CUFF.72075.2	1.25539	1.21254	1.74059	1.15217	1.15596	1.2312	Un	-	1	139884298,	139885110,	813	intergenic	NA	E	NA	NA	-0.0935446	0.650226	NA
CUFF.72106.1	9.92408	9.03124	13.1055	9.05602	7.62444	5.80542	Un	+	2	140118950,140120344,	140119226,140120503,	437	intergenic	NA	E	NA	NA	1.1437	0.350301	Y
CUFF.72614.1	3.19565	3.36775	4.33018	3.19467	1.27123	1.84275	Un	+	1	140676103,	140676537,	435	intergenic	NA	E	Y	NA	-0.626284	-2.30311	NA
CUFF.72928.1	3.49486	2.20561	3.40002	3.43332	2.45835	2.60048	Un	-	2	147573264,147574425,	147573593,147574841,	747	intergenic	NA	E	Y	NA	-0.773014	-1.52965	NA
CUFF.73064.2	5.3695	6.22979	9.76949	9.46668	5.47967	4.58536	Un	-	1	146657076,	146658532,	1457	intergenic	NA	E	NA	NA	-0.592402	-0.063978	NA
CUFF.73197.1	1.00965	0.752713	1.19256	1.32132	0.769162	0.890721	Un	-	2	150576705,150578084,	150577311,150578239,	763	intergenic	NA	E	NA	NA	2.29244	0.730174	Y
CUFF.73260.1	0.491819	0.512276	1.92113	1.40409	0.482714	0.431607	Un	-	4	151259115,151259891,151261679,151262249,	151259267,151260090,151261872,151262439,	738	intergenic	NA	E	NA	Y	1.79498	0.653024	Y
CUFF.73264.2	2.55904	1.90895	4.03198	1.83029	2.75731	2.26085	Un	-	2	151364710,151365198,	151365041,151365204,	339	intergenic	NA	E	NA	NA	-0.948189	0.406075	NA
CUFF.73493.2	0.931829	0.745587	1.23001	0.549767	0.533184	0.676516	Un	-	1	153861436,	153862591,	1156	intergenic	NA	E	NA	NA	0.172869	0.413146	NA
CUFF.73502.1	3.6515	3.54284	6.8395	5.57962	2.29422	2.03126	Un	-	3	153970556,153973328,153975280,	153970697,153973496,153975467,	499	intergenic	NA	E	NA	Y	2.75492	1.12356	Y
CUFF.73620.2	16.681	14.3026	19.9843	19.0144	14.6459	12.634	Un	-	1	150685729,	150687895,	2167	intergenic	NA	E	Y	NA	-1.07516	-0.937968	NA
CUFF.73728.1	0.376364	0.49365	2.24491	1.65962	0.312401	0.213784	Un	+	5	156511678,156516129,156516364,156517315,156519237,	156511861,156516266,156516433,156517421,156519606,	869	intergenic	NA	E	Y	NA	-1.03085	-1.0491	NA
CUFF.73728.3	2.00237	1.46128	2.42964	2.48738	1.09611	0.782995	Un	+	1	156518602,	156519606,	1005	intergenic	NA	E	NA	NA	-0.484548	-1.69999	NA
CUFF.73741.2	3.06458	3.20113	4.47306	4.53673	3.13501	2.59999	Un	+	3	154393756,154395509,154398614,	154393812,154395601,154399750,	1287	intergenic	NA	E	Y	NA	-0.969695	-0.566869	NA
CUFF.73858.1	2.62367	1.32998	3.09638	2.59209	1.56502	1.92824	Un	+	2	158111032,158111570,	158111268,158111583,	251	intergenic	NA	E	NA	NA	0.0248789	-1.27694	NA
CUFF.73955.1	1.0064	1.03238	1.04168	1.04655	0.804987	0.724795	Un	+	3	159010944,159014365,159018260,	159010991,159014432,159019443,	1300	intergenic	NA	E	Y	NA	-0.863537	-1.1918	NA
CUFF.74154.1	41.5573	38.8065	42.0332	48.2373	25.4937	20.4748	Un	+	2	161278169,161280794,	161278360,161280839,	238	intergenic	NA	E	NA	NA	1.34909	0.379721	NA
CUFF.74163.1	3.74222	4.05919	5.97531	3.70987	3.23966	2.84581	Un	-	2	160523961,160527731,	160524065,160529318,	1693	intergenic	NA	E	NA	Y	-0.297007	-2.37382	NA
CUFF.74453.2	4.33455	4.26846	6.17312	3.74273	2.9497	3.2892	Un	-	3	164684090,164684329,164685962,	164684189,164684839,164685997,	647	intergenic	NA	E	NA	NA	1.6992	-1.00496	NA
CUFF.74494.2	4.20751	4.06747	4.27466	4.55832	2.8726	2.98333	Un	+	4	164826883,164829479,164833077,164833719,	164827979,164829554,164833227,164833732,	1338	intergenic	NA	E	NA	NA	-0.951979	0.021168	NA
CUFF.74581.1	2.46467	2.32336	3.29244	2.37893	1.79754	1.3504	Un	-	2	165915910,165916771,	165916012,165917443,	776	intergenic	NA	E	NA	NA	-0.959766	0.813529	NA
CUFF.74720.1	1.48587	1.46339	1.89573	1.2327	1.0422	1.01129	Un	+	1	167595685,	167599700,	4016	intergenic	NA	E	Y	Y	-1.14585	-1.88106	NA
CUFF.75011.2	41.5714	41.9801	52.0434	61.598	27.8181	24.9529	Un	+	2	170644825,170647467,	170645029,170647489,	228	intergenic	NA	E	NA	NA	1.52132	-0.392396	Y
CUFF.75225.1	5.20854	4.41022	6.60759	3.75445	4.00696	2.13645	Un	-	5	172268973,172271518,172271780,172274159,172275944,	172270230,172271582,172271888,172274321,172276243,	1895	intergenic	NA	E	NA	NA	3.11614	1.07807	Y
CUFF.75226.1	12.1259	13.4144	14.5487	15.7066	8.86811	6.86833	Un	+	2	167509107,167509996,	167509228,167510939,	1066	intergenic	NA	E	Y	NA	-1.01232	-1.83716	NA
CUFF.75247.1	2.18839	0.407415	1.07919	2.98794	0.722114	1.30587	Un	-	2	172718830,172719347,	172718985,172719464,	274	intergenic	NA	E	NA	NA	2.02222	0.491398	NA
CUFF.76226.1	0.549158	0.71774	1.1661	0.6866	0.352854	0.688162	Z	-	1	19335278,	19337878,	2601	intergenic	NA	E	NA	NA	-0.102479	-1.66637	NA
CUFF.76280.1	0.864644	0.889194	1.16721	1.30206	0.369233	0.342726	Z	-	2	20460866,20465662,	20462560,20465833,	1867	intergenic	NA	E	NA	NA	-0.657971	0.443279	NA
CUFF.76614.3	3.12779	3.19225	5.60994	4.37117	2.2387	2.33054	Z	+	2	25696086,25701228,	25701108,25702160,	5956	intergenic	NA	E	Y	Y	-1.01143	-1.94366	NA
CUFF.76766.2	0.638646	0.478384	1.4529	0.999549	0.486013	0.47267	Z	-	1	29298603,	29302043,	3441	intergenic	NA	E	NA	NA	3.13885	0.860946	Y
CUFF.76769.1	0.362795	0.278615	2.41461	1.50214	0.203972	0.261815	Z	-	4	29355249,29356647,29357058,29360211,	29356262,29356764,29357744,29362123,	3732	intergenic	NA	E	Y	NA	-0.708301	-2.0993	NA
CUFF.76769.2	0.291009	0.237125	1.11889	0.988626	0.156371	0.219894	Z	-	4	29355249,29356647,29357668,29360211,	29356262,29356764,29357744,29362123,	3122	intergenic	NA	E	NA	NA	-0.436483	-1.96557	NA
CUFF.76769.3	1.98972	2.03496	11.9783	7.38251	1.28931	1.47304	Z	-	2	29355249,29356647,	29356262,29356798,	1166	intergenic	NA	E	Y	NA	-0.761854	-1.31763	NA
CUFF.76811.1	0.35926	0.37716	1.1642	0.332712	1e-05	0.201333	Z	+	2	30291309,30292971,	30291533,30293013,	268	intergenic	NA	E	Y	NA	-1.45981	-1.08287	NA
CUFF.77151.2	16.4161	16.0385	20.7005	20.7736	13.1972	11.6284	Z	-	2	34801048,34802677,	34801676,34802735,	688	intergenic	NA	E	Y	NA	-1.15271	-2.08203	NA
CUFF.77324.3	1.61305	1.74633	2.67306	2.86915	0.982594	1.12475	Z	-	4	29439413,29441413,29452559,29458390,	29440954,29451974,29455295,29458519,	14971	intergenic	NA	E	Y	NA	-1.00627	-2.63816	NA
CUFF.77324.4	5.0661	4.76839	6.32315	6.91128	3.25536	2.65321	Z	-	3	29439413,29441413,29458390,	29440954,29446836,29458519,	7096	intergenic	NA	E	Y	NA	-0.988002	-2.26072	NA
CUFF.77369.1	1.64172	1.79951	3.64692	3.25244	1.75752	2.45434	Z	-	4	41955793,41958614,41959101,41966338,	41956006,41958654,41959167,41967113,	1098	intergenic	NA	E	Y	NA	-1.26326	-2.67565	NA
CUFF.77370.1	1.74974	1.48168	2.34843	3.06482	0.893938	1.12275	Z	-	2	41975201,41978122,	41977838,41978504,	3021	intergenic	NA	E	Y	Y	-0.924597	-1.52264	NA
CUFF.77587.1	10.4205	6.67551	11.6533	9.95654	9.2887	12.0774	Z	+	2	31733869,31738467,	31733951,31738691,	308	intergenic	NA	E	NA	NA	0.219548	-0.505852	Y
CUFF.77818.2	4.12554	4.50803	7.8603	7.37976	3.78704	3.60438	Z	-	2	49528537,49532796,	49531519,49533186,	3374	intergenic	NA	E	Y	NA	-1.1019	-1.95347	NA
CUFF.77841.1	2.65664	3.26248	3.34096	3.18407	1.19576	0.83743	Z	+	30	46380702,46399815,46408056,46409069,46412674,46413177,46414441,46415445,46416010,46417455,46418876,46421567,46422420,46424988,46425963,46427553,46428649,46429837,46430522,46431395,46433118,46434334,46434506,46437630,46438512,46439070,46439482,46441826,46445228,46446074,	46380866,46399938,46408165,46409160,46412788,46413304,46414589,46415595,46416175,46417528,46419014,46421712,46422563,46425191,46426099,46427692,46428800,46429947,46430604,46431536,46433210,46434410,46434589,46437732,46438622,46439174,46439595,46441915,46445344,46448852,	6345	intergenic	NA	E	NA	NA	11.3546	-0.276376	Y
CUFF.77841.2	7.42248	7.3016	7.85057	8.19538	3.66933	2.1812	Z	+	6	46438305,46439070,46439482,46441826,46445228,46446074,	46438622,46439174,46439595,46441915,46445344,46448852,	3523	intergenic	NA	E	NA	NA	3.16084	-2.12238	NA
CUFF.7786.1	0.954631	0.854528	1.63216	1.43769	0.380447	0.462832	11	-	2	20003666,20004665,	20003829,20005001,	501	intergenic	NA	E	NA	NA	-1.10178	-0.102023	NA
CUFF.7786.2	2.50751	2.18313	3.27384	2.37295	0.988608	1.92382	11	-	2	20003666,20004764,	20003829,20005012,	413	intergenic	NA	E	NA	NA	-1.09268	-0.137283	NA
CUFF.77904.1	1.07627	1.19805	2.12245	1.95867	1.14329	1.12831	Z	-	6	47092161,47098247,47102797,47111037,47114258,47117070,	47097764,47098429,47102969,47111235,47114339,47122375,	11547	intergenic	NA	E	NA	NA	10.687	-0.759873	Y
CUFF.77904.2	1.51205	1.53303	2.61879	2.35221	1.61292	1.31525	Z	-	9	47092161,47102797,47111037,47114258,47117070,47118035,47119317,47120924,47121990,	47098429,47102969,47111235,47114339,47117243,47118504,47119568,47121220,47122375,	8302	intergenic	NA	E	NA	NA	9.29424	-0.358811	Y
CUFF.78123.1	2.19812	1.37023	4.69763	3.31642	2.09314	1.60299	Z	-	3	55454067,55455161,55455735,	55454371,55455301,55455775,	487	intergenic	NA	E	NA	NA	-0.930137	0.132838	NA
CUFF.78123.2	0.590053	0.416317	1.24131	1.3392	0.405369	0.232699	Z	-	2	55454067,55455735,	55455301,55455775,	1276	intergenic	NA	E	Y	NA	-0.958731	-2.34413	NA
CUFF.78135.3	1.6228	1.13515	1.56397	1.46002	1.08724	1.5365	Z	-	5	54867254,54871930,54873399,54874129,54879264,	54870072,54872004,54873522,54874214,54879265,	3106	intergenic	NA	E	NA	Y	2.40886	-1.91524	NA
CUFF.78199.1	6.71534	5.11801	8.65061	8.38901	5.81782	7.39409	Z	-	2	57017105,57025359,	57018430,57025803,	1771	intergenic	NA	E	NA	NA	3.28961	-0.981746	Y
CUFF.78284.1	0.586411	0.385506	1.02743	0.594248	0.214359	0.161805	Z	+	2	56150672,56152541,	56151954,56154387,	3130	intergenic	NA	E	Y	NA	-1.19809	-2.66124	NA
CUFF.78285.1	1.00409	0.718443	1.51022	0.820745	0.2201	0.190927	Z	+	1	56151956,	56152506,	551	intergenic	NA	E	Y	NA	-0.702397	-1.66786	NA
CUFF.78595.1	0.952801	1.1823	1.63288	1.36503	0.207607	0.122391	Z	+	2	66440364,66442263,	66441840,66444862,	4077	intergenic	NA	E	Y	NA	-1.05881	-1.32343	NA
CUFF.78919.1	3.60975	3.59153	5.89731	5.65792	3.57032	3.49077	Z	-	2	69578094,69581419,	69578976,69581628,	1093	intergenic	NA	E	Y	NA	-1.21533	-3.84343	NA
CUFF.79006.1	3.17931	1.2381	7.83946	5.62082	2.15526	2.53587	Z	-	2	72290392,72297982,	72290488,72298096,	212	antisense	NA	E	Y	NA	-0.985022	-0.931355	NA
CUFF.79007.1	0.649094	0.498871	2.03035	1.92464	0.522108	0.856096	Z	-	1	72296441,	72296739,	299	intergenic	NA	E	Y	NA	-0.965394	-1.73148	NA
CUFF.79483.1	1.63849	1.76331	1.97958	1.44102	1.18697	1.25197	25	-	1	1026635,	1027332,	698	intronic	NA	E	NA	NA	-0.875732	0.406307	NA
CUFF.79539.1	5.03814	5.9768	5.71648	8.38577	3.02291	3.23865	25	+	1	1192541,	1192936,	396	antisense	NA	E	NA	NA	0.239172	0.400689	NA
CUFF.8108.1	23.7872	24.5332	24.2355	31.0745	19.1666	19.6118	12	+	3	1856575,1857317,1858912,	1856707,1857479,1859633,	1018	intergenic	NA	E	NA	NA	2.43742	-1.19811	Y
CUFF.8545.1	0.852978	0.549822	2.14121	2.10187	1.04466	1.59247	11	+	1	19678156,	19678463,	308	antisense	NA	E	NA	NA	-1.03241	-0.017112	NA
CUFF.8812.1	6.06995	5.58095	5.96113	6.76082	5.29292	4.95996	12	+	1	12159912,	12160210,	299	intergenic	NA	E	Y	NA	-0.934328	-1.2487	NA
CUFF.9291.1	11.1102	10.6393	10.4173	10.9599	3.75672	3.42463	13	+	2	143785,147904,	144177,148678,	1168	intergenic	NA	E	NA	NA	0.0554722	-1.53233	NA
CUFF.9301.3	4.02268	4.11595	4.27965	4.19653	1.60443	1.31501	12	+	3	5372073,5372976,5375155,	5372101,5373075,5376197,	1172	intronic	NA	E	NA	NA	0.805076	-1.60039	Y
CUFF.9747.1	0.969188	0.848909	1.11516	0.936524	0.610693	0.478645	13	+	2	3943778,3948403,	3944978,3950228,	3027	intergenic	NA	E	NA	NA	0.131955	-1.69014	NA
CUFF.12280.3	0.494302	4.23673	1.84829	4.10757	2.18682	1.37047	15	+	3	4171326,4173694,4178990,	4171348,4174583,4179117,	1041	intergenic	*	F	NA	NA	2.13975	1.22663	NA
CUFF.29536.1	359.329	489.512	210.455	460.013	149.132	87.5086	20	-	2	7574776,7575092,	7574954,7575122,	210	antisense	*	F	Y	NA	-1.05936	-0.556048	NA
CUFF.32811.1	111.409	131.597	90.1057	137.733	68.1059	52.053	27	-	2	1146368,1147372,	1146833,1147485,	580	antisense	*	F	NA	Y	1.34931	0.384583	NA
CUFF.46120.1	37.2929	53.9329	20.6209	45.1846	15.9388	10.3742	5	+	6	7759454,7760557,7760835,7761101,7762240,7762636,	7759645,7760689,7760891,7761182,7762293,7762638,	521	intergenic	*	F	NA	NA	0.976448	-0.851187	NA
CUFF.46120.3	26.9916	39.7794	16.0724	38.774	13.4588	7.80334	5	+	7	7759469,7760835,7761101,7762240,7762668,7762837,7763458,	7759645,7760891,7761182,7762360,7762720,7762911,7763829,	937	intergenic	*	F	NA	NA	1.22618	-0.036265	NA
CUFF.46499.1	2.13939	4.75298	2.59061	4.93004	3.42819	1.89983	5	+	3	16371044,16371838,16387168,	16371276,16371960,16387291,	480	intergenic	*	F	NA	NA	-0.92197	-0.383377	NA
CUFF.59099.1	5.88262	7.90098	3.83695	8.61741	5.05533	3.09434	Un	+	3	8707107,8707873,8709238,	8707146,8708435,8709282,	648	intergenic	*	F	NA	NA	0.272645	-2.56632	NA
CUFF.59870.3	1.56506	4.38285	1.64371	3.31238	1.07e-05	1.07e-05	Un	-	4	16549744,16550998,16552106,16553610,	16549871,16551115,16552149,16553767,	448	intergenic	*	F	NA	NA	1.23349	0.794985	NA
CUFF.61954.2	156.203	174.132	87.29	176.664	135.176	85.642	Un	-	3	38600816,38601550,38603557,	38600874,38601663,38603605,	222	intergenic	*	F	NA	NA	0.481448	-0.489755	NA
CUFF.62823.1	25.197	34.4751	28.5657	41.3089	18.1858	18.0706	Un	+	3	47236159,47237131,47238041,	47236217,47237282,47238128,	299	intergenic	*	F	NA	NA	1.03186	0.449359	NA
CUFF.6321.2	34.8818	47.6765	23.9937	40.4055	20.3014	10.1937	10	+	6	20004164,20006674,20008109,20008640,20008963,20009838,	20004248,20006904,20008191,20008721,20009033,20010009,	724	intergenic	*	F	NA	NA	2.16231	1.7686	Y
CUFF.64082.1	31.3963	41.8746	17.3474	34.4092	13.3021	5.97496	Un	+	2	60311235,60312213,	60311408,60312807,	769	intergenic	*	F	NA	NA	0.03231	0.511267	NA
CUFF.65517.2	5.3688	8.92074	11.1627	19.7044	3.70392	3.46542	Un	+	2	74431233,74431661,	74431546,74431978,	632	intergenic	*	F	NA	NA	-0.282559	-0.968966	NA
CUFF.66957.1	105.411	114.387	75.5862	135.74	84.5685	79.9803	Un	-	2	88229128,88230084,	88229395,88230399,	584	intergenic	*	F	NA	Y	1.31004	-0.126498	Y
CUFF.67516.1	241.262	311.769	187.76	361.581	170.035	231.272	Un	+	2	93997535,93998834,	93997728,93998931,	292	intergenic	*	F	NA	NA	0.853148	0.001546	NA
CUFF.68157.1	5.45307	6.60116	4.25031	10.0168	0.813391	0.258866	Un	+	1	100656149,	100657040,	892	intergenic	*	F	NA	NA	0.108338	-0.993773	NA
CUFF.70606.1	53.0705	56.8654	51.0811	123.491	39.542	23.6923	Un	-	2	124647866,124649937,	124648245,124650246,	690	intergenic	*	F	Y	Y	-1.01184	-0.697073	NA
CUFF.71554.2	1.95478	5.57925	5.68146	8.1405	1.21606	0.735627	Un	-	4	133602529,133603272,133603422,133603589,	133602598,133603361,133603503,133603653,	307	intronic	*	F	Y	NA	-1.02132	-0.58004	NA
CUFF.73751.2	0.0279149	10.7417	2.04172	7.29702	4.15826	4.42e-05	Un	-	3	157066153,157068567,157072058,	157066156,157068641,157072286,	308	intergenic	*	F	NA	NA	1.01619	0.10501	NA
CUFF.7396.1	42.8319	59.5243	38.9071	63.985	28.2383	23.5686	11	+	2	11658493,11658787,	11658697,11659199,	618	intergenic	*	F	NA	NA	2.37151	1.34122	Y
CUFF.75488.1	439.873	557.088	408.34	590.079	304.883	250.276	Un	+	3	174877434,174877737,174878629,	174877479,174877822,174878727,	231	intergenic	*	F	NA	Y	1.56476	0.223039	Y
CUFF.8378.1	7.95684	18.6673	15.636	39.601	6.3995	5.18937	12	-	3	6674018,6675117,6678490,	6674051,6675277,6678638,	344	intergenic	*	F	NA	NA	0.399877	-0.017328	NA
CUFF.9389.1	3.12674	7.13217	4.33344	6.84928	5.53353	4.07426	13	-	1	10645,	10867,	223	intergenic	*	F	Y	NA	-1.04045	-1.33618	NA
CUFF.10667.2	3.29014	3.71122	2.56987	3.42138	1.47672	1.23593	14	-	3	1385476,1395809,1396078,	1385784,1395986,1396328,	738	intergenic	NA	F	NA	NA	-0.322852	0.118387	NA
CUFF.10693.4	27.1846	29.8962	30.018	37.8543	21.5352	10.3825	14	-	2	1800456,1801923,	1800489,1802570,	682	intergenic	NA	F	NA	NA	0.00465468	0.764724	NA
CUFF.10792.1	32.5178	39.4739	35.3418	37.0936	26.1882	24.2137	14	-	2	1918970,1920668,	1919464,1921196,	1024	intergenic	NA	F	NA	Y	3.41861	1.78662	NA
CUFF.11068.2	0.512684	1.01715	0.303916	1.06638	0.56499	0.498787	14	+	1	7619509,	7623777,	4269	intergenic	NA	F	NA	Y	0.170847	-2.4822	NA
CUFF.12045.4	6.10586	8.24595	5.33996	9.26322	3.90854	5.42118	15	-	3	638435,661450,678030,	638779,661559,678051,	477	intergenic	NA	F	NA	NA	-1.0765	-0.33199	NA
CUFF.12045.5	6.10586	8.24595	5.33996	9.26322	3.90854	5.42118	15	-	3	638435,665629,678030,	638779,665738,678051,	477	intergenic	NA	F	NA	NA	-1.0765	-0.33199	NA
CUFF.12280.1	0.98556	1.03261	0.936435	1.26461	0.253172	0.110252	15	+	4	4165664,4166606,4173694,4178990,	4166047,4166976,4174583,4179117,	1773	intergenic	NA	F	NA	NA	2.07587	0.827533	NA
CUFF.12865.2	2.8998	3.73841	2.75138	5.93078	2.13265	2.99786	15	-	2	12762226,12762420,	12762367,12762508,	231	intronic	NA	F	Y	NA	-0.564365	-0.644976	NA
CUFF.13816.1	2.6589	2.90214	2.67705	3.25222	2.47714	2.2373	17	+	3	9270039,9271209,9273918,	9270190,9271364,9278064,	4455	intergenic	NA	F	NA	Y	1.87052	-1.06939	NA
CUFF.14185.1	1.00594	1.46821	0.832938	1.17706	0.845662	0.456237	17	+	2	10009936,10010323,	10010020,10011247,	1010	intergenic	NA	F	NA	NA	0.859159	-2.42934	Y
CUFF.14229.3	16.0647	16.5357	15.7258	14.8051	11.5887	7.51437	18	+	1	1580213,	1581631,	1419	intergenic	NA	F	Y	NA	-0.926086	-0.842041	NA
CUFF.15125.1	4.31231	5.95599	3.93672	6.40632	3.88142	4.97352	19	-	2	487657,493894,	488431,494603,	1485	intergenic	NA	F	NA	Y	2.68672	-0.258428	NA
CUFF.15126.1	0.999989	1.44354	1.21259	1.40809	0.845596	0.887857	19	-	1	488438,	490836,	2399	intergenic	NA	F	Y	NA	-0.851776	-1.59819	NA
CUFF.15627.2	26.561	26.8056	19.63	30.711	25.3082	16.6043	19	+	2	6842057,6846587,	6842753,6846692,	803	intergenic	NA	F	NA	NA	1.52916	1.46344	Y
CUFF.15666.1	9.15561	14.01	8.58321	10.6327	3.73049	2.17207	19	-	10	7126249,7126468,7126738,7127070,7127477,7127702,7128313,7128588,7130625,7130901,	7126344,7126602,7126830,7127189,7127575,7127794,7128505,7128696,7130720,7131244,	1378	intergenic	NA	F	NA	NA	5.08314	1.29864	NA
CUFF.15798.1	2.54422	2.66779	1.50116	2.74268	1.52812	0.656603	19	-	3	8111353,8115559,8118860,	8111709,8116849,8119047,	1836	intergenic	NA	F	NA	NA	4.26668	1.323	Y
CUFF.15798.2	4.276	5.57332	3.23067	4.93063	1.83372	0.819662	19	-	2	8114911,8117780,	8116984,8119047,	3342	intergenic	NA	F	NA	NA	6.03288	0.601356	Y
CUFF.15800.1	2.10643	2.84257	1.71429	4.31919	1.05151	0.596196	19	-	1	8112396,	8112693,	298	intergenic	NA	F	Y	NA	-1.07789	-2.53683	NA
CUFF.15842.1	3.23826	3.55254	3.54029	3.87818	3.07962	2.72867	19	-	1	7360728,	7362542,	1815	intergenic	NA	F	Y	Y	-0.721096	-2.58858	NA
CUFF.15978.2	54.5471	61.6318	47.1336	52.7532	43.5433	34.5639	19	+	4	9799940,9802392,9802504,9802776,	9800093,9802423,9802668,9802856,	432	intergenic	NA	F	NA	NA	-0.580077	-0.351046	NA
CUFF.16016.1	9.00206	9.62416	9.27316	12.3529	7.75924	6.17181	19	-	6	7956675,7957502,7960826,7961288,7961773,7963568,	7957329,7960709,7961008,7961503,7961826,7963625,	4374	antisense	NA	F	NA	Y	2.83965	-2.26937	NA
CUFF.16103.2	5.4947	6.42098	4.72358	5.96101	3.87584	3.38737	1A	+	2	33072,33156,	33093,35168,	2035	intergenic	NA	F	NA	NA	0.224841	1.43651	NA
CUFF.16196.2	1.84957	2.41139	1.39981	2.45549	1.80676	1.38671	1A	-	2	682994,694102,	683388,694316,	610	intergenic	NA	F	NA	NA	-0.778849	0.817623	NA
CUFF.16384.1	246.587	259.527	207.412	272.811	212.326	184.172	19	+	2	6524682,6534278,	6525496,6534556,	1094	antisense	NA	F	Y	Y	-0.906552	-2.33368	NA
CUFF.17098.1	16.752	15.9452	15.7054	17.3486	16.6368	14.3567	1A	+	2	26105501,26106204,	26105743,26107460,	1500	intergenic	NA	F	NA	Y	0.0626108	-1.35762	Y
CUFF.17915.2	12.674	10.9043	11.1303	12.8798	10.4521	9.40266	1A	-	1	37287210,	37291113,	3904	intergenic	NA	F	Y	NA	-0.596219	-2.63147	NA
CUFF.18349.1	61.2425	60.9139	59.8016	66.4586	52.8882	43.293	1A	+	2	47291271,47292247,	47292107,47292472,	1063	intergenic	NA	F	NA	Y	-0.8148	-1.53437	Y
CUFF.18796.1	24.1514	26.0345	21.6546	27.3763	23.553	22.8141	1A	+	2	51340239,51348233,	51340556,51348320,	406	antisense	NA	F	NA	NA	1.73429	0.561947	Y
CUFF.19268.1	20.2055	20.4197	18.2176	21.529	16.0591	13.8238	1A	+	2	62717694,62719712,	62718564,62721122,	2282	intergenic	NA	F	Y	NA	-0.656478	-2.56256	NA
CUFF.19772.1	4.46131	7.54182	4.66225	7.38806	3.97576	3.66536	1A	+	1	65973802,	65974573,	771	intergenic	NA	F	Y	Y	-1.19632	-1.94268	NA
CUFF.20470.1	470.8	470.17	423.172	619.194	349.171	322.408	2	-	2	848801,851763,	848861,851904,	203	intergenic	NA	F	NA	NA	0.659065	-0.027099	Y
CUFF.20474.1	12.6551	12.3298	9.13381	14.409	6.4462	4.77984	2	+	2	839742,842730,	839898,842788,	216	intergenic	NA	F	Y	NA	-1.04497	-0.793273	NA
CUFF.20744.1	97.6004	106.542	88.233	92.0488	63.8768	44.0875	2	-	4	952152,953080,954829,956537,	952325,953230,955003,956697,	661	intergenic	NA	F	NA	NA	-0.451232	-0.14234	NA
CUFF.20832.1	11.3603	12.6243	11.2688	12.873	10.6576	7.9547	2	+	2	443121,448276,	444625,449343,	2573	intronic	NA	F	NA	NA	2.7315	1.05081	Y
CUFF.20846.1	1.32121	1.84012	1.109	1.64295	0.833548	0.273174	2	+	3	484340,485202,486795,	484654,485307,486845,	472	intronic	NA	F	NA	NA	0.371027	0.558408	Y
CUFF.21081.1	4.37616	3.83034	3.64041	4.79347	2.62033	2.52379	2	+	2	9629725,9653161,	9630338,9653498,	952	intergenic	NA	F	Y	NA	-0.970205	-1.58963	NA
CUFF.21370.1	0.122416	1.47132	0.773863	0.91576	0.465695	0.562243	2	+	2	17765026,17765966,	17765161,17766103,	274	intronic	NA	F	Y	NA	-0.981161	-1.65149	NA
CUFF.22078.3	1.84563	2.4479	1.29111	2.35046	1.84756	1.17736	2	+	6	32548416,32577517,32593439,32596366,32598391,32600947,	32548811,32577717,32593541,32596517,32598467,32601101,	1084	intergenic	NA	F	NA	NA	1.62723	0.502197	Y
CUFF.22745.2	1.57413	1.3965	1.2211	1.55274	0.887778	0.729163	2	+	2	52083147,52085077,	52083176,52087912,	2866	intergenic	NA	F	NA	Y	4.42153	-1.1273	Y
CUFF.25263.3	0.982536	1.15427	1.06871	1.13716	0.713844	0.52956	2	+	2	105770803,105776348,	105775380,105779243,	7474	intergenic	NA	F	Y	NA	-0.7969	-0.685471	NA
CUFF.25376.1	6.2556	6.56992	6.0589	6.75047	5.93722	4.53331	2	-	2	107794343,107798173,	107795376,107798231,	1093	intergenic	NA	F	Y	Y	-1.25297	-2.0929	NA
CUFF.25487.1	1.17937	1.31734	1.10379	1.47418	0.938994	0.640968	2	+	3	109029251,109037163,109037409,	109036170,109037233,109040414,	9997	antisense	NA	F	Y	Y	-1.15793	-2.27027	NA
CUFF.25487.2	1.27616	1.39997	0.889893	1.2419	0.766847	0.680288	2	+	2	109029251,109040729,	109037513,109042953,	10488	antisense	NA	F	Y	Y	-0.880547	-2.09752	NA
CUFF.26401.1	12.3005	13.6896	9.51466	15.662	10.7378	12.1025	2	+	2	114108655,114108780,	114108698,114108973,	238	intergenic	NA	F	NA	NA	-0.140117	-1.0037	Y
CUFF.28024.2	9.2928	8.96714	9.53921	13.9443	8.01567	6.07748	20	-	4	6616930,6619092,6628504,6637256,	6617824,6619266,6628571,6637485,	1368	intergenic	NA	F	NA	Y	0.0404389	-1.61136	Y
CUFF.28835.1	0.539761	1.15417	0.776334	1.08719	0.37777	0.880591	21	+	2	99289,109486,	99615,109527,	369	intergenic	NA	F	NA	NA	-1.04527	0.182628	NA
CUFF.28845.1	3.38437	3.42632	3.00198	3.79152	3.13867	2.11933	21	+	2	173495,176693,	174193,177400,	1407	antisense	NA	F	Y	NA	-1.2127	-2.54648	NA
CUFF.29196.3	24.871	26.8361	21.3652	26.3619	20.5621	18.351	21	+	2	4202618,4202893,	4202789,4203134,	414	intergenic	NA	F	Y	NA	-0.574387	-1.23353	NA
CUFF.29374.2	62.992	69.2081	59.9729	68.0796	42.9111	26.6618	21	+	1	5854250,	5855624,	1375	intergenic	NA	F	NA	NA	0.132036	1.52409	NA
CUFF.30134.1	4.24032	6.76246	4.38257	6.65493	5.69327	4.72813	22	+	2	223160,226544,	223325,226696,	319	intronic	NA	F	NA	Y	1.61039	1.71791	Y
CUFF.30265.1	28.5295	30.2842	26.8701	29.5511	18.8384	14.3247	23	-	5	1087807,1089816,1092541,1096900,1105209,	1087873,1089994,1092649,1096968,1105209,	425	intergenic	NA	F	NA	Y	3.17535	-0.641637	NA
CUFF.30468.1	12.5067	14.3907	14.1388	18.7837	10.2767	7.17715	23	+	2	3074152,3074999,	3074206,3076558,	1615	antisense	NA	F	NA	NA	0.238969	-0.974717	Y
CUFF.30778.1	85.9172	94.1864	66.2799	94.8276	85.011	71.6028	23	+	7	5264243,5265758,5266409,5267224,5267804,5268875,5270065,	5264374,5265820,5266484,5267272,5267888,5268933,5270091,	491	intergenic	NA	F	NA	NA	2.00702	1.08679	Y
CUFF.30791.1	11.6697	10.9041	10.1819	11.3272	5.82451	2.21341	23	+	3	5378834,5399745,5404288,	5378947,5399935,5404317,	335	intergenic	NA	F	NA	NA	0.0558954	-0.239634	NA
CUFF.31036.1	43.8422	49.1856	43.1078	54.8864	44.6429	44.1094	23	+	2	4168567,4169765,	4168972,4170390,	1032	intergenic	NA	F	NA	NA	0.64636	0.510604	NA
CUFF.31052.3	63.2289	69.6541	52.0018	74.5633	38.9361	32.6372	23	-	3	4233538,4237548,4238646,	4235021,4237606,4238728,	1626	intergenic	NA	F	NA	Y	0.51238	-1.66796	Y
CUFF.31533.2	17.465	18.0033	18.575	21.8131	13.9051	8.18037	24	+	2	7321865,7323166,	7321959,7323717,	647	intergenic	NA	F	NA	NA	-0.405594	-1.12031	NA
CUFF.31806.3	3.7333	4.34648	3.29936	4.83397	3.05323	2.41718	26	+	5	212513,222360,224257,226630,230556,	215697,222534,225495,230256,231192,	8863	antisense	NA	F	NA	Y	0.399145	-1.3745	NA
CUFF.32024.1	53.8916	52.287	45.0294	56.0735	52.8143	38.5178	26	+	2	3034227,3036473,	3034448,3037091,	841	intergenic	NA	F	NA	NA	-0.0467627	-0.044495	NA
CUFF.32064.1	0.946711	1.12268	0.738023	1.24583	0.476914	0.495284	26	-	2	2924728,2925620,	2925065,2925999,	718	intergenic	NA	F	NA	NA	-1.17328	-0.180092	NA
CUFF.32744.1	1.067	1.78507	1.40198	1.89937	0.988839	1.23054	27	+	1	1897057,	1898028,	972	intergenic	NA	F	Y	NA	-0.712192	-1.71597	NA
CUFF.35249.2	6.77549	8.14767	7.66616	7.74112	6.48301	5.01527	3	+	11	19873968,19874341,19874672,19875348,19875937,19876386,19876690,19877010,19877373,19877997,19878403,	19874214,19874476,19874862,19875720,19876138,19876593,19876883,19877227,19877604,19878102,19878554,	2259	intergenic	NA	F	NA	NA	11.3777	0.851987	Y
CUFF.35759.1	83.1882	81.3413	74.7377	80.2572	67.7518	57.9426	25	+	4	458589,458778,459002,459249,	458683,458928,459160,459317,	474	intergenic	NA	F	NA	NA	-0.420471	1.43198	Y
CUFF.35783.4	5.02791	4.70431	4.25974	5.08953	3.83922	1.90282	3	-	3	26293533,26295030,26296623,	26294855,26295160,26296969,	1801	intergenic	NA	F	Y	NA	-1.07277	-1.11	NA
CUFF.35833.1	4.33854	4.1793	3.6968	4.39244	4.24685	2.68159	3	+	2	30072193,30072623,	30072384,30075930,	3500	intergenic	NA	F	NA	Y	0.735782	-1.76506	Y
CUFF.36377.3	2.78594	2.85321	2.40141	2.89163	1.77558	1.52583	3	+	3	40191592,40196136,40196440,	40195453,40196366,40198128,	5782	intergenic	NA	F	Y	NA	-1.1975	-2.21057	NA
CUFF.3639.3	1.5406	2.36271	1.77333	2.37036	1.15948	0.791678	1	-	16	91689401,91689901,91690329,91691556,91691860,91692220,91693096,91694746,91695353,91695650,91695907,91696324,91698052,91699139,91700661,91701422,	91689624,91690044,91691218,91691670,91691986,91692420,91693267,91694972,91695481,91695808,91695953,91696491,91698248,91699385,91700800,91701474,	3240	intergenic	NA	F	NA	Y	10.3831	0.814831	Y
CUFF.3641.1	4.17162	2.48641	1.27635	4.09409	2.93407	0.452651	1	-	1	91699435,	91699638,	204	intergenic	NA	F	Y	NA	-0.999671	-1.10528	NA
CUFF.37536.1	1.08097	1.51931	0.94411	1.42655	0.733782	0.501899	3	+	2	57232523,57235618,	57234376,57235702,	1939	intergenic	NA	F	NA	Y	0.234542	-2.73196	NA
CUFF.38550.1	7.3491	8.12171	5.64986	7.53818	5.18743	3.81972	3	-	2	77764497,77767978,	77766690,77768231,	2448	intergenic	NA	F	NA	Y	0.20159	-1.69103	NA
CUFF.3952.2	9.02307	9.27921	7.247	9.16775	7.79773	4.02812	1	-	2	97888719,97893789,	97890418,97893861,	1773	intergenic	NA	F	NA	NA	0.448591	-2.51205	Y
CUFF.40123.1	2.31837	2.82257	2.18788	2.38808	1.09875	0.510792	3	-	4	110726462,110727496,110727772,110728706,	110726559,110727671,110727955,110728918,	671	intergenic	NA	F	NA	NA	1.94173	1.23595	Y
CUFF.41236.2	0.872138	0.80407	0.844309	1.19038	0.781616	0.385092	4	+	2	11725867,11793017,	11725908,11793264,	290	intergenic	NA	F	Y	NA	-1.27812	-0.889631	NA
CUFF.4124.4	35.6739	35.0165	34.4165	36.9288	35.2117	33.052	1	+	3	98725733,98730305,98730444,	98728194,98730366,98730676,	2757	intergenic	NA	F	NA	Y	0.0491596	-1.73073	NA
CUFF.41493.1	6.94367	4.34514	3.18644	6.03942	4.04133	2.19859	4	+	2	18422420,18422890,	18422657,18422934,	283	intergenic	NA	F	Y	NA	-1.0761	-0.678379	NA
CUFF.41625.1	1e-05	1.0439	0.415421	0.761269	0.186253	0.225679	4	-	1	22340826,	22341059,	234	intergenic	NA	F	Y	NA	-1.27375	-2.46414	NA
CUFF.43787.1	0.40812	0.445918	0.544441	1.06306	0.382411	1e-05	4	+	1	68062020,	68062319,	300	intergenic	NA	F	Y	NA	-1.30221	-1.68256	NA
CUFF.43914.1	15.5097	16.3935	14.2363	18.2201	13.2837	11.8547	4	+	4	69771401,69772132,69772453,69772733,	69772052,69772287,69772644,69772812,	1080	intergenic	NA	F	NA	NA	2.87527	2.10311	Y
CUFF.44202.1	0.39704	0.5833	0.11765	1.01503	1e-05	1e-05	4A	+	1	6107530,	6108061,	532	intergenic	NA	F	Y	NA	-0.843479	-0.547524	NA
CUFF.44328.1	25.7503	27.2725	24.7929	26.6561	17.2088	10.6513	4A	+	2	7685754,7748428,	7685821,7751280,	2921	intergenic	NA	F	NA	NA	5.99203	-0.038512	Y
CUFF.44740.3	1.83919	1.67135	1.48327	2.21933	0.719732	0.837489	4A	-	2	16658157,16668865,	16658545,16669629,	1154	intergenic	NA	F	Y	NA	-0.758212	-1.24196	NA
CUFF.4511.3	5.71255	6.37401	5.64226	7.57127	4.61742	4.1481	1	-	1	113421887,	113422805,	919	intergenic	NA	F	NA	NA	-0.436102	-1.90909	NA
CUFF.45156.1	1.92009	1.92711	1.47746	1.61737	1.62397	1.12476	4A	-	2	15980556,15981604,	15980869,15982359,	1070	antisense	NA	F	NA	NA	0.759137	0.080675	NA
CUFF.45784.1	1.60239	2.71028	1.87319	3.69384	1.26489	1.47806	5	+	3	5043328,5054103,5057528,	5043375,5054184,5058195,	798	intergenic	NA	F	Y	NA	-0.853865	-1.05801	NA
CUFF.45922.1	12.1681	10.1092	8.54707	11.0809	6.83223	5.10758	5	+	5	6716780,6719250,6720461,6720619,6721748,	6716881,6719716,6720536,6720783,6721828,	891	antisense	NA	F	NA	Y	2.41823	2.42481	Y
CUFF.45922.2	56.8403	63.7174	58.9269	61.85	49.0791	39.1884	5	+	7	6716780,6718341,6719250,6719544,6720461,6720619,6721748,	6716881,6718463,6719471,6719716,6720536,6720783,6721828,	942	antisense	NA	F	NA	Y	2.68292	2.33493	Y
CUFF.46031.1	229.915	243.543	175.93	264.105	197.68	189.843	5	+	4	7340485,7340698,7340914,7341102,	7340622,7340843,7341027,7341279,	576	intergenic	NA	F	NA	NA	1.1472	0.52566	NA
CUFF.46035.1	1.29123	1.50434	1.11755	1.29158	0.790433	0.446574	5	+	5	7263671,7264081,7264319,7265521,7267171,	7263895,7264219,7264432,7266191,7267205,	1184	intergenic	NA	F	NA	NA	3.1076	-0.194315	Y
CUFF.47032.1	0.776201	0.908845	0.750377	1.31235	0.525029	0.656271	5	+	1	24911623,	24912174,	552	intergenic	NA	F	Y	NA	-1.13556	-1.27951	NA
CUFF.47705.2	8.52837	8.98034	8.02876	10.2596	7.32907	6.49472	5	-	3	38528658,38529626,38529872,	38529154,38529716,38530080,	797	intergenic	NA	F	NA	Y	0.849259	-1.57978	Y
CUFF.48117.1	16.2143	14.8344	9.29531	15.1721	7.0867	3.54184	5	-	2	46439275,46440015,	46439399,46440172,	283	intergenic	NA	F	NA	NA	-0.348606	-1.69447	NA
CUFF.49341.1	16.3571	19.0491	9.25231	16.7926	6.56259	3.88155	5	+	5	58890656,58892018,58893128,58893655,58894392,	58891665,58892075,58893311,58893704,58894838,	1749	intergenic	NA	F	NA	NA	3.03941	-1.3124	NA
CUFF.50475.2	8.30138	9.99105	8.80026	9.6812	6.13542	3.73215	6	-	2	21427930,21433215,	21428338,21433326,	521	intergenic	NA	F	NA	NA	-0.614776	0.288172	NA
CUFF.50502.1	0.863333	0.872758	0.739768	1.1621	0.534106	0.534121	6	+	2	21774646,21784517,	21774784,21785913,	1536	intergenic	NA	F	NA	NA	-0.857811	-0.328086	NA
CUFF.51267.2	14.5497	13.9336	12.9073	17.7678	4.89625	4.32995	6	-	1	35339482,	35339906,	425	intergenic	NA	F	Y	NA	-0.882769	-2.54092	NA
CUFF.51565.1	47.9215	52.8672	46.1414	54.6016	35.9791	32.0965	5	+	14	6083690,6083820,6084953,6085644,6085782,6090977,6091221,6091758,6093823,6094130,6094925,6096073,6103302,6104040,	6083706,6083902,6085090,6085696,6085868,6091132,6091329,6091819,6093972,6094280,6095119,6096173,6103365,6106184,	3511	intergenic	NA	F	NA	Y	6.35885	-0.354168	Y
CUFF.51565.2	36.5166	39.7651	31.9617	43.3964	26.7662	22.7625	5	+	15	6083690,6083820,6084953,6085644,6085782,6090977,6091221,6091758,6093823,6094130,6100920,6101642,6102790,6103302,6104040,	6083706,6083902,6085090,6085696,6085868,6091132,6091329,6091819,6093972,6094201,6100998,6101836,6102890,6103365,6106184,	3511	intergenic	NA	F	NA	Y	6.63616	-0.34423	Y
CUFF.51742.1	0.376795	0.78747	0.378228	1.46663	0.144262	0.162335	7	+	2	3191600,3192534,	3192298,3192709,	875	intergenic	NA	F	NA	NA	-0.78909	-1.03254	Y
CUFF.52152.1	0.515159	0.533145	0.506301	1.01882	0.237553	0.102359	6	-	2	31449125,31480118,	31449392,31480392,	543	intergenic	NA	F	NA	NA	-1.03693	-0.459367	NA
CUFF.52153.2	8.5461	8.22556	7.02058	7.67912	6.24775	4.03348	6	-	2	31449841,31482637,	31451904,31483146,	2574	intergenic	NA	F	Y	NA	-0.824466	-1.93433	NA
CUFF.5403.1	63.5068	64.6781	53.7528	61.9172	54.9179	38.9813	10	+	8	3165152,3168270,3169222,3169895,3171033,3172011,3173397,3173728,	3165233,3168372,3169355,3169964,3171076,3172152,3173475,3173745,	672	intergenic	NA	F	NA	NA	3.8829	1.1455	Y
CUFF.5437.1	134.782	138.155	106.293	139.102	96.7302	87.9768	10	-	2	3286969,3288036,	3287237,3288651,	885	intergenic	NA	F	NA	NA	0.318035	-1.09299	Y
CUFF.56480.1	0.777206	0.891658	0.81826	1.0601	0.38915	0.372688	8	-	2	26809614,26812592,	26809898,26813140,	834	intergenic	NA	F	Y	NA	-0.834138	-1.09192	NA
CUFF.56854.1	12.8798	12.1892	10.6115	16.9095	9.40239	7.31974	9	+	3	4845965,4846226,4846491,	4846146,4846410,4846529,	406	intergenic	NA	F	NA	NA	-0.456703	0.455202	Y
CUFF.56854.2	4.02744	5.61947	4.51166	6.01021	4.33303	2.63929	9	+	1	4845965,	4846529,	565	intergenic	NA	F	NA	NA	-0.427538	0.266608	NA
CUFF.57232.1	1.58032	1.80507	1.57558	1.55637	0.648626	0.492307	9	+	1	17562262,	17566904,	4643	intergenic	NA	F	Y	Y	-0.781933	-1.20764	NA
CUFF.57501.2	0.198367	0.217818	0.394526	1.03717	0.0405278	1e-05	9	-	2	25088406,25090739,	25088502,25091057,	416	intergenic	NA	F	NA	NA	-1.02865	-0.49443	NA
CUFF.57577.3	5.329	5.7533	3.66294	5.44957	3.4118	2.69554	9	-	15	25782298,25783143,25788437,25789197,25789616,25789765,25790333,25791544,25792383,25792851,25793302,25794085,25794699,25795134,25798608,	25782377,25783305,25788522,25789334,25789674,25789863,25790470,25791628,25792537,25792997,25793422,25794289,25794831,25795286,25798777,	1932	antisense	NA	F	NA	NA	11.8889	2.93371	Y
CUFF.57737.2	4.38094	4.60366	4.01101	4.26812	2.63214	2.35432	9	+	1	27239859,	27241074,	1216	intergenic	NA	F	NA	NA	-1.06461	0.338675	NA
CUFF.57837.2	10.7764	12.5289	8.02049	11.2403	4.82438	3.38694	LG2	+	3	740,1346,2689,	775,1627,2810,	440	intergenic	NA	F	NA	Y	0.980601	-0.889441	NA
CUFF.58083.1	15.169	19.6751	11.675	16.2514	5.9504	3.52279	LGE22	-	7	43406,44093,44346,44809,45237,45788,46312,	43741,44187,44456,44945,45357,45892,46889,	1483	antisense	NA	F	NA	NA	-0.419009	0.477116	NA
CUFF.58579.2	5.41	6.52207	4.9792	5.70048	4.16435	3.22996	Un	+	2	2663180,2666530,	2663537,2666681,	510	intergenic	NA	F	NA	NA	0.808917	0.118544	NA
CUFF.58646.1	21.0046	27.4488	18.1642	23.4969	9.65769	4.9788	Un	+	6	3480792,3481244,3481925,3482931,3484273,3484780,	3480893,3481363,3482096,3483062,3484382,3484805,	662	intergenic	NA	F	NA	NA	1.16501	1.63258	NA
CUFF.58823.1	2.48052	2.61974	1.9969	2.29616	1.5245	1.14226	Un	-	1	4925255,	4927121,	1867	intergenic	NA	F	NA	Y	0.458745	-2.14949	NA
CUFF.58876.1	0.444498	1.51006	0.832389	0.968022	0.271389	0.654394	Un	-	2	6408586,6408827,	6408612,6409081,	282	intergenic	NA	F	Y	NA	-1.36474	-1.03996	NA
CUFF.58982.1	40.4911	44.0366	28.3158	39.9601	27.3299	21.7581	Un	+	2	7501371,7501632,	7501485,7501765,	249	intergenic	NA	F	NA	NA	0.768023	0.031543	NA
CUFF.59018.1	1.34485	1.3331	1.33307	1.5264	0.952168	0.623221	Un	-	2	7814582,7816636,	7816435,7817036,	2255	intergenic	NA	F	NA	Y	1.52969	-0.289426	NA
CUFF.59042.1	2.03952	2.32011	1.73883	2.52646	0.797733	1.34888	Un	-	2	8230840,8232003,	8231104,8232099,	362	intergenic	NA	F	NA	NA	1.3362	0.799627	Y
CUFF.59981.1	1.54225	1.94669	1.51995	1.58738	0.847045	0.666648	Un	+	3	17862035,17863061,17863758,	17862467,17863202,17863955,	773	intergenic	NA	F	NA	NA	1.10099	-0.723488	NA
CUFF.60005.1	5.87601	5.89534	3.81594	5.51853	2.35682	1.13672	Un	+	3	17866352,17867021,17867704,	17866602,17867232,17868268,	1028	intergenic	NA	F	NA	NA	3.25356	-0.289195	NA
CUFF.60201.2	2.19634	2.64422	2.25888	2.33987	1.08749	1.19114	Un	-	4	20110548,20111363,20112228,20112834,	20110629,20111402,20112313,20113274,	649	intergenic	NA	F	NA	NA	2.07901	-0.961434	NA
CUFF.60713.1	1.12914	1.01065	0.553945	0.99023	0.285642	0.152317	Un	+	3	25692533,25693085,25694643,	25692640,25693837,25694669,	888	intergenic	NA	F	Y	NA	-1.16559	-1.72808	NA
CUFF.60922.2	6.51589	6.33359	6.0114	7.24047	5.66716	2.8516	Un	+	4	27687362,27687624,27687870,27688137,	27687381,27687766,27687930,27688242,	330	intergenic	NA	F	Y	NA	-1.034	-1.02472	NA
CUFF.61076.2	14.9396	16.8648	13.7672	14.3206	7.98247	5.90645	Un	-	3	29416743,29420050,29420820,	29417544,29420148,29420936,	1018	intergenic	NA	F	NA	NA	0.330239	0.68628	NA
CUFF.61439.1	91.4194	96.1951	94.8629	88.1626	62.0917	40.6354	Un	+	3	31736319,31736519,31736851,	31736386,31736765,31737028,	493	intergenic	NA	F	NA	Y	3.39831	1.06978	NA
CUFF.61579.2	2.18497	2.24332	1.87325	2.49335	1.13566	1.54789	Un	-	2	34120359,34123377,	34122938,34123734,	2938	intergenic	NA	F	NA	Y	-0.456187	-1.1957	NA
CUFF.61643.1	1.7768	2.66778	1.97597	2.74323	1.44834	1.89607	Un	-	2	35139261,35142913,	35140939,35142943,	1710	intergenic	NA	F	Y	NA	-1.02838	-1.97745	NA
CUFF.61738.1	10.0038	11.6813	10.3277	10.5728	6.6246	5.61324	Un	+	2	35971970,35972832,	35972066,35972982,	248	intergenic	NA	F	Y	NA	-0.92946	-0.93181	NA
CUFF.61827.1	361.818	371.69	293.442	448.595	341.726	340.984	Un	+	2	36954089,36954667,	36954201,36954842,	289	intergenic	NA	F	NA	NA	0.782496	-0.105893	Y
CUFF.61899.1	102.245	112.181	82.3312	119.973	62.4696	57.3116	Un	-	6	37187260,37187511,37187739,37188158,37188466,37188705,	37187307,37187662,37187926,37188356,37188627,37188840,	885	intergenic	NA	F	NA	NA	6.94039	3.54007	Y
CUFF.61952.1	2.73496	3.40337	2.62678	2.96568	1.74443	1.44245	Un	+	6	38574623,38574828,38575903,38576093,38576666,38577573,	38574670,38574932,38575976,38576238,38576724,38577873,	733	intergenic	NA	F	NA	NA	3.12957	-1.38729	Y
CUFF.61955.1	21.7412	23.8187	18.5406	21.2788	9.60888	8.34609	Un	+	5	38619148,38619559,38620107,38620342,38621028,	38619363,38619766,38620238,38620358,38621028,	574	intergenic	NA	F	NA	Y	0.818259	0.206134	Y
CUFF.62328.3	5.38902	5.2694	5.16917	5.40593	4.01844	2.84668	Un	-	2	42065219,42066949,	42066257,42067071,	1162	intergenic	NA	F	NA	NA	0.619467	-1.43366	Y
CUFF.62362.1	39.3327	43.5143	42.5211	52.8823	29.5925	23.7205	Un	-	2	42925602,42925811,	42925724,42926047,	360	intergenic	NA	F	NA	NA	0.149607	-0.590438	NA
CUFF.62473.2	0.484345	1.78624	2.02401	2.43984	0.277357	1.04e-05	Un	+	1	43838798,	43839047,	250	intergenic	NA	F	Y	NA	-0.828957	-0.988904	NA
CUFF.62627.1	27.3586	29.886	26.6018	31.8276	18.891	15.5381	Un	-	3	45107523,45108543,45108736,	45107673,45108589,45109229,	692	intergenic	NA	F	NA	NA	0.0666035	-0.740026	Y
CUFF.62735.1	2.33716	3.07666	1.55175	2.8815	0.949133	0.921878	Un	-	2	46023891,46024534,	46023934,46025129,	640	intergenic	NA	F	NA	NA	-0.291144	-0.387264	NA
CUFF.63108.1	3.58914	6.19349	3.52674	5.07694	2.74794	1.9418	Un	+	2	50608911,50611048,	50609069,50611184,	296	intergenic	NA	F	NA	NA	0.805758	-0.764261	Y
CUFF.63120.1	0.991538	1.73008	1.1827	1.45698	1.43309	0.887856	Un	+	2	50481651,50484484,	50483869,50484505,	2241	intergenic	NA	F	NA	NA	0.44931	-2.39846	Y
CUFF.63550.1	28.2253	40.9018	32.3401	39.352	21.4767	14.1699	Un	+	2	55500190,55501113,	55500320,55501243,	262	intergenic	NA	F	NA	NA	1.03953	0.150603	NA
CUFF.63757.2	2.5845	2.87294	1.72824	3.68315	1.22976	0.89578	Un	+	2	56656141,56656492,	56656169,56657858,	1396	intergenic	NA	F	Y	Y	-0.917987	-2.07056	NA
CUFF.63815.1	2.7913	2.89016	2.70373	3.23099	2.49597	2.45448	Un	+	3	57639691,57640252,57641044,	57639768,57640270,57642301,	1355	intergenic	NA	F	NA	Y	0.794456	-2.66612	Y
CUFF.63883.1	3.32239	4.05009	3.23336	3.98558	2.87352	2.69067	Un	-	2	58245439,58248183,	58246682,58248661,	1723	intergenic	NA	F	NA	Y	1.07275	-0.103485	NA
CUFF.63883.2	25.1113	28.1661	24.4178	24.4886	18.7106	14.9631	Un	-	3	58246837,58247328,58248198,	58246862,58247342,58248661,	505	intergenic	NA	F	NA	Y	0.442357	-0.988403	NA
CUFF.64228.1	58.6951	74.6461	56.5308	61.569	33.8508	22.025	Un	-	2	61778060,61780213,	61778215,61780333,	277	intergenic	NA	F	NA	NA	1.64231	0.708106	Y
CUFF.64357.1	0.764682	1.01126	0.649136	0.83447	0.528867	0.323416	Un	-	3	63197856,63199064,63199932,	63198299,63199140,63200236,	826	intergenic	NA	F	NA	NA	1.41814	-0.489827	NA
CUFF.64376.1	106.331	129.593	102.481	132.508	82.8626	67.2715	Un	-	3	63343039,63343753,63344266,	63343067,63343952,63344281,	245	intergenic	NA	F	NA	NA	0.86905	1.24485	Y
CUFF.64756.1	288.51	318.767	280.452	318.246	216.412	152.98	Un	+	2	66735901,66737623,	66736059,66737780,	317	intergenic	NA	F	NA	NA	1.30762	0.45445	Y
CUFF.64845.1	16.1332	17.1678	14.6303	20.1393	4.05579	1.19768	Un	+	3	67641233,67641594,67643034,	67641486,67641688,67643059,	375	intergenic	NA	F	NA	NA	0.228642	-0.836328	NA
CUFF.64912.4	86.9678	79.2256	58.1439	87.9115	63.4061	46.6142	Un	-	3	68331004,68331149,68331307,	68331025,68331207,68331442,	217	intergenic	NA	F	NA	NA	0.0964304	-0.509909	Y
CUFF.65406.2	9.27518	9.91843	8.45547	13.8933	7.22116	5.58948	Un	-	3	73100712,73101451,73102298,	73101291,73101530,73102298,	661	intergenic	NA	F	NA	Y	1.50519	-1.06436	NA
CUFF.65524.1	14.3551	16.7362	7.50424	12.8453	3.7154	2.32366	Un	+	3	73897196,73897934,73898672,	73897580,73897983,73898885,	649	intergenic	NA	F	NA	NA	1.9028	0.042539	NA
CUFF.65705.1	0.725916	0.812704	0.731732	1.05555	0.584512	0.609695	Un	+	2	76151302,76151563,	76151430,76152625,	1192	intergenic	NA	F	NA	NA	3.14518	-0.631234	NA
CUFF.65719.1	147.62	149.354	151.377	148.442	112.25	67.2462	Un	-	4	76149257,76149480,76150425,76150605,	76149390,76149531,76150500,76150661,	319	intergenic	NA	F	NA	NA	-1.00989	-0.358099	NA
CUFF.65886.1	2.52961	4.25792	2.23836	3.89727	2.66402	2.60425	Un	-	2	77843154,77845334,	77845052,77845339,	1905	intergenic	NA	F	NA	NA	1.41454	-0.246606	NA
CUFF.65972.1	1.25637	1.34809	1.1794	1.53398	0.847779	0.604364	Un	-	1	79134384,	79135993,	1610	intergenic	NA	F	Y	NA	-1.12109	-2.20795	NA
CUFF.66053.1	5.27812	6.05237	5.08329	6.22236	4.97636	5.20782	Un	-	3	79820383,79822218,79824764,	79820592,79822382,79825406,	1018	intergenic	NA	F	NA	Y	0.757815	-1.02902	NA
CUFF.66106.1	5.69801	7.86723	7.47649	9.41426	5.6037	2.6711	Un	-	2	80521887,80522431,	80521933,80522630,	247	intergenic	NA	F	NA	NA	0.584544	-0.343175	Y
CUFF.66209.1	1.69511	1.50303	1.08861	2.01586	0.284654	0.352744	Un	-	2	81464571,81464871,	81464781,81465031,	372	intergenic	NA	F	NA	NA	1.01447	0.122358	Y
CUFF.66530.1	22.0815	23.4256	19.373	25.2959	18.1764	14.8782	Un	-	5	83186575,83187535,83187944,83188781,83199760,	83186779,83187586,83188002,83188973,83199797,	547	antisense	NA	F	NA	NA	0.609384	-0.244749	NA
CUFF.66751.1	113.363	128.204	98.2021	122.876	88.9919	76.1441	Un	+	3	86377357,86377526,86377734,	86377474,86377634,86377829,	323	intergenic	NA	F	NA	NA	1.8587	0.07231	NA
CUFF.67026.1	4.77299	7.20627	4.87279	6.09553	3.75318	3.4191	Un	-	3	89289131,89289987,89290488,	89289162,89290127,89290959,	645	intergenic	NA	F	NA	NA	0.35636	-1.70817	NA
CUFF.67263.1	4.90101	5.68875	4.74963	4.77437	2.92907	2.21523	Un	-	4	91391373,91392261,91392649,91393041,	91391905,91392340,91392673,91393131,	729	intergenic	NA	F	NA	Y	0.703513	-0.545183	NA
CUFF.67316.1	4.5599	5.26448	3.42571	5.66232	2.73046	2.54084	Un	+	3	92072161,92072905,92073442,	92072212,92073082,92073885,	674	intergenic	NA	F	NA	NA	2.15024	0.917508	Y
CUFF.67437.1	190.939	194.999	182.844	243.973	181.833	121.928	Un	+	2	92337492,92338155,	92337541,92338309,	205	intergenic	NA	F	NA	NA	-0.885957	0.019579	NA
CUFF.67523.1	1.6728	2.29978	1.92401	2.30193	1.48753	1.93665	Un	+	2	94111468,94112817,	94112021,94113703,	1441	intergenic	NA	F	NA	NA	1.9172	-2.20051	NA
CUFF.67685.1	8.85969	9.38994	8.68105	10.4057	7.69747	9.22937	Un	+	2	95779285,95780283,	95779662,95780316,	412	intergenic	NA	F	NA	NA	0.526305	-1.31199	NA
CUFF.67834.1	6.27146	6.53802	6.54255	7.06079	5.50907	4.3506	Un	-	3	96966930,96967180,96969839,	96967041,96968352,96969920,	1367	intergenic	NA	F	NA	NA	1.37679	-0.8438	NA
CUFF.67944.1	5.11342	4.70786	4.15684	5.45667	3.88513	3.38684	Un	-	2	97779459,97785415,	97781079,97785898,	2105	intergenic	NA	F	Y	NA	-0.936845	-1.37499	NA
CUFF.68041.1	0.883432	1.84608	1.48368	1.80306	1.2405	0.789977	Un	-	2	99416340,99416727,	99416597,99416870,	402	intergenic	NA	F	NA	NA	-0.865189	0.684284	NA
CUFF.68118.2	70.7111	64.2053	55.3616	68.6296	58.4963	44.8576	Un	+	3	100053979,100054081,100054300,	100054006,100054217,100054368,	234	intergenic	NA	F	NA	NA	0.477463	-0.140817	Y
CUFF.68157.2	2.08377	2.124	1.49981	2.58672	1.934	1.79761	Un	+	2	100656149,100656880,	100656678,100657040,	691	intergenic	NA	F	NA	NA	0.280839	-0.978247	NA
CUFF.68213.1	26.8975	31.2028	22.6502	30.5297	26.393	19.688	Un	-	2	100164271,100166083,	100164903,100166387,	938	intergenic	NA	F	NA	NA	0.990239	-1.08176	NA
CUFF.68311.1	5.71552	5.62208	5.13144	5.95765	4.40467	2.74687	Un	-	2	101856035,101857552,	101857063,101857625,	1103	intergenic	NA	F	NA	NA	1.87955	-0.059219	NA
CUFF.68477.1	1.82004	1.61317	1.21841	1.57038	0.908667	0.160756	Un	+	3	103636140,103636298,103636671,	103636206,103636381,103636798,	279	intergenic	NA	F	NA	Y	2.4161	0.076829	Y
CUFF.68493.1	2.79856	4.24958	2.56134	4.04146	1.78674	1.70562	Un	+	3	103713031,103714144,103714892,	103713258,103714201,103715024,	419	intergenic	NA	F	NA	Y	1.53269	-0.669251	Y
CUFF.68722.1	52.2662	55.643	51.6713	60.7841	48.5168	44.7924	Un	+	2	105710175,105710512,	105710408,105710661,	384	intergenic	NA	F	NA	Y	1.35525	-0.886445	NA
CUFF.68834.1	204.074	205.219	175.342	223.462	163.178	127.128	Un	+	3	106734728,106735277,106735829,	106734840,106735378,106735836,	223	intergenic	NA	F	NA	Y	1.02727	0.220674	Y
CUFF.68856.1	9.33093	9.79376	7.69076	8.64192	8.38308	6.63887	Un	+	3	106941543,106942030,106947683,	106941698,106943210,106948135,	1790	antisense	NA	F	NA	NA	0.311811	-0.030522	NA
CUFF.6892.1	58.3115	62.2121	58.5718	62.2117	46.4292	38.4161	11	+	2	4947821,4949002,	4947989,4951601,	2769	intergenic	NA	F	NA	Y	0.0594564	-2.27346	NA
CUFF.68933.1	4.46633	4.83083	3.93634	4.28317	2.87341	1.9432	Un	-	1	106367587,	106370717,	3131	intergenic	NA	F	NA	NA	0.000736079	-1.71482	NA
CUFF.69037.1	2.58565	2.95619	2.6013	2.53074	2.01139	1.57502	Un	+	2	108905823,108909973,	108907179,108911148,	2533	intergenic	NA	F	NA	Y	2.88245	-0.646686	Y
CUFF.69157.1	3.79657	3.78016	4.764	8.55589	3.01717	2.05065	Un	-	2	110408879,110411253,	110408949,110411550,	369	intergenic	NA	F	NA	NA	-0.639457	0.094752	NA
CUFF.69184.1	30.5859	36.2199	17.9744	26.4582	24.3864	10.9619	Un	-	1	110599246,	110600262,	1017	intergenic	NA	F	NA	Y	0.667705	-1.26487	NA
CUFF.69289.1	6.90202	8.39049	6.78451	8.28872	7.13124	5.6717	Un	-	1	111681462,	111683138,	1677	intergenic	NA	F	NA	NA	-0.479536	-3.29937	NA
CUFF.69345.2	6.71451	7.33438	8.11784	12.3731	5.9142	4.60385	Un	-	3	112277186,112277478,112277867,	112277217,112277528,112278372,	589	intergenic	NA	F	NA	NA	0.987977	-0.98159	NA
CUFF.69385.1	115.681	124.695	107.831	115.147	99.0778	71.2304	Un	+	3	112802644,112803124,112803553,	112802757,112803160,112803691,	290	intergenic	NA	F	NA	NA	0.00848801	0.05277	NA
CUFF.69400.1	32.9773	35.6018	29.6592	37.4707	32.0694	30.0241	Un	-	2	112963615,112964484,	112963954,112965370,	1227	intergenic	NA	F	NA	NA	1.89551	0.440413	NA
CUFF.69547.1	1.69245	1.73707	1.16064	2.05115	1.41599	0.530524	Un	-	3	114379618,114380298,114381404,	114379900,114380399,114381423,	405	intergenic	NA	F	NA	NA	-0.339129	-2.0142	NA
CUFF.69558.2	1.21923	1.79861	1.45368	1.40335	0.252125	0.0955991	Un	-	1	114462449,	114463894,	1446	intergenic	NA	F	NA	NA	2.63416	0.981915	Y
CUFF.69591.1	14.7972	15.883	11.123	16.2602	8.25312	6.27333	Un	+	3	114705811,114706354,114706737,	114705946,114706533,114706811,	391	intergenic	NA	F	NA	NA	0.21501	-0.429838	NA
CUFF.69696.1	1.15384	1.49524	1.19024	1.49529	1.27381	0.807369	Un	-	2	115662839,115663837,	115663497,115664098,	921	intergenic	NA	F	NA	NA	0.247145	-0.015983	Y
CUFF.69719.1	5.3235	6.88097	4.57188	6.64771	5.52668	4.67399	Un	+	2	115739655,115741634,	115740290,115742254,	1257	intergenic	NA	F	NA	NA	-0.174142	-1.31944	NA
CUFF.69756.2	1.68113	2.59701	1.67875	2.35828	2.16742	1.50475	Un	-	2	116210699,116211351,	116210966,116212064,	982	intergenic	NA	F	NA	NA	2.5273	1.10361	NA
CUFF.70198.2	3.57972	3.86227	3.02673	4.16235	1.48573	0.73694	Un	+	2	120933248,120934159,	120933451,120935139,	1185	intergenic	NA	F	NA	Y	1.18731	-2.21953	NA
CUFF.70249.1	65.6954	84.3199	59.5923	81.3574	30.1383	24.7696	Un	+	3	121412720,121413067,121413260,	121412732,121413135,121413418,	241	intergenic	NA	F	Y	NA	-0.999353	-0.606721	NA
CUFF.70332.1	0.852013	1.10197	0.459957	1.04371	0.76951	0.383643	Un	-	2	121929838,121931500,	121929984,121932785,	1433	intergenic	NA	F	NA	NA	1.09123	-1.7465	Y
CUFF.70333.1	0.807491	1.02762	0.588077	0.942787	0.56008	0.189838	Un	-	1	121930428,	121931340,	913	intergenic	NA	F	Y	NA	-1.0895	-1.11503	NA
CUFF.70682.1	2.64752	3.16201	3.2021	4.49279	1.18735	2.40366	Un	-	1	124908933,	124910325,	1393	intergenic	NA	F	NA	NA	1.54895	-1.81419	Y
CUFF.70826.1	0.4836	2.63998	1.58114	2.67281	0.933027	1.46162	Un	-	1	126776393,	126776612,	220	intergenic	NA	F	Y	NA	-1.0855	-0.776502	NA
CUFF.71023.1	7.64808	8.69303	7.99217	8.44982	4.4533	4.55617	Un	+	2	128728616,128729652,	128729492,128729713,	939	intergenic	NA	F	NA	NA	-0.395681	0.302382	NA
CUFF.71283.1	18.4327	20.0354	16.7859	20.1937	12.9053	10.5881	Un	+	2	131209499,131210202,	131209716,131210243,	260	intergenic	NA	F	Y	NA	-0.683996	-1.22525	NA
CUFF.71306.1	1.7319	2.81475	1.63786	2.39982	0.721547	1.00126	Un	-	5	131364571,131368143,131369917,131371004,131372836,	131364587,131368247,131369979,131371135,131372885,	367	intergenic	NA	F	NA	Y	-0.410337	0.345927	NA
CUFF.72373.2	0.996496	1.89145	1.66668	2.43094	0.382576	0.300247	Un	-	2	142021266,142025725,	142021526,142025764,	301	intergenic	NA	F	NA	Y	-0.0859379	-0.282194	NA
CUFF.72375.1	1.57164	2.19548	1.78455	1.7428	0.184283	0.114075	Un	-	2	142084020,142084522,	142084190,142084663,	313	intergenic	NA	F	NA	NA	-1.00307	0.226742	NA
CUFF.72492.1	24.8558	29.6505	21.7909	29.008	21.3393	16.849	Un	-	3	143382191,143382268,143383637,	143382200,143382699,143384012,	818	intergenic	NA	F	NA	NA	2.03466	0.217113	NA
CUFF.72591.1	109.592	121.043	95.1489	107.563	82.633	68.5775	Un	+	3	143503488,143504724,143504938,	143504217,143504855,143505001,	926	intergenic	NA	F	NA	Y	1.83764	0.004653	Y
CUFF.72591.2	193.681	193.847	148.758	212.826	131.887	99.3401	Un	+	3	143504239,143504724,143504938,	143504346,143504855,143505001,	304	intergenic	NA	F	NA	Y	1.58531	0.778968	Y
CUFF.72749.1	10.8003	13.3497	8.15206	11.6674	6.25824	5.1679	Un	-	2	145532470,145533951,	145533647,145533960,	1188	intergenic	NA	F	NA	NA	-1.24085	-0.1921	NA
CUFF.72796.1	5.7566	5.83451	5.588	6.98364	3.71791	2.7772	Un	-	3	146359882,146360462,146360983,	146359954,146360677,146361148,	455	intergenic	NA	F	NA	NA	0.899971	-0.071871	NA
CUFF.72926.1	10.5784	14.1313	14.6002	16.985	9.4836	8.58572	Un	+	2	147602560,147602966,	147602653,147603265,	394	intergenic	NA	F	Y	NA	-0.972399	-0.747101	NA
CUFF.72928.2	2.54271	3.91433	2.15575	3.05065	2.3655	2.50508	Un	-	1	147573264,	147574841,	1578	intergenic	NA	F	Y	NA	-0.913356	-1.91529	NA
CUFF.7309.1	16.5904	18.4656	17.9589	21.7744	14.6376	13.8065	11	+	6	11182227,11183864,11184773,11186930,11187553,11188907,	11182271,11184007,11184925,11187084,11187749,11188940,	728	intronic	NA	F	NA	Y	1.65456	2.00855	NA
CUFF.73348.1	107.608	116.05	117.132	124.092	95.8584	68.3583	Un	+	3	151662484,151662722,151664023,	151662570,151663014,151664029,	387	intergenic	NA	F	NA	NA	-0.00621865	-0.150578	Y
CUFF.73461.1	34.5492	41.1511	34.9517	43.9917	22.0289	18.4493	Un	-	2	153482663,153482938,	153482852,153483061,	314	intergenic	NA	F	NA	Y	2.17167	0.766498	Y
CUFF.73480.1	10.5404	10.395	10.0272	10.3341	8.55784	6.48477	Un	-	2	152466416,152471664,	152471027,152472178,	5127	intergenic	NA	F	NA	Y	0.24645	-2.81206	Y
CUFF.7360.2	0.866979	1.33801	0.799056	1.12232	0.690207	0.594333	11	+	1	12389056,	12389878,	823	intergenic	NA	F	Y	NA	-0.649612	-2.35419	NA
CUFF.73760.1	0.979868	1.2166	0.958067	0.880903	0.078023	0.0273197	Un	+	3	157128419,157129156,157129831,	157128877,157129200,157132308,	2982	intergenic	NA	F	Y	NA	-1.0317	-2.06261	NA
CUFF.73802.1	6.22899	6.37546	7.39582	11.0199	5.31915	4.71933	Un	+	4	157513876,157514058,157515911,157516147,	157513942,157514224,157516051,157516229,	458	intergenic	NA	F	NA	NA	0.897135	1.27962	Y
CUFF.74240.1	3.95726	4.79094	4.13048	7.6271	4.31115	3.45247	Un	-	2	162087841,162087959,	162087866,162090297,	2365	intergenic	NA	F	NA	NA	2.60408	-0.918888	NA
CUFF.74311.1	3.4063	5.24149	4.3694	5.8633	2.91896	2.0891	Un	-	2	163057859,163062298,	163058095,163062407,	347	intergenic	NA	F	NA	NA	1.41495	-0.587655	Y
CUFF.74924.1	2.22123	2.90441	1.67618	2.42505	0.840679	0.466152	Un	+	2	169665951,169666511,	169666188,169668269,	1997	intergenic	NA	F	NA	NA	0.419634	-1.75222	NA
CUFF.74933.2	2.75815	3.97105	2.50775	4.81385	1.60473	2.47528	Un	-	3	169807848,169809319,169810120,	169808927,169809394,169810328,	1365	intergenic	NA	F	NA	Y	2.09292	-1.48202	Y
CUFF.74977.1	63.993	62.5304	58.9497	70.0319	51.9116	41.0463	Un	-	3	170188625,170188764,170190648,	170188653,170188923,170190723,	265	intergenic	NA	F	NA	NA	-0.132433	-0.432434	NA
CUFF.75077.2	0.802047	0.793587	0.652656	1.02656	0.361883	0.434395	Un	-	3	171174577,171175700,171178393,	171175096,171175732,171178396,	557	intergenic	NA	F	NA	Y	-0.027725	-0.306653	NA
CUFF.75085.1	35.0159	42.1631	36.3234	39.9385	40.8501	32.529	Un	-	2	171133850,171137271,	171134224,171137672,	777	intergenic	NA	F	Y	NA	-0.733335	-1.12697	NA
CUFF.75257.3	0.648185	1.00644	0.530489	0.735034	0.765988	0.479572	Un	+	2	172681097,172681544,	172681460,172682315,	1136	intergenic	NA	F	NA	Y	1.76148	-2.14311	NA
CUFF.75275.2	4.7271	5.58864	2.86593	6.52451	3.95879	3.87541	Un	-	3	171359027,171360533,171361427,	171359769,171360610,171362300,	1695	intergenic	NA	F	NA	NA	0.0470589	-1.84689	Y
CUFF.75402.1	0.857794	1.50427	1.18463	1.21527	0.846721	0.416852	Un	-	2	174666738,174668275,	174666830,174668798,	617	intergenic	NA	F	NA	NA	0.295681	-2.04014	NA
CUFF.75466.1	5.31157	6.00771	4.35812	6.15806	5.24865	3.88544	Un	+	2	175217217,175218651,	175217676,175218748,	558	intergenic	NA	F	Y	NA	-0.79143	-1.70456	NA
CUFF.767.1	1.41335	2.645	1.32409	3.78714	0.614896	1.96745	1	+	2	20164613,20164893,	20164664,20165477,	637	intergenic	NA	F	NA	NA	1.16396	-1.2837	Y
CUFF.79539.2	36.4627	44.3058	39.621	56.623	26.2411	24.2344	25	+	2	1192619,1192849,	1192757,1192936,	227	antisense	NA	F	NA	NA	0.756058	0.401433	NA
CUFF.8156.2	0.564988	0.739274	0.362442	1.39597	0.343872	0.682466	12	-	3	3730492,3731104,3731316,	3731014,3731193,3733460,	2758	intergenic	NA	F	NA	NA	9.72256	1.66007	Y
CUFF.8530.1	0.655413	0.742687	0.711372	1.06687	0.548071	0.512746	12	-	2	469872,470182,	470089,472537,	2574	intergenic	NA	F	Y	Y	-0.784286	-2.14614	NA
CUFF.8808.4	1.26827	1.02392	0.611487	1.19233	0.331482	0.0658612	12	+	2	12151314,12160223,	12157037,12160756,	6258	intergenic	NA	F	Y	Y	-0.57837	-1.94171	NA
CUFF.912.1	5.30211	5.13703	4.51617	5.17091	3.08399	2.0025	1	-	2	18864968,18868396,	18864994,18870959,	2591	intergenic	NA	F	Y	NA	-1.10644	-1.68317	NA
CUFF.9350.3	9.34375	10.7098	9.94579	10.8413	8.67171	6.71964	11	-	2	12432378,12433040,	12432496,12439642,	6722	intergenic	NA	F	NA	Y	7.98312	-1.85438	Y
CUFF.9386.1	27.295	27.6662	25.1038	28.2975	20.7373	18.9292	13	-	4	1559,6757,9435,14562,	5901,6974,9552,14644,	4762	intergenic	NA	F	Y	NA	-0.519198	-2.37759	NA
CUFF.9411.1	19.8369	26.1046	19.6152	20.7357	10.8321	7.92102	13	-	2	357990,360666,	358222,361147,	715	intronic	NA	F	NA	Y	0.776059	-1.19217	NA
CUFF.9905.1	2.62864	3.45935	2.31939	3.39973	1.52776	1.40537	13	+	7	7197060,7197285,7197465,7199346,7199704,7200069,7200387,	7197143,7197344,7197562,7199415,7199837,7200172,7200529,	693	intergenic	NA	F	NA	NA	1.85856	-0.195144	Y
CUFF.9962.1	2.68071	3.06887	2.60572	2.88213	2.1199	1.98198	13	+	3	8245079,8246224,8247027,	8245107,8246465,8247754,	999	intergenic	NA	F	Y	NA	-0.723294	-1.60949	NA
CUFF.12045.3	2.06678	3.73136	2.36011	5.53356	2.54872	4.42535	15	-	1	638435,	639741,	1307	intergenic	*	G	Y	NA	-1.17617	-1.54722	NA
CUFF.14177.1	4.68e-05	1.3265	0.0236862	3.8876	3.83535	2.83081	18	-	2	735121,748033,	735863,748095,	806	intergenic	*	G	NA	NA	-0.018776	0.072201	NA
CUFF.14546.1	15.1189	11.5657	22.45	16.1395	38.4221	21.3543	18	+	2	2113702,2113890,	2113764,2114155,	329	intergenic	*	G	NA	NA	-0.252798	-1.36448	NA
CUFF.15386.1	3.56004	2.05607	7.78763	4.69407	2.48571	7.44196	18	+	2	11193246,11193498,	11193414,11193558,	230	intergenic	*	G	NA	NA	-1.09962	-0.048846	NA
CUFF.15517.1	5.90493	6.96254	5.51541	9.598	4.00526	18.2378	19	+	2	5692262,5694833,	5692462,5695189,	558	intergenic	*	G	Y	NA	-1.13847	-1.05517	NA
CUFF.28731.1	2.48838	3.93673	2.94092	7.28251	6.63091	7.16144	20	+	5	10679366,10681793,10682173,10683428,10685360,	10679842,10681854,10682295,10684665,10685367,	1908	intergenic	*	G	NA	NA	-0.212203	-0.892166	NA
CUFF.29304.1	1.82337	2.77923	2.07557	12.1448	11.9355	9.87299	21	+	9	5710399,5711861,5712201,5712877,5713772,5715425,5716020,5716334,5716923,	5711417,5711930,5712358,5713071,5714002,5715622,5716068,5716842,5717964,	3471	intergenic	*	G	NA	NA	4.93619	0.328856	NA
CUFF.29697.1	5.82968	8.13736	7.01563	17.0009	32.7388	45.5525	22	-	4	688490,693513,693717,693896,	689189,693617,693806,694067,	1067	intergenic	*	G	NA	NA	1.54209	0.723065	Y
CUFF.29702.1	12.4768	17.855	16.4677	33.8788	62.9458	83.5821	22	-	6	694706,694832,694993,695664,696108,696345,	694730,694916,695084,695787,696260,697067,	1202	intergenic	*	G	NA	Y	2.48542	0.358043	Y
CUFF.29703.1	13.0021	22.8032	23.5393	53.4192	84.848	101.472	22	-	5	697504,698058,698259,698586,699388,	697516,698178,698462,698635,699554,	555	intergenic	*	G	NA	NA	1.18863	1.12452	Y
CUFF.30340.1	1.16057	1.95504	0.746754	5.37055	14.72	20.538	23	-	2	2637167,2637644,	2637208,2637971,	370	intergenic	*	G	Y	NA	-0.848774	-0.906882	NA
CUFF.32116.1	1.98849	3.83688	3.82441	7.99474	10.0758	11.8283	26	+	2	1739462,1740295,	1739878,1740572,	695	intergenic	*	G	NA	NA	1.51795	1.22367	Y
CUFF.32844.1	3.54748	5.74368	5.593	11.1473	15.1604	20.86	26	-	2	3222829,3226430,	3226029,3227427,	4199	intronic	*	G	NA	NA	1.01027	-1.00858	NA
CUFF.34746.2	19.601	18.9515	38.6293	27.395	74.0456	39.1855	3	+	4	848760,859565,860789,861641,	848863,859608,860879,862216,	815	intergenic	*	G	NA	NA	3.10704	0.585689	Y
CUFF.35550.1	12.7411	17.4166	18.4463	29.3389	38.2212	39.0365	25	+	2	364229,365163,	364339,365393,	342	antisense	*	G	NA	NA	-0.427138	0.379163	NA
CUFF.39099.1	39.8244	54.7498	41.2893	118.083	73.9766	115.479	3	+	2	70291268,70294425,	70291435,70296475,	2219	intergenic	*	G	NA	NA	-0.185563	-1.48951	NA
CUFF.48620.2	4.57235	6.27391	7.66161	10.3348	38.3176	61.5032	5	-	2	53518786,53524127,	53524012,53524270,	5371	intergenic	*	G	NA	Y	7.86916	-0.953622	NA
CUFF.52117.2	10.1718	12.4039	10.1435	17.9815	19.0963	18.9366	7	+	2	10303857,10308772,	10304061,10309980,	1414	intergenic	*	G	NA	NA	3.55052	0.131892	Y
CUFF.59967.1	1e-05	1e-05	0.0597893	0.0782492	12.4326	28.2494	Un	-	2	17640455,17642493,	17640672,17642650,	376	intergenic	*	G	NA	NA	-0.483434	-0.366635	Y
CUFF.6222.3	1.01404	1.57507	1.24119	4.5389	18.0346	30.7854	10	-	1	17820700,	17824041,	3341	intergenic	*	G	Y	NA	-1.04523	-1.73184	NA
CUFF.67921.2	10.0836	14.4567	12.7284	29.6624	37.2035	42.1989	Un	-	4	97959947,97961544,97962689,97964456,	97960214,97962112,97963094,97964578,	1366	intergenic	*	G	NA	NA	3.99724	1.37835	NA
CUFF.70339.1	19.7465	19.6576	32.4787	45.0071	71.9853	125.595	Un	-	2	121997827,121998356,	121997906,121998497,	222	intergenic	*	G	NA	NA	-0.0373879	-0.626386	Y
CUFF.79320.1	4.17808	5.00009	3.84725	11.1474	57.8832	78.3931	25	+	4	635311,636167,636996,641890,	635592,636311,637033,642596,	1172	antisense	*	G	NA	NA	-0.0615142	-0.847824	NA
CUFF.79320.2	6.52558	7.05612	6.77895	18.2163	124.198	140.944	25	+	2	637161,642394,	637544,642596,	587	antisense	*	G	Y	NA	-0.840579	-1.98557	NA
CUFF.79393.1	91.1418	121.568	106.098	280.743	1362.66	2541.7	25	-	2	756772,758957,	757664,758962,	899	intergenic	*	G	NA	NA	1.28853	0.32494	Y
CUFF.79431.3	1e-05	0.0601875	1e-05	0.245597	66.4607	113.969	25	-	2	955301,956580,	955700,956640,	461	intronic	*	G	NA	NA	-0.192576	-0.5562	NA
CUFF.9558.1	7.53791	21.9596	16.5638	51.7752	9.16587	94.7632	13	+	2	3070000,3074541,	3071184,3074582,	1227	intergenic	*	G	NA	Y	0.890126	-0.144942	NA
CUFF.10906.1	1.00095	0.666159	1.11078	1.2253	1.17927	1.33088	14	-	2	6310172,6317571,	6310765,6317728,	752	antisense	NA	G	Y	NA	-1.14804	-0.891194	NA
CUFF.11068.1	1.64126	1.37822	1.8002	1.91179	2.24719	2.67324	14	+	4	7616664,7618054,7619370,7619553,	7616715,7618124,7619399,7623777,	4378	intergenic	NA	G	NA	Y	1.40151	-2.21558	Y
CUFF.13553.1	1.04e-05	1.02e-05	0.113826	1.03e-05	1.21775	2.48064	17	+	7	5275251,5276862,5277588,5278337,5281245,5282732,5287906,	5275463,5277004,5277661,5278447,5281348,5282752,5287917,	678	antisense	NA	G	NA	NA	0.49861	1.41844	Y
CUFF.13553.2	0.0760544	0.160693	1.16e-05	1e-05	2.40705	3.71943	17	+	7	5275251,5276862,5277588,5278337,5281245,5282732,5287930,	5275463,5277004,5277661,5278447,5281348,5282776,5288034,	795	antisense	NA	G	NA	NA	1.10987	1.01976	Y
CUFF.14194.2	3.04913	3.5123	5.57346	5.8778	11.2498	10.5208	18	+	1	1291604,	1293324,	1721	intergenic	NA	G	Y	Y	-0.842411	-0.679082	NA
CUFF.14239.2	3.65095	3.8606	4.6376	4.12147	5.92841	6.13809	18	+	9	1607067,1607287,1607847,1608044,1608288,1609834,1610009,1610393,1610768,	1607068,1607755,1607959,1608192,1608399,1609910,1610080,1610547,1610782,	1164	intergenic	NA	G	NA	Y	5.24643	2.46099	Y
CUFF.14451.1	2.11087	1.99059	2.87936	2.9191	1.88502	3.17261	18	+	1	3968717,	3968995,	279	intergenic	NA	G	NA	NA	-1.34728	-0.103939	NA
CUFF.14544.1	0.403568	0.296777	0.9716	0.947139	1.81837	1.31397	18	+	1	2109402,	2109909,	508	intergenic	NA	G	NA	NA	-1.08284	0.000208	NA
CUFF.14728.1	2.34552	2.82824	4.50215	4.66427	10.041	8.33778	18	-	2	8333034,8334765,	8334206,8335041,	1450	intergenic	NA	G	NA	NA	1.10064	-1.50656	NA
CUFF.14786.2	0.254711	0.413714	0.43982	0.356591	1.03149	1.68345	18	-	2	5778400,5782663,	5779333,5783634,	1906	antisense	NA	G	Y	NA	-1.01943	-1.82232	NA
CUFF.14902.4	2.11523	3.0175	3.20705	5.11916	1.57196	5.42639	17	-	1	11303967,	11305706,	1740	intergenic	NA	G	Y	NA	-1.0514	-1.70873	NA
CUFF.15238.2	10.2923	12.7422	13.0704	15.2257	18.7476	19.2507	19	+	4	742383,743084,743191,743337,	742856,743110,743241,743958,	1174	intergenic	NA	G	Y	NA	-0.880169	-1.63708	NA
CUFF.15363.1	0.523358	0.267227	0.770983	0.540127	0.942574	1.46318	18	-	4	11064513,11184010,11184754,11185139,	11074420,11184555,11184841,11185160,	10564	intergenic	NA	G	NA	NA	-0.124537	-1.89035	NA
CUFF.15421.3	0.893726	0.81246	1.09209	1.62097	1.02812	1.53312	19	-	2	4906439,4907367,	4906805,4908765,	1766	intergenic	NA	G	NA	NA	1.18476	-0.523357	NA
CUFF.16103.1	2.10084	1.51626	2.853	3.37299	3.32737	3.8009	1A	+	1	33062,	35168,	2107	intergenic	NA	G	NA	NA	0.228012	1.19459	NA
CUFF.17718.2	0.000130933	0.0116314	0.740155	0.193152	0.429681	1.47913	1A	-	2	428537,428690,	428602,428877,	254	intergenic	NA	G	Y	NA	-0.990659	-2.17792	NA
CUFF.18610.2	0.197166	0.374717	0.695864	1.699	2.69459	3.9481	1A	-	2	49838893,49843567,	49842546,49843594,	3682	intergenic	NA	G	Y	NA	-1.15958	-1.21065	NA
CUFF.20631.2	3.37679	3.91887	4.84082	3.88356	6.33126	4.34124	2	-	2	2692096,2693530,	2693421,2693629,	1426	intergenic	NA	G	Y	NA	-1.01355	-2.0168	NA
CUFF.20888.1	3.29975	4.98699	5.37469	6.1286	6.17413	5.90801	2	+	1	7625069,	7625605,	537	intergenic	NA	G	Y	NA	-1.03593	-2.1934	NA
CUFF.21783.1	0.697723	1.02082	0.969083	1.54172	2.22895	1.68475	18	+	2	8063085,8063764,	8063132,8064601,	886	intergenic	NA	G	Y	NA	-0.880361	-1.01816	NA
CUFF.21784.1	0.504375	0.954633	0.856697	1.27411	1.01374	1.24925	18	+	1	8063139,	8063761,	623	intergenic	NA	G	Y	NA	-0.698677	-1.61599	NA
CUFF.22368.1	4.75914	5.27089	8.10492	9.90034	8.04623	11.5837	2	-	1	43201194,	43203469,	2276	intergenic	NA	G	Y	Y	-0.85979	-2.12663	NA
CUFF.22368.3	5.61723	5.97718	4.30328	8.65997	14.3811	17.172	2	-	2	43201194,43204053,	43202081,43204419,	1255	intergenic	NA	G	Y	Y	-0.716836	-1.99053	NA
CUFF.23626.1	0.265615	0.349198	0.180653	1.58936	1.5383	0.746525	2	+	2	68203060,68204735,	68203615,68206125,	1947	intergenic	NA	G	Y	NA	-0.936303	-1.80259	NA
CUFF.24629.2	2.30505	2.40773	3.1538	5.59024	3.55774	5.70356	2	-	2	89447575,89449724,	89448971,89449854,	1528	intronic	NA	G	NA	Y	-0.301775	-1.24972	NA
CUFF.28408.1	0.650015	0.785279	0.775808	0.93761	1.5931	1.54	20	-	3	10844231,10844936,10845893,	10844306,10845025,10848357,	2631	intergenic	NA	G	NA	NA	1.3383	-1.05212	Y
CUFF.28409.1	2.45342	2.94255	3.80187	4.28709	6.72179	5.91015	20	-	3	10849220,10850615,10850937,	10849357,10850690,10851445,	723	intergenic	NA	G	NA	NA	1.71611	-0.50995	Y
CUFF.28771.1	10.7297	10.886	14.6798	12.6243	15.1161	14.0292	21	+	2	86957,87137,	86979,87486,	373	intergenic	NA	G	NA	NA	-1.00688	0.322239	NA
CUFF.29374.1	7.89379	8.46968	8.24907	9.08897	7.5511	9.39297	21	+	2	5854250,5857243,	5857119,5857588,	3216	antisense	NA	G	NA	NA	-0.00373846	0.929132	NA
CUFF.29731.1	1e-05	0.189704	0.0577169	1.3584	0.344428	1.44625	22	-	1	759584,	760170,	587	intergenic	NA	G	NA	NA	-0.774099	0.203008	NA
CUFF.29731.2	0.0593013	0.046496	0.0615611	1.07853	1e-05	0.868983	22	-	2	759584,763873,	759850,764077,	472	intergenic	NA	G	NA	NA	-0.741126	0.604047	NA
CUFF.29732.2	1e-05	0.0432209	1e-05	0.34646	0.109114	1.20352	22	-	2	802313,804468,	802872,804760,	853	intergenic	NA	G	NA	NA	-0.405098	-0.673214	NA
CUFF.29773.1	1.40982	1.87764	2.49538	2.172	1.89667	2.58876	20	-	2	181076,182089,	181179,182806,	822	intergenic	NA	G	Y	NA	-1.01677	-1.14412	NA
CUFF.30340.2	0.716913	1.01319	1.69276	3.59489	9.1021	14.658	23	-	1	2637167,	2637971,	805	intergenic	NA	G	Y	NA	-0.958582	-0.715371	NA
CUFF.30427.1	0.320278	0.653103	0.423888	1.10389	1.9832	2.26423	23	+	2	3019389,3020416,	3020063,3020538,	798	intergenic	NA	G	NA	NA	-0.669655	0.064518	NA
CUFF.31044.1	0.326215	0.498032	0.479305	0.719772	1.41987	1.79115	23	+	2	4185417,4185705,	4185434,4186340,	654	antisense	NA	G	Y	NA	-0.580038	-2.37857	NA
CUFF.31092.1	0.333086	0.202106	0.222077	0.429363	2.12136	3.56234	24	+	3	1086560,1089763,1090108,	1086774,1089988,1090120,	454	intergenic	NA	G	NA	NA	-1.23576	0.628059	NA
CUFF.3201.1	1.04266	0.915751	1.58879	1.74218	6.80014	13.3416	1	-	2	79690019,79699528,	79690601,79707242,	8298	intergenic	NA	G	NA	Y	3.81343	-1.51302	NA
CUFF.32023.1	0.312739	0.148887	2.06785	1.17972	6.20755	3.44018	26	+	2	3027967,3032399,	3031205,3033109,	3950	intergenic	NA	G	NA	Y	9.33752	0.706883	NA
CUFF.3203.1	0.713353	0.532681	1.35739	1.55012	6.60424	12.529	1	-	2	79713095,79716563,	79714410,79716584,	1338	intergenic	NA	G	NA	NA	1.29178	-1.59798	NA
CUFF.32080.5	1.29044	0.978801	2.87606	3.45915	9.99158	14.6485	26	+	5	1519826,1523352,1524264,1524926,1525273,	1519923,1523416,1524358,1525042,1525654,	757	intergenic	NA	G	NA	NA	1.90728	-0.167946	Y
CUFF.32114.1	1.36162	2.31218	2.75842	6.14377	6.33473	9.69513	26	+	4	1732875,1735176,1736772,1737292,	1733052,1735442,1737038,1737297,	718	intergenic	NA	G	NA	NA	2.44495	1.01564	Y
CUFF.3258.1	3.49467	3.05043	4.5547	5.46787	23.2271	26.6521	1	+	20	70290717,70312900,70313089,70319312,70322452,70323182,70323589,70327334,70329105,70330355,70332458,70333777,70344887,70346561,70347620,70349169,70352584,70353908,70356289,70357444,	70291147,70312998,70313197,70319376,70322569,70323244,70323660,70327402,70329170,70330420,70332490,70333848,70344946,70346617,70347679,70349258,70352658,70354016,70356391,70358137,	2511	intergenic	NA	G	NA	Y	4.10552	0.422794	NA
CUFF.3258.2	4.21202	4.71386	5.66255	7.557	30.2555	39.1502	1	+	19	70312800,70313089,70319312,70322452,70323182,70323589,70327334,70329105,70330388,70332458,70333777,70344887,70346561,70347620,70349169,70352584,70353908,70356289,70357444,	70312872,70313197,70319376,70322569,70323244,70323660,70327402,70329170,70330420,70332490,70333848,70344946,70346617,70347679,70349258,70352658,70354016,70356391,70358137,	2021	intergenic	NA	G	NA	Y	4.11024	0.362477	NA
CUFF.3258.3	5.18389	5.06006	7.41932	10.0871	42.7057	48.279	1	+	19	70312844,70313089,70319312,70322452,70323182,70323589,70327334,70329104,70330355,70332458,70333777,70344887,70346561,70347620,70349169,70352584,70353908,70356289,70357444,	70312872,70313197,70319376,70322569,70323244,70323660,70327402,70329170,70330420,70332490,70333848,70344946,70346617,70347679,70349258,70352658,70354016,70356391,70358137,	2011	intergenic	NA	G	NA	Y	3.95013	0.480152	NA
CUFF.32784.1	0.554779	0.579311	0.858234	0.930675	2.45438	2.33194	27	-	24	1954064,1954435,1954754,1955107,1955359,1955554,1955746,1955965,1956232,1956372,1956517,1956762,1956977,1957341,1957542,1957672,1957997,1958534,1958971,1959123,1959352,1959772,1960137,1961484,	1954293,1954547,1954948,1955175,1955427,1955616,1955880,1956014,1956259,1956413,1956597,1956806,1957078,1957367,1957595,1957791,1958359,1958749,1959036,1959176,1959420,1959911,1960368,1961527,	2607	intergenic	NA	G	NA	NA	6.39324	2.47532	Y
CUFF.32899.3	1.98731	1.9486	2.53894	1.99763	6.70612	4.61857	27	+	2	2643157,2643336,	2643257,2643666,	432	intergenic	NA	G	NA	NA	-0.912283	0.329941	NA
CUFF.32901.1	4.41348	3.71188	6.05003	4.73089	10.616	8.55602	27	+	2	2644630,2645273,	2645151,2645437,	687	intergenic	NA	G	NA	NA	2.66289	0.73102	NA
CUFF.33285.1	0.458336	0.759652	0.335743	0.662245	2.68204	3.95223	28	+	3	1407368,1407955,1408610,	1407421,1408067,1409149,	707	intergenic	NA	G	NA	NA	2.0133	0.507392	Y
CUFF.33427.2	0.011546	1.16357	1.03425	1.77053	0.0642596	1.91049	28	-	4	2093064,2093788,2096093,2102206,	2093220,2093867,2096222,2102254,	416	intergenic	NA	G	NA	NA	0.482421	-0.460175	NA
CUFF.33572.1	0.0928879	0.594434	0.671653	0.319871	1.2112	1.28998	28	+	2	2962949,2963238,	2963007,2963494,	316	intergenic	NA	G	Y	NA	-0.770014	-0.91094	NA
CUFF.33686.1	0.493108	0.483122	0.494142	1.05083	0.587362	1.01141	28	-	3	4679518,4680141,4680494,	4679614,4680376,4680580,	420	intergenic	NA	G	NA	NA	-0.259405	-0.285425	NA
CUFF.34068.2	3.90009	5.12559	4.8053	6.25753	5.74884	5.65314	3	+	2	1787734,1796793,	1787952,1797783,	1210	intergenic	NA	G	NA	NA	5.1247	-0.97017	NA
CUFF.34353.1	0.423978	0.503921	0.69255	0.863206	2.96789	3.59623	3	-	1	5350957,	5352204,	1248	intergenic	NA	G	Y	NA	-1.02329	-0.605249	NA
CUFF.34354.1	0.247217	1e-05	1.46861	1.67304	5.45159	5.29908	3	-	1	5352205,	5352483,	279	intergenic	NA	G	Y	NA	-1.19344	-1.23739	NA
CUFF.3499.1	0.309679	0.288149	0.453096	0.543428	1.44577	1.71566	1	+	6	74563651,74576691,74581009,74585742,74587100,74588809,	74563700,74576848,74581153,74585790,74587226,74596665,	8386	intergenic	NA	G	NA	Y	14.0162	-1.14773	NA
CUFF.3499.2	0.457197	0.994918	0.883255	1.94876	6.07751	7.50454	1	+	4	74582869,74585742,74587100,74588809,	74582947,74585790,74587226,74596665,	8112	intergenic	NA	G	NA	Y	13.8041	-1.2811	NA
CUFF.35250.1	34.4847	35.0904	41.9441	35.4017	55.3534	53.5563	3	-	2	19858106,19867312,	19858371,19867452,	407	intergenic	NA	G	NA	NA	1.61318	0.759903	NA
CUFF.35794.1	0.0673661	0.290649	0.3553	1.13965	1.65816	2.80373	25	+	2	560636,561348,	560924,561443,	385	intergenic	NA	G	NA	NA	-0.507214	-0.096305	NA
CUFF.3633.1	0.644859	0.759546	1.26631	1.42365	1.34052	1.49958	1	+	2	91716624,91716799,	91716675,91717262,	516	intronic	NA	G	Y	NA	-1.13774	-1.90009	NA
CUFF.37301.1	0.855016	1.04868	0.709517	1.78998	1.82144	1.17272	3	-	4	44902102,44905367,44905649,44906841,	44903993,44905440,44905805,44907060,	2343	intergenic	NA	G	NA	NA	3.22052	-1.34288	NA
CUFF.40127.1	0.28681	0.202047	0.591156	0.534219	4.12463	9.41555	3	-	4	110759353,110785354,110785839,110786243,	110759791,110785480,110785926,110786328,	740	intergenic	NA	G	NA	NA	-0.211829	0.304728	NA
CUFF.4038.4	2.70856	2.02826	4.7138	3.06336	10.5822	6.19985	1	-	5	98876074,98876181,98876449,98876798,98890150,	98876098,98876335,98876538,98876855,98891291,	1470	intergenic	NA	G	Y	NA	-1.00222	-1.221	NA
CUFF.40437.1	1.33266	1.51306	1.74353	1.75009	1.11223	2.04287	4	+	2	1051665,1054931,	1053263,1055277,	1946	intergenic	NA	G	NA	NA	-0.0833781	-0.378632	NA
CUFF.40722.1	2.30552	2.24903	2.56602	2.70733	3.42558	3.98936	4	+	3	4583030,4587539,4588423,	4583087,4587644,4591976,	3718	intergenic	NA	G	NA	NA	5.28103	-2.29924	NA
CUFF.40723.1	6.15045	6.36415	5.53474	6.63041	10.3524	12.2097	4	-	6	4586103,4588399,4588872,4593371,4597389,4598160,	4586168,4588478,4590731,4593459,4597834,4598499,	2881	intergenic	NA	G	Y	Y	-0.85833	-1.76207	NA
CUFF.41467.2	0.627938	0.696637	1.04767	0.61501	0.614036	1.07787	4	-	2	16515700,16555613,	16524357,16555725,	8771	intergenic	NA	G	NA	NA	8.69808	-1.4709	Y
CUFF.42636.1	1.33258	1.39978	1.57212	1.22148	0.897044	1.71097	4	+	2	2165599,2192102,	2165984,2192420,	705	antisense	NA	G	Y	NA	-1.01224	-1.86452	NA
CUFF.4280.2	0.110811	0.382023	0.884306	0.992713	1.27518	0.922363	1	-	4	107419439,107422451,107424614,107462671,	107419945,107422499,107424636,107463020,	929	intergenic	NA	G	Y	NA	-0.950423	-1.40873	NA
CUFF.42930.2	1.15086	0.121274	1.46403	1.23629	3.12175	3.28867	4	-	2	50643504,50716114,	50647778,50716188,	4350	intergenic	NA	G	NA	Y	1.2131	-2.92086	NA
CUFF.43263.2	0.240701	0.264593	0.748112	0.654212	1.84043	1.66776	4	-	2	58134089,58136665,	58134364,58136860,	472	intergenic	NA	G	Y	NA	-1.14698	-2.11539	NA
CUFF.4353.1	0.694943	0.794972	1.00088	0.927684	1.02841	0.937738	1	-	1	110025846,	110032332,	6487	intergenic	NA	G	NA	NA	-1.02696	-0.381062	NA
CUFF.4353.2	1.22866	1.23533	1.28983	1.70564	1.35603	1.56556	1	-	4	110025846,110033422,110035158,110036153,	110031119,110033501,110035246,110036241,	5532	intergenic	NA	G	NA	NA	0.267634	-0.423372	NA
CUFF.43576.2	2.2769	2.53132	3.01973	2.82577	2.17322	3.02956	4	+	9	63175815,63179040,63180811,63182736,63184443,63184878,63185945,63186500,63188724,	63176213,63179570,63180946,63182824,63184506,63184966,63186057,63186656,63188878,	1733	intergenic	NA	G	NA	Y	2.63767	-0.264725	Y
CUFF.43964.2	0.0763717	0.086275	0.191666	0.289774	0.78089	1.27683	4A	+	5	858139,860276,860758,860946,861107,	859288,860371,860868,861030,861198,	1534	intergenic	NA	G	NA	NA	2.83728	0.280609	Y
CUFF.43964.3	0.0685599	0.171936	0.134863	0.17048	1.53818	2.23353	4A	+	4	859472,860758,860946,861107,	860371,860868,861030,861198,	1188	intergenic	NA	G	NA	NA	2.40854	-0.76343	Y
CUFF.44074.1	2e-05	0.000446134	0.000101366	0.595321	0.0336467	1.12854	4A	-	2	4699213,4701319,	4699987,4701453,	910	intergenic	NA	G	Y	NA	-0.900613	-0.92778	NA
CUFF.44143.1	11.8521	12.5347	12.031	14.3465	12.5597	14.5638	4A	+	2	5213999,5218246,	5214235,5219249,	1241	intergenic	NA	G	Y	Y	-0.931825	-1.32892	NA
CUFF.44944.1	1.99992	2.02449	2.6306	2.4234	3.56707	5.39511	4A	-	2	19350794,19352534,	19352132,19352563,	1369	intergenic	NA	G	NA	NA	-0.0250837	-1.47105	Y
CUFF.45104.1	8.93201	8.63014	10.06	10.6463	10.7638	14.486	4A	+	2	6405742,6408239,	6408143,6409043,	3207	antisense	NA	G	NA	NA	0.0847731	-1.29186	NA
CUFF.45515.1	9.82268	8.14417	11.5046	12.1202	18.0966	18.7073	5	+	3	924943,937818,938433,	925047,937895,939034,	785	intergenic	NA	G	Y	NA	-0.872993	-1.7288	NA
CUFF.45515.2	1.43923	1.49151	1.73903	1.57125	2.08564	1.64362	5	+	5	935544,938433,939064,941318,943108,	937895,938600,940015,942162,943139,	4349	intergenic	NA	G	Y	NA	-1.01583	-1.81021	NA
CUFF.45876.2	3.7829	3.0322	4.10983	3.58744	9.52486	8.33114	5	-	2	6588192,6588870,	6588742,6588890,	572	intergenic	NA	G	Y	NA	-0.953505	-1.8501	NA
CUFF.45882.1	0.418524	0.50483	1.04869	0.892809	0.948831	1.37713	5	+	2	6586688,6587158,	6587068,6587494,	718	intergenic	NA	G	NA	Y	0.374869	-0.235694	NA
CUFF.45882.2	0.857119	1.94858	2.18204	3.20645	2.28191	4.77547	5	+	3	6586807,6586997,6587158,	6586932,6587068,6587494,	535	intergenic	NA	G	NA	Y	0.823229	0.45596	NA
CUFF.45937.1	0.255441	0.273779	1.37067	2.99946	4.2945	5.25567	5	+	2	3450814,3450995,	3450834,3451183,	210	intergenic	NA	G	Y	NA	-1.35815	-0.976697	NA
CUFF.4848.1	0.236672	0.581316	0.62779	3.30884	0.552497	4.08054	1	-	2	117663404,117663699,	117663582,117663936,	417	intronic	NA	G	Y	NA	-1.04929	-1.65487	NA
CUFF.48939.2	0.213332	0.145899	1.16002	1.04182	0.782847	1.06957	5	-	2	59865042,59871595,	59867476,59871628,	2469	intergenic	NA	G	NA	Y	-0.352587	-1.33934	NA
CUFF.49460.1	0.770096	0.605121	0.727803	0.870995	1.09361	1.40934	5	+	2	61647119,61649660,	61647552,61649826,	601	intergenic	NA	G	Y	NA	-1.09413	-1.09337	NA
CUFF.49547.4	1.87728	2.10481	3.92955	4.66208	11.6195	8.25493	6	+	2	1941676,1949580,	1942180,1949625,	551	intergenic	NA	G	NA	NA	2.13757	0.002095	NA
CUFF.49682.1	1.36655	1.77003	2.23055	3.4952	3.08298	2.62683	6	-	3	2831598,2837010,2846235,	2833793,2837497,2846408,	2858	intergenic	NA	G	NA	NA	-0.4808	-1.51896	NA
CUFF.49755.1	13.0553	10.6706	34.5931	43.8386	103.639	106.163	6	+	4	8247672,8250703,8253574,8253782,	8247698,8250794,8253636,8253922,	323	intergenic	NA	G	NA	Y	1.30117	0.206902	Y
CUFF.49755.2	3.66171	2.85506	9.08825	12.41	22.8246	25.1308	6	+	4	8250254,8250658,8253574,8253782,	8250541,8250794,8253636,8253922,	629	intergenic	NA	G	NA	Y	1.12257	0.64833	Y
CUFF.49950.1	16.6689	15.9753	16.5168	18.7022	20.573	20.2562	6	+	2	4785716,4787167,	4786469,4787841,	1429	intergenic	NA	G	NA	Y	1.25248	-2.19931	NA
CUFF.50130.1	0.157441	0.232697	0.369268	0.317308	0.843024	1.26942	6	-	2	14433180,14438812,	14434630,14438838,	1478	intergenic	NA	G	Y	NA	-1.19651	-1.79579	NA
CUFF.51182.1	0.234184	0.226888	0.652861	0.651298	1.21869	1.46302	6	-	1	34581216,	34581886,	671	intergenic	NA	G	Y	NA	-0.718468	-1.19846	NA
CUFF.5167.3	3.76736	3.54707	4.3429	4.66248	5.36177	5.27925	10	+	2	2080213,2085671,	2080794,2086243,	1155	intergenic	NA	G	Y	NA	-1.07728	-1.75816	NA
CUFF.5168.1	5.66425	6.77633	7.07398	7.39024	7.23955	9.43148	10	+	1	2083589,	2084720,	1132	intergenic	NA	G	NA	NA	0.139066	-1.82245	NA
CUFF.51710.1	0.00342341	0.00745151	1e-05	0.026508	1.40176	2.02175	7	-	2	677523,680955,	679454,682845,	3823	intergenic	NA	G	Y	NA	-0.918308	-2.44041	NA
CUFF.51711.1	1e-05	0.0121744	0.0231166	0.0484227	1.77374	2.24254	7	-	1	679607,	680951,	1345	intergenic	NA	G	Y	NA	-0.987374	-1.41578	NA
CUFF.53625.2	0.877417	1.01417	1.53811	1.39157	1.54323	1.43635	7	+	1	37989547,	37990158,	612	intergenic	NA	G	NA	NA	-0.613119	-0.009398	NA
CUFF.54439.1	0.771368	0.285659	0.928792	2.40862	5.68515	5.78238	5	+	3	7980767,7981900,7982109,	7980933,7981960,7982170,	290	intergenic	NA	G	NA	NA	0.497827	0.309895	Y
CUFF.54500.1	1.98797	2.67786	6.12144	10.0807	49.2722	67.2155	5	-	2	8167101,8169692,	8169350,8169759,	2318	intergenic	NA	G	NA	NA	0.0863999	-2.30844	NA
CUFF.54732.1	3.50143	4.07048	7.38903	5.80444	11.1024	9.07834	8	+	3	17747427,17748883,17749532,	17747450,17749120,17749535,	266	intergenic	NA	G	NA	NA	0.566907	-0.774723	Y
CUFF.54732.2	1.79702	1.783	1.97808	1.94082	2.0664	2.2836	8	+	3	17747427,17748883,17749549,	17747450,17749120,17750040,	754	intergenic	NA	G	NA	NA	1.33582	-1.23907	Y
CUFF.55244.1	1e-05	0.654458	0.21921	1.01427	1.55332	0.942647	8	+	2	23574930,23578187,	23574957,23578380,	222	intergenic	NA	G	Y	NA	-0.759137	-0.886493	NA
CUFF.55302.2	0.696682	0.695256	0.801594	0.745374	1.03561	1.47559	8	+	1	24264167,	24265429,	1263	intergenic	NA	G	Y	NA	-0.85385	-1.5685	NA
CUFF.56208.2	8.50681	11.9816	12.8207	18.3907	25.1672	28.1884	9	+	5	4538559,4542153,4543117,4544068,4544525,	4538897,4542318,4543356,4544238,4544545,	937	intergenic	NA	G	NA	Y	2.38376	1.5801	Y
CUFF.56300.3	0.00908061	0.0477054	0.0535491	0.0716104	3.04738	4.49516	8	+	12	13177554,13177956,13178829,13179134,13180588,13181441,13182800,13184259,13184821,13184998,13186261,13186547,	13177795,13178042,13179041,13179276,13180726,13181576,13182986,13184350,13184918,13185157,13186422,13186639,	1752	intergenic	NA	G	NA	NA	6.52667	0.624798	Y
CUFF.57033.1	2.63716	2.5228	3.62852	5.78147	7.9649	6.14844	9	-	2	16266169,16268898,	16268345,16269167,	2447	intergenic	NA	G	Y	NA	-0.824786	-2.63574	NA
CUFF.58487.1	1e-05	1e-05	0.0770097	1e-05	1.15892	0.599942	Un	+	2	1592179,1593368,	1592269,1593628,	352	intergenic	NA	G	Y	NA	-0.97011	-1.33496	NA
CUFF.58575.1	10.8437	11.2412	11.94	12.8922	15.8433	17.6664	Un	+	3	596597,597262,597877,	597104,597349,600617,	3337	intergenic	NA	G	NA	NA	0.924486	-2.54124	Y
CUFF.58894.2	0.709391	0.631528	0.775977	0.821125	0.977218	1.18756	Un	-	2	6215679,6216251,	6215976,6218352,	2400	intergenic	NA	G	NA	Y	0.134592	-1.61448	NA
CUFF.59772.1	2.1966	2.45303	2.4319	2.84127	2.10034	2.80709	Un	+	3	15613414,15614856,15616303,	15614760,15614989,15616810,	1989	intergenic	NA	G	NA	NA	1.16039	-2.02364	NA
CUFF.59830.2	3.63454	3.83604	3.77654	4.13774	4.93859	6.08084	Un	-	2	16159517,16162312,	16160153,16162573,	899	intergenic	NA	G	NA	NA	2.2359	-0.472245	NA
CUFF.60291.1	0.876505	1.20655	1.00759	1.39825	1.89053	2.53931	Un	+	2	20747350,20748434,	20747598,20748593,	409	intergenic	NA	G	Y	NA	-0.996741	-1.64528	NA
CUFF.60291.2	1.7942	1.79814	2.74529	1.92609	4.91521	4.00636	Un	+	1	20747350,	20748163,	814	intergenic	NA	G	Y	NA	-0.874464	-1.82471	NA
CUFF.60421.1	0.104872	0.181548	0.432367	0.772853	0.118067	1.05744	Un	+	2	22426311,22426808,	22426609,22427207,	699	intergenic	NA	G	NA	Y	2.26936	-0.853394	NA
CUFF.61025.1	1.13314	1.26555	1.41445	1.41168	1.49908	1.46109	Un	-	2	28974949,28976002,	28975679,28976401,	1131	intergenic	NA	G	NA	NA	1.15814	-1.55959	NA
CUFF.61277.2	0.37431	0.237994	1.12958	0.347369	3.41249	2.53836	Un	+	3	30979446,30980309,30981541,	30980198,30980416,30982555,	1876	intergenic	NA	G	NA	NA	-0.904339	-1.09501	Y
CUFF.61277.3	0.374232	0.279049	0.709818	0.417884	1.84748	1.32509	Un	+	1	30980563,	30982555,	1993	intergenic	NA	G	Y	NA	-1.05994	-2.03978	NA
CUFF.61387.2	0.0839297	0.132955	0.754784	0.367255	0.270557	1.55665	Un	+	2	32487532,32490676,	32487871,32490689,	354	intergenic	NA	G	NA	NA	-0.134185	0.304252	NA
CUFF.61579.1	0.876109	0.919954	1.06034	0.904033	1.22124	1.1061	Un	-	1	34120359,	34123734,	3376	intergenic	NA	G	NA	Y	-0.432024	-1.54065	NA
CUFF.61641.1	0.0676171	0.042192	0.721395	0.736389	1.04723	2.69294	Un	+	3	35092858,35094239,35094527,	35093286,35094408,35094716,	789	intergenic	NA	G	NA	NA	1.26653	-1.73107	NA
CUFF.61993.1	0.958775	0.980998	1.29747	1.34615	1.50321	1.70922	Un	-	3	39037687,39041193,39041614,	39039103,39041294,39041618,	1524	intergenic	NA	G	NA	Y	0.355236	-2.35178	NA
CUFF.62086.1	11.5661	13.2725	13.067	13.2573	10.7246	13.903	Un	-	2	40070428,40070592,	40070478,40071061,	521	intergenic	NA	G	Y	NA	-1.07091	-1.64468	NA
CUFF.62410.1	0.876637	0.144428	0.79169	1.0186	0.93773	2.30842	Un	+	2	43369739,43371111,	43371006,43371117,	1275	intergenic	NA	G	Y	NA	-0.996793	-1.66099	NA
CUFF.62516.1	0.661493	0.906884	1.04957	0.830096	0.860133	1.23293	Un	-	7	44331792,44332324,44333230,44333442,44333699,44334401,44335461,	44331943,44332473,44333324,44333607,44333803,44334490,44335828,	1126	intergenic	NA	G	NA	NA	0.875956	1.90642	NA
CUFF.62523.2	0.763175	1.52615	1.31361	1.27139	0.647853	1.98544	Un	+	3	44367681,44367860,44368029,	44367776,44367951,44368988,	1148	intergenic	NA	G	NA	NA	-0.23028	-0.298158	NA
CUFF.6256.1	1.63071	1.72425	3.15347	2.29351	8.18584	5.52165	10	+	2	19382642,19383409,	19383163,19383623,	737	intergenic	NA	G	Y	NA	-0.768591	-0.613782	NA
CUFF.62793.1	0.840013	0.819352	1.18193	1.03754	1.60828	1.52864	Un	-	2	46950873,46951482,	46951334,46952429,	1410	intergenic	NA	G	NA	NA	1.12718	-0.652784	NA
CUFF.62814.4	2.08259	4.18271	7.8741	8.8119	10.4284	9.7864	Un	+	2	47150858,47151431,	47151146,47151540,	399	intergenic	NA	G	Y	NA	-1.0569	-1.03489	NA
CUFF.62868.1	45.9744	50.3578	46.3498	60.0991	65.8826	78.963	Un	-	3	47940581,47940686,47941013,	47940610,47940893,47941069,	295	intergenic	NA	G	Y	NA	-0.949061	-0.894535	NA
CUFF.62916.1	0.671613	0.881901	0.885302	1.14105	1.83617	1.92389	Un	+	3	48481727,48482018,48482865,	48481823,48482209,48483616,	1041	intergenic	NA	G	NA	NA	1.66141	-0.859993	NA
CUFF.63082.3	0.907935	1.17099	1.12264	0.848034	0.529619	1.48935	Un	-	2	50104761,50104911,	50104835,50106175,	1340	intergenic	NA	G	Y	NA	-0.637085	-1.15317	NA
CUFF.63136.2	0.000374378	1.49e-05	0.000387312	0.233494	1.78853	2.07023	Un	+	3	50707147,50709075,50709730,	50708716,50709132,50709824,	1723	antisense	NA	G	Y	NA	-0.833326	-0.552284	NA
CUFF.63470.1	0.263581	0.466985	0.76006	1.12997	0.96022	0.847786	Un	-	1	54584363,	54587043,	2681	intergenic	NA	G	NA	NA	0.386192	-1.66469	NA
CUFF.63627.1	0.738058	0.431413	1.08561	0.661031	9.892	6.88488	Un	-	2	56146209,56147943,	56147439,56148217,	1506	intergenic	NA	G	NA	NA	2.29839	-0.645254	NA
CUFF.63638.2	0.17868	0.248968	0.972705	0.636545	2.41474	1.56019	Un	-	1	56211639,	56212752,	1114	intergenic	NA	G	NA	NA	0.390073	-0.384986	NA
CUFF.63758.1	2.99822	3.08433	3.53615	3.86107	3.83385	3.63572	Un	+	3	57188933,57189351,57189729,	57189184,57189552,57189823,	549	intergenic	NA	G	NA	Y	1.43674	0.11002	NA
CUFF.64051.1	0.7411	1.1072	1.16675	0.953487	2.08334	2.28716	Un	+	2	59973300,59974679,	59973855,59974978,	856	intergenic	NA	G	NA	Y	-0.174421	-0.270135	NA
CUFF.64096.1	0.910419	0.98703	0.811385	1.47574	1.01444	1.17945	Un	-	1	60509473,	60511694,	2222	intergenic	NA	G	NA	Y	2.02849	-2.53114	NA
CUFF.64250.1	1.58118	1.22494	1.88003	1.79645	1.93235	2.80252	Un	+	2	62083023,62083564,	62083136,62083858,	409	intergenic	NA	G	NA	NA	-0.952583	0.15751	NA
CUFF.64493.1	0.824171	0.952458	1.56308	1.25596	1.28991	1.51525	Un	+	3	64223772,64225303,64225998,	64224185,64225361,64226514,	990	intergenic	NA	G	NA	NA	0.597967	-0.08233	NA
CUFF.64932.1	4.67678	4.54706	5.22496	5.47692	9.02808	8.87654	Un	-	2	67880685,67881374,	67880741,67884064,	2748	antisense	NA	G	Y	NA	-1.25531	-2.3601	NA
CUFF.64982.1	0.416126	0.422935	1.04864	0.909383	1.91e-05	0.956857	Un	+	3	69201543,69246126,69246993,	69201648,69246171,69247110,	270	intergenic	NA	G	NA	NA	0.344058	1.07779	Y
CUFF.65028.1	1.65059	1.48199	2.72044	3.40153	3.2449	3.07621	Un	-	1	69715726,	69716635,	910	intergenic	NA	G	NA	NA	-0.163814	-0.54675	NA
CUFF.65489.1	21.1681	19.4021	25.7401	22.9028	33.607	26.2149	Un	-	4	74115710,74115895,74116935,74117144,	74115813,74116847,74117060,74117277,	1317	intergenic	NA	G	NA	NA	3.70124	-0.209475	NA
CUFF.65698.2	0.971253	0.56516	1.09471	1.00776	1.1517	2.11276	Un	+	1	75981150,	75981403,	254	intergenic	NA	G	Y	NA	-0.942964	-0.870197	NA
CUFF.65983.2	0.308953	0.990824	1.55488	1.22658	1.97873	2.45032	Un	+	2	79214192,79214347,	79214273,79214468,	204	intergenic	NA	G	Y	NA	-1.28207	-0.980779	NA
CUFF.66200.1	19.86	18.9621	18.372	27.887	44.1584	41.0164	Un	-	2	81376902,81377318,	81377089,81377336,	207	intergenic	NA	G	NA	NA	0.813182	0.470261	Y
CUFF.66316.2	1.72679	1.88814	2.00147	2.16361	2.31183	2.58913	Un	+	1	81986875,	81992418,	5544	intergenic	NA	G	Y	NA	-1.15457	-2.52373	NA
CUFF.66918.1	9.77415	9.96916	12.5612	12.9478	10.0889	17.1019	Un	+	2	87964873,87965170,	87964951,87965546,	456	intergenic	NA	G	Y	NA	-0.631636	-0.931601	NA
CUFF.67147.1	0.470933	0.70488	0.771272	0.467371	1.68115	1.65083	Un	-	2	90463770,90465060,	90464131,90465097,	400	intergenic	NA	G	NA	NA	1.44858	0.147168	Y
CUFF.67193.1	11.4483	13.9581	18.5824	27.2564	35.3342	31.6053	Un	+	2	88666774,88667602,	88667205,88667621,	452	intronic	NA	G	NA	Y	0.326995	-0.281739	NA
CUFF.67515.2	0.654674	1.20769	1.32518	0.832727	2.36428	2.09775	Un	+	2	94017117,94017873,	94017398,94018688,	1098	intergenic	NA	G	NA	NA	0.149557	-1.33849	Y
CUFF.67607.2	1.32104	1.50899	1.47543	2.1091	1.73395	1.96543	Un	-	2	95055546,95061287,	95055570,95062288,	1027	intergenic	NA	G	NA	Y	1.11875	-1.3355	NA
CUFF.67608.1	0.148644	0.162729	0.313964	0.614665	0.767936	1.05965	Un	-	1	95058562,	95058926,	365	intergenic	NA	G	Y	NA	-1.16374	-2.7126	NA
CUFF.67703.3	0.227608	0.200756	0.218874	0.400826	1.02231	1.26202	Un	-	7	95888894,95888999,95890510,95890875,95893241,95894691,95895667,	95888909,95889114,95890676,95890967,95893318,95894780,95895733,	627	intergenic	NA	G	NA	Y	4.49167	3.91146	Y
CUFF.67869.1	0.777471	1.07033	2.03722	1.24155	3.51178	2.02185	Un	-	3	97576324,97577095,97578218,	97576664,97577862,97578874,	1766	intergenic	NA	G	NA	NA	0.176018	-0.961251	Y
CUFF.67922.1	1.72247	2.60946	2.43033	4.6685	5.2787	6.41854	Un	-	3	97965052,97965845,97966672,	97965766,97965969,97966976,	1145	intergenic	NA	G	NA	NA	1.61546	-2.24262	Y
CUFF.67922.2	0.401276	0.490291	0.463598	0.907992	1.12048	1.66371	Un	-	2	97965052,97966672,	97965969,97966976,	1223	intergenic	NA	G	NA	NA	0.624525	-2.44027	Y
CUFF.67923.1	3.40862	5.16016	4.51965	6.77506	9.03485	10.6302	Un	-	1	97960843,	97961209,	367	intergenic	NA	G	Y	NA	-1.17267	-1.15521	NA
CUFF.67980.2	0.736626	0.838966	1.60615	1.34539	1.28387	1.56852	Un	+	2	98790721,98790917,	98790830,98791013,	207	intergenic	NA	G	Y	NA	-1.2035	-0.672203	NA
CUFF.6820.1	0.471695	0.393038	0.686541	0.857765	1.28027	1.81831	11	-	1	3343309,	3348302,	4994	intergenic	NA	G	Y	Y	-1.08051	-2.61433	NA
CUFF.68349.1	3.06942	3.756	5.01736	4.64876	13.6216	15.9631	Un	+	4	102477719,102478294,102478467,102479069,	102477904,102478331,102478550,102479154,	394	intergenic	NA	G	NA	NA	2.37352	0.255515	NA
CUFF.68380.1	2.54377	2.19204	2.77857	3.13146	3.11942	4.42939	Un	-	4	100950171,100962902,100988477,100988672,	100951375,100963003,100988619,100988736,	1515	antisense	NA	G	Y	NA	-0.862216	-1.00462	NA
CUFF.68426.1	1e-05	0.351121	0.26663	1e-05	1.58382	2.70623	Un	+	1	102956619,	102957155,	537	intergenic	NA	G	NA	NA	-1.00381	-0.298581	NA
CUFF.68426.3	0.000198882	0.00239068	0.10668	1.67296	2.50812	3.58647	Un	+	3	102956623,102956859,102957376,	102956795,102957249,102957396,	585	intergenic	NA	G	NA	NA	-0.819462	-0.039296	NA
CUFF.68546.2	0.528816	0.577243	1.12003	0.865455	1.79485	2.40257	Un	-	2	104168431,104169212,	104168432,104169621,	412	intergenic	NA	G	Y	Y	-1.01629	-1.67084	NA
CUFF.68645.1	8.37629	7.47108	12.7268	15.1239	19.2138	23.9312	Un	+	4	105018762,105018926,105019314,105019492,	105018820,105019027,105019367,105019600,	324	intergenic	NA	G	NA	NA	0.250752	-0.297222	Y
CUFF.68645.2	12.5325	12.3043	20.8259	21.4049	33.6645	29.0634	Un	+	4	105018762,105018926,105019239,105019492,	105018820,105019027,105019367,105019600,	399	intergenic	NA	G	NA	NA	-0.628431	-0.584403	Y
CUFF.68645.3	2.65844	1.98721	3.87983	3.98094	4.63301	4.46339	Un	+	1	105019061,	105019600,	540	intergenic	NA	G	Y	NA	-1.09181	-0.54481	NA
CUFF.69497.1	0.111487	0.281552	0.189426	1.64329	0.910496	1.29986	Un	+	2	113954550,113955769,	113954765,113955967,	415	intergenic	NA	G	NA	Y	1.33395	-0.780962	Y
CUFF.69757.3	0.146886	0.091762	0.207947	0.198451	1.04427	2.34538	Un	+	2	116331030,116331950,	116331558,116331952,	532	intergenic	NA	G	NA	NA	0.48878	-1.38244	NA
CUFF.70267.1	39.0292	42.5493	48.9666	71.6672	89.301	79.1235	Un	-	3	121537092,121537307,121538043,	121537232,121537419,121538119,	331	intergenic	NA	G	NA	Y	2.02355	0.702089	Y
CUFF.70570.2	2.12e-05	1.7e-05	0.488828	1.14269	0.573283	0.848458	Un	-	1	124322391,	124322648,	258	intergenic	NA	G	NA	NA	-0.661238	-0.250707	NA
CUFF.70972.1	7.03218	6.10712	9.2721	9.50472	36.8626	44.2605	Un	-	2	128032852,128033573,	128033452,128035193,	2222	intergenic	NA	G	NA	Y	-0.381629	0.294197	NA
CUFF.70972.2	6.92997	9.80611	16.1468	12.7557	48.6069	44.1247	Un	-	3	128032852,128033573,128034234,	128033452,128033713,128035193,	1702	intergenic	NA	G	NA	Y	-0.0794106	0.971309	NA
CUFF.71293.2	1.61415	2.44713	2.54337	3.05464	2.67565	3.18581	Un	-	2	131276752,131277413,	131277133,131277536,	506	intergenic	NA	G	Y	NA	-0.77661	-0.936718	NA
CUFF.71408.1	0.703675	0.73391	1.02762	1.08668	1.60055	2.366	Un	+	2	132355487,132355768,	132355695,132355900,	342	intergenic	NA	G	NA	Y	1.93779	1.44082	Y
CUFF.71493.1	0.0129972	0.00948169	0.0221469	0.140338	2.30618	3.20928	Un	-	2	133388437,133388758,	133388669,133391236,	2712	intergenic	NA	G	NA	NA	-0.495801	-2.21494	NA
CUFF.71676.1	2.32241	2.69305	3.31452	2.52126	2.66341	3.2034	Un	+	1	134525764,	134528294,	2531	intergenic	NA	G	Y	NA	-0.853298	-2.21493	NA
CUFF.71697.1	1.5803	2.23833	2.17884	2.79373	3.28334	4.01324	Un	+	3	135714176,135716043,135718411,	135714480,135716496,135718608,	957	intergenic	NA	G	NA	NA	1.20685	1.29157	Y
CUFF.71865.1	0.495537	0.809409	0.51237	0.618271	1.67116	3.00072	Un	+	1	137657156,	137658324,	1169	intergenic	NA	G	Y	NA	-1.23027	-2.77097	NA
CUFF.72386.1	0.32858	0.376839	0.797997	0.393553	1.20777	0.638406	Un	-	4	142202147,142203314,142204813,142205475,	142202525,142203367,142204866,142206564,	1577	intergenic	NA	G	NA	NA	-0.711751	-0.781454	Y
CUFF.72584.1	1.18729	0.901664	1.50392	1.32327	1.54666	1.77188	Un	-	2	144234297,144235997,	144234906,144236386,	1000	intergenic	NA	G	NA	NA	0.0612307	0.273612	Y
CUFF.72606.2	1.14913	1.301	1.56489	1.53677	1.54043	1.63975	Un	+	1	144473020,	144474246,	1227	intergenic	NA	G	NA	Y	0.374973	-1.76961	NA
CUFF.7261.1	6.37398	5.84227	7.44682	7.16172	6.36103	8.82293	11	+	4	11648593,11649523,11649983,11650201,	11649003,11649603,11650123,11650246,	679	intergenic	NA	G	NA	Y	2.16769	0.759991	Y
CUFF.72617.3	0.480519	1.12229	0.840514	1.30345	0.910976	1.67578	Un	-	2	144583793,144584149,	144583843,144584438,	341	intergenic	NA	G	NA	NA	-0.119447	-1.33234	NA
CUFF.72783.2	0.139819	0.305198	0.330911	0.559373	1.30214	1.52778	Un	-	3	146235941,146237046,146238577,	146235976,146237106,146239388,	909	intergenic	NA	G	Y	NA	-1.15456	-2.07862	NA
CUFF.73135.1	0.495411	0.455519	1.98996	0.687653	6.54441	4.48249	Un	+	2	149757704,149758321,	149758240,149758580,	797	intergenic	NA	G	Y	NA	-0.531424	-0.716536	NA
CUFF.73174.1	0.816228	0.588998	0.880186	1.04196	0.829379	1.0554	Un	-	2	150255995,150259411,	150257953,150259472,	2021	intergenic	NA	G	Y	NA	-0.93266	-1.55557	NA
CUFF.7329.1	1.05752	1.56624	1.76772	1.24116	5.53182	8.3466	11	-	3	11223261,11224824,11226071,	11223380,11224919,11226100,	246	antisense	NA	G	NA	Y	0.779602	1.41116	NA
CUFF.73296.1	0.647637	0.630929	1.0654	1.37968	1.22828	1.75914	Un	+	3	151675708,151678522,151682789,	151675854,151678761,151683016,	615	intergenic	NA	G	NA	NA	3.16467	0.838548	Y
CUFF.736.1	0.510304	0.187144	0.992955	0.483754	2.02614	0.995525	1	-	1	16319832,	16320174,	343	intergenic	NA	G	Y	NA	-0.998786	-1.42925	NA
CUFF.74060.1	0.886179	0.674178	1.04199	0.765742	1.73415	1.57212	Un	+	3	160160087,160160614,160160897,	160160108,160160693,160161675,	881	intergenic	NA	G	NA	NA	2.78827	-0.870068	NA
CUFF.74131.1	0.828919	0.842087	1.28118	1.07844	0.839811	1.34547	Un	+	2	161013314,161014891,	161014217,161014917,	931	intergenic	NA	G	NA	Y	2.43786	0.007628	Y
CUFF.74500.2	0.807533	1.20875	1.16532	2.04481	3.07991	4.74352	Un	-	2	164017015,164020520,	164017736,164020852,	1055	intergenic	NA	G	NA	NA	0.943436	-1.52126	NA
CUFF.74500.3	0.235554	0.292361	0.63421	1.03609	1.86011	1.42371	Un	-	3	164017015,164017522,164020520,	164017325,164017739,164020852,	862	intergenic	NA	G	NA	NA	0.483547	-1.63251	NA
CUFF.74501.1	0.754605	0.267919	1.38695	1.46637	1.67696	1.77871	Un	-	2	164018150,164018355,	164018172,164018582,	251	intergenic	NA	G	NA	NA	-0.775515	-0.435912	NA
CUFF.74596.1	0.140566	0.134348	0.351803	0.173032	1.63268	1.0152	Un	+	2	165944935,165946275,	165945456,165947645,	1893	intergenic	NA	G	NA	NA	1.18916	-0.622817	NA
CUFF.74781.2	0.618956	0.930895	1.03128	1.00297	1.09269	1.2123	Un	+	1	168185408,	168189553,	4146	intergenic	NA	G	NA	Y	0.542981	-2.28535	NA
CUFF.75000.1	6.44629	7.61699	11.5173	7.50497	18.9753	17.7946	Un	-	3	170422742,170423278,170423598,	170422797,170423330,170423693,	205	intergenic	NA	G	NA	NA	0.254216	-0.813798	NA
CUFF.75149.2	5.23378	4.84132	6.24117	5.57733	4.26635	6.12129	Un	+	1	171356920,	171358887,	1968	intergenic	NA	G	NA	Y	0.213073	-3.54574	NA
CUFF.75198.1	6.6017	5.52102	7.8655	6.67581	8.38174	13.3964	Un	+	3	172212241,172212808,172214985,	172212367,172212884,172215038,	258	intergenic	NA	G	NA	NA	-0.907541	0.287455	NA
CUFF.75294.1	1.60394	2.03124	7.2588	4.1044	31.0141	17.7902	Un	-	2	173188723,173188931,	173188784,173189086,	218	intergenic	NA	G	NA	Y	1.11534	-0.53649	NA
CUFF.75841.1	1.24428	1.14113	1.11246	1.39786	1.33678	1.63494	Z	+	2	3173428,3177176,	3173998,3178015,	1411	intergenic	NA	G	NA	Y	-0.594194	-0.022106	NA
CUFF.7596.1	66.88	59.2069	79.6848	74.3155	95.0094	92.307	11	+	3	16634996,16635211,16635754,	16635020,16635441,16635784,	287	intergenic	NA	G	NA	Y	2.73438	-0.14238	NA
CUFF.76226.2	0.644022	0.470623	1.10802	1.23836	0.852015	1.62443	Z	-	2	19335278,19336868,	19336323,19337878,	2057	intergenic	NA	G	NA	NA	-0.356811	-1.25605	NA
CUFF.76902.1	1.34921	2.7485	2.49939	3.84558	1.50815	3.28516	Z	+	4	31532597,31534913,31535426,31536868,	31532754,31535006,31535697,31537489,	1146	intergenic	NA	G	NA	NA	0.688775	-1.45789	NA
CUFF.77678.1	0.0261212	4.61e-05	0.358753	0.784984	0.747585	3.04317	Z	-	2	47263208,47264200,	47264054,47264299,	947	intergenic	NA	G	NA	NA	2.28319	0.013065	Y
CUFF.77984.2	0.501053	0.783377	1.13541	2.17773	2.96779	3.5054	Z	-	2	52407081,52414240,	52413389,52414648,	6718	intronic	NA	G	Y	NA	-0.991195	-2.72408	NA
CUFF.78135.1	3.4731	3.6229	4.52204	5.75629	5.07733	5.78058	Z	-	3	54867254,54871930,54873395,	54870072,54872000,54873397,	2893	intergenic	NA	G	NA	Y	-0.34172	-2.38406	NA
CUFF.78741.1	0.214258	1e-05	0.458991	0.680291	0.376579	1.06482	Z	+	1	68399414,	68399979,	566	antisense	NA	G	NA	NA	-0.201626	-2.26918	NA
CUFF.79492.1	5.11066	6.85951	10.0443	12.3331	8.11425	11.5311	25	-	2	1048992,1050061,	1049101,1050185,	235	intronic	NA	G	NA	NA	-0.812224	-0.286793	NA
CUFF.79516.1	2.74115	3.57667	3.52052	4.44318	8.18092	8.35495	25	-	3	1084074,1084291,1084552,	1084220,1084361,1084669,	336	intronic	NA	G	NA	NA	1.74204	0.948691	Y
CUFF.79517.1	2.17023	2.1414	1.87392	3.13213	4.96403	5.39012	25	-	5	1085054,1085212,1085429,1085819,1086007,	1085107,1085354,1085501,1085934,1086375,	755	intronic	NA	G	NA	Y	0.845038	0.552158	NA
CUFF.79573.1	0.705201	1.1253	2.84413	2.2358	0.679827	2.07289	Z	-	2	917557,918082,	917943,918204,	510	intergenic	NA	G	Y	NA	-0.865138	-1.9375	NA
CUFF.79588.1	2.07894	2.27504	4.63091	4.93722	4.45053	5.16032	Z	-	3	1225342,1238992,1239949,	1225369,1239081,1240153,	323	intergenic	NA	G	Y	NA	-0.937149	-0.579773	NA
CUFF.79589.1	0.472882	0.611524	2.09812	2.58962	2.31994	2.12168	Z	-	1	1225939,	1226649,	711	intergenic	NA	G	Y	NA	-1.02143	-1.37745	NA
CUFF.8313.1	0.542719	0.560418	1.47057	0.723065	1.98108	1.17378	12	+	3	4920597,4920788,4920968,	4920679,4920896,4921022,	247	intronic	NA	G	NA	NA	0.144512	0.054343	NA
CUFF.8588.1	0.470098	0.772111	2.022	3.95672	5.32253	4.80135	12	+	2	9425791,9426602,	9426036,9427066,	711	intergenic	NA	G	NA	Y	0.883256	0.049386	NA
CUFF.8803.1	4.72506	2.15756	6.20038	6.21634	20.334	14.1079	12	+	2	12095980,12099263,	12096101,12099480,	340	intergenic	NA	G	NA	NA	-0.557505	0.395029	NA
CUFF.8803.2	9.42627	9.1443	13.6403	11.2902	28.4793	25.1352	12	+	3	12098879,12099117,12099223,	12099043,12099138,12099480,	445	intergenic	NA	G	NA	NA	-0.293531	0.159698	NA
CUFF.9377.1	1.46931	1.75059	2.21447	3.07659	2.41564	2.53431	13	-	2	1514768,1517575,	1516412,1517692,	1763	intronic	NA	G	Y	Y	-0.653004	-3.53824	NA
CUFF.9431.1	0.275416	0.300515	0.600606	0.550957	4.96758	2.92981	13	-	1	1798176,	1798388,	213	intergenic	NA	G	Y	Y	-1.01929	-0.838942	NA
CUFF.11410.2	29.1627	44.846	31.2302	46.7111	40.2598	29.9683	14	+	4	10487590,10491113,10491609,10491840,	10487980,10491496,10491769,10491867,	964	intergenic	*	H	NA	NA	2.57088	1.17416	NA
CUFF.14177.3	12.7815	15.3343	9.40523	20.4743	4.46509	7.12972	18	-	3	735121,740523,774677,	735863,740646,774945,	1136	intergenic	*	H	NA	NA	0.0289876	0.28265	NA
CUFF.14609.1	1.43532	5.69162	4.03255	7.61263	2.82838	2.19612	18	+	2	884288,886763,	884475,886955,	381	intergenic	*	H	NA	NA	-0.742668	0.453406	NA
CUFF.27178.2	2.94217	2.28712	1.64576	7.79609	2.34192	5.93148	2	+	2	145624326,145626913,	145624876,145626946,	585	intergenic	*	H	NA	NA	2.08014	0.852721	Y
CUFF.28788.2	3.63517	10.6044	10.0863	20.7737	4.04446	2.39698	21	+	3	501559,502390,502554,	501621,502481,502645,	247	intergenic	*	H	NA	NA	-0.908151	-0.271521	NA
CUFF.30541.1	0.464994	2.11599	0.766523	4.9875	1.04767	0.248935	22	-	2	2783170,2783684,	2783196,2783943,	287	intergenic	*	H	Y	NA	-0.824867	-0.759532	NA
CUFF.49679.2	33.4115	46.9976	47.0435	109.117	44.6322	30.218	6	-	2	2834061,2834669,	2834579,2834859,	710	intergenic	*	H	NA	NA	-1.06183	-0.292791	Y
CUFF.50006.1	21.3483	24.5978	10.8174	24.0548	11.5653	13.4262	6	-	1	5101778,	5102030,	253	intergenic	*	H	Y	NA	-1.06317	-1.53925	NA
CUFF.59099.2	10.5772	23.7538	17.9483	40.1881	30.867	18.0011	Un	+	3	8707109,8708257,8709238,	8707146,8708435,8709282,	262	intergenic	*	H	NA	NA	-0.136108	-1.17047	NA
[truncated: 950 more rows]
