# Supplementary material for: Identification and evolutionary analysis of long non-coding RNAs in zebra finch
Source: BMC Genomics. 2017 Jan 31;18:117. doi: 10.1186/s12864-017-3506-z (PMC5282891; doi:10.1186/s12864-017-3506-z)
Supplement: Additional file 6: Table S4. — Tables of the collected human, chicken, bovine lncRNAs. (XLSX 90 kb) [file 12864_2017_3506_MOESM6_ESM.xlsx]

## Sheet: 1080_human
1	2147905	2148339	G119	1	novel_lncRNA_intronic
1	5828072	5831603	G113	1	novel_lncRNA_intergenic
1	9208438	9208967	G226	1	novel_lncRNA_intergenic
1	9470999	9477923	G230	1	novel_lncRNA_intergenic
1	9483030	9485770	G231	1	novel_lncRNA_intergenic
1	10445279	10445665	G263	1	novel_lncRNA_intergenic
1	10445874	10447182	G264	1	novel_lncRNA_intergenic
1	10973020	10973909	G290	1	novel_lncRNA_intergenic
1	10977095	10980432	G291	1	novel_lncRNA_intergenic
1	11371797	11376749	G303	1	novel_lncRNA_intergenic
1	14154804	14156022	G354	1	novel_lncRNA_intergenic
1	14155196	14169545	G353	1	novel_lncRNA_intergenic
1	14219913	14608760	G358	1	novel_lncRNA_encompassing
1	14636421	14636785	G356	1	novel_lncRNA_intergenic
1	15215196	15238122	G480	1	novel_lncRNA_intronic
1	16510115	16514265	G511	1	novel_lncRNA_intergenic
1	22549265	22554684	G554	1	novel_lncRNA_intergenic
1	22556850	22564797	G555	1	novel_lncRNA_intergenic
1	24822816	24823800	G674	1	novel_lncRNA_intergenic
1	25925595	25926192	G656	1	novel_lncRNA_intergenic
1	31168494	31170075	G817	1	novel_lncRNA_intergenic
1	31627295	31628675	G826	1	novel_lncRNA_intergenic
1	32530601	32532300	G913	1	novel_lncRNA_intronic
1	33966528	33966944	G895	1	novel_lncRNA_intergenic
1	34794487	34804318	G909	1	novel_lncRNA_intergenic
1	36799001	36800268	G961	1	novel_lncRNA_intergenic
1	38659162	38660675	G1047	1	novel_lncRNA_intergenic
1	39023027	39027143	G1033	1	novel_lncRNA_intergenic
1	39024582	39025476	G1032	1	novel_lncRNA_intergenic
1	41898931	41930582	G1115	1	novel_lncRNA_intergenic
1	43531116	43533783	G1159	1	novel_lncRNA_intergenic
1	65517331	65518506	G1561	1	novel_lncRNA_intergenic
1	65520797	65521074	G1562	1	novel_lncRNA_intergenic
1	66922805	66946059	G1580	1	novel_lncRNA_intergenic
1	79588699	79589324	G1730	1	novel_lncRNA_intergenic
1	85618711	85619185	G1763	1	novel_lncRNA_intergenic
1	89510501	89512872	G2077	1	novel_lncRNA_intergenic
1	92004743	92035114	G1876	1	novel_lncRNA_intergenic
1	92817188	92832933	G1997	1	novel_lncRNA_intronic
1	93839685	93840644	G1862	1	novel_lncRNA_intergenic
1	93843637	93843897	G1863	1	novel_lncRNA_intergenic
1	94196410	94197162	G1920	1	novel_lncRNA_intronic
1	96986737	96989627	G1908	1	novel_lncRNA_intergenic
1	112382399	112383067	G2136	1	novel_lncRNA_intronic
1	113305296	113340541	G2112	1	novel_lncRNA_intergenic
1	116831879	116874557	G2175	1	novel_lncRNA_intergenic
1	117425038	117428231	G2196	1	novel_lncRNA_intergenic
1	118358072	118363646	G2523	1	novel_lncRNA_intergenic
1	118385361	118386460	G2520	1	novel_lncRNA_intergenic
1	150505233	150508492	G2441	1	novel_lncRNA_intergenic
1	150554958	150555247	G2447	1	novel_lncRNA_intergenic
1	150558403	150558718	G2449	1	novel_lncRNA_intergenic
1	150560019	150566206	G2450	1	novel_lncRNA_intergenic
1	152832481	152833723	G2584	1	novel_lncRNA_intergenic
1	152871093	152874109	G2580	1	novel_lncRNA_intergenic
1	152886781	152887450	G2582	1	novel_lncRNA_intergenic
1	153210546	153211386	G2589	1	novel_lncRNA_intergenic
1	153210795	153224549	G2592	1	novel_lncRNA_intergenic
1	153220825	153223093	G2591	1	novel_lncRNA_intergenic
1	153436180	153446875	G2608	1	novel_lncRNA_intergenic
1	153762143	153762675	G2649	1	novel_lncRNA_intergenic
1	157926822	157930881	G2899	1	novel_lncRNA_intergenic
1	159208941	159262036	G2927	1	novel_lncRNA_intergenic_intronic
1	161265558	161266107	G3016	1	novel_lncRNA_intergenic
1	161400730	161401000	G3030	1	novel_lncRNA_intergenic
1	162658346	162669304	G3148	1	novel_lncRNA_intronic
1	178907015	178908057	G3262	1	novel_lncRNA_intergenic
1	192733942	192735474	G3405	1	novel_lncRNA_intergenic
1	193227810	193230443	G3383	1	novel_lncRNA_intergenic
1	195702047	195708136	G3386	1	novel_lncRNA_intergenic
1	203282459	203282977	G3524	1	novel_lncRNA_intergenic
1	207178334	207181276	G3616	1	novel_lncRNA_intergenic
1	207539688	207540387	G3632	1	novel_lncRNA_intergenic
1	208123528	208140524	G3630	1	novel_lncRNA_intergenic
1	209689921	209699791	G3639	1	novel_lncRNA_intergenic
1	210463689	210466536	G3659	1	novel_lncRNA_intergenic
1	210914120	210926842	G3670	1	novel_lncRNA_intronic
1	211704658	211721629	G3707	1	novel_lncRNA_intergenic
1	211778856	211779891	G3694	1	novel_lncRNA_intergenic
1	218817248	218844014	G3769	1	novel_lncRNA_intergenic
1	221662361	221677547	G3793	1	novel_lncRNA_intergenic
1	223626606	223656132	G3878	1	novel_lncRNA_intergenic
1	226102732	226104890	G3899	1	novel_lncRNA_intronic
1	227015425	227020519	G3900	1	novel_lncRNA_intergenic
1	227976572	227977441	G3911	1	novel_lncRNA_intergenic
1	228310195	228318797	G3928	1	novel_lncRNA_intergenic
1	228388832	228389183	G3945	1	novel_lncRNA_intergenic
1	231427753	231438001	G4016	1	novel_lncRNA_intergenic
1	232386520	232428649	G4026	1	novel_lncRNA_intergenic
1	232396844	232403183	G4024	1	novel_lncRNA_intergenic
1	232428443	232436626	G4025	1	novel_lncRNA_intergenic
1	235189289	235190545	G4061	1	novel_lncRNA_intergenic
1	247501937	247505415	G4303	1	novel_lncRNA_intergenic
2	1412076	1422347	G22135	1	novel_lncRNA_intergenic_intronic
2	9211142	9215131	G22194	1	novel_lncRNA_intergenic
2	9894004	9895508	G22228	1	novel_lncRNA_intergenic
2	9945448	9945969	G22214	1	novel_lncRNA_intergenic
2	9950193	9954891	G22216	1	novel_lncRNA_intergenic
2	9954663	9955747	G22215	1	novel_lncRNA_intergenic
2	10168326	10170760	G22345	1	novel_lncRNA_intergenic
2	10174458	10176910	G22346	1	novel_lncRNA_intergenic
2	10671214	10697299	G22255	1	novel_lncRNA_intergenic
2	10703240	10703733	G22256	1	novel_lncRNA_intergenic
2	10704391	10706095	G22259	1	novel_lncRNA_intergenic
2	12821915	12824638	G22284	1	novel_lncRNA_intergenic
2	13448760	13470977	G22290	1	novel_lncRNA_intergenic
2	13659747	13663453	G22291	1	novel_lncRNA_intergenic
2	16649705	16659807	G22304	1	novel_lncRNA_intergenic
2	20861167	20861438	G22374	1	novel_lncRNA_intergenic
2	20862334	20862738	G22375	1	novel_lncRNA_intergenic
2	23624564	23625126	G22722	1	novel_lncRNA_intronic
2	23839578	23840377	G22751	1	novel_lncRNA_intronic
2	26521414	26526987	G22440	1	novel_lncRNA_intergenic
2	27957906	27958180	G22509	1	novel_lncRNA_intergenic
2	35127384	35212630	G22682	1	novel_lncRNA_intronic
2	43032008	43038089	G22807	1	novel_lncRNA_intergenic
2	43288484	43288883	G22769	1	novel_lncRNA_intergenic
2	43294307	43297306	G22770	1	novel_lncRNA_intergenic
2	43300748	43313910	G22771	1	novel_lncRNA_intergenic
2	45558444	45560294	G22799	1	novel_lncRNA_intergenic
2	46902931	46908494	G22812	1	novel_lncRNA_intergenic
2	46909832	46910499	G22813	1	novel_lncRNA_intergenic
2	54937511	54944767	G22865	1	novel_lncRNA_intergenic
2	60534001	60536821	G22923	1	novel_lncRNA_intergenic
2	60565435	60566787	G22924	1	novel_lncRNA_intergenic
2	61972066	61991474	G22953	1	novel_lncRNA_intergenic
2	62674111	62675554	G23007	1	novel_lncRNA_intergenic
2	64642304	64643589	G23010	1	novel_lncRNA_intronic
2	65180747	65183246	G23016	1	novel_lncRNA_intergenic
2	65290664	65292044	G23048	1	novel_lncRNA_intronic
2	71921058	71970073	G23122	1	novel_lncRNA_intergenic
2	72237554	72260931	G23133	1	novel_lncRNA_intergenic
2	72267613	72268884	G23132	1	novel_lncRNA_intergenic
2	72311639	72312526	G23125	1	novel_lncRNA_intergenic
2	74268568	74270198	G23276	1	novel_lncRNA_intronic
2	74934653	74936939	G23195	1	novel_lncRNA_intergenic
2	88436725	88438058	G23532	1	novel_lncRNA_intergenic
2	95886778	95887044	G23403	1	novel_lncRNA_intergenic
2	100274559	100277737	G23688	1	novel_lncRNA_intronic
2	106132515	106181104	G23640	1	novel_lncRNA_intergenic
2	110452082	110453157	G23691	1	novel_lncRNA_intergenic
2	113640361	113643525	G23772	1	novel_lncRNA_intergenic
2	113655967	113666212	G23773	1	novel_lncRNA_intergenic
2	119610864	119612239	G23966	1	novel_lncRNA_intergenic
2	121876534	121891021	G23907	1	novel_lncRNA_intergenic
2	128598629	128598927	G23946	1	novel_lncRNA_intergenic
2	133094968	133096177	G24064	1	novel_lncRNA_intergenic
2	138836591	138910228	G24100	1	novel_lncRNA_encompassing
2	161380089	161504914	G24237	1	novel_lncRNA_intergenic
2	174562447	174563351	G24400	1	novel_lncRNA_intergenic
2	174904328	174918563	G24393	1	novel_lncRNA_encompassing
2	177330674	177487054	G24466	1	novel_lncRNA_encompassing
2	177360136	177452997	G24464	1	novel_lncRNA_encompassing
2	177756985	177829967	G24438	1	novel_lncRNA_encompassing
2	177976379	178016086	G24769	1	novel_lncRNA_intronic
2	181087631	181120865	G24514	1	novel_lncRNA_intergenic
2	181234693	181271262	G24512	1	novel_lncRNA_intergenic
2	182638570	182641363	G24522	1	novel_lncRNA_intergenic
2	182638570	182641363	G24523	1	novel_lncRNA_intergenic
2	186815369	186817757	G24559	1	novel_lncRNA_intergenic
2	189763972	189765689	G24578	1	novel_lncRNA_intergenic
2	191680340	191709258	G24602	1	novel_lncRNA_intergenic
2	200836532	200875466	G24850	1	novel_lncRNA_intergenic_intronic
2	203236583	203237162	G24802	1	novel_lncRNA_intergenic
2	204167675	204169911	G24891	1	novel_lncRNA_intergenic
2	217074543	217077912	G25023	1	novel_lncRNA_intergenic
2	218016993	218019854	G24964	1	novel_lncRNA_intergenic
2	221219024	221229767	G25045	1	novel_lncRNA_intronic
2	222150962	222160842	G25047	1	novel_lncRNA_intergenic
2	222160615	222178655	G25046	1	novel_lncRNA_intergenic
2	225212328	225230042	G25089	1	novel_lncRNA_intergenic
2	226749017	226753349	G25097	1	novel_lncRNA_intergenic
2	228610635	228611773	G25119	1	novel_lncRNA_intergenic
2	233887743	233891584	G25248	1	novel_lncRNA_intergenic
2	233906362	233906943	G25250	1	novel_lncRNA_intergenic
2	237702779	237703907	G25251	1	novel_lncRNA_intergenic
2	238832091	238871310	G25266	1	novel_lncRNA_intergenic
2	239537789	239539021	G25290	1	novel_lncRNA_intergenic
2	239601468	239602960	G25291	1	novel_lncRNA_intergenic
2	239760436	239762298	G25345	1	novel_lncRNA_intronic
2	239831979	239832296	G25300	1	novel_lncRNA_intergenic
2	240267125	240268003	G25462	1	novel_lncRNA_intronic
2	240646346	240653272	G25302	1	novel_lncRNA_intergenic
3	11187672	11191105	G28274	1	novel_lncRNA_intronic
3	13170804	13171025	G28250	1	novel_lncRNA_intergenic
3	16007127	16011401	G28242	1	novel_lncRNA_intergenic
3	16350668	16351377	G28347	1	novel_lncRNA_intronic
3	17867371	17874133	G28386	1	novel_lncRNA_intronic
3	24522856	24525554	G28383	1	novel_lncRNA_intronic
3	31688405	31688868	G28331	1	novel_lncRNA_intergenic
3	31689693	31689994	G28332	1	novel_lncRNA_intergenic
3	32036359	32044129	G28443	1	novel_lncRNA_intronic
3	39211541	39214402	G28483	1	novel_lncRNA_intergenic
3	42711978	42724674	G28534	1	novel_lncRNA_encompassing
3	43796472	43800548	G28632	1	novel_lncRNA_intergenic
3	46459804	46464541	G28626	1	novel_lncRNA_intergenic
3	46958166	46959095	G28648	1	novel_lncRNA_intergenic
3	46959406	46959686	G28649	1	novel_lncRNA_intergenic
3	46959990	46960271	G28650	1	novel_lncRNA_intergenic
3	50689767	50693233	G28942	1	novel_lncRNA_intergenic
3	53103677	53104366	G29048	1	novel_lncRNA_intronic
3	53384529	53396118	G28914	1	novel_lncRNA_intergenic
3	58694995	58699496	G29000	1	novel_lncRNA_intergenic
3	67291500	67292341	G29044	1	novel_lncRNA_intergenic
3	69453799	69463055	G29144	1	novel_lncRNA_intronic
3	71946294	71948141	G29073	1	novel_lncRNA_intergenic
3	101427726	101428305	G29376	1	novel_lncRNA_intergenic
3	107749113	107752062	G29271	1	novel_lncRNA_intergenic
3	125679877	125680339	G29527	1	novel_lncRNA_intergenic
3	125987983	125994072	G29506	1	novel_lncRNA_intronic
3	127402477	127403049	G29539	1	novel_lncRNA_intergenic
3	131089695	131091078	G29811	1	novel_lncRNA_intronic
3	136732801	136734780	G29778	1	novel_lncRNA_intergenic
3	137720967	137721454	G29700	1	novel_lncRNA_intronic
3	137736885	137739544	G29699	1	novel_lncRNA_intronic
3	137766878	137767875	G29706	1	novel_lncRNA_intergenic
3	144093479	144098435	G29816	1	novel_lncRNA_intergenic
3	150452297	150454290	G29896	1	novel_lncRNA_intergenic
3	152571171	152588332	G29948	1	novel_lncRNA_intergenic
3	152574551	152588427	G29946	1	novel_lncRNA_intergenic
3	156201154	156202137	G30008	1	novel_lncRNA_intronic
3	164169224	164337417	G29994	1	novel_lncRNA_intergenic
3	167386005	167387094	G30001	1	novel_lncRNA_intergenic
3	172384248	172394453	G30130	1	novel_lncRNA_intronic
3	177483534	177484796	G30102	1	novel_lncRNA_intergenic
3	182065446	182129995	G30143	1	novel_lncRNA_encompassing
3	184267938	184269018	G30604	1	novel_lncRNA_intronic
3	187553589	187557267	G30254	1	novel_lncRNA_intergenic
3	193542498	193544108	G30347	1	novel_lncRNA_intergenic
3	193548075	193555314	G30348	1	novel_lncRNA_intergenic
3	193584221	193586872	G30301	1	novel_lncRNA_intergenic
3	193592574	193599798	G30323	1	novel_lncRNA_intergenic
3	194651197	194654309	G30338	1	novel_lncRNA_intergenic
3	194655754	194656908	G30340	1	novel_lncRNA_intergenic
3	194702381	194719710	G30345	1	novel_lncRNA_intergenic
3	195891466	195892726	G30412	1	novel_lncRNA_intergenic
3	196704003	196706036	G30414	1	novel_lncRNA_intergenic
3	197204892	197206478	G30504	1	novel_lncRNA_intergenic
4	570803	578181	G30492	1	novel_lncRNA_intergenic
4	1169906	1170583	G30522	1	novel_lncRNA_intronic
4	3700094	3709894	G30615	1	novel_lncRNA_intergenic
4	6316349	6318441	G30728	1	novel_lncRNA_intergenic
4	6765243	6769347	G30718	1	novel_lncRNA_intergenic
4	7142211	7149612	G30725	1	novel_lncRNA_intergenic
4	7444384	7447782	G30853	1	novel_lncRNA_intronic
4	7548057	7549275	G30851	1	novel_lncRNA_intronic
4	24764520	24765496	G30917	1	novel_lncRNA_intergenic
4	24968095	24973892	G30952	1	novel_lncRNA_intronic
4	26268984	26277027	G30962	1	novel_lncRNA_intronic
4	26289785	26300661	G30963	1	novel_lncRNA_intronic
4	26789331	26790172	G30934	1	novel_lncRNA_intergenic
4	38157126	38158965	G31075	1	novel_lncRNA_intergenic
4	38162693	38162950	G30960	1	novel_lncRNA_intergenic
4	38748420	38755507	G30964	1	novel_lncRNA_intergenic
4	38755574	38756855	G30965	1	novel_lncRNA_intergenic
4	39541064	39545540	G31047	1	novel_lncRNA_intronic
4	42100804	42101317	G31022	1	novel_lncRNA_intergenic
4	53164941	53219461	G31094	1	novel_lncRNA_intergenic
4	53532651	53533021	G31097	1	novel_lncRNA_intergenic
4	54803065	54846224	G31252	1	novel_lncRNA_intronic
4	57550760	57564702	G31132	1	novel_lncRNA_intergenic
4	57563136	57570708	G31133	1	novel_lncRNA_intergenic
4	76103812	76106237	G31265	1	novel_lncRNA_intergenic
4	78540195	78558096	G31307	1	novel_lncRNA_intergenic
4	80622661	80665499	G31329	1	novel_lncRNA_intergenic
4	82664387	82667450	G31401	1	novel_lncRNA_intronic
4	82756416	82764356	G31400	1	novel_lncRNA_intronic
4	83269687	83270257	G31356	1	novel_lncRNA_intergenic
4	83270799	83271135	G31357	1	novel_lncRNA_intergenic
4	89164603	89166670	G31450	1	novel_lncRNA_intergenic
4	100796289	100796547	G31519	1	novel_lncRNA_intergenic
4	102562641	102571290	G31554	1	novel_lncRNA_intronic
4	103709162	103709421	G31549	1	novel_lncRNA_intergenic
4	111056002	111090235	G31689	1	novel_lncRNA_intronic
4	115256025	115286066	G31662	1	novel_lncRNA_intergenic
4	121952616	121953048	G31717	1	novel_lncRNA_intergenic
4	122048341	122049232	G31721	1	novel_lncRNA_intergenic
4	124327772	124328220	G31765	1	novel_lncRNA_intergenic
4	124893651	124895913	G31770	1	novel_lncRNA_intergenic
4	129292851	129294975	G31829	1	novel_lncRNA_intronic
4	140578457	140581869	G31837	1	novel_lncRNA_intergenic
4	140684559	140690522	G31873	1	novel_lncRNA_intronic
4	147134956	147136270	G31903	1	novel_lncRNA_intergenic
4	154805166	154823993	G31990	1	novel_lncRNA_intergenic
4	154823026	154823978	G31993	1	novel_lncRNA_intergenic
4	158724589	158745173	G32019	1	novel_lncRNA_encompassing
4	169091449	169115632	G32068	1	novel_lncRNA_intergenic_intronic
4	175476159	175481776	G32125	1	novel_lncRNA_intergenic
4	175534841	175535524	G32126	1	novel_lncRNA_intergenic
4	177256292	177256543	G32140	1	novel_lncRNA_intergenic
4	177257632	177258117	G32150	1	novel_lncRNA_intergenic
4	177260324	177263262	G32166	1	novel_lncRNA_intergenic
4	184252587	184278263	G32169	1	novel_lncRNA_intergenic
4	184646988	184687403	G32185	1	novel_lncRNA_intergenic
4	184683127	184686849	G32186	1	novel_lncRNA_intergenic
4	184717706	184718367	G32188	1	novel_lncRNA_intergenic
4	185890200	185890889	G32202	1	novel_lncRNA_intergenic
4	188296078	188298289	G32232	1	novel_lncRNA_intergenic
4	190200708	190200998	G32248	1	novel_lncRNA_intergenic
5	962485	964416	G32279	1	novel_lncRNA_intergenic
5	1041652	1042051	G32286	1	novel_lncRNA_intergenic
5	1042054	1047904	G32285	1	novel_lncRNA_intergenic
5	1928075	1931242	G32333	1	novel_lncRNA_intergenic
5	1929208	1930567	G32332	1	novel_lncRNA_intergenic
5	1973569	1974508	G32334	1	novel_lncRNA_intergenic
5	2068899	2069507	G32331	1	novel_lncRNA_intergenic
5	2096605	2100228	G32306	1	novel_lncRNA_intergenic
5	2100783	2118589	G32307	1	novel_lncRNA_intergenic
5	2667270	2671135	G32308	1	novel_lncRNA_intergenic
5	2757612	2758612	G32314	1	novel_lncRNA_intergenic
5	3337725	3347076	G32318	1	novel_lncRNA_intergenic
5	3591510	3592584	G32319	1	novel_lncRNA_intergenic
5	3615519	3615952	G32324	1	novel_lncRNA_intergenic
5	3616079	3617907	G32325	1	novel_lncRNA_intergenic
5	6346829	6359357	G32329	1	novel_lncRNA_intergenic
5	6510372	6517297	G32346	1	novel_lncRNA_intergenic
5	14888978	14892794	G32422	1	novel_lncRNA_intergenic
5	16662902	16663161	G32437	1	novel_lncRNA_intergenic
5	34451498	34454462	G32522	1	novel_lncRNA_intergenic
5	42156655	42175457	G32626	1	novel_lncRNA_intergenic
5	42985507	42992678	G32779	1	novel_lncRNA_intergenic
5	53956009	53999285	G32695	1	novel_lncRNA_intergenic
5	73919709	73920425	G32932	1	novel_lncRNA_intergenic
5	78839645	78843449	G32994	1	novel_lncRNA_intergenic
5	78843092	78875137	G32993	1	novel_lncRNA_intergenic
5	82880612	82880919	G33057	1	novel_lncRNA_intergenic
5	94474266	94517942	G33271	1	novel_lncRNA_intronic
5	94572649	94594959	G33270	1	novel_lncRNA_intronic
5	106362339	106593758	G33207	1	novel_lncRNA_encompassing
5	121176340	121214685	G33346	1	novel_lncRNA_encompassing
5	121366385	121367824	G33445	1	novel_lncRNA_intronic
5	126565017	126614742	G33410	1	novel_lncRNA_encompassing
5	127162805	127231967	G33515	1	novel_lncRNA_intronic
5	130545530	130560319	G33524	1	novel_lncRNA_intergenic
5	137826594	137829194	G33562	1	novel_lncRNA_intergenic
5	141536129	141572562	G33706	1	novel_lncRNA_intergenic
5	147527066	147531683	G33743	1	novel_lncRNA_intergenic
5	148845810	148853403	G33755	1	novel_lncRNA_intergenic
5	149017369	149021178	G33759	1	novel_lncRNA_intergenic
5	150082987	150083772	G33789	1	novel_lncRNA_intergenic
5	150475510	150475761	G33806	1	novel_lncRNA_intergenic
5	150476906	150477159	G33807	1	novel_lncRNA_intergenic
5	151112352	151112636	G33828	1	novel_lncRNA_intergenic
5	152218031	152243550	G33836	1	novel_lncRNA_intronic
5	152243650	152244897	G33837	1	novel_lncRNA_intronic
5	154259508	154260105	G33852	1	novel_lncRNA_intergenic
5	157460932	157472345	G33879	1	novel_lncRNA_intergenic
5	168847786	168853930	G33960	1	novel_lncRNA_intergenic
5	171906231	171934561	G34037	1	novel_lncRNA_intergenic
5	173031824	173032167	G34066	1	novel_lncRNA_intergenic
5	173075526	173081684	G34070	1	novel_lncRNA_intronic
5	174026844	174041701	G34083	1	novel_lncRNA_intergenic
5	174038183	174042308	G34082	1	novel_lncRNA_intergenic
5	175134602	175137759	G34162	1	novel_lncRNA_intergenic
5	176088544	176093825	G34112	1	novel_lncRNA_intergenic
5	177904797	177907526	G34216	1	novel_lncRNA_intronic
5	178512920	178513194	G34171	1	novel_lncRNA_intergenic
5	178956728	178957103	G34192	1	novel_lncRNA_intergenic
5	179894301	179895375	G34225	1	novel_lncRNA_intergenic
6	355782	356132	G34274	1	novel_lncRNA_intergenic
6	356738	357048	G34275	1	novel_lncRNA_intergenic
6	357598	359300	G34276	1	novel_lncRNA_intergenic
6	359344	360137	G34277	1	novel_lncRNA_intergenic
6	367522	368382	G34278	1	novel_lncRNA_intergenic
6	369454	378704	G34279	1	novel_lncRNA_intergenic
6	1035703	1067974	G34301	1	novel_lncRNA_intergenic
6	1053760	1055579	G34300	1	novel_lncRNA_intergenic
6	1053774	1054395	G34302	1	novel_lncRNA_intergenic
6	1560333	1594218	G34382	1	novel_lncRNA_intergenic
6	1604593	1606803	G34379	1	novel_lncRNA_intergenic
6	4636904	4638654	G34374	1	novel_lncRNA_intergenic
6	6699862	6701444	G34423	1	novel_lncRNA_intronic
6	6718061	6729629	G34424	1	novel_lncRNA_intergenic
6	6811065	6824000	G34396	1	novel_lncRNA_intergenic
6	7447075	7453006	G34402	1	novel_lncRNA_intergenic
6	7672897	7698583	G34413	1	novel_lncRNA_intergenic
6	8790355	8790667	G34509	1	novel_lncRNA_intergenic
6	10141895	10143666	G34419	1	novel_lncRNA_intronic
6	10325470	10352284	G34428	1	novel_lncRNA_intergenic
6	11956969	11961127	G34482	1	novel_lncRNA_intergenic
6	14431943	14512423	G34534	1	novel_lncRNA_intergenic
6	15961079	15981162	G34551	1	novel_lncRNA_intergenic
6	16152180	16154427	G34552	1	novel_lncRNA_intergenic
6	16155596	16156383	G34553	1	novel_lncRNA_intergenic
6	27662049	27681186	G34664	1	novel_lncRNA_intergenic
6	27725213	27729669	G34667	1	novel_lncRNA_intergenic
6	27730080	27730862	G34668	1	novel_lncRNA_intergenic
6	32830555	32830808	G34929	1	novel_lncRNA_intergenic
6	32832021	32832606	G34931	1	novel_lncRNA_intergenic
6	33600481	33601185	G35086	1	novel_lncRNA_intronic
6	36214470	36214780	G35261	1	novel_lncRNA_intronic
6	39151730	39153293	G35130	1	novel_lncRNA_intergenic
6	39153952	39154444	G35131	1	novel_lncRNA_intergenic
6	39909638	39921148	G35143	1	novel_lncRNA_intergenic
6	40847804	40870430	G35150	1	novel_lncRNA_intergenic
6	44060839	44061117	G35257	1	novel_lncRNA_intergenic
6	44062231	44062493	G35258	1	novel_lncRNA_intergenic
6	44062684	44062962	G35259	1	novel_lncRNA_intergenic
6	44206990	44207309	G35278	1	novel_lncRNA_intergenic
6	44450011	44450446	G35308	1	novel_lncRNA_intergenic
6	52747305	52758473	G35422	1	novel_lncRNA_intergenic
6	54813056	54820283	G35510	1	novel_lncRNA_intergenic
6	66969063	66986422	G35484	1	novel_lncRNA_intergenic
6	71301571	71301826	G35488	1	novel_lncRNA_intergenic
6	75551678	75785892	G35511	1	novel_lncRNA_encompassing
6	77861542	77982977	G35531	1	novel_lncRNA_intergenic
6	79984655	80023077	G35542	1	novel_lncRNA_encompassing
6	81241501	81258448	G35570	1	novel_lncRNA_intergenic
6	85483567	85507334	G35614	1	novel_lncRNA_intergenic
6	91556773	91566459	G35671	1	novel_lncRNA_intergenic
6	99305210	99306255	G35698	1	novel_lncRNA_intergenic
6	100034151	100035609	G35720	1	novel_lncRNA_intergenic
6	106938981	106950081	G35863	1	novel_lncRNA_intergenic
6	109053194	109053517	G35786	1	novel_lncRNA_intergenic
6	111219407	111220019	G35821	1	novel_lncRNA_intergenic
6	112304101	112311936	G35839	1	novel_lncRNA_intergenic
6	113981979	113998525	G35852	1	novel_lncRNA_intergenic
6	119684462	119871562	G35912	1	novel_lncRNA_intergenic
6	120158218	120166051	G35913	1	novel_lncRNA_intergenic
6	122088574	122286825	G35926	1	novel_lncRNA_encompassing
6	124966296	125107674	G35948	1	novel_lncRNA_intergenic_intronic
6	125186815	125203932	G35951	1	novel_lncRNA_intergenic
6	125662961	125667792	G35954	1	novel_lncRNA_intergenic
6	135647416	135649096	G36224	1	novel_lncRNA_intronic
6	137077756	137085216	G36170	1	novel_lncRNA_intronic
6	137105214	137107118	G36172	1	novel_lncRNA_intronic
6	140002027	140018602	G36147	1	novel_lncRNA_intergenic
6	149822247	149822548	G36217	1	novel_lncRNA_intergenic
6	151723471	151723857	G36254	1	novel_lncRNA_intergenic
6	154675164	154675688	G36319	1	novel_lncRNA_intronic
6	156426472	156497236	G36288	1	novel_lncRNA_intergenic
6	157618804	157626728	G36295	1	novel_lncRNA_intergenic
6	157626278	157638971	G36296	1	novel_lncRNA_intergenic
6	158121432	158135132	G36323	1	novel_lncRNA_intergenic
6	158229426	158233096	G36324	1	novel_lncRNA_intergenic
6	160790810	160808072	G36510	1	novel_lncRNA_intronic
6	161707107	161711199	G36656	1	novel_lncRNA_intergenic
6	167338784	167339137	G36466	1	novel_lncRNA_intronic
6	168088108	168096937	G36414	1	novel_lncRNA_intergenic
6	168151949	168156183	G36419	1	novel_lncRNA_intergenic
6	169729302	169738484	G36482	1	novel_lncRNA_intergenic
6	169738232	169741347	G36480	1	novel_lncRNA_intergenic
6	170462791	170475634	G36456	1	novel_lncRNA_intergenic
7	474761	475947	G36500	1	novel_lncRNA_intergenic
7	650191	650886	G36581	1	novel_lncRNA_intronic
7	2762733	2765732	G36605	1	novel_lncRNA_intronic
7	17029683	17061165	G36779	1	novel_lncRNA_intergenic
7	18692822	18699538	G36957	1	novel_lncRNA_intronic
7	23317510	23317773	G36839	1	novel_lncRNA_intergenic
7	23318135	23318397	G36840	1	novel_lncRNA_intergenic
7	29336714	29342544	G37033	1	novel_lncRNA_intronic
7	30231087	30267314	G36939	1	novel_lncRNA_intergenic
7	30283368	30293881	G36985	1	novel_lncRNA_intergenic
7	36549590	36549843	G37023	1	novel_lncRNA_intergenic
7	42425442	42429394	G37087	1	novel_lncRNA_intergenic
7	45242557	45244171	G37199	1	novel_lncRNA_intergenic
7	47402283	47402879	G37372	1	novel_lncRNA_intronic
7	49706347	49709912	G37230	1	novel_lncRNA_intergenic
7	55530619	55531662	G37296	1	novel_lncRNA_intronic
7	63829782	63847025	G37465	1	novel_lncRNA_intergenic
7	73331072	73414386	G37438	1	novel_lncRNA_encompassing
7	80894260	80896813	G37568	1	novel_lncRNA_intergenic
7	91514978	91515449	G37636	1	novel_lncRNA_intergenic
7	92282363	92288067	G37757	1	novel_lncRNA_intronic
7	93908046	93936961	G37680	1	novel_lncRNA_intergenic
7	99597012	99609238	G37774	1	novel_lncRNA_intergenic
7	111992766	111993675	G38011	1	novel_lncRNA_intronic
7	117839314	117839576	G38112	1	novel_lncRNA_intergenic
7	117841244	117841624	G38113	1	novel_lncRNA_intergenic
7	118824400	118861105	G38114	1	novel_lncRNA_intergenic
7	118902189	118930184	G38115	1	novel_lncRNA_intergenic
7	120797445	120810679	G38234	1	novel_lncRNA_intronic
7	121124815	121130010	G38128	1	novel_lncRNA_intergenic
7	123394621	123394898	G38146	1	novel_lncRNA_intergenic
7	126999820	127007392	G38269	1	novel_lncRNA_intronic
7	127214663	127218171	G38166	1	novel_lncRNA_intergenic
7	133760495	133784977	G38278	1	novel_lncRNA_intergenic
7	143181499	143193477	G38528	1	novel_lncRNA_intronic
7	144081358	144089350	G38458	1	novel_lncRNA_intergenic
7	148882621	148883202	G38513	1	novel_lncRNA_intergenic
7	148884885	148886044	G38514	1	novel_lncRNA_intergenic
7	150246465	150260687	G38557	1	novel_lncRNA_intergenic
7	153211154	153215731	G38630	1	novel_lncRNA_intergenic
7	153220404	153221177	G38631	1	novel_lncRNA_intergenic
7	155002805	155007973	G38639	1	novel_lncRNA_intergenic
7	155018571	155020788	G38640	1	novel_lncRNA_intergenic
7	155035274	155036799	G38642	1	novel_lncRNA_intergenic
7	155039989	155044180	G38643	1	novel_lncRNA_intergenic
7	155506615	155508403	G38913	1	novel_lncRNA_intronic
7	157064282	157071891	G38698	1	novel_lncRNA_intergenic
7	157081583	157086512	G38700	1	novel_lncRNA_intergenic
7	157087658	157090575	G38688	1	novel_lncRNA_intergenic
8	1724305	1725124	G39039	1	novel_lncRNA_intronic
8	4871091	5003342	G38764	1	novel_lncRNA_encompassing
8	6716574	6723139	G38775	1	novel_lncRNA_intronic
8	11312844	11313624	G38918	1	novel_lncRNA_intronic
8	21081149	21082216	G38985	1	novel_lncRNA_intergenic
8	29452697	29460010	G39123	1	novel_lncRNA_intergenic
8	36931314	36933431	G39184	1	novel_lncRNA_intergenic
8	37647882	37652194	G39246	1	novel_lncRNA_intronic
8	38076322	38076731	G39214	1	novel_lncRNA_intergenic
8	38077428	38077724	G39215	1	novel_lncRNA_intergenic
8	38627017	38627488	G39286	1	novel_lncRNA_intronic
8	41689630	41690181	G39254	1	novel_lncRNA_intronic
8	41924412	41947081	G39251	1	novel_lncRNA_intergenic
8	54459319	54464010	G39342	1	novel_lncRNA_intergenic
8	57195960	57209708	G39379	1	novel_lncRNA_intergenic
8	59651681	59662821	G39463	1	novel_lncRNA_intergenic
8	62247443	62251437	G39546	1	novel_lncRNA_intronic
8	63048046	63077352	G39423	1	novel_lncRNA_encompassing
8	82249654	82263478	G39617	1	novel_lncRNA_intergenic
8	86986131	86991489	G39634	1	novel_lncRNA_intergenic
8	93117618	93118263	G39661	1	novel_lncRNA_intergenic
8	93118927	93119247	G39662	1	novel_lncRNA_intergenic
8	93119654	93120057	G39663	1	novel_lncRNA_intergenic
8	97352417	97352674	G39721	1	novel_lncRNA_intergenic
8	97379634	97379899	G39722	1	novel_lncRNA_intergenic
8	99950477	99951961	G39837	1	novel_lncRNA_intronic
8	101821932	101822210	G39784	1	novel_lncRNA_intergenic
8	102223207	102223460	G39803	1	novel_lncRNA_intergenic
8	102251437	102266829	G39807	1	novel_lncRNA_intergenic
8	102330332	102333308	G39805	1	novel_lncRNA_intergenic
8	102414959	102420784	G39812	1	novel_lncRNA_intergenic
8	103693681	103695097	G39827	1	novel_lncRNA_intergenic
8	103695189	103698207	G39828	1	novel_lncRNA_intergenic
8	103767045	103769082	G39823	1	novel_lncRNA_intergenic
8	119878767	119905444	G39927	1	novel_lncRNA_intergenic
8	126604993	126621416	G40005	1	novel_lncRNA_intergenic
8	128679470	128681230	G40027	1	novel_lncRNA_intergenic
8	134375465	134377068	G40079	1	novel_lncRNA_intergenic
8	138080195	138082706	G40091	1	novel_lncRNA_intergenic
8	142038699	142042931	G40116	1	novel_lncRNA_intergenic
8	142579620	142581978	G40138	1	novel_lncRNA_intergenic
8	143384497	143385316	G40216	1	novel_lncRNA_intronic
8	143735392	143736000	G40298	1	novel_lncRNA_intergenic
8	143878890	143887653	G40185	1	novel_lncRNA_intronic
8	145991182	145994196	G40303	1	novel_lncRNA_intergenic
9	357801	362754	G40536	1	novel_lncRNA_intronic
9	1464182	1491155	G40351	1	novel_lncRNA_intergenic
9	1631017	1635509	G40352	1	novel_lncRNA_intergenic
9	7344758	7346060	G40412	1	novel_lncRNA_intergenic
9	17013068	17019151	G40462	1	novel_lncRNA_intergenic
9	37911276	37913834	G41319	1	novel_lncRNA_intronic
9	38073222	38075249	G40762	1	novel_lncRNA_intergenic
9	38082060	38085466	G40766	1	novel_lncRNA_intergenic
9	38096315	38127678	G40767	1	novel_lncRNA_intergenic
9	68419444	68419766	G40864	1	novel_lncRNA_intergenic
9	68420431	68420994	G40865	1	novel_lncRNA_intergenic
9	68422026	68422308	G40866	1	novel_lncRNA_intergenic
9	68424327	68425095	G40907	1	novel_lncRNA_intergenic
9	71569715	71590746	G40988	1	novel_lncRNA_intronic
9	71781924	71786032	G41001	1	novel_lncRNA_intronic
9	72010381	72013737	G40905	1	novel_lncRNA_intergenic
9	77799449	77799737	G40985	1	novel_lncRNA_intergenic
9	77850025	77854144	G40986	1	novel_lncRNA_intergenic
9	89365940	89372559	G41074	1	novel_lncRNA_intergenic
9	89403930	89410816	G41064	1	novel_lncRNA_intergenic
9	91672821	91674948	G41208	1	novel_lncRNA_intronic
9	96088740	96092531	G41428	1	novel_lncRNA_intronic
9	100780612	100788779	G41235	1	novel_lncRNA_intergenic
9	104175002	104175346	G41275	1	novel_lncRNA_intergenic
9	110765210	110769571	G41369	1	novel_lncRNA_intergenic
9	110775786	110800385	G41367	1	novel_lncRNA_intergenic
9	113630116	113630375	G41381	1	novel_lncRNA_intergenic
9	131126768	131127834	G41661	1	novel_lncRNA_intergenic
9	131928696	131930612	G41741	1	novel_lncRNA_intergenic
9	133021442	133023143	G41767	1	novel_lncRNA_intergenic
9	133023389	133029198	G41779	1	novel_lncRNA_intergenic
9	133584216	133584920	G41823	1	novel_lncRNA_intergenic
9	137370722	137374860	G41882	1	novel_lncRNA_intergenic
9	139506482	139519747	G41967	1	novel_lncRNA_intergenic
9	139535719	139538662	G41963	1	novel_lncRNA_intergenic
9	139591981	139593347	G41968	1	novel_lncRNA_intergenic
9	140382909	140383561	G42176	1	novel_lncRNA_intronic
10	3475074	3509748	G4300	1	novel_lncRNA_intergenic
10	4806413	4808668	G4361	1	novel_lncRNA_intergenic
10	5526754	5529841	G4330	1	novel_lncRNA_intergenic
10	6162035	6164291	G4338	1	novel_lncRNA_intergenic
10	6297485	6298518	G4343	1	novel_lncRNA_intergenic
10	7583467	7589250	G4365	1	novel_lncRNA_intergenic
10	8476478	8496449	G4388	1	novel_lncRNA_intronic
10	8614609	8636415	G4403	1	novel_lncRNA_intergenic
10	8633670	8635814	G4402	1	novel_lncRNA_intergenic
10	14858686	14858945	G4440	1	novel_lncRNA_intergenic
10	26194191	26196119	G4558	1	novel_lncRNA_intergenic
10	27255458	27258546	G4573	1	novel_lncRNA_intergenic
10	29715311	29716758	G4754	1	novel_lncRNA_intronic
10	30236087	30240620	G4615	1	novel_lncRNA_intergenic
10	31423517	31425500	G4633	1	novel_lncRNA_intergenic
10	31898947	31899948	G4640	1	novel_lncRNA_intergenic
10	32048316	32050190	G4643	1	novel_lncRNA_intergenic
10	35141605	35173635	G4674	1	novel_lncRNA_encompassing
10	43250781	43264999	G4736	1	novel_lncRNA_intergenic
10	48514397	48532610	G4828	1	novel_lncRNA_intergenic
10	66869983	66901464	G4978	1	novel_lncRNA_intergenic
10	75122749	75123009	G5109	1	novel_lncRNA_intergenic
10	75648273	75649123	G5134	1	novel_lncRNA_intergenic
10	76473334	76473653	G5142	1	novel_lncRNA_intergenic
10	76479551	76479852	G5143	1	novel_lncRNA_intergenic
10	76480624	76482081	G5146	1	novel_lncRNA_intergenic
10	80231067	80270513	G5173	1	novel_lncRNA_intronic
10	80392547	80405027	G5174	1	novel_lncRNA_intronic
10	81137914	81138564	G5182	1	novel_lncRNA_intergenic
10	88294691	88295149	G5246	1	novel_lncRNA_intergenic
10	88296739	88317012	G5264	1	novel_lncRNA_intergenic
10	88299544	88300077	G5265	1	novel_lncRNA_intergenic
10	89832448	89839352	G5266	1	novel_lncRNA_intergenic
10	93066991	93335098	G5386	1	novel_lncRNA_encompassing
10	93107514	93138943	G5385	1	novel_lncRNA_intergenic
10	100209100	100213539	G5482	1	novel_lncRNA_intergenic
10	102968294	102968655	G5552	1	novel_lncRNA_intergenic
10	102981802	102982560	G5553	1	novel_lncRNA_intergenic
10	104420471	104421082	G5617	1	novel_lncRNA_intergenic
10	105424058	105445627	G5833	1	novel_lncRNA_intronic
10	105505728	105518582	G5830	1	novel_lncRNA_intronic
10	107404147	107435975	G5664	1	novel_lncRNA_intergenic
10	113201136	113238602	G5706	1	novel_lncRNA_intergenic
10	113202501	113238026	G5707	1	novel_lncRNA_intergenic
10	113239548	113317038	G5709	1	novel_lncRNA_encompassing
10	113298098	113315724	G5708	1	novel_lncRNA_intergenic
10	118175903	118184139	G5880	1	novel_lncRNA_intergenic
10	118246548	118247022	G5756	1	novel_lncRNA_intergenic
10	118583613	118584067	G5758	1	novel_lncRNA_intergenic
10	121359441	121359850	G5796	1	novel_lncRNA_intergenic
10	123050879	123082453	G5813	1	novel_lncRNA_intergenic
10	124416955	124438950	G5850	1	novel_lncRNA_intergenic
10	125713644	125721534	G5866	1	novel_lncRNA_intergenic
10	128320366	128322026	G5901	1	novel_lncRNA_intronic
10	131585416	131587963	G5909	1	novel_lncRNA_intergenic
10	133584105	133588599	G5931	1	novel_lncRNA_intergenic
11	356460	358130	G6062	1	novel_lncRNA_intergenic
11	511345	511893	G6008	1	novel_lncRNA_intergenic
11	1792621	1794762	G6109	1	novel_lncRNA_intergenic
11	2032690	2035440	G6134	1	novel_lncRNA_intergenic
11	4505780	4541139	G6224	1	novel_lncRNA_encompassing
11	6696922	6697960	G6277	1	novel_lncRNA_intergenic
11	7973014	7976071	G6313	1	novel_lncRNA_intergenic
11	8272970	8282356	G6485	1	novel_lncRNA_intronic
11	9666078	9673424	G6339	1	novel_lncRNA_intergenic
11	13037335	13037782	G6426	1	novel_lncRNA_intergenic
11	33673533	33674893	G6793	1	novel_lncRNA_intronic
11	35039359	35088440	G6718	1	novel_lncRNA_intergenic_intronic
11	41075777	41079778	G6692	1	novel_lncRNA_intronic
11	44272818	44273235	G6708	1	novel_lncRNA_intergenic
11	45431635	45433361	G6732	1	novel_lncRNA_intronic
11	47627063	47627368	G6795	1	novel_lncRNA_intergenic
11	47627436	47627799	G6796	1	novel_lncRNA_intergenic
11	56658163	56678857	G6839	1	novel_lncRNA_intergenic
11	59971755	59972641	G7038	1	novel_lncRNA_intronic
11	59973044	59976167	G7039	1	novel_lncRNA_intronic
11	62003479	62004034	G6968	1	novel_lncRNA_intronic
11	63334492	63334810	G7052	1	novel_lncRNA_intergenic
11	65759405	65760546	G7242	1	novel_lncRNA_intergenic
11	67085251	67098574	G7448	1	novel_lncRNA_intergenic
11	68804760	68808348	G7528	1	novel_lncRNA_intergenic
11	68860392	68861191	G7527	1	novel_lncRNA_intergenic
11	70995169	70998574	G7408	1	novel_lncRNA_intergenic
11	73014770	73015021	G7468	1	novel_lncRNA_intergenic
11	75961782	75962508	G7553	1	novel_lncRNA_intergenic
11	79182021	79182690	G7758	1	novel_lncRNA_intergenic
11	82531694	82531958	G7635	1	novel_lncRNA_intergenic
11	85998062	85998571	G7666	1	novel_lncRNA_intergenic
11	92380501	92387802	G7721	1	novel_lncRNA_intronic
11	93849550	93850341	G7779	1	novel_lncRNA_intergenic
11	101307703	101319880	G7791	1	novel_lncRNA_intergenic
11	102929844	102930099	G7822	1	novel_lncRNA_intergenic
11	112236673	112236978	G7957	1	novel_lncRNA_intergenic
11	119449442	119456102	G8112	1	novel_lncRNA_intergenic
11	119957327	119961061	G8119	1	novel_lncRNA_intergenic
11	122834137	122834563	G8154	1	novel_lncRNA_intergenic
11	123945779	123947298	G8170	1	novel_lncRNA_intergenic
11	125993097	126001823	G8227	1	novel_lncRNA_intergenic
11	125994095	126010253	G8228	1	novel_lncRNA_intergenic
11	128740449	128741617	G8329	1	novel_lncRNA_intergenic
11	128740536	128741668	G8335	1	novel_lncRNA_intergenic
11	129482130	129483823	G8258	1	novel_lncRNA_intergenic
11	129510559	129511849	G8261	1	novel_lncRNA_intergenic
11	129602687	129603264	G8260	1	novel_lncRNA_intergenic
11	130817699	130819369	G8296	1	novel_lncRNA_intergenic
11	133775519	133776346	G8340	1	novel_lncRNA_intergenic
11	134510094	134513677	G8320	1	novel_lncRNA_intergenic
11	134514987	134530140	G8321	1	novel_lncRNA_intergenic
12	798996	837426	G8343	1	novel_lncRNA_intergenic
12	1578630	1627942	G8687	1	novel_lncRNA_intergenic_intronic
12	2300823	2301213	G8822	1	novel_lncRNA_intronic
12	3720678	3721991	G8456	1	novel_lncRNA_intronic
12	4464404	4467274	G8412	1	novel_lncRNA_intergenic
12	5231564	5281048	G8415	1	novel_lncRNA_intergenic
12	6724956	6725528	G8455	1	novel_lncRNA_intergenic
12	19713046	19743706	G8753	1	novel_lncRNA_intronic
12	33419568	33433255	G8925	1	novel_lncRNA_intergenic
12	41562248	41564914	G8972	1	novel_lncRNA_intergenic
12	46483809	46495568	G9021	1	novel_lncRNA_intergenic
12	50338559	50340617	G9105	1	novel_lncRNA_intergenic
12	52325257	52335541	G9256	1	novel_lncRNA_intergenic
12	53020961	53021268	G9217	1	novel_lncRNA_intergenic
12	53048693	53049002	G9222	1	novel_lncRNA_intergenic
12	59513390	59559044	G9514	1	novel_lncRNA_intergenic
12	60180326	60183575	G9559	1	novel_lncRNA_intergenic
12	66510916	66511553	G9574	1	novel_lncRNA_intergenic
12	66512175	66512968	G9575	1	novel_lncRNA_intergenic
12	69168629	69169107	G9697	1	novel_lncRNA_intronic
12	85380603	85386440	G9801	1	novel_lncRNA_intergenic
12	88637861	88764831	G9812	1	novel_lncRNA_intergenic
12	88775314	88813040	G9813	1	novel_lncRNA_intergenic
12	104502021	104504272	G9978	1	novel_lncRNA_intergenic
12	105392891	105393301	G10141	1	novel_lncRNA_intronic
12	105987994	105989679	G10019	1	novel_lncRNA_intergenic
12	106155942	106156820	G10020	1	novel_lncRNA_intergenic
12	106316839	106329206	G10021	1	novel_lncRNA_intergenic
12	107708318	107708995	G10060	1	novel_lncRNA_intergenic
12	110277906	110281297	G10181	1	novel_lncRNA_intergenic
12	112734558	112735131	G10494	1	novel_lncRNA_intronic
12	114246417	114248406	G10272	1	novel_lncRNA_intergenic
12	115583095	115608579	G10215	1	novel_lncRNA_intergenic
12	116391722	116392347	G10219	1	novel_lncRNA_intergenic
12	117255719	117257162	G10252	1	novel_lncRNA_intronic
12	118864250	118866412	G10266	1	novel_lncRNA_intergenic
12	124060507	124062898	G10435	1	novel_lncRNA_intergenic
12	128186413	128201261	G10488	1	novel_lncRNA_intergenic
12	128203638	128210661	G10489	1	novel_lncRNA_intergenic
12	131254839	131259519	G10513	1	novel_lncRNA_intergenic
12	132302201	132303885	G10526	1	novel_lncRNA_intergenic
12	132640546	132642871	G10546	1	novel_lncRNA_intergenic
12	133018289	133018943	G10551	1	novel_lncRNA_intergenic
13	19566243	19570961	G10617	1	novel_lncRNA_intronic
13	20869796	20900344	G10656	1	novel_lncRNA_intergenic
13	20906674	20908509	G10661	1	novel_lncRNA_intergenic
13	22454643	22478504	G10667	1	novel_lncRNA_intergenic
13	22615343	22848889	G10668	1	novel_lncRNA_encompassing
13	24270516	24271837	G10695	1	novel_lncRNA_intergenic
13	24289333	24310299	G10734	1	novel_lncRNA_intergenic_intronic
13	25198951	25199919	G10706	1	novel_lncRNA_intergenic
13	27775299	27776257	G10743	1	novel_lncRNA_intergenic
13	30221771	30229572	G10801	1	novel_lncRNA_intergenic
13	30259701	30272048	G10803	1	novel_lncRNA_intergenic
13	31020083	31054611	G10846	1	novel_lncRNA_intergenic_intronic
13	41118092	41118435	G10908	1	novel_lncRNA_intergenic
13	41118915	41119225	G10909	1	novel_lncRNA_intergenic
13	41120619	41120870	G10910	1	novel_lncRNA_intergenic
13	41124957	41125230	G10911	1	novel_lncRNA_intergenic
13	41448657	41455363	G10958	1	novel_lncRNA_intronic
13	43687804	43688211	G10964	1	novel_lncRNA_intergenic
13	45258749	45289882	G10980	1	novel_lncRNA_intergenic_intronic
13	45881638	45903902	G10989	1	novel_lncRNA_intergenic
13	48839534	48839812	G11022	1	novel_lncRNA_intergenic
13	48843379	48844455	G11024	1	novel_lncRNA_intergenic
13	49155280	49173654	G11043	1	novel_lncRNA_intergenic
13	51546995	51547275	G11071	1	novel_lncRNA_intergenic
13	73964703	73973347	G11163	1	novel_lncRNA_intergenic
13	73968614	73973343	G11162	1	novel_lncRNA_intergenic
13	74071856	74082830	G11189	1	novel_lncRNA_intronic
13	74185099	74211022	G11188	1	novel_lncRNA_intronic
13	77927947	77949205	G11194	1	novel_lncRNA_intergenic
13	77956625	77997270	G11195	1	novel_lncRNA_intergenic
13	83229854	83242956	G11220	1	novel_lncRNA_intergenic
13	95157101	95201577	G11243	1	novel_lncRNA_intergenic
13	99330005	99330271	G11276	1	novel_lncRNA_intergenic
13	99433656	99439526	G11279	1	novel_lncRNA_intergenic
13	100147740	100148423	G11285	1	novel_lncRNA_intergenic
13	105225099	105246040	G11315	1	novel_lncRNA_intergenic
13	105359901	105413339	G11316	1	novel_lncRNA_intergenic
13	106224498	106251894	G11349	1	novel_lncRNA_intergenic
13	106249122	106250555	G11342	1	novel_lncRNA_intergenic
13	113921892	113923148	G11405	1	novel_lncRNA_intergenic
13	113986543	113986890	G11629	1	novel_lncRNA_intronic
14	25109553	25113852	G11672	1	novel_lncRNA_intronic
14	37083069	37124601	G11790	1	novel_lncRNA_intergenic_intronic
14	38720866	38721118	G11773	1	novel_lncRNA_intergenic
14	46793783	46795135	G11854	1	novel_lncRNA_intronic
14	50037694	50038699	G11867	1	novel_lncRNA_intergenic
14	51802598	51806794	G11966	1	novel_lncRNA_intronic
14	57667501	57668181	G12021	1	novel_lncRNA_intergenic
14	57761083	57787048	G12115	1	novel_lncRNA_intergenic
14	57761285	57763423	G12108	1	novel_lncRNA_intergenic
14	58216398	58278607	G12029	1	novel_lncRNA_intronic
14	63645124	63646892	G12085	1	novel_lncRNA_intergenic
14	68094810	68095790	G12194	1	novel_lncRNA_intronic
14	69267527	69283031	G12163	1	novel_lncRNA_intergenic
14	69715082	69715613	G12287	1	novel_lncRNA_intronic
14	70278671	70282458	G12186	1	novel_lncRNA_intergenic
14	81480390	81512319	G12463	1	novel_lncRNA_intronic
14	81520139	81552018	G12464	1	novel_lncRNA_intronic
14	91315894	91316177	G12477	1	novel_lncRNA_intergenic
14	91729878	91735148	G12854	1	novel_lncRNA_intergenic
14	91836985	91839179	G12855	1	novel_lncRNA_intronic
14	95010042	95013850	G12578	1	novel_lncRNA_intergenic
14	95166497	95168161	G12586	1	novel_lncRNA_intergenic
14	95988316	95992290	G12754	1	novel_lncRNA_intergenic
14	98413893	98414325	G12735	1	novel_lncRNA_intronic
14	101930682	101937133	G12734	1	novel_lncRNA_intergenic
14	101930820	101931752	G12733	1	novel_lncRNA_intergenic
14	103734306	103739677	G12797	1	novel_lncRNA_intergenic
14	105338161	105339424	G12993	1	novel_lncRNA_intronic
14	105536751	105538967	G13089	1	novel_lncRNA_intergenic
14	105538748	105541515	G13084	1	novel_lncRNA_intergenic
14	105540070	105540665	G13086	1	novel_lncRNA_intergenic
14	105542641	105553883	G12890	1	novel_lncRNA_intergenic
14	105543697	105544340	G12889	1	novel_lncRNA_intergenic
14	105547605	105553203	G12891	1	novel_lncRNA_intergenic
15	31757809	31765607	G13124	1	novel_lncRNA_intergenic
15	38904214	38904666	G13213	1	novel_lncRNA_intergenic
15	39023468	39043250	G13214	1	novel_lncRNA_intergenic
15	46701784	46708339	G13446	1	novel_lncRNA_intergenic
15	48296102	48388889	G13451	1	novel_lncRNA_intergenic_intronic
15	52580419	52581102	G13690	1	novel_lncRNA_intronic
15	54154335	54203229	G13549	1	novel_lncRNA_intergenic
15	54194824	54200865	G13548	1	novel_lncRNA_intergenic
15	57865398	57880225	G13670	1	novel_lncRNA_intergenic
15	70264855	70317098	G13869	1	novel_lncRNA_intergenic
15	70482525	70584165	G13883	1	novel_lncRNA_encompassing
15	70594511	70595761	G13882	1	novel_lncRNA_intergenic
15	71372302	71385902	G13886	1	novel_lncRNA_intergenic
15	72893374	72893643	G13901	1	novel_lncRNA_intergenic
15	72893713	72893987	G13902	1	novel_lncRNA_intergenic
15	74346610	74347095	G14030	1	novel_lncRNA_intergenic
15	74348831	74349071	G14029	1	novel_lncRNA_intergenic
15	75423496	75431479	G14007	1	novel_lncRNA_intergenic
15	90571399	90586082	G14339	1	novel_lncRNA_intronic
15	96626284	96627862	G14370	1	novel_lncRNA_intergenic
15	98867334	98870687	G14381	1	novel_lncRNA_intergenic
15	98957486	98964060	G14382	1	novel_lncRNA_intergenic
15	99943543	99946231	G14406	1	novel_lncRNA_intergenic
15	99993543	99994362	G14418	1	novel_lncRNA_intergenic
15	100011950	100015011	G14419	1	novel_lncRNA_intergenic
15	101319986	101320811	G14441	1	novel_lncRNA_intronic
15	101321550	101335446	G14440	1	novel_lncRNA_intronic
16	900194	901066	G14548	1	novel_lncRNA_intergenic
16	1947235	1956492	G14609	1	novel_lncRNA_intergenic
16	8743770	8744038	G14802	1	novel_lncRNA_intergenic
16	8757972	8759680	G14803	1	novel_lncRNA_intergenic
16	12644826	12646408	G14995	1	novel_lncRNA_intronic
16	16239429	16239690	G14979	1	novel_lncRNA_intergenic
16	17665160	17666286	G14986	1	novel_lncRNA_intergenic
16	22735543	22738407	G15105	1	novel_lncRNA_intergenic
16	24927020	24927369	G15152	1	novel_lncRNA_intergenic
16	28545344	28546589	G15232	1	novel_lncRNA_intergenic
16	30838207	30838509	G15372	1	novel_lncRNA_intergenic
16	30839631	30839893	G15373	1	novel_lncRNA_intergenic
16	30840292	30840733	G15374	1	novel_lncRNA_intergenic
16	30841433	30842888	G15375	1	novel_lncRNA_intergenic
16	34685486	34692324	G15477	1	novel_lncRNA_intergenic
16	34751250	34758815	G15458	1	novel_lncRNA_intergenic
16	53076537	53078142	G15537	1	novel_lncRNA_intronic
16	56295344	56303198	G15688	1	novel_lncRNA_intronic
16	56771217	56772134	G15642	1	novel_lncRNA_intronic
16	57300190	57300820	G15649	1	novel_lncRNA_intronic
16	72283098	72318802	G15918	1	novel_lncRNA_encompassing
16	78495902	78496484	G16028	1	novel_lncRNA_intronic
16	78642426	78647246	G16026	1	novel_lncRNA_intronic
16	79240000	79241508	G16029	1	novel_lncRNA_intronic
16	79639726	79644506	G16043	1	novel_lncRNA_intergenic
16	79645120	79665231	G16040	1	novel_lncRNA_intergenic
16	79679451	79694300	G16011	1	novel_lncRNA_intergenic
16	79880214	79881056	G15987	1	novel_lncRNA_intergenic
16	82261266	82265126	G16052	1	novel_lncRNA_intergenic
16	84540948	84542895	G16199	1	novel_lncRNA_intronic
16	85181067	85202495	G16124	1	novel_lncRNA_intergenic
16	85433918	85434674	G16269	1	novel_lncRNA_intergenic
16	85554437	85556157	G16268	1	novel_lncRNA_intergenic
16	87615541	87618189	G16150	1	novel_lncRNA_intergenic
16	88971231	88973661	G16361	1	novel_lncRNA_intronic
16	88976211	88977056	G16363	1	novel_lncRNA_intronic
16	89123608	89124374	G16208	1	novel_lncRNA_intergenic
16	89668337	89671904	G16245	1	novel_lncRNA_intergenic
17	53887	54138	G16276	1	novel_lncRNA_intergenic
17	1053346	1054280	G16357	1	novel_lncRNA_intronic
17	4297470	4299719	G16424	1	novel_lncRNA_intergenic
17	4942131	4943535	G16541	1	novel_lncRNA_intronic
17	17405292	17405678	G16821	1	novel_lncRNA_intergenic
17	19804241	19804663	G16904	1	novel_lncRNA_intergenic
17	26279509	26291854	G16985	1	novel_lncRNA_intronic
17	28067079	28068633	G17366	1	novel_lncRNA_intronic
17	30447153	30456653	G17127	1	novel_lncRNA_intergenic
17	31207773	31208853	G17177	1	novel_lncRNA_intergenic
17	31828417	31842926	G17182	1	novel_lncRNA_intronic
17	39804714	39809725	G17702	1	novel_lncRNA_intronic
17	39806003	39806890	G17690	1	novel_lncRNA_intronic
17	39808173	39808572	G17695	1	novel_lncRNA_intronic
17	39821814	39822244	G17691	1	novel_lncRNA_intronic
17	41502513	41503725	G17634	1	novel_lncRNA_intergenic
17	62396772	62401553	G18243	1	novel_lncRNA_intergenic
17	62396777	62407229	G18244	1	novel_lncRNA_intergenic
17	66162855	66170280	G18287	1	novel_lncRNA_intergenic
17	66687764	66691225	G18525	1	novel_lncRNA_intronic
17	68159887	68160786	G18316	1	novel_lncRNA_intergenic
17	70329996	70332956	G18341	1	novel_lncRNA_intronic
17	70549644	70550442	G18345	1	novel_lncRNA_intronic
17	71951441	71955962	G18355	1	novel_lncRNA_intergenic
17	74785224	74785966	G18534	1	novel_lncRNA_intergenic
17	78805387	78805902	G18696	1	novel_lncRNA_intronic
17	78903690	78904173	G18697	1	novel_lncRNA_intronic
17	79312986	79313570	G18687	1	novel_lncRNA_intergenic
17	79701671	79705884	G18713	1	novel_lncRNA_intergenic
17	80745284	80747833	G18962	1	novel_lncRNA_intronic
17	81032817	81033375	G18793	1	novel_lncRNA_intergenic
18	399566	400426	G18874	1	novel_lncRNA_intronic
18	9866494	9866935	G18966	1	novel_lncRNA_intergenic
18	22274447	22285865	G19132	1	novel_lncRNA_intergenic
18	26736778	26752989	G19165	1	novel_lncRNA_intergenic
18	27905686	27967293	G19167	1	novel_lncRNA_intergenic
18	28784833	28831001	G19170	1	novel_lncRNA_intergenic
18	33141572	33148099	G19270	1	novel_lncRNA_intergenic
18	41314209	41513329	G19262	1	novel_lncRNA_encompassing
18	41464102	41469123	G19261	1	novel_lncRNA_intergenic
18	44448626	44456591	G19426	1	novel_lncRNA_intronic
18	45346884	45347268	G19296	1	novel_lncRNA_intergenic
18	45347353	45348112	G19297	1	novel_lncRNA_intergenic
18	45350456	45350857	G19299	1	novel_lncRNA_intergenic
18	45351655	45355915	G19300	1	novel_lncRNA_intergenic
18	45534974	45546988	G19302	1	novel_lncRNA_intergenic
18	45986501	45988691	G19311	1	novel_lncRNA_intergenic
18	46521935	46547978	G19320	1	novel_lncRNA_intergenic
18	48543117	48543503	G19448	1	novel_lncRNA_intronic
18	56835753	56836133	G19418	1	novel_lncRNA_intergenic
18	72784058	72785302	G19546	1	novel_lncRNA_intergenic
18	74277505	74292241	G19572	1	novel_lncRNA_intronic
18	74519064	74520475	G19562	1	novel_lncRNA_intronic
18	77327760	77329941	G19573	1	novel_lncRNA_intergenic
19	357367	357835	G19624	1	novel_lncRNA_intergenic
19	513847	514411	G19654	1	novel_lncRNA_intronic
19	4799935	4800846	G19901	1	novel_lncRNA_intergenic
19	5336499	5338156	G20080	1	novel_lncRNA_intronic
19	7771135	7772089	G20013	1	novel_lncRNA_intergenic
19	7906759	7908732	G20113	1	novel_lncRNA_intronic
19	7907901	7908553	G20112	1	novel_lncRNA_intronic
19	13949523	13950471	G20358	1	novel_lncRNA_intergenic
19	13950605	13950958	G20359	1	novel_lncRNA_intergenic
19	23952517	23952954	G21031	1	novel_lncRNA_intronic
19	23956295	24239503	G21034	1	novel_lncRNA_intergenic_intronic
19	23959540	24243029	G21027	1	novel_lncRNA_intergenic_intronic
19	24360318	24361391	G20559	1	novel_lncRNA_intergenic
19	31210316	31225938	G20593	1	novel_lncRNA_intergenic
19	31718949	31733410	G20595	1	novel_lncRNA_intergenic
19	34359216	34359940	G20694	1	novel_lncRNA_intergenic
19	34393718	34393997	G20695	1	novel_lncRNA_intergenic
19	34395705	34403413	G20735	1	novel_lncRNA_intergenic
19	34401570	34402748	G20736	1	novel_lncRNA_intergenic
19	37738077	37738589	G20813	1	novel_lncRNA_intergenic
19	37739354	37739631	G20814	1	novel_lncRNA_intergenic
19	44699658	44700052	G21880	1	novel_lncRNA_intergenic
19	56121999	56122670	G22271	1	novel_lncRNA_intronic
19	56212462	56214138	G22055	1	novel_lncRNA_intronic
19	58809726	58813014	G22337	1	novel_lncRNA_intronic
20	1394764	1398182	G25440	1	novel_lncRNA_intergenic
20	1787052	1788174	G25511	1	novel_lncRNA_intronic
20	1891076	1893434	G25515	1	novel_lncRNA_intronic
20	3158822	3159224	G25496	1	novel_lncRNA_intergenic
20	3159357	3159681	G25497	1	novel_lncRNA_intergenic
20	3160237	3160489	G25498	1	novel_lncRNA_intergenic
20	3160882	3161262	G25499	1	novel_lncRNA_intergenic
20	3225288	3225570	G25518	1	novel_lncRNA_intergenic
20	3792814	3793052	G25821	1	novel_lncRNA_intergenic
20	6046738	6052459	G25625	1	novel_lncRNA_intergenic
20	6052545	6053409	G25594	1	novel_lncRNA_intergenic
20	10844936	10847944	G25649	1	novel_lncRNA_intronic
20	13691902	13692209	G25631	1	novel_lncRNA_intergenic
20	18980654	18988359	G25675	1	novel_lncRNA_intergenic
20	19010057	19030537	G25674	1	novel_lncRNA_intergenic
20	19028526	19031185	G25673	1	novel_lncRNA_intergenic
20	19989567	19993455	G25680	1	novel_lncRNA_intergenic
20	23032807	23034497	G25699	1	novel_lncRNA_intergenic
20	23075788	23076042	G25761	1	novel_lncRNA_intergenic
20	23097404	23098081	G25704	1	novel_lncRNA_intergenic
20	24071562	24092708	G25746	1	novel_lncRNA_intergenic
20	24130257	24131404	G25738	1	novel_lncRNA_intergenic
20	37290169	37291903	G25971	1	novel_lncRNA_intergenic
20	39172538	39226531	G25988	1	novel_lncRNA_intergenic
20	39624233	39634123	G25996	1	novel_lncRNA_intergenic
20	43766139	43767345	G26054	1	novel_lncRNA_intergenic
20	43875097	43875647	G26051	1	novel_lncRNA_intergenic
20	44058083	44059978	G26059	1	novel_lncRNA_intergenic
20	45368688	45369624	G26124	1	novel_lncRNA_intergenic
20	46421079	46440427	G26135	1	novel_lncRNA_intergenic
20	48802416	48804572	G26252	1	novel_lncRNA_intergenic
20	49472514	49489428	G26215	1	novel_lncRNA_intronic
20	49962525	49985451	G26207	1	novel_lncRNA_intergenic
20	52355242	52357195	G26223	1	novel_lncRNA_intergenic
20	55341906	55354015	G26243	1	novel_lncRNA_intergenic
20	55384135	55384758	G26247	1	novel_lncRNA_intergenic
20	55387894	55392331	G26246	1	novel_lncRNA_intergenic
20	55391989	55394320	G26248	1	novel_lncRNA_intergenic
20	55550207	55559032	G26250	1	novel_lncRNA_intergenic
20	55560191	55560736	G26249	1	novel_lncRNA_intergenic
20	56560910	56563222	G26269	1	novel_lncRNA_intergenic
20	58659493	58660417	G26311	1	novel_lncRNA_intergenic
20	60250971	60260069	G26344	1	novel_lncRNA_intronic
20	60803244	60810824	G26328	1	novel_lncRNA_intergenic
20	60976318	60976965	G26596	1	novel_lncRNA_intronic
20	61194116	61200377	G26339	1	novel_lncRNA_intergenic
20	61280317	61283512	G26446	1	novel_lncRNA_intronic
20	61888315	61889404	G26366	1	novel_lncRNA_intronic
21	18382307	18443411	G26459	1	novel_lncRNA_intergenic
21	18791492	18798474	G26457	1	novel_lncRNA_intergenic
21	32094414	32098015	G26553	1	novel_lncRNA_intergenic
21	32627717	32634794	G26658	1	novel_lncRNA_intronic
21	33940258	33941863	G26573	1	novel_lncRNA_intergenic
21	37494843	37495902	G26744	1	novel_lncRNA_intronic
21	40388258	40389225	G26709	1	novel_lncRNA_intergenic
21	40449329	40455298	G26696	1	novel_lncRNA_intergenic
21	42522084	42522883	G26723	1	novel_lncRNA_intergenic
21	43153470	43154611	G26738	1	novel_lncRNA_intergenic
21	43389231	43393793	G26757	1	novel_lncRNA_intergenic
21	44081906	44086120	G26815	1	novel_lncRNA_intronic
21	44722131	44723496	G26809	1	novel_lncRNA_intergenic
21	44766157	44766747	G26812	1	novel_lncRNA_intergenic
21	44817262	44818565	G26856	1	novel_lncRNA_intergenic
21	44818606	44821814	G26855	1	novel_lncRNA_intergenic
21	44827173	44830699	G26828	1	novel_lncRNA_intergenic
21	45569988	45570462	G26894	1	novel_lncRNA_intergenic
21	45582169	45584877	G26897	1	novel_lncRNA_intergenic
21	45897615	45897920	G26892	1	novel_lncRNA_intergenic
21	46168829	46172127	G26933	1	novel_lncRNA_intergenic
21	46169711	46170888	G26934	1	novel_lncRNA_intergenic
21	46172246	46172879	G26935	1	novel_lncRNA_intergenic
21	46461774	46462589	G26976	1	novel_lncRNA_intergenic
21	46767476	46773452	G27027	1	novel_lncRNA_intergenic
21	47392891	47394132	G26977	1	novel_lncRNA_intergenic
21	47396627	47397673	G26978	1	novel_lncRNA_intergenic
21	47796421	47798288	G27456	1	novel_lncRNA_intronic
22	19675582	19679979	G27121	1	novel_lncRNA_intergenic
22	19725678	19726230	G27123	1	novel_lncRNA_intergenic
22	27196142	27196379	G27476	1	novel_lncRNA_intergenic
22	27878673	27879175	G27376	1	novel_lncRNA_intergenic
22	31228497	31229455	G27789	1	novel_lncRNA_intronic
22	35022893	35029798	G27536	1	novel_lncRNA_intergenic
22	35757147	35764724	G27544	1	novel_lncRNA_intergenic
22	36517638	36526128	G27567	1	novel_lncRNA_intergenic
22	36529947	36531310	G27569	1	novel_lncRNA_intergenic
22	41134971	41137639	G27754	1	novel_lncRNA_intergenic
22	41149072	41154538	G27759	1	novel_lncRNA_intergenic
22	46289712	46290258	G27940	1	novel_lncRNA_intergenic
22	46530566	46539536	G27953	1	novel_lncRNA_intergenic
22	47497029	47498094	G28051	1	novel_lncRNA_intronic
22	48210007	48210691	G28021	1	novel_lncRNA_intronic
22	48482833	48490126	G28007	1	novel_lncRNA_intergenic
22	48921578	48921843	G28056	1	novel_lncRNA_intronic
22	49441326	49448028	G28010	1	novel_lncRNA_intergenic
22	49487909	49489289	G28011	1	novel_lncRNA_intergenic
22	49493687	49506713	G28013	1	novel_lncRNA_intergenic
22	49851047	49856308	G28030	1	novel_lncRNA_intronic
X	13170307	13171598	G42257	1	novel_lncRNA_intergenic
X	14012888	14017059	G42267	1	novel_lncRNA_intergenic
X	19068938	19073486	G42332	1	novel_lncRNA_intronic
X	20461064	20494812	G42353	1	novel_lncRNA_encompassing
X	38729947	38878816	G42435	1	novel_lncRNA_intergenic
X	39196910	39246145	G42437	1	novel_lncRNA_intergenic_intronic
X	39623483	39672198	G42447	1	novel_lncRNA_encompassing
X	46985168	46989345	G42509	1	novel_lncRNA_intergenic
X	46985754	46989202	G42508	1	novel_lncRNA_intergenic
X	48466525	48467227	G42550	1	novel_lncRNA_intergenic
X	53210371	53210634	G42780	1	novel_lncRNA_intergenic
X	53957159	53958018	G42642	1	novel_lncRNA_intergenic
X	53959885	53960319	G42644	1	novel_lncRNA_intergenic
X	53960387	53960646	G42645	1	novel_lncRNA_intergenic
X	56052246	56053414	G42703	1	novel_lncRNA_intergenic
X	57245718	57251238	G42720	1	novel_lncRNA_intergenic
X	64586519	64618577	G42753	1	novel_lncRNA_intergenic
X	68216117	68253593	G42800	1	novel_lncRNA_intergenic
X	68301223	68302693	G42803	1	novel_lncRNA_intergenic
X	68343581	68349663	G42804	1	novel_lncRNA_intergenic
X	75410458	75410709	G42895	1	novel_lncRNA_intergenic
X	75413833	75414426	G42897	1	novel_lncRNA_intergenic
X	83315035	83315289	G42949	1	novel_lncRNA_intergenic
X	102203629	102218664	G43078	1	novel_lncRNA_intergenic
X	102659752	102705539	G43068	1	novel_lncRNA_intergenic
X	117938892	117939204	G43247	1	novel_lncRNA_intergenic
X	118154621	118155411	G43233	1	novel_lncRNA_intergenic
X	118155476	118156885	G43235	1	novel_lncRNA_intergenic
X	126120088	126273832	G43312	1	novel_lncRNA_intergenic
X	129661180	129663046	G43342	1	novel_lncRNA_intergenic
X	139805524	139807304	G43480	1	novel_lncRNA_intronic
X	141300714	141510303	G43427	1	novel_lncRNA_encompassing
X	148155340	148160542	G43442	1	novel_lncRNA_intergenic
X	150700769	150707044	G43485	1	novel_lncRNA_intergenic
Y	6785562	6786328	G43607	1	novel_lncRNA_intronic
Y	7038209	7045675	G43605	1	novel_lncRNA_intergenic
Y	7688958	7690516	G43643	1	novel_lncRNA_intergenic
Y	7886513	7887224	G43644	1	novel_lncRNA_intergenic
Y	8181138	8208161	G43621	1	novel_lncRNA_intergenic

## Sheet: 584_bovine
1	6465311	6517453	XLOC_000659	1	-
1	21785132	21801843	XLOC_000145	1	+
1	58837880	58850375	XLOC_000247	1	+
1	60017208	60041684	XLOC_000755	1	-
1	64936732	64944149	XLOC_000763	1	-
1	67545149	67547023	XLOC_000281	1	+
1	72020361	72022834	XLOC_000820	1	-
1	72608025	72610393	XLOC_000310	1	+
1	72652333	72670443	XLOC_000828	1	-
1	74137316	74153945	XLOC_000832	1	-
1	78429170	78456522	XLOC_000841	1	-
1	80010972	80017292	XLOC_000846	1	-
1	83625314	83643050	XLOC_000363	1	+
1	84251401	84259718	XLOC_000885	1	-
1	88397489	88417541	XLOC_000901	1	-
1	88495749	88581637	XLOC_000903	1	-
1	92982769	93007240	XLOC_000908	1	-
1	107181471	107215940	XLOC_000434	1	+
1	107217411	107238304	XLOC_000934	1	-
1	112617984	112620804	XLOC_000453	1	+
1	113246366	113308295	XLOC_000458	1	+
1	116552959	116565718	XLOC_000971	1	-
1	118655843	118687452	XLOC_000477	1	+
1	127827925	127921276	XLOC_000506	1	+
1	128529022	128608455	XLOC_001006	1	-
1	139995296	139996829	XLOC_000555	1	+
1	150996073	151004409	XLOC_001111	1	-
1	152922618	152934087	XLOC_001118	1	-
1	154163252	154165902	XLOC_001127	1	-
1	154691162	154697762	XLOC_000626	1	+
2	5719428	5755040	XLOC_016489	1	+
2	15656518	15762588	XLOC_017085	1	-
2	17791825	18019264	XLOC_016517	1	+
2	18472692	18693677	XLOC_017104	1	-
2	19511470	19516829	XLOC_016526	1	+
2	28516865	28518372	XLOC_017169	1	-
2	70121980	70165563	XLOC_016659	1	+
2	71006268	71008166	XLOC_016660	1	+
2	90831779	90846565	XLOC_016718	1	+
2	94856167	94894347	XLOC_016745	1	+
2	98449107	98556380	XLOC_017332	1	-
2	105507085	105525915	XLOC_016788	1	+
2	105622188	105647325	XLOC_016789	1	+
2	110846580	110848657	XLOC_017380	1	-
2	115725528	115794629	XLOC_017396	1	-
2	121486247	121517476	XLOC_016885	1	+
2	121712586	121740758	XLOC_017425	1	-
2	122719702	122722753	XLOC_017442	1	-
2	126810346	126816692	XLOC_017476	1	-
2	129448931	129451227	XLOC_017510	1	-
2	131930349	131935208	XLOC_017531	1	-
2	136467895	136469681	XLOC_017036	1	+
2	136758293	136781190	XLOC_017569	1	-
3	6072179	6078207	XLOC_026992	1	+
3	6663725	6847800	XLOC_027761	1	-
3	10024451	10030912	XLOC_027802	1	-
3	13817863	13843053	XLOC_027072	1	+
3	20982197	20990524	XLOC_027204	1	+
3	23090851	23094230	XLOC_027979	1	-
3	30528329	30533470	XLOC_028014	1	-
3	42571300	42685919	XLOC_028066	1	-
3	42917300	43107421	XLOC_028069	1	-
3	43582049	43611291	XLOC_027339	1	+
3	43586512	43590797	XLOC_027340	1	+
3	51175059	51178418	XLOC_028100	1	-
3	56877988	56886067	XLOC_028120	1	-
3	56909936	56938356	XLOC_027394	1	+
3	68940785	68945261	XLOC_028157	1	-
3	87679041	87691992	XLOC_028215	1	-
3	92603783	92629946	XLOC_027491	1	+
3	92906109	92950237	XLOC_027496	1	+
3	102891027	102966041	XLOC_028306	1	-
3	103212683	103238307	XLOC_027573	1	+
3	115042731	115060456	XLOC_028393	1	-
3	118382659	118427910	XLOC_027695	1	+
4	9729764	9758979	XLOC_029762	1	-
4	18981240	18983415	XLOC_029293	1	+
4	18996971	19196657	XLOC_029294	1	+
4	24021209	24032012	XLOC_029300	1	+
4	24412723	24438330	XLOC_029805	1	-
4	24441333	24886037	XLOC_029806	1	-
4	31959495	31988761	XLOC_029319	1	+
4	32522772	32533355	XLOC_029323	1	+
4	38374373	38475620	XLOC_029336	1	+
4	43482905	43543025	XLOC_029849	1	-
4	43782774	43822608	XLOC_029349	1	+
4	46437901	46474331	XLOC_029863	1	-
4	55052674	55087120	XLOC_029388	1	+
4	55922605	55924761	XLOC_029392	1	+
4	64170559	64183813	XLOC_029417	1	+
4	64208248	64210310	XLOC_029419	1	+
4	83532284	83538104	XLOC_029507	1	+
4	93459508	93474962	XLOC_029530	1	+
4	95412975	95426125	XLOC_029555	1	+
4	95413335	95499976	XLOC_030046	1	-
4	95615934	95675968	XLOC_029556	1	+
4	95764001	95807697	XLOC_030048	1	-
4	97114181	97120567	XLOC_030053	1	-
4	113641493	113646763	XLOC_029699	1	+
4	119481332	119483582	XLOC_029736	1	+
5	361751	377786	XLOC_031437	1	-
5	466036	470316	XLOC_030715	1	+
5	1381675	1401561	XLOC_030721	1	+
5	1894703	1900096	XLOC_031441	1	-
5	10227621	10330087	XLOC_031459	1	-
5	10335324	10343680	XLOC_030736	1	+
5	21388995	21392759	XLOC_030754	1	+
5	23733070	23750157	XLOC_030764	1	+
5	23733403	23751925	XLOC_031492	1	-
5	23735245	23742351	XLOC_030765	1	+
5	24375045	24383189	XLOC_030768	1	+
5	32818117	32845943	XLOC_030893	1	+
5	33416846	33426099	XLOC_030895	1	+
5	43494238	43502979	XLOC_030929	1	+
5	47861326	47867356	XLOC_030954	1	+
5	49368506	49369575	XLOC_030961	1	+
5	62913375	62937307	XLOC_031764	1	-
5	65498020	65522742	XLOC_031774	1	-
5	65624438	65636022	XLOC_031070	1	+
5	70921086	70922766	XLOC_031800	1	-
5	74832753	74845462	XLOC_031814	1	-
5	84991589	85035732	XLOC_031864	1	-
5	100541424	100554984	XLOC_031231	1	+
5	101572276	101618950	XLOC_031929	1	-
5	106604184	106650455	XLOC_031294	1	+
5	109515045	109557522	XLOC_031316	1	+
5	109613580	109656755	XLOC_032010	1	-
5	109796226	109801391	XLOC_032012	1	-
5	110557803	110567190	XLOC_032023	1	-
5	112493484	112499436	XLOC_031358	1	+
5	115468451	115575365	XLOC_031394	1	+
5	117062371	117068224	XLOC_031406	1	+
5	117142189	117148605	XLOC_031409	1	+
6	16033098	16158572	XLOC_032841	1	+
6	23302798	23317527	XLOC_032867	1	+
6	23349694	23374163	XLOC_032868	1	+
6	26149185	26151956	XLOC_033236	1	-
6	27168470	27171226	XLOC_033243	1	-
6	44449953	44512151	XLOC_033278	1	-
6	44481240	44513536	XLOC_032923	1	+
6	59682199	59728524	XLOC_033299	1	-
6	68695219	68769406	XLOC_032979	1	+
6	68827700	69097342	XLOC_033332	1	-
6	87758574	87797744	XLOC_033394	1	-
6	99490284	99498154	XLOC_033437	1	-
6	107847967	107906197	XLOC_033490	1	-
6	108852983	108856387	XLOC_033134	1	+
6	109317585	109344494	XLOC_033140	1	+
7	8387285	8399577	XLOC_034832	1	-
7	15521422	15525369	XLOC_034172	1	+
7	27478907	27503414	XLOC_034329	1	+
7	38840597	38842546	XLOC_034349	1	+
7	50893445	50958425	XLOC_034510	1	+
7	54686140	54689178	XLOC_035284	1	-
7	54770812	54807841	XLOC_034576	1	+
7	55194770	55223867	XLOC_034580	1	+
7	56162332	56181911	XLOC_035295	1	-
7	84529951	84567308	XLOC_034685	1	+
7	85159352	85183341	XLOC_035391	1	-
7	90780692	90822850	XLOC_034695	1	+
7	93176529	93194368	XLOC_035410	1	-
7	95584839	95723565	XLOC_035413	1	-
7	100419550	100449202	XLOC_034713	1	+
7	104644195	104645492	XLOC_034720	1	+
8	22843235	22875496	XLOC_036151	1	+
8	22873116	22875434	XLOC_036589	1	-
8	29970615	30011420	XLOC_036607	1	-
8	42262679	42321481	XLOC_036227	1	+
8	53649339	53676503	XLOC_036262	1	+
8	56027673	56087631	XLOC_036673	1	-
8	56310336	56322583	XLOC_036674	1	-
8	59703263	59746989	XLOC_036681	1	-
8	71415966	71477242	XLOC_036766	1	-
8	71497259	71543806	XLOC_036767	1	-
8	71599713	71619324	XLOC_036361	1	+
8	81511958	81586875	XLOC_036397	1	+
8	81572267	81574831	XLOC_036398	1	+
8	87745009	87753876	XLOC_036876	1	-
8	88117332	88166466	XLOC_036434	1	+
8	92900591	92910713	XLOC_036895	1	-
8	92911108	92957939	XLOC_036446	1	+
8	96901568	96938464	XLOC_036455	1	+
8	100149069	100157658	XLOC_036466	1	+
8	103577501	103653641	XLOC_036482	1	+
9	12240832	12313806	XLOC_037568	1	+
9	28071577	28496850	XLOC_037607	1	+
9	28382048	28387568	XLOC_037931	1	-
9	32678185	32693487	XLOC_037943	1	-
9	32744278	32758627	XLOC_037944	1	-
9	32915589	32938883	XLOC_037946	1	-
9	39351595	39406879	XLOC_037969	1	-
9	39393996	39398109	XLOC_037636	1	+
9	43099771	43373002	XLOC_037661	1	+
9	61867741	61873201	XLOC_038040	1	-
9	71922217	71952479	XLOC_037750	1	+
9	72109542	72137082	XLOC_038087	1	-
9	72371146	72411242	XLOC_037755	1	+
9	72416915	72477680	XLOC_037756	1	+
9	74847980	74889090	XLOC_037764	1	+
9	87472928	87475864	XLOC_037797	1	+
9	89307938	89315367	XLOC_038141	1	-
9	89400575	89402868	XLOC_037811	1	+
9	89604123	89612448	XLOC_037814	1	+
9	92907338	92938775	XLOC_037825	1	+
9	92982701	93007563	XLOC_037826	1	+
9	97412479	97417374	XLOC_038177	1	-
9	97502898	97529087	XLOC_037847	1	+
9	100706982	100725170	XLOC_037857	1	+
9	100990023	100992520	XLOC_037858	1	+
10	1110307	1116486	XLOC_001910	1	+
10	3984802	4051292	XLOC_002470	1	-
10	5378045	5436826	XLOC_002480	1	-
10	18034187	18102684	XLOC_001983	1	+
10	20643544	20644723	XLOC_001997	1	+
10	21317107	21319302	XLOC_002017	1	+
10	21443741	21452583	XLOC_002023	1	+
10	21457126	21465873	XLOC_002024	1	+
10	26626205	26635994	XLOC_002675	1	-
10	26785196	26788747	XLOC_002081	1	+
10	30659093	30672144	XLOC_002126	1	+
10	45434024	45636954	XLOC_002796	1	-
10	46006630	46147962	XLOC_002203	1	+
10	46909668	46946273	XLOC_002806	1	-
10	47076640	47084716	XLOC_002809	1	-
10	47119222	47132987	XLOC_002209	1	+
10	47917904	47919291	XLOC_002211	1	+
10	49842257	49858925	XLOC_002813	1	-
10	53869325	53889082	XLOC_002228	1	+
10	58561206	58646799	XLOC_002845	1	-
10	60177695	60187318	XLOC_002852	1	-
10	60846468	60924152	XLOC_002854	1	-
10	70820825	70838552	XLOC_002902	1	-
10	71175598	71180855	XLOC_002314	1	+
10	73078355	73082413	XLOC_002322	1	+
10	73495668	73507611	XLOC_002916	1	-
10	76820114	76858072	XLOC_002933	1	-
10	79887681	79890002	XLOC_002357	1	+
10	84490442	84668808	XLOC_002971	1	-
10	85590911	85612309	XLOC_002978	1	-
10	87742634	87745525	XLOC_003000	1	-
10	92875092	92905828	XLOC_002429	1	+
10	102518722	102567201	XLOC_002445	1	+
10	102574452	102585974	XLOC_002446	1	+
10	104125785	104127312	XLOC_003048	1	-
11	2547609	2552335	XLOC_003720	1	+
11	2690660	2728077	XLOC_003723	1	+
11	9237657	9240873	XLOC_004317	1	-
11	9847539	9850404	XLOC_003763	1	+
11	10125292	10134373	XLOC_004325	1	-
11	21820318	21837003	XLOC_004379	1	-
11	35815225	35829889	XLOC_003866	1	+
11	35883050	35894355	XLOC_003867	1	+
11	37290106	37575133	XLOC_003874	1	+
11	38558300	38625581	XLOC_003879	1	+
11	49857653	49860113	XLOC_003934	1	+
11	60391182	60392117	XLOC_003948	1	+
11	61651170	61969748	XLOC_004519	1	-
11	68324761	68354378	XLOC_004537	1	-
11	68354558	68381583	XLOC_004538	1	-
11	86002080	86048542	XLOC_004054	1	+
11	86385187	86394075	XLOC_004057	1	+
11	86430146	86431019	XLOC_004058	1	+
11	88593789	88610116	XLOC_004074	1	+
11	89145415	89148816	XLOC_004076	1	+
11	92552326	92666893	XLOC_004079	1	+
11	97265526	97305059	XLOC_004126	1	+
11	101502260	101529610	XLOC_004186	1	+
11	103216228	103231514	XLOC_004201	1	+
11	104205291	104210882	XLOC_004755	1	-
12	1751853	1763713	XLOC_005457	1	+
12	14812773	14847201	XLOC_005726	1	-
12	14883891	14925850	XLOC_005479	1	+
12	19107570	19150550	XLOC_005501	1	+
12	19536949	19551211	XLOC_005749	1	-
12	19680415	19687225	XLOC_005508	1	+
12	21003738	21005024	XLOC_005512	1	+
12	24752972	24754220	XLOC_005768	1	-
12	30066879	30069675	XLOC_005785	1	-
12	50914970	50916640	XLOC_005590	1	+
12	54768888	54851760	XLOC_005843	1	-
12	65936209	65938666	XLOC_005852	1	-
12	72924062	72938806	XLOC_005863	1	-
12	78989192	78993507	XLOC_005872	1	-
12	81169320	81170871	XLOC_005882	1	-
12	88599151	88602750	XLOC_005671	1	+
13	17595894	17605834	XLOC_006788	1	-
13	19880088	19909778	XLOC_006799	1	-
13	22971000	22977922	XLOC_006807	1	-
13	25733254	25863586	XLOC_006817	1	-
13	33421391	33446187	XLOC_006367	1	+
13	34860179	35042643	XLOC_006848	1	-
13	40247871	40269630	XLOC_006871	1	-
13	42893255	42903260	XLOC_006883	1	-
13	43187464	43253187	XLOC_006888	1	-
13	43526339	43549605	XLOC_006892	1	-
13	43799842	43825135	XLOC_006421	1	+
13	51772564	51791311	XLOC_006460	1	+
13	53452514	53495657	XLOC_006951	1	-
13	56214570	56221360	XLOC_006522	1	+
13	58056798	58072525	XLOC_006528	1	+
13	58090113	58091347	XLOC_006529	1	+
13	58586395	58589612	XLOC_007005	1	-
13	59144594	59166872	XLOC_007007	1	-
13	59171647	59189244	XLOC_007008	1	-
13	59275856	59285899	XLOC_007010	1	-
13	62223045	62236904	XLOC_007040	1	-
13	63368815	63408045	XLOC_007044	1	-
13	78162570	78198794	XLOC_006727	1	+
13	79139246	79162014	XLOC_007165	1	-
13	79139265	79141886	XLOC_006735	1	+
13	79161457	79172318	XLOC_006736	1	+
14	8084461	8092876	XLOC_007757	1	+
14	13495513	13520333	XLOC_008060	1	-
14	13681710	13717881	XLOC_008062	1	-
14	18368127	18415090	XLOC_008083	1	-
14	25003011	25012512	XLOC_008107	1	-
14	27966062	27974063	XLOC_008118	1	-
14	39726075	39776026	XLOC_007855	1	+
14	41948321	41989777	XLOC_008169	1	-
14	42450384	42468039	XLOC_007861	1	+
14	46176451	46182993	XLOC_008185	1	-
14	57534732	57567924	XLOC_008209	1	-
14	58680682	58710425	XLOC_007893	1	+
14	63815800	63835310	XLOC_007904	1	+
14	65384264	65399218	XLOC_007911	1	+
14	66778241	66893987	XLOC_008233	1	-
14	78857527	78875082	XLOC_007965	1	+
14	83495259	83496978	XLOC_007976	1	+
14	83664779	84110512	XLOC_007977	1	+
15	21951910	22029358	XLOC_009286	1	-
15	23169981	23174427	XLOC_008732	1	+
15	29282616	29291315	XLOC_008762	1	+
15	31614572	31619446	XLOC_009350	1	-
15	36365698	36370543	XLOC_009372	1	-
15	37351513	37365588	XLOC_009373	1	-
15	65394511	65425193	XLOC_009613	1	-
15	65545056	65548280	XLOC_009061	1	+
15	76573694	76589722	XLOC_009632	1	-
15	76952692	77022701	XLOC_009636	1	-
15	78656364	78659266	XLOC_009660	1	-
15	82052420	82057402	XLOC_009176	1	+
15	82095468	82100497	XLOC_009177	1	+
16	827928	874011	XLOC_010578	1	-
16	1453024	1468357	XLOC_010203	1	+
16	2184072	2230967	XLOC_010587	1	-
16	3661653	3663673	XLOC_010213	1	+
16	25621837	25626084	XLOC_010261	1	+
16	30078041	30078813	XLOC_010278	1	+
16	37030569	37067334	XLOC_010304	1	+
16	45170453	45175060	XLOC_010759	1	-
16	47357100	47446873	XLOC_010767	1	-
16	49314245	49318421	XLOC_010377	1	+
16	51232402	51241687	XLOC_010392	1	+
16	64881977	64930349	XLOC_010882	1	-
16	65775080	65991478	XLOC_010890	1	-
16	72996166	73006046	XLOC_010923	1	-
16	74009722	74030171	XLOC_010538	1	+
16	77395205	77409922	XLOC_010940	1	-
16	77456930	77468283	XLOC_010550	1	+
16	77468341	77479776	XLOC_010551	1	+
16	78469167	78472124	XLOC_010948	1	-
16	80316077	80353111	XLOC_010563	1	+
16	81036978	81062688	XLOC_010565	1	+
16	81464462	81528027	XLOC_010960	1	-
16	81585351	81591358	XLOC_010962	1	-
16	81598770	81602216	XLOC_010963	1	-
17	10601921	10610378	XLOC_011764	1	-
17	15138581	15177669	XLOC_011425	1	+
17	16439526	16442415	XLOC_011428	1	+
17	17111378	17220482	XLOC_011430	1	+
17	18573869	18589906	XLOC_011438	1	+
17	18753964	18785301	XLOC_011798	1	-
17	29126409	29355199	XLOC_011454	1	+
17	34192195	34239230	XLOC_011825	1	-
17	45038875	45066939	XLOC_011489	1	+
17	54567399	54581376	XLOC_011898	1	-
17	55749563	55775055	XLOC_011544	1	+
17	55845587	55898831	XLOC_011915	1	-
17	58031772	58079597	XLOC_011938	1	-
17	62324948	62327121	XLOC_011952	1	-
17	68354076	68365583	XLOC_011636	1	+
17	69359976	69365660	XLOC_011640	1	+
17	69378130	69385508	XLOC_011641	1	+
17	71259324	71263216	XLOC_011656	1	+
17	71962885	71972970	XLOC_011665	1	+
17	74355806	74379421	XLOC_011710	1	+
17	74633381	74653614	XLOC_012083	1	-
17	74656157	74664011	XLOC_011719	1	+
17	74927762	74946173	XLOC_012092	1	-
18	1379863	1443267	XLOC_013222	1	-
18	6486313	6488724	XLOC_012543	1	+
18	10236081	10251136	XLOC_013264	1	-
18	10544455	10688580	XLOC_012565	1	+
18	23736617	23793410	XLOC_012638	1	+
18	35209608	35221145	XLOC_012705	1	+
18	36469801	36581789	XLOC_012729	1	+
18	36574737	36586375	XLOC_013408	1	-
18	47454522	47469649	XLOC_012839	1	+
18	52910153	52926625	XLOC_013574	1	-
18	55801054	55809810	XLOC_013632	1	-
18	62105508	62132182	XLOC_013115	1	+
18	65340776	65347361	XLOC_013197	1	+
18	65625557	65667392	XLOC_013817	1	-
18	65887964	65896379	XLOC_013212	1	+
19	5696491	5752657	XLOC_014384	1	+
19	8308224	8320448	XLOC_015064	1	-
19	9022688	9045824	XLOC_015071	1	-
19	11958770	11982525	XLOC_015110	1	-
19	18804200	18809132	XLOC_015165	1	-
19	23067172	23071488	XLOC_015226	1	-
19	25519945	25526286	XLOC_015279	1	-
19	28576161	28595253	XLOC_015346	1	-
19	37485314	37501902	XLOC_015433	1	-
19	39431983	39458228	XLOC_014743	1	+
19	42858555	42869792	XLOC_014789	1	+
19	45062409	45073620	XLOC_014834	1	+
19	45715983	45774004	XLOC_015608	1	-
19	48853444	48902412	XLOC_015632	1	-
19	49006418	49086428	XLOC_015634	1	-
19	52088439	52090693	XLOC_015677	1	-
19	55688469	55720235	XLOC_014967	1	+
19	55854858	55858021	XLOC_015718	1	-
19	57656192	57697106	XLOC_015019	1	+
19	57665186	57668229	XLOC_015755	1	-
19	57962184	57965543	XLOC_015761	1	-
19	62454160	62476915	XLOC_015772	1	-
20	8106288	8128062	XLOC_018437	1	-
20	10024006	10034821	XLOC_018450	1	-
20	12291258	12299944	XLOC_018241	1	+
20	19703083	19745091	XLOC_018262	1	+
20	19997383	20022396	XLOC_018483	1	-
20	35665154	35683514	XLOC_018532	1	-
20	37393905	37403620	XLOC_018327	1	+
20	63128615	63135965	XLOC_018373	1	+
20	63196880	63200814	XLOC_018374	1	+
20	65486356	65487746	XLOC_018378	1	+
20	71592824	71595013	XLOC_018398	1	+
21	14505465	14521870	XLOC_019361	1	-
21	14571901	14575187	XLOC_019362	1	-
21	14822486	14844092	XLOC_018943	1	+
21	16961732	16963333	XLOC_019371	1	-
21	19325251	19329243	XLOC_019375	1	-
21	21942658	21990184	XLOC_018971	1	+
21	25424318	25464573	XLOC_018995	1	+
21	29704892	29838698	XLOC_019022	1	+
21	31737099	31860458	XLOC_019455	1	-
21	33536143	33545818	XLOC_019463	1	-
21	33594545	33616829	XLOC_019465	1	-
21	49767264	49814368	XLOC_019106	1	+
21	59176011	59188962	XLOC_019145	1	+
21	60875339	60917545	XLOC_019586	1	-
21	61964014	61966263	XLOC_019164	1	+
21	62512221	62567560	XLOC_019167	1	+
21	67376976	67409391	XLOC_019191	1	+
21	67535864	67554937	XLOC_019237	1	+
21	68980878	69094476	XLOC_019299	1	+
22	5618298	5625755	XLOC_020384	1	-
22	7001971	7045753	XLOC_020386	1	-
22	7719653	7785414	XLOC_020391	1	-
22	8047138	8051425	XLOC_020052	1	+
22	10813472	10938961	XLOC_020062	1	+
22	15747506	15764745	XLOC_020109	1	+
22	15923767	15930558	XLOC_020112	1	+
22	17174707	17253782	XLOC_020444	1	-
22	22754029	22761287	XLOC_020137	1	+
22	32525436	32529491	XLOC_020469	1	-
22	37676810	37718035	XLOC_020481	1	-
22	43411214	43423133	XLOC_020493	1	-
22	44184033	44376968	XLOC_020186	1	+
22	44427929	44438823	XLOC_020188	1	+
22	50326919	50359817	XLOC_020543	1	-
22	50907252	50912112	XLOC_020241	1	+
22	52988917	52999023	XLOC_020287	1	+
22	53096446	53099355	XLOC_020587	1	-
22	55808283	55822628	XLOC_020615	1	-
22	59776513	59785626	XLOC_020349	1	+
22	61272104	61280928	XLOC_020668	1	-
23	7820986	7835290	XLOC_021120	1	+
23	8838316	9006979	XLOC_021125	1	+
23	9660420	9669793	XLOC_021133	1	+
23	9672616	9676749	XLOC_021135	1	+
23	11711433	11712293	XLOC_021570	1	-
23	12042534	12066113	XLOC_021571	1	-
23	14294287	14295277	XLOC_021161	1	+
23	24308142	24308929	XLOC_021650	1	-
23	28274118	28313089	XLOC_021303	1	+
23	28433590	28448043	XLOC_021729	1	-
23	30079857	30102757	XLOC_021342	1	+
23	39239186	39246178	XLOC_021435	1	+
23	39328393	39329891	XLOC_021437	1	+
23	40180260	40194842	XLOC_021858	1	-
23	40195535	40224419	XLOC_021443	1	+
23	45287759	45303722	XLOC_021460	1	+
23	45733305	45736224	XLOC_021462	1	+
23	48173717	48186732	XLOC_021471	1	+
23	48323140	48340206	XLOC_021472	1	+
23	50005595	50007675	XLOC_021480	1	+
23	50813245	50829271	XLOC_021493	1	+
24	2666570	2673640	XLOC_022285	1	+
24	7210583	7216459	XLOC_022488	1	-
24	7231324	7285925	XLOC_022489	1	-
24	22192899	22377288	XLOC_022517	1	-
24	22307871	22333283	XLOC_022315	1	+
24	22374746	22376744	XLOC_022316	1	+
24	45730776	45778349	XLOC_022587	1	-
24	56004704	56031876	XLOC_022622	1	-
24	58200484	58258798	XLOC_022435	1	+
24	58426840	58553140	XLOC_022437	1	+
24	61390890	61443480	XLOC_022450	1	+
24	61563056	61565376	XLOC_022637	1	-
24	62666008	62667772	XLOC_022645	1	-
25	12993702	13003043	XLOC_023089	1	+
25	13337770	13361601	XLOC_023091	1	+
25	18736801	18797374	XLOC_023519	1	-
25	19975550	19987915	XLOC_023122	1	+
25	26642154	26645851	XLOC_023564	1	-
25	26690617	26693874	XLOC_023567	1	-
25	26971663	26980077	XLOC_023581	1	-
25	27265721	27267272	XLOC_023187	1	+
25	27412937	27430818	XLOC_023192	1	+
25	30182761	30184955	XLOC_023222	1	+
25	33106403	33118565	XLOC_023619	1	-
25	35984190	35987072	XLOC_023659	1	-
25	35996647	36008159	XLOC_023266	1	+
25	38638460	38677326	XLOC_023319	1	+
25	39034667	39060597	XLOC_023714	1	-
26	8830155	8961625	XLOC_024403	1	-
26	9409384	9411139	XLOC_024406	1	-
26	18017125	18029483	XLOC_024453	1	-
26	21339597	21347424	XLOC_024236	1	+
26	21896662	21905946	XLOC_024246	1	+
26	33622510	33635145	XLOC_024308	1	+
26	39401198	39432852	XLOC_024333	1	+
26	43201366	43209871	XLOC_024358	1	+
26	44037626	44040170	XLOC_024579	1	-
26	44577453	44715531	XLOC_024584	1	-
26	49020087	49027015	XLOC_024598	1	-
26	49696988	49722830	XLOC_024601	1	-
27	4979781	4992387	XLOC_025023	1	-
27	13328564	13338633	XLOC_025042	1	-
27	14822029	14852163	XLOC_024900	1	+
27	19245810	19257862	XLOC_025069	1	-
27	23980111	23996250	XLOC_025077	1	-
27	25637686	25840485	XLOC_024939	1	+
27	36936929	37054693	XLOC_025131	1	-
27	41378836	41383911	XLOC_025145	1	-
27	41389968	41398112	XLOC_025003	1	+
27	41418541	41421794	XLOC_025146	1	-
27	41445468	41448009	XLOC_025004	1	+
28	200769	251229	XLOC_025338	1	+
28	278241	297049	XLOC_025530	1	-
28	563156	596574	XLOC_025534	1	-
28	7797545	7799185	XLOC_025558	1	-
28	7800039	7808365	XLOC_025368	1	+
28	12944330	12977750	XLOC_025385	1	+
28	13619562	13691406	XLOC_025391	1	+
28	28242283	28261817	XLOC_025445	1	+
28	29463267	29533098	XLOC_025652	1	-
28	31334790	31348777	XLOC_025469	1	+
28	44930425	44933712	XLOC_025523	1	+
28	46147260	46158734	XLOC_025528	1	+
29	22263222	22272046	XLOC_026052	1	+
29	33307185	33323860	XLOC_026478	1	-
29	37727700	37750209	XLOC_026491	1	-
29	40594004	40616875	XLOC_026541	1	-
29	41514116	41557443	XLOC_026549	1	-
29	44278347	44299953	XLOC_026244	1	+
29	44303091	44318818	XLOC_026605	1	-
29	44340651	44341641	XLOC_026245	1	+
29	44341854	44349692	XLOC_026246	1	+
29	45356626	45358775	XLOC_026276	1	+
29	48027925	48041397	XLOC_026309	1	+
29	50150763	50153149	XLOC_026329	1	+
29	50168785	50171229	XLOC_026330	1	+
X	2992455	3026928	XLOC_038794	1	+
X	14822910	14832239	XLOC_038841	1	+
X	18722882	18724378	XLOC_038859	1	+
X	50488685	50493791	XLOC_038980	1	+
X	60542746	60593851	XLOC_039031	1	+
X	65143642	65222930	XLOC_039052	1	+
X	87922104	87932347	XLOC_039127	1	+
X	91447321	91451076	XLOC_039144	1	+
X	101508622	101542211	XLOC_039212	1	+
X	115533438	115551623	XLOC_039251	1	+

## Sheet: 257_chicken
1	2621888	2622205	gga-lnc-0142	1	317
1	6083087	6083505	gga-lnc-0092	1	418
1	14713257	14713596	gga-lnc-0237	1	339
1	14723870	14724256	gga-lnc-0264	1	386
1	20075720	20076031	gga-lnc-0157	1	311
1	20076493	20076834	gga-lnc-0015	1	341
1	24049236	24049562	gga-lnc-0132	1	326
1	24178040	24178351	gga-lnc-0228	1	311
1	24179596	24179901	gga-lnc-0069	1	305
1	37608013	37608356	gga-lnc-0088	1	343
1	37623550	37623883	gga-lnc-0005	1	333
1	38338322	38338670	gga-lnc-0176	1	348
1	42749036	42749474	gga-lnc-0247	1	438
1	42752298	42752604	gga-lnc-0273	1	306
1	42791991	42792321	gga-lnc-0190	1	330
1	44853185	44853502	gga-lnc-0113	1	317
1	48514153	48514466	gga-lnc-0038	1	313
1	50680815	50681213	gga-lnc-0241	1	398
1	55561603	55562017	gga-lnc-0133	1	414
1	57383692	57384075	gga-lnc-0258	1	383
1	58083591	58083957	gga-lnc-0168	1	366
1	63850858	63851215	gga-lnc-0032	1	357
1	69671161	69671489	gga-lnc-0204	1	328
1	73404301	73404739	gga-lnc-0170	1	438
1	73508846	73509145	gga-lnc-0055	1	299
1	74495932	74496367	gga-lnc-0039	1	435
1	75054211	75054556	gga-lnc-0211	1	345
1	81585483	81585925	gga-lnc-0226	1	442
1	88275383	88275709	gga-lnc-0094	1	326
1	91633489	91633882	gga-lnc-0175	1	393
1	92174137	92174522	gga-lnc-0213	1	385
1	99343768	99344191	gga-lnc-0271	1	423
1	102460967	102461284	gga-lnc-0119	1	317
1	109117519	109117874	gga-lnc-0052	1	355
1	117942215	117942521	gga-lnc-0127	1	306
1	117944496	117944823	gga-lnc-0139	1	327
1	117955844	117956144	gga-lnc-0009	1	300
1	117959309	117959793	gga-lnc-0118	1	484
1	117970653	117971099	gga-lnc-0222	1	446
1	117979592	117980056	gga-lnc-0059	1	464
1	117986979	117987367	gga-lnc-0198	1	388
1	117996936	117997281	gga-lnc-0079	1	345
1	123967777	123968147	gga-lnc-0192	1	370
1	124500958	124501294	gga-lnc-0278	1	336
1	124528103	124528412	gga-lnc-0251	1	309
1	124587599	124587939	gga-lnc-0150	1	340
1	139363852	139364277	gga-lnc-0083	1	425
1	141413441	141413839	gga-lnc-0048	1	398
1	151458954	151459264	gga-lnc-0054	1	310
1	172620976	172621287	gga-lnc-0034	1	311
1	175390652	175391005	gga-lnc-0051	1	353
1	175506873	175507308	gga-lnc-0045	1	435
1	178244734	178245094	gga-lnc-0105	1	360
1	178255803	178256111	gga-lnc-0010	1	308
1	178304792	178305091	gga-lnc-0084	1	299
1	181328915	181329220	gga-lnc-0218	1	305
1	183523403	183523768	gga-lnc-0107	1	365
1	189294365	189294678	gga-lnc-0071	1	313
1	189339557	189340049	gga-lnc-0220	1	492
1	189696490	189696896	gga-lnc-0225	1	406
1	189702567	189703088	gga-lnc-0223	1	521
10	3916043	3916449	gga-lnc-0140	1	406
10	4809294	4809675	gga-lnc-0212	1	381
10	6347104	6347407	gga-lnc-0160	1	303
10	7834249	7834579	gga-lnc-0210	1	330
10	8788060	8788474	gga-lnc-0202	1	414
10	11153338	11153660	gga-lnc-0030	1	322
10	15312581	15312899	gga-lnc-0018	1	318
11	7131902	7132220	gga-lnc-0280	1	318
11	7923307	7923606	gga-lnc-0266	1	299
12	6304852	6305215	gga-lnc-0125	1	363
12	9075456	9075765	gga-lnc-0129	1	309
13	11585969	11586289	gga-lnc-0256	1	320
13	14293032	14293368	gga-lnc-0193	1	336
13	18827579	18827949	gga-lnc-0216	1	370
14	3387040	3387339	gga-lnc-0078	1	299
14	3387500	3387842	gga-lnc-0167	1	342
14	7814415	7814728	gga-lnc-0087	1	313
14	7835005	7835324	gga-lnc-0041	1	319
14	8130386	8130698	gga-lnc-0022	1	312
15	1296038	1296341	gga-lnc-0155	1	303
17	9602950	9603317	gga-lnc-0134	1	367
18	6755109	6755508	gga-lnc-0073	1	399
18	6756079	6756397	gga-lnc-0013	1	318
18	6756677	6757025	gga-lnc-0120	1	348
18	8043254	8043586	gga-lnc-0149	1	332
19	3753149	3753521	gga-lnc-0201	1	372
19	9926017	9926368	gga-lnc-0131	1	351
2	4872062	4872457	gga-lnc-0100	1	395
2	17494456	17494758	gga-lnc-0200	1	302
2	23262085	23262433	gga-lnc-0097	1	348
2	28148302	28148623	gga-lnc-0234	1	321
2	29180289	29180647	gga-lnc-0179	1	358
2	34892185	34892514	gga-lnc-0196	1	329
2	42791411	42791918	gga-lnc-0116	1	507
2	49374590	49374919	gga-lnc-0070	1	329
2	51395230	51395560	gga-lnc-0121	1	330
2	59590076	59590490	gga-lnc-0021	1	414
2	59737172	59737518	gga-lnc-0263	1	346
2	59758331	59758695	gga-lnc-0110	1	364
2	63028103	63028409	gga-lnc-0024	1	306
2	63161898	63162208	gga-lnc-0026	1	310
2	66055125	66055469	gga-lnc-0065	1	344
2	68618665	68619007	gga-lnc-0074	1	342
2	77025523	77025900	gga-lnc-0265	1	377
2	78416335	78416653	gga-lnc-0136	1	318
2	78424912	78425415	gga-lnc-0165	1	503
2	78427998	78428335	gga-lnc-0001	1	337
2	80764141	80764512	gga-lnc-0174	1	371
2	80779500	80779832	gga-lnc-0281	1	332
2	86213312	86213635	gga-lnc-0262	1	323
2	86214748	86215064	gga-lnc-0188	1	316
2	93138312	93138620	gga-lnc-0215	1	308
2	93140615	93140979	gga-lnc-0108	1	364
2	98285682	98286001	gga-lnc-0244	1	319
2	99112649	99112992	gga-lnc-0080	1	343
2	107757411	107757774	gga-lnc-0082	1	363
2	114954839	114955234	gga-lnc-0255	1	395
2	125049216	125049520	gga-lnc-0275	1	304
2	125051672	125052079	gga-lnc-0104	1	407
2	125110255	125110642	gga-lnc-0231	1	387
2	128389525	128389832	gga-lnc-0187	1	307
2	130089681	130090017	gga-lnc-0028	1	336
2	147815072	147815415	gga-lnc-0126	1	343
2	147835315	147835622	gga-lnc-0177	1	307
2	148334558	148334939	gga-lnc-0178	1	381
2	150417486	150417869	gga-lnc-0148	1	383
20	4905971	4906367	gga-lnc-0008	1	396
20	8104369	8104888	gga-lnc-0276	1	519
20	8116678	8117026	gga-lnc-0261	1	348
20	11464021	11464454	gga-lnc-0061	1	433
20	12518841	12519148	gga-lnc-0130	1	307
22	814129	814597	gga-lnc-0040	1	468
24	1401886	1402209	gga-lnc-0075	1	323
24	3378355	3378681	gga-lnc-0117	1	326
24	4878291	4878679	gga-lnc-0267	1	388
3	4240931	4241303	gga-lnc-0232	1	372
3	22230516	22230866	gga-lnc-0114	1	350
3	22996705	22997110	gga-lnc-0166	1	405
3	25463464	25463826	gga-lnc-0141	1	362
3	25586970	25587269	gga-lnc-0257	1	299
3	25850510	25850837	gga-lnc-0240	1	327
3	25915095	25915419	gga-lnc-0103	1	324
3	40041797	40042106	gga-lnc-0035	1	309
3	45958281	45958685	gga-lnc-0060	1	404
3	49948416	49948728	gga-lnc-0245	1	312
3	52208248	52208649	gga-lnc-0253	1	401
3	53091199	53091532	gga-lnc-0156	1	333
3	54232226	54232873	gga-lnc-0249	1	647
3	54643861	54644163	gga-lnc-0169	1	302
3	56047335	56047695	gga-lnc-0242	1	360
3	56144925	56145258	gga-lnc-0147	1	333
3	68227111	68227453	gga-lnc-0002	1	342
3	68245271	68245646	gga-lnc-0146	1	375
3	68536030	68536429	gga-lnc-0020	1	399
3	71461677	71462028	gga-lnc-0194	1	351
3	82233961	82234364	gga-lnc-0238	1	403
3	90841160	90841529	gga-lnc-0186	1	369
3	98460829	98461133	gga-lnc-0206	1	304
3	100119702	100120033	gga-lnc-0036	1	331
3	100135742	100136060	gga-lnc-0158	1	318
3	100145450	100145783	gga-lnc-0091	1	333
3	106524606	106524971	gga-lnc-0274	1	365
3	106962864	106963218	gga-lnc-0236	1	354
3	107263375	107263683	gga-lnc-0161	1	308
3	108390605	108390930	gga-lnc-0128	1	325
3	108697041	108697412	gga-lnc-0037	1	371
3	109007753	109008061	gga-lnc-0239	1	308
3	109008666	109008969	gga-lnc-0259	1	303
4	18666009	18666370	gga-lnc-0269	1	361
4	23156054	23156399	gga-lnc-0185	1	345
4	29690677	29691104	gga-lnc-0096	1	427
4	31073796	31074149	gga-lnc-0229	1	353
4	31109430	31109750	gga-lnc-0003	1	320
4	31117479	31117857	gga-lnc-0184	1	378
4	31170821	31172115	gga-lnc-0227	1	501
4	32095152	32095471	gga-lnc-0260	1	319
4	35465007	35465668	gga-lnc-0197	1	661
4	41853163	41853503	gga-lnc-0243	1	340
4	53733631	53733979	gga-lnc-0246	1	348
4	53738057	53738383	gga-lnc-0191	1	326
4	53869148	53869494	gga-lnc-0235	1	346
4	54645800	54646106	gga-lnc-0025	1	306
4	57217166	57217577	gga-lnc-0272	1	411
4	57256194	57256607	gga-lnc-0014	1	413
4	58089431	58089738	gga-lnc-0016	1	307
4	60907055	60907464	gga-lnc-0233	1	409
4	75257012	75257345	gga-lnc-0063	1	333
4	76357019	76357514	gga-lnc-0181	1	495
4	76403154	76403546	gga-lnc-0152	1	392
4	82968533	82968833	gga-lnc-0250	1	300
4	83055977	83056295	gga-lnc-0159	1	318
4	83091331	83091697	gga-lnc-0268	1	366
4	85901095	85901611	gga-lnc-0151	1	516
4	85910744	85911148	gga-lnc-0067	1	404
5	9024767	9025161	gga-lnc-0224	1	394
5	13197933	13198297	gga-lnc-0137	1	364
5	13225818	13226120	gga-lnc-0046	1	302
5	13229119	13229423	gga-lnc-0101	1	304
5	13254216	13254576	gga-lnc-0221	1	360
5	14047059	14047384	gga-lnc-0099	1	325
5	17788770	17789152	gga-lnc-0086	1	382
5	19794353	19794684	gga-lnc-0058	1	331
5	20445479	20445785	gga-lnc-0214	1	306
5	30382358	30382740	gga-lnc-0047	1	382
5	31718449	31718751	gga-lnc-0042	1	302
5	37414768	37415082	gga-lnc-0017	1	314
5	37472512	37472846	gga-lnc-0219	1	334
5	38348352	38348706	gga-lnc-0053	1	354
5	41679628	41679941	gga-lnc-0162	1	313
5	52557446	52557774	gga-lnc-0145	1	328
5	52647676	52647996	gga-lnc-0098	1	320
5	53078783	53079104	gga-lnc-0031	1	321
5	54464505	54464814	gga-lnc-0029	1	309
5	57666749	57667098	gga-lnc-0043	1	349
5	57841405	57841765	gga-lnc-0195	1	360
6	1557318	1557713	gga-lnc-0023	1	395
6	6909573	6909940	gga-lnc-0090	1	367
6	6994221	6994551	gga-lnc-0172	1	330
6	9358087	9358511	gga-lnc-0044	1	424
6	9358805	9359176	gga-lnc-0189	1	371
6	13627893	13628330	gga-lnc-0111	1	437
6	27197867	27198208	gga-lnc-0122	1	341
6	28761827	28762187	gga-lnc-0208	1	360
7	694703	695048	gga-lnc-0270	1	345
7	4879232	4879625	gga-lnc-0076	1	393
7	5977226	5977558	gga-lnc-0064	1	332
7	12233941	12234246	gga-lnc-0135	1	305
7	14604107	14604643	gga-lnc-0062	1	536
7	24304535	24304844	gga-lnc-0153	1	309
7	24601815	24602159	gga-lnc-0066	1	344
7	26977482	26977938	gga-lnc-0077	1	456
7	27033108	27033467	gga-lnc-0085	1	359
8	1485672	1486042	gga-lnc-0180	1	370
8	6595377	6595812	gga-lnc-0171	1	435
8	19637730	19638053	gga-lnc-0173	1	323
8	19638784	19639150	gga-lnc-0217	1	366
8	19723594	19723905	gga-lnc-0252	1	311
8	20229426	20229748	gga-lnc-0112	1	322
8	20557608	20558028	gga-lnc-0277	1	420
8	25021795	25022352	gga-lnc-0115	1	557
8	28096043	28096421	gga-lnc-0109	1	378
8	29944887	29945393	gga-lnc-0093	1	506
9	3991874	3992252	gga-lnc-0012	1	378
9	13954657	13954977	gga-lnc-0248	1	320
9	17170806	17171229	gga-lnc-0124	1	423
9	19725808	19726118	gga-lnc-0279	1	310
Z	3746999	3747376	gga-lnc-0081	1	377
Z	22043738	22044089	gga-lnc-0144	1	351
Z	32374722	32375026	gga-lnc-0007	1	304
Z	32392204	32392527	gga-lnc-0209	1	323
Z	45180383	45180736	gga-lnc-0057	1	353
Z	50806056	50806383	gga-lnc-0163	1	327
Z	50838748	50839225	gga-lnc-0004	1	477
Z	52649339	52649735	gga-lnc-0027	1	396
Z	54535901	54536299	gga-lnc-0199	1	398
Z	73721000	73721314	gga-lnc-0205	1	314
