# Supplementary material for: Identification and evolutionary analysis of long non-coding RNAs in zebra finch
Source: BMC Genomics. 2017 Jan 31;18:117. doi: 10.1186/s12864-017-3506-z (PMC5282891; doi:10.1186/s12864-017-3506-z)
Supplement: Additional file 9: Table S5. — Gene set enrichment analysis using gProfiler. (XLSX 743 kb) [file 12864_2017_3506_MOESM9_ESM.xlsx]

## Sheet: A
#	signf	p-value	T	Q	Q&T	Q&T/Q	Q&T/T	term ID	t type	t group	t name	t depth	Q&T list
#
1	!	0.0272	69	1501	21	0.014	0.304	GO:0022626	CC	12	cytosolic ribosome	1	ENSGALG00000000719,ENSGALG00000001039,ENSGALG00000001658,ENSGALG00000002157,ENSGALG00000003197,ENSGALG00000004818,ENSGALG00000004831,ENSGALG00000004952,ENSGALG00000005490,ENSGALG00000006771,ENSGALG00000007711,ENSGALG00000007999,ENSGALG00000008125,ENSGALG00000008806,ENSGALG00000010077,ENSGALG00000010124,ENSGALG00000011951,ENSGALG00000015637,ENSGALG00000016232,ENSGALG00000023294,ENSGALG00000027807
1	!	7.01e-07	2186	1501	328	0.219	0.15	GO:0031974	CC	10	membrane-enclosed lumen	1	ENSGALG00000000033,ENSGALG00000000160,ENSGALG00000000230,ENSGALG00000000495,ENSGALG00000000510,ENSGALG00000000523,ENSGALG00000000577,ENSGALG00000000637,ENSGALG00000000823,ENSGALG00000000880,ENSGALG00000000903,ENSGALG00000000958,ENSGALG00000000990,ENSGALG00000001082,ENSGALG00000001093,ENSGALG00000001118,ENSGALG00000001126,ENSGALG00000001143,ENSGALG00000001168,ENSGALG00000001188,ENSGALG00000001231,…
1	!	0.000911	7718	1501	941	0.627	0.122	GO:0043226	CC	10	organelle	1	ENSGALG00000000033,ENSGALG00000000142,ENSGALG00000000160,ENSGALG00000000196,ENSGALG00000000209,ENSGALG00000000230,ENSGALG00000000231,ENSGALG00000000364,ENSGALG00000000372,ENSGALG00000000374,ENSGALG00000000463,ENSGALG00000000486,ENSGALG00000000495,ENSGALG00000000510,ENSGALG00000000518,ENSGALG00000000523,ENSGALG00000000568,ENSGALG00000000577,ENSGALG00000000579,ENSGALG00000000613,ENSGALG00000000628,…
1	!	0.000584	7032	1501	868	0.578	0.123	GO:0043227	CC	10	membrane-bounded organelle	2	ENSGALG00000000033,ENSGALG00000000142,ENSGALG00000000160,ENSGALG00000000196,ENSGALG00000000209,ENSGALG00000000230,ENSGALG00000000231,ENSGALG00000000364,ENSGALG00000000372,ENSGALG00000000374,ENSGALG00000000463,ENSGALG00000000486,ENSGALG00000000495,ENSGALG00000000510,ENSGALG00000000518,ENSGALG00000000523,ENSGALG00000000568,ENSGALG00000000577,ENSGALG00000000579,ENSGALG00000000613,ENSGALG00000000637,…
1	!	0.00438	9119	1501	1085	0.723	0.119	GO:0005623	CC	10	cell	1	ENSGALG00000000003,ENSGALG00000000033,ENSGALG00000000132,ENSGALG00000000142,ENSGALG00000000160,ENSGALG00000000196,ENSGALG00000000209,ENSGALG00000000217,ENSGALG00000000230,ENSGALG00000000231,ENSGALG00000000364,ENSGALG00000000371,ENSGALG00000000372,ENSGALG00000000397,ENSGALG00000000447,ENSGALG00000000463,ENSGALG00000000464,ENSGALG00000000495,ENSGALG00000000510,ENSGALG00000000518,ENSGALG00000000523,…
1	!	0.00445	9110	1501	1084	0.722	0.119	GO:0044464	CC	10	cell part	2	ENSGALG00000000003,ENSGALG00000000033,ENSGALG00000000132,ENSGALG00000000142,ENSGALG00000000160,ENSGALG00000000196,ENSGALG00000000209,ENSGALG00000000217,ENSGALG00000000230,ENSGALG00000000231,ENSGALG00000000364,ENSGALG00000000371,ENSGALG00000000372,ENSGALG00000000397,ENSGALG00000000447,ENSGALG00000000463,ENSGALG00000000464,ENSGALG00000000495,ENSGALG00000000510,ENSGALG00000000518,ENSGALG00000000523,…
1	!	6.29e-06	8168	1501	1005	0.67	0.123	GO:0005622	CC	10	intracellular	3	ENSGALG00000000003,ENSGALG00000000033,ENSGALG00000000132,ENSGALG00000000142,ENSGALG00000000160,ENSGALG00000000196,ENSGALG00000000209,ENSGALG00000000230,ENSGALG00000000231,ENSGALG00000000364,ENSGALG00000000372,ENSGALG00000000397,ENSGALG00000000463,ENSGALG00000000464,ENSGALG00000000495,ENSGALG00000000510,ENSGALG00000000518,ENSGALG00000000523,ENSGALG00000000577,ENSGALG00000000579,ENSGALG00000000611,…
1	!	5e-06	7918	1501	979	0.652	0.124	GO:0044424	CC	10	intracellular part	4	ENSGALG00000000003,ENSGALG00000000033,ENSGALG00000000142,ENSGALG00000000160,ENSGALG00000000196,ENSGALG00000000209,ENSGALG00000000230,ENSGALG00000000231,ENSGALG00000000364,ENSGALG00000000372,ENSGALG00000000397,ENSGALG00000000463,ENSGALG00000000495,ENSGALG00000000510,ENSGALG00000000518,ENSGALG00000000523,ENSGALG00000000577,ENSGALG00000000579,ENSGALG00000000611,ENSGALG00000000613,ENSGALG00000000628,…
1	!	0.000782	5686	1501	718	0.478	0.126	GO:0005737	CC	10	cytoplasm	5	ENSGALG00000000003,ENSGALG00000000033,ENSGALG00000000142,ENSGALG00000000196,ENSGALG00000000209,ENSGALG00000000231,ENSGALG00000000364,ENSGALG00000000397,ENSGALG00000000463,ENSGALG00000000495,ENSGALG00000000510,ENSGALG00000000518,ENSGALG00000000523,ENSGALG00000000579,ENSGALG00000000611,ENSGALG00000000613,ENSGALG00000000637,ENSGALG00000000706,ENSGALG00000000719,ENSGALG00000000726,ENSGALG00000000868,…
1	!	6.84e-05	6866	1501	857	0.571	0.125	GO:0043229	CC	10	intracellular organelle	5	ENSGALG00000000033,ENSGALG00000000142,ENSGALG00000000160,ENSGALG00000000196,ENSGALG00000000209,ENSGALG00000000230,ENSGALG00000000231,ENSGALG00000000364,ENSGALG00000000372,ENSGALG00000000463,ENSGALG00000000495,ENSGALG00000000510,ENSGALG00000000518,ENSGALG00000000523,ENSGALG00000000577,ENSGALG00000000579,ENSGALG00000000613,ENSGALG00000000628,ENSGALG00000000637,ENSGALG00000000672,ENSGALG00000000706,…
1	!	6.1e-06	6109	1501	781	0.52	0.128	GO:0043231	CC	10	intracellular membrane-bounded organelle	6	ENSGALG00000000033,ENSGALG00000000142,ENSGALG00000000160,ENSGALG00000000196,ENSGALG00000000209,ENSGALG00000000230,ENSGALG00000000231,ENSGALG00000000364,ENSGALG00000000372,ENSGALG00000000463,ENSGALG00000000495,ENSGALG00000000510,ENSGALG00000000518,ENSGALG00000000523,ENSGALG00000000577,ENSGALG00000000579,ENSGALG00000000613,ENSGALG00000000637,ENSGALG00000000672,ENSGALG00000000719,ENSGALG00000000726,…
1	!	9.74e-06	4271	1501	571	0.38	0.134	GO:0044422	CC	10	organelle part	1	ENSGALG00000000033,ENSGALG00000000142,ENSGALG00000000160,ENSGALG00000000196,ENSGALG00000000230,ENSGALG00000000231,ENSGALG00000000372,ENSGALG00000000495,ENSGALG00000000510,ENSGALG00000000518,ENSGALG00000000523,ENSGALG00000000577,ENSGALG00000000613,ENSGALG00000000628,ENSGALG00000000637,ENSGALG00000000672,ENSGALG00000000706,ENSGALG00000000719,ENSGALG00000000823,ENSGALG00000000868,ENSGALG00000000880,…
1	!	6.26e-07	2160	1501	325	0.217	0.15	GO:0043233	CC	10	organelle lumen	2	ENSGALG00000000033,ENSGALG00000000160,ENSGALG00000000230,ENSGALG00000000495,ENSGALG00000000510,ENSGALG00000000523,ENSGALG00000000577,ENSGALG00000000637,ENSGALG00000000823,ENSGALG00000000880,ENSGALG00000000903,ENSGALG00000000958,ENSGALG00000000990,ENSGALG00000001082,ENSGALG00000001093,ENSGALG00000001118,ENSGALG00000001126,ENSGALG00000001143,ENSGALG00000001168,ENSGALG00000001188,ENSGALG00000001231,…
1	!	6.3e-07	4153	1501	565	0.376	0.136	GO:0044446	CC	10	intracellular organelle part	2	ENSGALG00000000033,ENSGALG00000000142,ENSGALG00000000160,ENSGALG00000000196,ENSGALG00000000230,ENSGALG00000000231,ENSGALG00000000372,ENSGALG00000000495,ENSGALG00000000510,ENSGALG00000000518,ENSGALG00000000523,ENSGALG00000000577,ENSGALG00000000613,ENSGALG00000000628,ENSGALG00000000637,ENSGALG00000000672,ENSGALG00000000706,ENSGALG00000000719,ENSGALG00000000823,ENSGALG00000000868,ENSGALG00000000880,…
1	!	5.92e-07	2159	1501	325	0.217	0.151	GO:0070013	CC	10	intracellular organelle lumen	3	ENSGALG00000000033,ENSGALG00000000160,ENSGALG00000000230,ENSGALG00000000495,ENSGALG00000000510,ENSGALG00000000523,ENSGALG00000000577,ENSGALG00000000637,ENSGALG00000000823,ENSGALG00000000880,ENSGALG00000000903,ENSGALG00000000958,ENSGALG00000000990,ENSGALG00000001082,ENSGALG00000001093,ENSGALG00000001118,ENSGALG00000001126,ENSGALG00000001143,ENSGALG00000001168,ENSGALG00000001188,ENSGALG00000001231,…
1	!	1.38e-05	2291	1501	334	0.223	0.146	GO:0044428	CC	10	nuclear part	3	ENSGALG00000000033,ENSGALG00000000160,ENSGALG00000000230,ENSGALG00000000231,ENSGALG00000000495,ENSGALG00000000510,ENSGALG00000000523,ENSGALG00000000577,ENSGALG00000000637,ENSGALG00000000823,ENSGALG00000000880,ENSGALG00000000903,ENSGALG00000000958,ENSGALG00000000990,ENSGALG00000001082,ENSGALG00000001093,ENSGALG00000001118,ENSGALG00000001126,ENSGALG00000001143,ENSGALG00000001168,ENSGALG00000001188,…
1	!	4.72e-06	2029	1501	304	0.203	0.15	GO:0031981	CC	10	nuclear lumen	4	ENSGALG00000000033,ENSGALG00000000160,ENSGALG00000000230,ENSGALG00000000495,ENSGALG00000000510,ENSGALG00000000523,ENSGALG00000000577,ENSGALG00000000637,ENSGALG00000000823,ENSGALG00000000880,ENSGALG00000000903,ENSGALG00000000958,ENSGALG00000000990,ENSGALG00000001082,ENSGALG00000001093,ENSGALG00000001118,ENSGALG00000001126,ENSGALG00000001143,ENSGALG00000001168,ENSGALG00000001188,ENSGALG00000001231,…
1	!	0.00214	1540	1501	228	0.152	0.148	GO:0005654	CC	10	nucleoplasm	4	ENSGALG00000000033,ENSGALG00000000160,ENSGALG00000000495,ENSGALG00000000510,ENSGALG00000000523,ENSGALG00000000577,ENSGALG00000000637,ENSGALG00000000880,ENSGALG00000000903,ENSGALG00000000958,ENSGALG00000000990,ENSGALG00000001082,ENSGALG00000001118,ENSGALG00000001143,ENSGALG00000001168,ENSGALG00000001231,ENSGALG00000001463,ENSGALG00000001555,ENSGALG00000001596,ENSGALG00000001691,ENSGALG00000001803,…
1	!	0.00409	108	486	28	0.058	0.259	KEGG:03010	keg	18	Ribosome	1	ENSGALG00000000719,ENSGALG00000001039,ENSGALG00000001658,ENSGALG00000002157,ENSGALG00000002813,ENSGALG00000003197,ENSGALG00000003971,ENSGALG00000004818,ENSGALG00000004831,ENSGALG00000004952,ENSGALG00000005490,ENSGALG00000006771,ENSGALG00000007711,ENSGALG00000007999,ENSGALG00000008125,ENSGALG00000008806,ENSGALG00000010077,ENSGALG00000010124,ENSGALG00000010296,ENSGALG00000010324,ENSGALG00000011951,…
1	!	0.0245	85	486	22	0.045	0.259	KEGG:00240	keg	6	Pyrimidine metabolism	1	ENSGALG00000001168,ENSGALG00000001988,ENSGALG00000003651,ENSGALG00000003816,ENSGALG00000004842,ENSGALG00000004954,ENSGALG00000006627,ENSGALG00000006841,ENSGALG00000007078,ENSGALG00000007191,ENSGALG00000007793,ENSGALG00000008873,ENSGALG00000009772,ENSGALG00000010349,ENSGALG00000010674,ENSGALG00000012192,ENSGALG00000012237,ENSGALG00000014897,ENSGALG00000015833,ENSGALG00000017307,ENSGALG00000027635,…
1	!	0.0269	6195	1442	759	0.526	0.123	TF:M00933_0	tf	11	Factor: Sp1; motif: CCCCGCCCCN; match class: 0	1	ENSGALG00000000003,ENSGALG00000000104,ENSGALG00000000142,ENSGALG00000000209,ENSGALG00000000226,ENSGALG00000000231,ENSGALG00000000271,ENSGALG00000000275,ENSGALG00000000364,ENSGALG00000000367,ENSGALG00000000372,ENSGALG00000000374,ENSGALG00000000396,ENSGALG00000000399,ENSGALG00000000510,ENSGALG00000000523,ENSGALG00000000557,ENSGALG00000000568,ENSGALG00000000573,ENSGALG00000000604,ENSGALG00000000611,…
1	!	0.00369	1491	1442	217	0.15	0.146	TF:M00919_0	tf	9	Factor: E2F; motif: NCSCGCSAAAN; match class: 0	1	ENSGALG00000000231,ENSGALG00000000371,ENSGALG00000000577,ENSGALG00000000719,ENSGALG00000000880,ENSGALG00000000894,ENSGALG00000000962,ENSGALG00000000966,ENSGALG00000001017,ENSGALG00000001122,ENSGALG00000001126,ENSGALG00000001223,ENSGALG00000001422,ENSGALG00000001428,ENSGALG00000001859,ENSGALG00000001872,ENSGALG00000001912,ENSGALG00000001918,ENSGALG00000001942,ENSGALG00000002123,ENSGALG00000002478,…
1	!	2.2e-12	7703	1442	993	0.689	0.129	TF:M07395_0	tf	8	Factor: Sp1; motif: NGGGGCGGGGN; match class: 0	1	ENSGALG00000000003,ENSGALG00000000104,ENSGALG00000000142,ENSGALG00000000217,ENSGALG00000000226,ENSGALG00000000231,ENSGALG00000000271,ENSGALG00000000275,ENSGALG00000000364,ENSGALG00000000372,ENSGALG00000000374,ENSGALG00000000396,ENSGALG00000000399,ENSGALG00000000486,ENSGALG00000000510,ENSGALG00000000523,ENSGALG00000000557,ENSGALG00000000568,ENSGALG00000000573,ENSGALG00000000577,ENSGALG00000000579,…
1	!	7.11e-06	4822	1442	634	0.44	0.131	TF:M07395_1	tf	8	Factor: Sp1; motif: NGGGGCGGGGN; match class: 1	2	ENSGALG00000000104,ENSGALG00000000226,ENSGALG00000000231,ENSGALG00000000275,ENSGALG00000000372,ENSGALG00000000374,ENSGALG00000000396,ENSGALG00000000510,ENSGALG00000000523,ENSGALG00000000573,ENSGALG00000000577,ENSGALG00000000579,ENSGALG00000000613,ENSGALG00000000637,ENSGALG00000000703,ENSGALG00000000719,ENSGALG00000000791,ENSGALG00000000823,ENSGALG00000000868,ENSGALG00000000890,ENSGALG00000000894,…
1	!	2.99e-05	7717	1442	952	0.66	0.123	TF:M07250_0	tf	24	Factor: E2F1; motif: NNNSSCGCSAANN; match class: 0	1	ENSGALG00000000003,ENSGALG00000000033,ENSGALG00000000104,ENSGALG00000000217,ENSGALG00000000226,ENSGALG00000000230,ENSGALG00000000231,ENSGALG00000000271,ENSGALG00000000275,ENSGALG00000000367,ENSGALG00000000371,ENSGALG00000000374,ENSGALG00000000399,ENSGALG00000000447,ENSGALG00000000464,ENSGALG00000000486,ENSGALG00000000510,ENSGALG00000000523,ENSGALG00000000573,ENSGALG00000000577,ENSGALG00000000579,…
1	!	9.78e-05	4280	1442	563	0.39	0.132	TF:M07250_1	tf	24	Factor: E2F1; motif: NNNSSCGCSAANN; match class: 1	2	ENSGALG00000000003,ENSGALG00000000230,ENSGALG00000000231,ENSGALG00000000271,ENSGALG00000000275,ENSGALG00000000374,ENSGALG00000000399,ENSGALG00000000486,ENSGALG00000000510,ENSGALG00000000523,ENSGALG00000000573,ENSGALG00000000577,ENSGALG00000000579,ENSGALG00000000637,ENSGALG00000000719,ENSGALG00000000726,ENSGALG00000000804,ENSGALG00000000834,ENSGALG00000000868,ENSGALG00000000880,ENSGALG00000000890,…
1	!	0.00112	9387	1442	1118	0.775	0.119	TF:M07348_0	tf	4	Factor: AP-2alpha; motif: NSCCNCRGGSN; match class: 0	1	ENSGALG00000000033,ENSGALG00000000104,ENSGALG00000000132,ENSGALG00000000142,ENSGALG00000000217,ENSGALG00000000226,ENSGALG00000000230,ENSGALG00000000231,ENSGALG00000000271,ENSGALG00000000275,ENSGALG00000000371,ENSGALG00000000372,ENSGALG00000000374,ENSGALG00000000397,ENSGALG00000000399,ENSGALG00000000447,ENSGALG00000000510,ENSGALG00000000523,ENSGALG00000000557,ENSGALG00000000568,ENSGALG00000000577,…
1	!	0.00173	4246	1442	549	0.381	0.129	TF:M00428_0	tf	21	Factor: E2F-1; motif: NKTSSCGC; match class: 0	1	ENSGALG00000000104,ENSGALG00000000217,ENSGALG00000000226,ENSGALG00000000231,ENSGALG00000000271,ENSGALG00000000275,ENSGALG00000000447,ENSGALG00000000486,ENSGALG00000000568,ENSGALG00000000573,ENSGALG00000000577,ENSGALG00000000579,ENSGALG00000000637,ENSGALG00000000690,ENSGALG00000000719,ENSGALG00000000726,ENSGALG00000000766,ENSGALG00000000791,ENSGALG00000000804,ENSGALG00000000834,ENSGALG00000000868,…
1	!	0.00224	1656	1442	239	0.166	0.144	TF:M00939_0	tf	23	Factor: E2F; motif: TTTSGCGSG; match class: 0	1	ENSGALG00000000231,ENSGALG00000000371,ENSGALG00000000577,ENSGALG00000000719,ENSGALG00000000880,ENSGALG00000000894,ENSGALG00000000962,ENSGALG00000000966,ENSGALG00000001017,ENSGALG00000001122,ENSGALG00000001126,ENSGALG00000001223,ENSGALG00000001422,ENSGALG00000001428,ENSGALG00000001859,ENSGALG00000001872,ENSGALG00000001912,ENSGALG00000001918,ENSGALG00000001942,ENSGALG00000002123,ENSGALG00000002130,…
1	!	5.21e-11	7145	1442	926	0.642	0.13	TF:M00931_0	tf	17	Factor: Sp1; motif: GGGGCGGGGC; match class: 0	1	ENSGALG00000000003,ENSGALG00000000104,ENSGALG00000000142,ENSGALG00000000226,ENSGALG00000000231,ENSGALG00000000271,ENSGALG00000000275,ENSGALG00000000364,ENSGALG00000000372,ENSGALG00000000374,ENSGALG00000000396,ENSGALG00000000399,ENSGALG00000000486,ENSGALG00000000510,ENSGALG00000000523,ENSGALG00000000557,ENSGALG00000000568,ENSGALG00000000573,ENSGALG00000000577,ENSGALG00000000579,ENSGALG00000000611,…
1	!	0.000965	4055	1442	529	0.367	0.13	TF:M00931_1	tf	17	Factor: Sp1; motif: GGGGCGGGGC; match class: 1	2	ENSGALG00000000104,ENSGALG00000000226,ENSGALG00000000231,ENSGALG00000000275,ENSGALG00000000372,ENSGALG00000000374,ENSGALG00000000396,ENSGALG00000000510,ENSGALG00000000523,ENSGALG00000000573,ENSGALG00000000579,ENSGALG00000000613,ENSGALG00000000637,ENSGALG00000000719,ENSGALG00000000766,ENSGALG00000000791,ENSGALG00000000823,ENSGALG00000000868,ENSGALG00000000890,ENSGALG00000000894,ENSGALG00000000903,…
1	!	2.2e-21	9021	1442	1165	0.808	0.129	TF:M00803_0	tf	3	Factor: E2F; motif: GGCGSG; match class: 0	1	ENSGALG00000000003,ENSGALG00000000033,ENSGALG00000000142,ENSGALG00000000196,ENSGALG00000000209,ENSGALG00000000226,ENSGALG00000000230,ENSGALG00000000231,ENSGALG00000000271,ENSGALG00000000275,ENSGALG00000000364,ENSGALG00000000367,ENSGALG00000000372,ENSGALG00000000374,ENSGALG00000000396,ENSGALG00000000397,ENSGALG00000000399,ENSGALG00000000447,ENSGALG00000000486,ENSGALG00000000510,ENSGALG00000000523,…
1	!	1.42e-13	7069	1442	931	0.646	0.132	TF:M00803_1	tf	3	Factor: E2F; motif: GGCGSG; match class: 1	2	ENSGALG00000000003,ENSGALG00000000033,ENSGALG00000000230,ENSGALG00000000231,ENSGALG00000000271,ENSGALG00000000275,ENSGALG00000000367,ENSGALG00000000372,ENSGALG00000000374,ENSGALG00000000486,ENSGALG00000000510,ENSGALG00000000523,ENSGALG00000000568,ENSGALG00000000573,ENSGALG00000000577,ENSGALG00000000579,ENSGALG00000000604,ENSGALG00000000613,ENSGALG00000000637,ENSGALG00000000672,ENSGALG00000000719,…
1	!	0.0286	942	1442	142	0.098	0.151	TF:M00940_0	tf	5	Factor: E2F-1; motif: NTTTCGCGCS; match class: 0	1	ENSGALG00000000104,ENSGALG00000000231,ENSGALG00000000372,ENSGALG00000000880,ENSGALG00000000962,ENSGALG00000001126,ENSGALG00000001435,ENSGALG00000001596,ENSGALG00000001921,ENSGALG00000001942,ENSGALG00000002076,ENSGALG00000002279,ENSGALG00000002340,ENSGALG00000002372,ENSGALG00000002478,ENSGALG00000002679,ENSGALG00000002843,ENSGALG00000003114,ENSGALG00000003158,ENSGALG00000003247,ENSGALG00000003307,…
1	!	0.038	4275	1442	540	0.374	0.126	TF:M00430_0	tf	16	Factor: E2F-1; motif: NTTSGCGG; match class: 0	1	ENSGALG00000000104,ENSGALG00000000196,ENSGALG00000000230,ENSGALG00000000231,ENSGALG00000000271,ENSGALG00000000364,ENSGALG00000000371,ENSGALG00000000397,ENSGALG00000000447,ENSGALG00000000464,ENSGALG00000000523,ENSGALG00000000579,ENSGALG00000000604,ENSGALG00000000611,ENSGALG00000000613,ENSGALG00000000719,ENSGALG00000000791,ENSGALG00000000804,ENSGALG00000000823,ENSGALG00000000834,ENSGALG00000000868,…
1	!	0.000437	693	1442	118	0.082	0.17	TF:M02044_0	tf	15	Factor: YY1; motif: GCCGCCATTTTG; match class: 0	1	ENSGALG00000000033,ENSGALG00000000823,ENSGALG00000000868,ENSGALG00000000881,ENSGALG00000001043,ENSGALG00000001184,ENSGALG00000001607,ENSGALG00000001672,ENSGALG00000001803,ENSGALG00000001859,ENSGALG00000001872,ENSGALG00000001918,ENSGALG00000001921,ENSGALG00000002304,ENSGALG00000003158,ENSGALG00000003189,ENSGALG00000003247,ENSGALG00000003329,ENSGALG00000003383,ENSGALG00000003434,ENSGALG00000003492,…
1	!	0.00363	9036	1442	1077	0.747	0.119	TF:M00008_0	tf	7	Factor: Sp1; motif: GGGGCGGGGT; match class: 0	1	ENSGALG00000000003,ENSGALG00000000104,ENSGALG00000000132,ENSGALG00000000142,ENSGALG00000000226,ENSGALG00000000230,ENSGALG00000000231,ENSGALG00000000271,ENSGALG00000000275,ENSGALG00000000364,ENSGALG00000000371,ENSGALG00000000372,ENSGALG00000000374,ENSGALG00000000396,ENSGALG00000000397,ENSGALG00000000399,ENSGALG00000000464,ENSGALG00000000486,ENSGALG00000000510,ENSGALG00000000523,ENSGALG00000000557,…
1	!	0.000319	5761	1442	728	0.505	0.126	TF:M00008_1	tf	7	Factor: Sp1; motif: GGGGCGGGGT; match class: 1	2	ENSGALG00000000104,ENSGALG00000000142,ENSGALG00000000230,ENSGALG00000000231,ENSGALG00000000275,ENSGALG00000000372,ENSGALG00000000374,ENSGALG00000000396,ENSGALG00000000510,ENSGALG00000000523,ENSGALG00000000557,ENSGALG00000000568,ENSGALG00000000579,ENSGALG00000000611,ENSGALG00000000613,ENSGALG00000000637,ENSGALG00000000672,ENSGALG00000000726,ENSGALG00000000791,ENSGALG00000000823,ENSGALG00000000868,…
1	!	0.0013	2483	1442	342	0.237	0.138	TF:M00431_0	tf	13	Factor: E2F-1; motif: TTTSGCGS; match class: 0	1	ENSGALG00000000231,ENSGALG00000000275,ENSGALG00000000577,ENSGALG00000000579,ENSGALG00000000637,ENSGALG00000000719,ENSGALG00000000804,ENSGALG00000000834,ENSGALG00000000880,ENSGALG00000000903,ENSGALG00000000907,ENSGALG00000000962,ENSGALG00000000966,ENSGALG00000001126,ENSGALG00000001161,ENSGALG00000001223,ENSGALG00000001532,ENSGALG00000001612,ENSGALG00000001618,ENSGALG00000001859,ENSGALG00000001872,…
1	!	0.00045	3316	1442	445	0.309	0.134	TF:M00025_1	tf	20	Factor: Elk-1; motif: NNNNCCGGAARTNN; match class: 1	1	ENSGALG00000000104,ENSGALG00000000196,ENSGALG00000000226,ENSGALG00000000271,ENSGALG00000000275,ENSGALG00000000371,ENSGALG00000000374,ENSGALG00000000396,ENSGALG00000000447,ENSGALG00000000579,ENSGALG00000000604,ENSGALG00000000637,ENSGALG00000000726,ENSGALG00000000766,ENSGALG00000000791,ENSGALG00000000804,ENSGALG00000000868,ENSGALG00000000890,ENSGALG00000000962,ENSGALG00000000982,ENSGALG00000001013,…
1	!	1.69e-09	7223	1442	926	0.642	0.128	TF:M00932_0	tf	14	Factor: Sp1; motif: NNGGGGCGGGGNN; match class: 0	1	ENSGALG00000000003,ENSGALG00000000104,ENSGALG00000000142,ENSGALG00000000226,ENSGALG00000000231,ENSGALG00000000271,ENSGALG00000000275,ENSGALG00000000364,ENSGALG00000000367,ENSGALG00000000372,ENSGALG00000000374,ENSGALG00000000396,ENSGALG00000000399,ENSGALG00000000486,ENSGALG00000000510,ENSGALG00000000523,ENSGALG00000000557,ENSGALG00000000568,ENSGALG00000000573,ENSGALG00000000577,ENSGALG00000000579,…
1	!	0.045	4125	1442	522	0.362	0.127	TF:M00932_1	tf	14	Factor: Sp1; motif: NNGGGGCGGGGNN; match class: 1	2	ENSGALG00000000104,ENSGALG00000000226,ENSGALG00000000231,ENSGALG00000000275,ENSGALG00000000364,ENSGALG00000000372,ENSGALG00000000396,ENSGALG00000000510,ENSGALG00000000523,ENSGALG00000000557,ENSGALG00000000568,ENSGALG00000000573,ENSGALG00000000579,ENSGALG00000000613,ENSGALG00000000637,ENSGALG00000000766,ENSGALG00000000791,ENSGALG00000000823,ENSGALG00000000868,ENSGALG00000000890,ENSGALG00000000894,…
1	!	1.27e-07	10488	1442	1253	0.869	0.119	TF:M00986_0	tf	19	Factor: Churchill; motif: CGGGNN; match class: 0	1	ENSGALG00000000003,ENSGALG00000000104,ENSGALG00000000132,ENSGALG00000000142,ENSGALG00000000196,ENSGALG00000000209,ENSGALG00000000217,ENSGALG00000000226,ENSGALG00000000230,ENSGALG00000000231,ENSGALG00000000271,ENSGALG00000000275,ENSGALG00000000364,ENSGALG00000000367,ENSGALG00000000371,ENSGALG00000000372,ENSGALG00000000374,ENSGALG00000000397,ENSGALG00000000399,ENSGALG00000000447,ENSGALG00000000464,…
1	!	1.45e-06	8503	1442	1045	0.725	0.123	TF:M00986_1	tf	19	Factor: Churchill; motif: CGGGNN; match class: 1	2	ENSGALG00000000003,ENSGALG00000000104,ENSGALG00000000142,ENSGALG00000000209,ENSGALG00000000217,ENSGALG00000000226,ENSGALG00000000230,ENSGALG00000000231,ENSGALG00000000271,ENSGALG00000000275,ENSGALG00000000364,ENSGALG00000000367,ENSGALG00000000371,ENSGALG00000000372,ENSGALG00000000374,ENSGALG00000000397,ENSGALG00000000447,ENSGALG00000000464,ENSGALG00000000486,ENSGALG00000000510,ENSGALG00000000523,…
1	!	1.88e-05	1514	1442	233	0.162	0.154	TF:M00920_0	tf	1	Factor: E2F; motif: NKCGCGCSAAAN; match class: 0	1	ENSGALG00000000231,ENSGALG00000000371,ENSGALG00000000577,ENSGALG00000000613,ENSGALG00000000719,ENSGALG00000000880,ENSGALG00000000962,ENSGALG00000000966,ENSGALG00000001017,ENSGALG00000001126,ENSGALG00000001223,ENSGALG00000001422,ENSGALG00000001490,ENSGALG00000001912,ENSGALG00000001942,ENSGALG00000002123,ENSGALG00000002130,ENSGALG00000002478,ENSGALG00000002484,ENSGALG00000002679,ENSGALG00000003024,…
1	!	6.89e-14	8302	1442	1063	0.737	0.128	TF:M00196_0	tf	2	Factor: Sp1; motif: NGGGGGCGGGGYN; match class: 0	1	ENSGALG00000000003,ENSGALG00000000033,ENSGALG00000000104,ENSGALG00000000142,ENSGALG00000000217,ENSGALG00000000226,ENSGALG00000000231,ENSGALG00000000271,ENSGALG00000000275,ENSGALG00000000364,ENSGALG00000000372,ENSGALG00000000374,ENSGALG00000000396,ENSGALG00000000399,ENSGALG00000000447,ENSGALG00000000486,ENSGALG00000000510,ENSGALG00000000523,ENSGALG00000000557,ENSGALG00000000568,ENSGALG00000000573,…
1	!	1.73e-07	5735	1442	749	0.519	0.131	TF:M00196_1	tf	2	Factor: Sp1; motif: NGGGGGCGGGGYN; match class: 1	2	ENSGALG00000000104,ENSGALG00000000226,ENSGALG00000000231,ENSGALG00000000271,ENSGALG00000000275,ENSGALG00000000372,ENSGALG00000000396,ENSGALG00000000486,ENSGALG00000000510,ENSGALG00000000523,ENSGALG00000000573,ENSGALG00000000577,ENSGALG00000000579,ENSGALG00000000613,ENSGALG00000000637,ENSGALG00000000703,ENSGALG00000000719,ENSGALG00000000766,ENSGALG00000000791,ENSGALG00000000823,ENSGALG00000000868,…
1	!	0.0239	9593	1442	1129	0.783	0.118	TF:M01250_0	tf	22	Factor: E2F-1; motif: CGTTTCNN; match class: 0	1	ENSGALG00000000003,ENSGALG00000000104,ENSGALG00000000132,ENSGALG00000000142,ENSGALG00000000196,ENSGALG00000000209,ENSGALG00000000226,ENSGALG00000000230,ENSGALG00000000231,ENSGALG00000000271,ENSGALG00000000275,ENSGALG00000000367,ENSGALG00000000372,ENSGALG00000000374,ENSGALG00000000397,ENSGALG00000000399,ENSGALG00000000463,ENSGALG00000000464,ENSGALG00000000486,ENSGALG00000000510,ENSGALG00000000523,…
#INFO:	Effective domain size for GO: 13614, threshold 1.8e-05
#INFO:	Effective domain size for KEGG: 3921, threshold 0.000956
#INFO:	Effective domain size for TF: 12933, threshold 0.000141

## Sheet: B
#	signf	p-value	T	Q	Q&T	Q&T/Q	Q&T/T	term ID	t type	t group	t name	t depth	Q&T list
#
1	!	0.000605	3094	261	95	0.364	0.031	GO:0044710	BP	2	single-organism metabolic process	1	ENSGALG00000000146,ENSGALG00000000285,ENSGALG00000000324,ENSGALG00000000564,ENSGALG00000000811,ENSGALG00000000843,ENSGALG00000000870,ENSGALG00000000991,ENSGALG00000001032,ENSGALG00000001399,ENSGALG00000001857,ENSGALG00000001895,ENSGALG00000002492,ENSGALG00000002501,ENSGALG00000002747,ENSGALG00000003362,ENSGALG00000003475,ENSGALG00000003563,ENSGALG00000003909,ENSGALG00000004106,ENSGALG00000004208,…
1	!	0.0083	873	261	37	0.142	0.042	GO:0044711	BP	2	single-organism biosynthetic process	2	ENSGALG00000000285,ENSGALG00000000324,ENSGALG00000000870,ENSGALG00000001857,ENSGALG00000001895,ENSGALG00000002747,ENSGALG00000003362,ENSGALG00000003475,ENSGALG00000003909,ENSGALG00000004106,ENSGALG00000004208,ENSGALG00000004956,ENSGALG00000005261,ENSGALG00000005309,ENSGALG00000005647,ENSGALG00000005694,ENSGALG00000006098,ENSGALG00000006198,ENSGALG00000006408,ENSGALG00000007300,ENSGALG00000007822,…
1	!	0.00536	491	261	26	0.1	0.053	GO:0031975	CC	1	envelope	1	ENSGALG00000000086,ENSGALG00000001240,ENSGALG00000004063,ENSGALG00000004106,ENSGALG00000004468,ENSGALG00000004749,ENSGALG00000004777,ENSGALG00000005163,ENSGALG00000005647,ENSGALG00000006211,ENSGALG00000006489,ENSGALG00000006496,ENSGALG00000006736,ENSGALG00000006947,ENSGALG00000007077,ENSGALG00000007728,ENSGALG00000008084,ENSGALG00000009835,ENSGALG00000010766,ENSGALG00000011966,ENSGALG00000014433,…
1	!	0.0366	7032	261	168	0.644	0.024	GO:0043227	CC	1	membrane-bounded organelle	1	ENSGALG00000000075,ENSGALG00000000086,ENSGALG00000000285,ENSGALG00000000318,ENSGALG00000000324,ENSGALG00000000564,ENSGALG00000000608,ENSGALG00000000764,ENSGALG00000000811,ENSGALG00000000843,ENSGALG00000000856,ENSGALG00000000870,ENSGALG00000000921,ENSGALG00000000953,ENSGALG00000000991,ENSGALG00000001032,ENSGALG00000001103,ENSGALG00000001240,ENSGALG00000001262,ENSGALG00000001399,ENSGALG00000001405,…
1	!	5.92e-05	2150	261	76	0.291	0.035	GO:0031982	CC	1	vesicle	2	ENSGALG00000000075,ENSGALG00000000318,ENSGALG00000000608,ENSGALG00000000811,ENSGALG00000000921,ENSGALG00000001032,ENSGALG00000001103,ENSGALG00000001240,ENSGALG00000001262,ENSGALG00000001405,ENSGALG00000001713,ENSGALG00000002389,ENSGALG00000002647,ENSGALG00000002747,ENSGALG00000003265,ENSGALG00000003475,ENSGALG00000003909,ENSGALG00000004085,ENSGALG00000004259,ENSGALG00000004431,ENSGALG00000004671,…
1	!	0.0169	8168	261	190	0.728	0.023	GO:0005622	CC	1	intracellular	1	ENSGALG00000000075,ENSGALG00000000086,ENSGALG00000000285,ENSGALG00000000318,ENSGALG00000000324,ENSGALG00000000564,ENSGALG00000000608,ENSGALG00000000764,ENSGALG00000000811,ENSGALG00000000843,ENSGALG00000000856,ENSGALG00000000857,ENSGALG00000000870,ENSGALG00000000902,ENSGALG00000000921,ENSGALG00000000953,ENSGALG00000000991,ENSGALG00000000993,ENSGALG00000001032,ENSGALG00000001103,ENSGALG00000001240,…
1	!	0.0128	7918	261	186	0.713	0.023	GO:0044424	CC	1	intracellular part	2	ENSGALG00000000075,ENSGALG00000000086,ENSGALG00000000285,ENSGALG00000000318,ENSGALG00000000324,ENSGALG00000000564,ENSGALG00000000608,ENSGALG00000000764,ENSGALG00000000811,ENSGALG00000000843,ENSGALG00000000856,ENSGALG00000000857,ENSGALG00000000870,ENSGALG00000000902,ENSGALG00000000921,ENSGALG00000000953,ENSGALG00000000991,ENSGALG00000000993,ENSGALG00000001032,ENSGALG00000001103,ENSGALG00000001240,…
1	!	1.05e-05	5686	261	155	0.594	0.027	GO:0005737	CC	1	cytoplasm	3	ENSGALG00000000075,ENSGALG00000000086,ENSGALG00000000285,ENSGALG00000000318,ENSGALG00000000324,ENSGALG00000000564,ENSGALG00000000608,ENSGALG00000000764,ENSGALG00000000811,ENSGALG00000000856,ENSGALG00000000857,ENSGALG00000000870,ENSGALG00000000902,ENSGALG00000000921,ENSGALG00000000993,ENSGALG00000001032,ENSGALG00000001103,ENSGALG00000001240,ENSGALG00000001262,ENSGALG00000001399,ENSGALG00000001405,…
1	!	0.000147	3867	261	114	0.437	0.029	GO:0044444	CC	1	cytoplasmic part	4	ENSGALG00000000075,ENSGALG00000000086,ENSGALG00000000285,ENSGALG00000000324,ENSGALG00000000564,ENSGALG00000000608,ENSGALG00000000764,ENSGALG00000000811,ENSGALG00000000856,ENSGALG00000000870,ENSGALG00000000902,ENSGALG00000000993,ENSGALG00000001032,ENSGALG00000001240,ENSGALG00000001262,ENSGALG00000001713,ENSGALG00000002495,ENSGALG00000002647,ENSGALG00000002747,ENSGALG00000003146,ENSGALG00000003549,…
1	!	0.00041	1045	261	45	0.172	0.043	GO:0005739	CC	1	mitochondrion	5	ENSGALG00000000086,ENSGALG00000000870,ENSGALG00000001240,ENSGALG00000001262,ENSGALG00000002495,ENSGALG00000002747,ENSGALG00000003549,ENSGALG00000004063,ENSGALG00000004208,ENSGALG00000004468,ENSGALG00000004749,ENSGALG00000004777,ENSGALG00000004869,ENSGALG00000005139,ENSGALG00000005163,ENSGALG00000005647,ENSGALG00000005694,ENSGALG00000006211,ENSGALG00000006489,ENSGALG00000006947,ENSGALG00000007077,…
1	!	0.00497	489	261	26	0.1	0.053	GO:0031967	CC	1	organelle envelope	1	ENSGALG00000000086,ENSGALG00000001240,ENSGALG00000004063,ENSGALG00000004106,ENSGALG00000004468,ENSGALG00000004749,ENSGALG00000004777,ENSGALG00000005163,ENSGALG00000005647,ENSGALG00000006211,ENSGALG00000006489,ENSGALG00000006496,ENSGALG00000006736,ENSGALG00000006947,ENSGALG00000007077,ENSGALG00000007728,ENSGALG00000008084,ENSGALG00000009835,ENSGALG00000010766,ENSGALG00000011966,ENSGALG00000014433,…
1	!	0.00513	370	261	22	0.084	0.059	GO:0044429	CC	1	mitochondrial part	1	ENSGALG00000000086,ENSGALG00000001240,ENSGALG00000004063,ENSGALG00000004468,ENSGALG00000004749,ENSGALG00000004777,ENSGALG00000005163,ENSGALG00000005647,ENSGALG00000006211,ENSGALG00000006489,ENSGALG00000006947,ENSGALG00000007077,ENSGALG00000007728,ENSGALG00000007822,ENSGALG00000008084,ENSGALG00000010766,ENSGALG00000011079,ENSGALG00000018360,ENSGALG00000018361,ENSGALG00000018368,ENSGALG00000027904,…
1	!	0.00171	292	261	20	0.077	0.068	GO:0005740	CC	1	mitochondrial envelope	2	ENSGALG00000000086,ENSGALG00000001240,ENSGALG00000004063,ENSGALG00000004468,ENSGALG00000004749,ENSGALG00000004777,ENSGALG00000005163,ENSGALG00000005647,ENSGALG00000006211,ENSGALG00000006489,ENSGALG00000006947,ENSGALG00000007077,ENSGALG00000007728,ENSGALG00000008084,ENSGALG00000010766,ENSGALG00000018360,ENSGALG00000018361,ENSGALG00000018368,ENSGALG00000027904,ENSGALG00000028537
1	!	1.84e-05	1777	261	68	0.261	0.038	GO:0043230	CC	1	extracellular organelle	1	ENSGALG00000000075,ENSGALG00000000318,ENSGALG00000000608,ENSGALG00000000811,ENSGALG00000000921,ENSGALG00000001032,ENSGALG00000001103,ENSGALG00000001240,ENSGALG00000001262,ENSGALG00000001405,ENSGALG00000001713,ENSGALG00000002389,ENSGALG00000002647,ENSGALG00000002747,ENSGALG00000003265,ENSGALG00000003475,ENSGALG00000004259,ENSGALG00000004431,ENSGALG00000004693,ENSGALG00000004956,ENSGALG00000005108,…
1	!	1.8e-05	1776	261	68	0.261	0.038	GO:1903561	CC	1	extracellular vesicle	2	ENSGALG00000000075,ENSGALG00000000318,ENSGALG00000000608,ENSGALG00000000811,ENSGALG00000000921,ENSGALG00000001032,ENSGALG00000001103,ENSGALG00000001240,ENSGALG00000001262,ENSGALG00000001405,ENSGALG00000001713,ENSGALG00000002389,ENSGALG00000002647,ENSGALG00000002747,ENSGALG00000003265,ENSGALG00000003475,ENSGALG00000004259,ENSGALG00000004431,ENSGALG00000004693,ENSGALG00000004956,ENSGALG00000005108,…
1	!	1.46e-05	1767	261	68	0.261	0.038	GO:0070062	CC	1	extracellular exosome	3	ENSGALG00000000075,ENSGALG00000000318,ENSGALG00000000608,ENSGALG00000000811,ENSGALG00000000921,ENSGALG00000001032,ENSGALG00000001103,ENSGALG00000001240,ENSGALG00000001262,ENSGALG00000001405,ENSGALG00000001713,ENSGALG00000002389,ENSGALG00000002647,ENSGALG00000002747,ENSGALG00000003265,ENSGALG00000003475,ENSGALG00000004259,ENSGALG00000004431,ENSGALG00000004693,ENSGALG00000004956,ENSGALG00000005108,…
1	!	0.00763	267	261	18	0.069	0.067	GO:0042175	CC	1	nuclear outer membrane-endoplasmic reticulum membrane network	1	ENSGALG00000000285,ENSGALG00000000324,ENSGALG00000000764,ENSGALG00000003909,ENSGALG00000004106,ENSGALG00000006408,ENSGALG00000008010,ENSGALG00000008320,ENSGALG00000010482,ENSGALG00000011916,ENSGALG00000011937,ENSGALG00000013369,ENSGALG00000014433,ENSGALG00000016559,ENSGALG00000016894,ENSGALG00000019036,ENSGALG00000027199,ENSGALG00000027678
1	!	6.22e-06	1145	261	52	0.199	0.045	GO:0031090	CC	1	organelle membrane	1	ENSGALG00000000086,ENSGALG00000000285,ENSGALG00000000324,ENSGALG00000000764,ENSGALG00000001240,ENSGALG00000003219,ENSGALG00000003909,ENSGALG00000004063,ENSGALG00000004085,ENSGALG00000004106,ENSGALG00000004468,ENSGALG00000004749,ENSGALG00000004777,ENSGALG00000004956,ENSGALG00000005108,ENSGALG00000005139,ENSGALG00000005163,ENSGALG00000005647,ENSGALG00000005902,ENSGALG00000006211,ENSGALG00000006408,…
1	!	0.0175	795	261	34	0.13	0.043	GO:0098588	CC	1	bounding membrane of organelle	2	ENSGALG00000000285,ENSGALG00000000324,ENSGALG00000000764,ENSGALG00000003219,ENSGALG00000003909,ENSGALG00000004085,ENSGALG00000004106,ENSGALG00000004468,ENSGALG00000004777,ENSGALG00000004956,ENSGALG00000005108,ENSGALG00000005139,ENSGALG00000005163,ENSGALG00000005647,ENSGALG00000005902,ENSGALG00000006211,ENSGALG00000006408,ENSGALG00000008010,ENSGALG00000008320,ENSGALG00000009396,ENSGALG00000010183,…
1	!	0.0202	259	261	17	0.065	0.066	GO:0005789	CC	1	endoplasmic reticulum membrane	3	ENSGALG00000000285,ENSGALG00000000324,ENSGALG00000000764,ENSGALG00000003909,ENSGALG00000006408,ENSGALG00000008010,ENSGALG00000008320,ENSGALG00000010482,ENSGALG00000011916,ENSGALG00000011937,ENSGALG00000013369,ENSGALG00000014433,ENSGALG00000016559,ENSGALG00000016894,ENSGALG00000019036,ENSGALG00000027199,ENSGALG00000027678
1	!	0.000661	275	261	20	0.077	0.073	GO:0031966	CC	1	mitochondrial membrane	2	ENSGALG00000000086,ENSGALG00000001240,ENSGALG00000004063,ENSGALG00000004468,ENSGALG00000004749,ENSGALG00000004777,ENSGALG00000005163,ENSGALG00000005647,ENSGALG00000006211,ENSGALG00000006489,ENSGALG00000006947,ENSGALG00000007077,ENSGALG00000007728,ENSGALG00000008084,ENSGALG00000010766,ENSGALG00000018360,ENSGALG00000018361,ENSGALG00000018368,ENSGALG00000027904,ENSGALG00000028537
1	!	0.0235	209	261	15	0.057	0.072	GO:0005743	CC	1	mitochondrial inner membrane	3	ENSGALG00000000086,ENSGALG00000001240,ENSGALG00000004749,ENSGALG00000005163,ENSGALG00000005647,ENSGALG00000006489,ENSGALG00000006947,ENSGALG00000007077,ENSGALG00000007728,ENSGALG00000008084,ENSGALG00000018360,ENSGALG00000018361,ENSGALG00000018368,ENSGALG00000027904,ENSGALG00000028537
1	!	0.00407	676	261	32	0.123	0.047	GO:0098796	CC	3	membrane protein complex	1	ENSGALG00000000086,ENSGALG00000000608,ENSGALG00000000921,ENSGALG00000002389,ENSGALG00000003909,ENSGALG00000005139,ENSGALG00000005902,ENSGALG00000006172,ENSGALG00000006351,ENSGALG00000006489,ENSGALG00000007015,ENSGALG00000007932,ENSGALG00000008084,ENSGALG00000008407,ENSGALG00000008952,ENSGALG00000010482,ENSGALG00000011916,ENSGALG00000012428,ENSGALG00000013036,ENSGALG00000013621,ENSGALG00000015012,…
1	!	0.0495	4	67	3	0.045	0.75	HP:0003641	hp	4	Hemoglobinuria	1	ENSGALG00000003909,ENSGALG00000006340,ENSGALG00000016559
1	!	0.0203	16	67	5	0.075	0.312	HP:0003737	hp	6	Mitochondrial myopathy	1	ENSGALG00000004208,ENSGALG00000004869,ENSGALG00000005261,ENSGALG00000018361,ENSGALG00000018368
1	!	0.00246	16	112	5	0.045	0.312	KEGG:00100	keg	7	Steroid biosynthesis	1	ENSGALG00000004106,ENSGALG00000006198,ENSGALG00000016331,ENSGALG00000016665,ENSGALG00000026871
1	!	0.0256	432	227	20	0.088	0.046	MI:mmu-miR-693-3p	mi	5	MI:mmu-miR-693-3p	1	ENSGALG00000000764,ENSGALG00000000856,ENSGALG00000002501,ENSGALG00000003549,ENSGALG00000003563,ENSGALG00000003690,ENSGALG00000004085,ENSGALG00000004693,ENSGALG00000004700,ENSGALG00000004749,ENSGALG00000004866,ENSGALG00000005694,ENSGALG00000005902,ENSGALG00000006736,ENSGALG00000008952,ENSGALG00000009936,ENSGALG00000011068,ENSGALG00000011505,ENSGALG00000020879,ENSGALG00000023135
1	!	0.0354	7069	236	157	0.665	0.022	TF:M00803_1	tf	8	Factor: E2F; motif: GGCGSG; match class: 1	1	ENSGALG00000000086,ENSGALG00000000285,ENSGALG00000000318,ENSGALG00000000324,ENSGALG00000000564,ENSGALG00000000695,ENSGALG00000000764,ENSGALG00000000811,ENSGALG00000000856,ENSGALG00000000857,ENSGALG00000000870,ENSGALG00000000953,ENSGALG00000000993,ENSGALG00000001032,ENSGALG00000001103,ENSGALG00000001104,ENSGALG00000001240,ENSGALG00000001262,ENSGALG00000001433,ENSGALG00000001651,ENSGALG00000001713,…
#INFO:	Effective domain size for GO: 13614, threshold 2.6e-05
#INFO:	Effective domain size for HP: 3009, threshold 4.2e-05
#INFO:	Effective domain size for KEGG: 3921, threshold 0.0012
#INFO:	Effective domain size for MI: 12602, threshold 0.000209
#INFO:	Effective domain size for TF: 12933, threshold 0.000171

## Sheet: C
#	signf	p-value	T	Q	Q&T	Q&T/Q	Q&T/T	term ID	t type	t group	t name	t depth	Q&T list
#
1	!	0.00476	15	1316	9	0.007	0.6	GO:0007520	BP	56	myoblast fusion	1	ENSGALG00000000939,ENSGALG00000006216,ENSGALG00000006313,ENSGALG00000007963,ENSGALG00000008351,ENSGALG00000009360,ENSGALG00000013457,ENSGALG00000016176,ENSGALG00000019759
1	!	2.18e-05	171	1316	42	0.032	0.246	GO:0003012	BP	23	muscle system process	1	ENSGALG00000000313,ENSGALG00000000585,ENSGALG00000000730,ENSGALG00000001021,ENSGALG00000001459,ENSGALG00000001573,ENSGALG00000002540,ENSGALG00000002907,ENSGALG00000003521,ENSGALG00000003901,ENSGALG00000004044,ENSGALG00000004357,ENSGALG00000004582,ENSGALG00000004735,ENSGALG00000005088,ENSGALG00000005448,ENSGALG00000006216,ENSGALG00000006572,ENSGALG00000006591,ENSGALG00000006835,ENSGALG00000006908,…
1	!	0.00023	140	1316	35	0.027	0.25	GO:0006936	BP	23	muscle contraction	2	ENSGALG00000000585,ENSGALG00000000730,ENSGALG00000001021,ENSGALG00000001459,ENSGALG00000001573,ENSGALG00000002540,ENSGALG00000002907,ENSGALG00000003521,ENSGALG00000003901,ENSGALG00000004044,ENSGALG00000004357,ENSGALG00000004582,ENSGALG00000004735,ENSGALG00000005448,ENSGALG00000006572,ENSGALG00000006591,ENSGALG00000006835,ENSGALG00000006908,ENSGALG00000008351,ENSGALG00000008805,ENSGALG00000009393,…
1	!	0.00145	355	1316	64	0.049	0.18	GO:0009611	BP	3	response to wounding	1	ENSGALG00000001001,ENSGALG00000001177,ENSGALG00000001267,ENSGALG00000001573,ENSGALG00000001926,ENSGALG00000002022,ENSGALG00000002546,ENSGALG00000003282,ENSGALG00000003578,ENSGALG00000003689,ENSGALG00000003770,ENSGALG00000003932,ENSGALG00000004419,ENSGALG00000005547,ENSGALG00000005728,ENSGALG00000005736,ENSGALG00000006216,ENSGALG00000006793,ENSGALG00000006802,ENSGALG00000007113,ENSGALG00000007162,…
1	!	0.00517	206	1316	42	0.032	0.204	GO:0042060	BP	3	wound healing	2	ENSGALG00000001177,ENSGALG00000001573,ENSGALG00000001926,ENSGALG00000002022,ENSGALG00000002546,ENSGALG00000003578,ENSGALG00000003689,ENSGALG00000003770,ENSGALG00000003932,ENSGALG00000005736,ENSGALG00000006216,ENSGALG00000008351,ENSGALG00000008513,ENSGALG00000008631,ENSGALG00000008661,ENSGALG00000009050,ENSGALG00000009058,ENSGALG00000009240,ENSGALG00000009393,ENSGALG00000009477,ENSGALG00000009626,…
1	!	0.0328	1048	1316	142	0.108	0.135	GO:0009888	BP	48	tissue development	1	ENSGALG00000000313,ENSGALG00000000897,ENSGALG00000000939,ENSGALG00000001021,ENSGALG00000001071,ENSGALG00000001079,ENSGALG00000001177,ENSGALG00000001197,ENSGALG00000001208,ENSGALG00000001267,ENSGALG00000001459,ENSGALG00000001592,ENSGALG00000001600,ENSGALG00000002022,ENSGALG00000002509,ENSGALG00000002546,ENSGALG00000002831,ENSGALG00000002909,ENSGALG00000002986,ENSGALG00000003059,ENSGALG00000003282,…
1	!	0.00286	1380	1316	185	0.141	0.134	GO:0032879	BP	41	regulation of localization	1	ENSGALG00000000208,ENSGALG00000000353,ENSGALG00000000400,ENSGALG00000000427,ENSGALG00000000699,ENSGALG00000000730,ENSGALG00000000812,ENSGALG00000000874,ENSGALG00000001000,ENSGALG00000001058,ENSGALG00000001079,ENSGALG00000001177,ENSGALG00000001208,ENSGALG00000001267,ENSGALG00000001434,ENSGALG00000001459,ENSGALG00000001474,ENSGALG00000001573,ENSGALG00000001600,ENSGALG00000001688,ENSGALG00000001840,…
1	!	0.00379	275	1316	52	0.04	0.189	GO:0032787	BP	27	monocarboxylic acid metabolic process	1	ENSGALG00000001749,ENSGALG00000002159,ENSGALG00000002683,ENSGALG00000002899,ENSGALG00000003155,ENSGALG00000003326,ENSGALG00000003579,ENSGALG00000003972,ENSGALG00000004270,ENSGALG00000004325,ENSGALG00000005072,ENSGALG00000005439,ENSGALG00000005599,ENSGALG00000005860,ENSGALG00000006223,ENSGALG00000006352,ENSGALG00000007127,ENSGALG00000007233,ENSGALG00000007832,ENSGALG00000008105,ENSGALG00000008178,…
1	!	0.0143	730	1316	107	0.081	0.147	GO:0006629	BP	27	lipid metabolic process	1	ENSGALG00000000366,ENSGALG00000000771,ENSGALG00000000984,ENSGALG00000001227,ENSGALG00000001573,ENSGALG00000001592,ENSGALG00000001606,ENSGALG00000001749,ENSGALG00000001840,ENSGALG00000002159,ENSGALG00000002283,ENSGALG00000002557,ENSGALG00000002683,ENSGALG00000002899,ENSGALG00000003018,ENSGALG00000003282,ENSGALG00000003326,ENSGALG00000003362,ENSGALG00000003428,ENSGALG00000003665,ENSGALG00000003841,…
1	!	0.0396	545	1316	83	0.063	0.152	GO:0044255	BP	27	cellular lipid metabolic process	2	ENSGALG00000000366,ENSGALG00000000771,ENSGALG00000000984,ENSGALG00000001227,ENSGALG00000001573,ENSGALG00000001592,ENSGALG00000001606,ENSGALG00000001749,ENSGALG00000001840,ENSGALG00000002159,ENSGALG00000002283,ENSGALG00000002683,ENSGALG00000002899,ENSGALG00000003018,ENSGALG00000003428,ENSGALG00000003665,ENSGALG00000003841,ENSGALG00000003972,ENSGALG00000004205,ENSGALG00000004270,ENSGALG00000004775,…
1	!	0.00259	167	1316	37	0.028	0.222	GO:0006631	BP	27	fatty acid metabolic process	3	ENSGALG00000001749,ENSGALG00000002159,ENSGALG00000002683,ENSGALG00000002899,ENSGALG00000003972,ENSGALG00000005072,ENSGALG00000005439,ENSGALG00000005860,ENSGALG00000006223,ENSGALG00000006352,ENSGALG00000007127,ENSGALG00000007832,ENSGALG00000008105,ENSGALG00000008178,ENSGALG00000008659,ENSGALG00000009393,ENSGALG00000009560,ENSGALG00000010402,ENSGALG00000010628,ENSGALG00000010769,ENSGALG00000010911,…
1	!	0.00238	645	1316	100	0.076	0.155	GO:0055114	BP	42	oxidation-reduction process	1	ENSGALG00000000353,ENSGALG00000000427,ENSGALG00000000802,ENSGALG00000001004,ENSGALG00000001189,ENSGALG00000001791,ENSGALG00000002159,ENSGALG00000002358,ENSGALG00000002683,ENSGALG00000002896,ENSGALG00000003109,ENSGALG00000003323,ENSGALG00000003557,ENSGALG00000003579,ENSGALG00000003687,ENSGALG00000003972,ENSGALG00000004009,ENSGALG00000004270,ENSGALG00000004325,ENSGALG00000004436,ENSGALG00000004521,…
1	!	6.09e-05	341	1316	66	0.05	0.194	GO:0061061	BP	4	muscle structure development	1	ENSGALG00000000313,ENSGALG00000000939,ENSGALG00000001021,ENSGALG00000001071,ENSGALG00000001197,ENSGALG00000001208,ENSGALG00000001229,ENSGALG00000001459,ENSGALG00000001977,ENSGALG00000003059,ENSGALG00000003521,ENSGALG00000004044,ENSGALG00000004334,ENSGALG00000004582,ENSGALG00000005378,ENSGALG00000005448,ENSGALG00000005538,ENSGALG00000005629,ENSGALG00000005728,ENSGALG00000005796,ENSGALG00000006216,…
1	!	0.00206	213	1316	44	0.033	0.207	GO:0042692	BP	4	muscle cell differentiation	1	ENSGALG00000000939,ENSGALG00000001021,ENSGALG00000001197,ENSGALG00000001229,ENSGALG00000001977,ENSGALG00000003521,ENSGALG00000004044,ENSGALG00000004334,ENSGALG00000004582,ENSGALG00000005538,ENSGALG00000005629,ENSGALG00000005728,ENSGALG00000005796,ENSGALG00000006216,ENSGALG00000006313,ENSGALG00000006520,ENSGALG00000007100,ENSGALG00000007874,ENSGALG00000007963,ENSGALG00000008351,ENSGALG00000008805,…
1	!	0.00023	140	1316	35	0.027	0.25	GO:0051146	BP	4	striated muscle cell differentiation	2	ENSGALG00000000939,ENSGALG00000001021,ENSGALG00000001197,ENSGALG00000001229,ENSGALG00000001977,ENSGALG00000003521,ENSGALG00000004044,ENSGALG00000004334,ENSGALG00000004582,ENSGALG00000005538,ENSGALG00000005629,ENSGALG00000005796,ENSGALG00000006216,ENSGALG00000006313,ENSGALG00000006520,ENSGALG00000007100,ENSGALG00000007963,ENSGALG00000008351,ENSGALG00000008805,ENSGALG00000008945,ENSGALG00000009050,…
1	!	0.0218	102	1316	25	0.019	0.245	GO:0031032	BP	4	actomyosin structure organization	1	ENSGALG00000001071,ENSGALG00000001977,ENSGALG00000002909,ENSGALG00000003428,ENSGALG00000003521,ENSGALG00000004044,ENSGALG00000004334,ENSGALG00000004582,ENSGALG00000005597,ENSGALG00000007100,ENSGALG00000007672,ENSGALG00000008351,ENSGALG00000008805,ENSGALG00000009050,ENSGALG00000010027,ENSGALG00000010867,ENSGALG00000011086,ENSGALG00000011209,ENSGALG00000011948,ENSGALG00000014463,ENSGALG00000015018,…
1	!	0.0235	90	1316	23	0.017	0.256	GO:0055001	BP	4	muscle cell development	1	ENSGALG00000001977,ENSGALG00000003521,ENSGALG00000004044,ENSGALG00000004334,ENSGALG00000004582,ENSGALG00000005538,ENSGALG00000006216,ENSGALG00000006520,ENSGALG00000007100,ENSGALG00000007963,ENSGALG00000008351,ENSGALG00000008805,ENSGALG00000008945,ENSGALG00000009050,ENSGALG00000010027,ENSGALG00000011086,ENSGALG00000011948,ENSGALG00000013968,ENSGALG00000014463,ENSGALG00000014699,ENSGALG00000015018,…
1	!	0.01	80	1316	22	0.017	0.275	GO:0055002	BP	4	striated muscle cell development	2	ENSGALG00000001977,ENSGALG00000003521,ENSGALG00000004044,ENSGALG00000004334,ENSGALG00000004582,ENSGALG00000005538,ENSGALG00000006216,ENSGALG00000006520,ENSGALG00000007100,ENSGALG00000007963,ENSGALG00000008351,ENSGALG00000008805,ENSGALG00000008945,ENSGALG00000009050,ENSGALG00000010027,ENSGALG00000011086,ENSGALG00000011948,ENSGALG00000013968,ENSGALG00000014463,ENSGALG00000015018,ENSGALG00000015410,…
1	!	0.000991	36	1316	15	0.011	0.417	GO:0030239	BP	4	myofibril assembly	3	ENSGALG00000001977,ENSGALG00000003521,ENSGALG00000004044,ENSGALG00000004334,ENSGALG00000004582,ENSGALG00000007100,ENSGALG00000008351,ENSGALG00000008805,ENSGALG00000009050,ENSGALG00000010027,ENSGALG00000011086,ENSGALG00000011948,ENSGALG00000014463,ENSGALG00000015018,ENSGALG00000018946
1	!	0.00464	1489	1316	196	0.149	0.132	GO:0051239	BP	57	regulation of multicellular organismal process	1	ENSGALG00000000208,ENSGALG00000000313,ENSGALG00000000427,ENSGALG00000000585,ENSGALG00000000769,ENSGALG00000000939,ENSGALG00000001021,ENSGALG00000001079,ENSGALG00000001177,ENSGALG00000001208,ENSGALG00000001227,ENSGALG00000001229,ENSGALG00000001267,ENSGALG00000001459,ENSGALG00000001479,ENSGALG00000001573,ENSGALG00000001600,ENSGALG00000001840,ENSGALG00000001926,ENSGALG00000001995,ENSGALG00000002021,…
1	!	0.0432	408	1316	66	0.05	0.162	GO:0016023	CC	21	cytoplasmic, membrane-bounded vesicle	1	ENSGALG00000000769,ENSGALG00000001474,ENSGALG00000001600,ENSGALG00000001688,ENSGALG00000002234,ENSGALG00000002326,ENSGALG00000002805,ENSGALG00000003052,ENSGALG00000003153,ENSGALG00000004052,ENSGALG00000004184,ENSGALG00000004603,ENSGALG00000004886,ENSGALG00000004917,ENSGALG00000004918,ENSGALG00000005176,ENSGALG00000005299,ENSGALG00000005692,ENSGALG00000005736,ENSGALG00000005869,ENSGALG00000006015,…
1	!	0.00256	43	1316	16	0.012	0.372	GO:0005581	CC	29	collagen trimer	1	ENSGALG00000002509,ENSGALG00000002546,ENSGALG00000003923,ENSGALG00000004771,ENSGALG00000006126,ENSGALG00000006758,ENSGALG00000006958,ENSGALG00000008323,ENSGALG00000009641,ENSGALG00000011271,ENSGALG00000014910,ENSGALG00000016411,ENSGALG00000016843,ENSGALG00000023973,ENSGALG00000027067,ENSGALG00000027232
1	!	0.000431	2510	1316	313	0.238	0.125	GO:0005576	CC	14	extracellular region	1	ENSGALG00000000619,ENSGALG00000000699,ENSGALG00000000771,ENSGALG00000000927,ENSGALG00000001000,ENSGALG00000001071,ENSGALG00000001079,ENSGALG00000001177,ENSGALG00000001316,ENSGALG00000001370,ENSGALG00000001396,ENSGALG00000001407,ENSGALG00000001434,ENSGALG00000001474,ENSGALG00000001479,ENSGALG00000001527,ENSGALG00000001561,ENSGALG00000001689,ENSGALG00000001809,ENSGALG00000001864,ENSGALG00000001926,…
1	!	1.31e-13	272	1316	74	0.056	0.272	GO:0031012	CC	14	extracellular matrix	1	ENSGALG00000001071,ENSGALG00000001079,ENSGALG00000001370,ENSGALG00000001392,ENSGALG00000001407,ENSGALG00000001527,ENSGALG00000002132,ENSGALG00000002509,ENSGALG00000002546,ENSGALG00000002909,ENSGALG00000003015,ENSGALG00000003283,ENSGALG00000003546,ENSGALG00000003551,ENSGALG00000003578,ENSGALG00000003770,ENSGALG00000003923,ENSGALG00000004087,ENSGALG00000004184,ENSGALG00000004722,ENSGALG00000005692,…
1	!	0.000646	80	1316	24	0.018	0.3	GO:0044420	CC	14	extracellular matrix component	1	ENSGALG00000001071,ENSGALG00000001527,ENSGALG00000002509,ENSGALG00000002546,ENSGALG00000003578,ENSGALG00000003770,ENSGALG00000004087,ENSGALG00000005811,ENSGALG00000006802,ENSGALG00000006908,ENSGALG00000006958,ENSGALG00000007113,ENSGALG00000008323,ENSGALG00000009058,ENSGALG00000009641,ENSGALG00000010747,ENSGALG00000011200,ENSGALG00000011271,ENSGALG00000012394,ENSGALG00000014523,ENSGALG00000015792,…
1	!	0.000361	2291	1316	290	0.22	0.127	GO:0044421	CC	14	extracellular region part	1	ENSGALG00000000619,ENSGALG00000000699,ENSGALG00000000771,ENSGALG00000000927,ENSGALG00000001000,ENSGALG00000001071,ENSGALG00000001079,ENSGALG00000001177,ENSGALG00000001316,ENSGALG00000001370,ENSGALG00000001396,ENSGALG00000001407,ENSGALG00000001434,ENSGALG00000001474,ENSGALG00000001527,ENSGALG00000001561,ENSGALG00000001689,ENSGALG00000001809,ENSGALG00000001864,ENSGALG00000001926,ENSGALG00000002015,…
1	!	0.0118	610	1316	93	0.071	0.152	GO:0005615	CC	14	extracellular space	2	ENSGALG00000000619,ENSGALG00000000771,ENSGALG00000001396,ENSGALG00000001407,ENSGALG00000001434,ENSGALG00000001527,ENSGALG00000001864,ENSGALG00000001926,ENSGALG00000002022,ENSGALG00000002160,ENSGALG00000002542,ENSGALG00000002896,ENSGALG00000002909,ENSGALG00000003003,ENSGALG00000003015,ENSGALG00000003283,ENSGALG00000003399,ENSGALG00000003546,ENSGALG00000003578,ENSGALG00000003770,ENSGALG00000003856,…
1	!	2.6e-09	205	1316	55	0.042	0.268	GO:0005578	CC	14	proteinaceous extracellular matrix	2	ENSGALG00000001071,ENSGALG00000001079,ENSGALG00000001370,ENSGALG00000001407,ENSGALG00000001527,ENSGALG00000002132,ENSGALG00000002509,ENSGALG00000002546,ENSGALG00000002909,ENSGALG00000003546,ENSGALG00000003551,ENSGALG00000003578,ENSGALG00000003770,ENSGALG00000003923,ENSGALG00000004087,ENSGALG00000004184,ENSGALG00000004722,ENSGALG00000005692,ENSGALG00000005811,ENSGALG00000005974,ENSGALG00000006000,…
1	!	0.000138	3867	1316	458	0.348	0.118	GO:0044444	CC	16	cytoplasmic part	1	ENSGALG00000000054,ENSGALG00000000109,ENSGALG00000000313,ENSGALG00000000353,ENSGALG00000000585,ENSGALG00000000599,ENSGALG00000000641,ENSGALG00000000730,ENSGALG00000000764,ENSGALG00000000769,ENSGALG00000000771,ENSGALG00000000802,ENSGALG00000000901,ENSGALG00000001000,ENSGALG00000001005,ENSGALG00000001071,ENSGALG00000001121,ENSGALG00000001130,ENSGALG00000001177,ENSGALG00000001189,ENSGALG00000001220,…
1	!	1.81e-07	1828	1316	256	0.195	0.14	GO:0012505	CC	16	endomembrane system	1	ENSGALG00000000353,ENSGALG00000000599,ENSGALG00000000641,ENSGALG00000000764,ENSGALG00000000769,ENSGALG00000000901,ENSGALG00000001000,ENSGALG00000001005,ENSGALG00000001121,ENSGALG00000001130,ENSGALG00000001220,ENSGALG00000001267,ENSGALG00000001434,ENSGALG00000001474,ENSGALG00000001479,ENSGALG00000001573,ENSGALG00000001592,ENSGALG00000001662,ENSGALG00000001688,ENSGALG00000001689,ENSGALG00000001864,…
1	!	4.62e-05	38	1316	17	0.013	0.447	GO:0005793	CC	16	endoplasmic reticulum-Golgi intermediate compartment	1	ENSGALG00000001000,ENSGALG00000002805,ENSGALG00000003578,ENSGALG00000005904,ENSGALG00000006002,ENSGALG00000007233,ENSGALG00000008272,ENSGALG00000008569,ENSGALG00000008918,ENSGALG00000009783,ENSGALG00000010318,ENSGALG00000011214,ENSGALG00000013452,ENSGALG00000015450,ENSGALG00000027501,ENSGALG00000028265,ENSGALG00000029015
1	!	1.22e-08	116	1316	38	0.029	0.328	GO:0043292	CC	16	contractile fiber	1	ENSGALG00000000313,ENSGALG00000000585,ENSGALG00000000730,ENSGALG00000001459,ENSGALG00000001926,ENSGALG00000001977,ENSGALG00000002805,ENSGALG00000002907,ENSGALG00000003521,ENSGALG00000003529,ENSGALG00000004044,ENSGALG00000004155,ENSGALG00000004582,ENSGALG00000005448,ENSGALG00000005538,ENSGALG00000006216,ENSGALG00000006572,ENSGALG00000006591,ENSGALG00000006835,ENSGALG00000007945,ENSGALG00000008156,…
1	!	9.27e-08	102	1316	34	0.026	0.333	GO:0044449	CC	16	contractile fiber part	2	ENSGALG00000000313,ENSGALG00000000585,ENSGALG00000000730,ENSGALG00000001459,ENSGALG00000001926,ENSGALG00000001977,ENSGALG00000002805,ENSGALG00000003529,ENSGALG00000004044,ENSGALG00000004155,ENSGALG00000005448,ENSGALG00000005538,ENSGALG00000006572,ENSGALG00000006591,ENSGALG00000006835,ENSGALG00000007945,ENSGALG00000008156,ENSGALG00000008805,ENSGALG00000008945,ENSGALG00000010027,ENSGALG00000011086,…
1	!	1.87e-09	110	1316	38	0.029	0.345	GO:0030016	CC	16	myofibril	2	ENSGALG00000000313,ENSGALG00000000585,ENSGALG00000000730,ENSGALG00000001459,ENSGALG00000001926,ENSGALG00000001977,ENSGALG00000002805,ENSGALG00000002907,ENSGALG00000003521,ENSGALG00000003529,ENSGALG00000004044,ENSGALG00000004155,ENSGALG00000004582,ENSGALG00000005448,ENSGALG00000005538,ENSGALG00000006216,ENSGALG00000006572,ENSGALG00000006591,ENSGALG00000006835,ENSGALG00000007945,ENSGALG00000008156,…
1	!	0.000814	13	1316	9	0.007	0.692	GO:0036379	CC	16	myofilament	3	ENSGALG00000000313,ENSGALG00000001459,ENSGALG00000006572,ENSGALG00000006591,ENSGALG00000006835,ENSGALG00000008805,ENSGALG00000011086,ENSGALG00000011948,ENSGALG00000018946
1	!	6.73e-09	94	1316	34	0.026	0.362	GO:0030017	CC	16	sarcomere	3	ENSGALG00000000313,ENSGALG00000000585,ENSGALG00000000730,ENSGALG00000001459,ENSGALG00000001926,ENSGALG00000001977,ENSGALG00000002805,ENSGALG00000003529,ENSGALG00000004044,ENSGALG00000004155,ENSGALG00000005448,ENSGALG00000005538,ENSGALG00000006572,ENSGALG00000006591,ENSGALG00000006835,ENSGALG00000007945,ENSGALG00000008156,ENSGALG00000008805,ENSGALG00000008945,ENSGALG00000010027,ENSGALG00000011086,…
1	!	0.000814	13	1316	9	0.007	0.692	GO:0031672	CC	16	A band	4	ENSGALG00000000585,ENSGALG00000004155,ENSGALG00000005448,ENSGALG00000008156,ENSGALG00000011278,ENSGALG00000014847,ENSGALG00000016342,ENSGALG00000018946,ENSGALG00000019157
1	!	5.43e-08	686	1316	121	0.092	0.176	GO:0005783	CC	16	endoplasmic reticulum	1	ENSGALG00000000353,ENSGALG00000000599,ENSGALG00000000764,ENSGALG00000001000,ENSGALG00000001005,ENSGALG00000001220,ENSGALG00000001267,ENSGALG00000001434,ENSGALG00000001592,ENSGALG00000001662,ENSGALG00000002210,ENSGALG00000002463,ENSGALG00000003567,ENSGALG00000003665,ENSGALG00000003736,ENSGALG00000004205,ENSGALG00000004325,ENSGALG00000004833,ENSGALG00000004860,ENSGALG00000004893,ENSGALG00000005072,…
1	!	5.16e-05	311	1316	62	0.047	0.199	GO:0044432	CC	16	endoplasmic reticulum part	2	ENSGALG00000000353,ENSGALG00000000764,ENSGALG00000001000,ENSGALG00000001005,ENSGALG00000001220,ENSGALG00000002210,ENSGALG00000003665,ENSGALG00000003736,ENSGALG00000004205,ENSGALG00000004325,ENSGALG00000005072,ENSGALG00000005299,ENSGALG00000005796,ENSGALG00000005904,ENSGALG00000006207,ENSGALG00000006960,ENSGALG00000007162,ENSGALG00000007233,ENSGALG00000007365,ENSGALG00000007404,ENSGALG00000007435,…
1	!	0.000274	12	1316	9	0.007	0.75	GO:0005865	CC	16	striated muscle thin filament	1	ENSGALG00000000313,ENSGALG00000001459,ENSGALG00000006572,ENSGALG00000006591,ENSGALG00000006835,ENSGALG00000008805,ENSGALG00000011086,ENSGALG00000011948,ENSGALG00000018946
1	!	0.00089	813	1316	122	0.093	0.15	GO:0098805	CC	52	whole membrane	1	ENSGALG00000000769,ENSGALG00000000874,ENSGALG00000000897,ENSGALG00000001121,ENSGALG00000001267,ENSGALG00000001434,ENSGALG00000001474,ENSGALG00000001563,ENSGALG00000001573,ENSGALG00000001689,ENSGALG00000001840,ENSGALG00000002022,ENSGALG00000002098,ENSGALG00000002159,ENSGALG00000002896,ENSGALG00000003018,ENSGALG00000003109,ENSGALG00000003135,ENSGALG00000003153,ENSGALG00000003217,ENSGALG00000003256,…
1	!	1.23e-05	795	1316	127	0.097	0.16	GO:0098588	CC	52	bounding membrane of organelle	1	ENSGALG00000000353,ENSGALG00000000764,ENSGALG00000000769,ENSGALG00000000901,ENSGALG00000001000,ENSGALG00000001005,ENSGALG00000001121,ENSGALG00000001130,ENSGALG00000001220,ENSGALG00000001267,ENSGALG00000001474,ENSGALG00000001563,ENSGALG00000001689,ENSGALG00000002159,ENSGALG00000002896,ENSGALG00000003018,ENSGALG00000003109,ENSGALG00000003153,ENSGALG00000003217,ENSGALG00000003256,ENSGALG00000003665,…
1	!	0.041	152	1316	32	0.024	0.211	GO:0005774	CC	52	vacuolar membrane	1	ENSGALG00000000769,ENSGALG00000001474,ENSGALG00000002896,ENSGALG00000003018,ENSGALG00000003217,ENSGALG00000003256,ENSGALG00000003736,ENSGALG00000003770,ENSGALG00000003901,ENSGALG00000004351,ENSGALG00000004357,ENSGALG00000005596,ENSGALG00000005974,ENSGALG00000006027,ENSGALG00000007018,ENSGALG00000007561,ENSGALG00000007574,ENSGALG00000008357,ENSGALG00000008572,ENSGALG00000009252,ENSGALG00000009570,…
1	!	0.000148	2150	1316	277	0.21	0.129	GO:0031982	CC	22	vesicle	1	ENSGALG00000000599,ENSGALG00000000699,ENSGALG00000000769,ENSGALG00000000771,ENSGALG00000000927,ENSGALG00000001000,ENSGALG00000001316,ENSGALG00000001396,ENSGALG00000001434,ENSGALG00000001474,ENSGALG00000001527,ENSGALG00000001561,ENSGALG00000001600,ENSGALG00000001688,ENSGALG00000001689,ENSGALG00000001809,ENSGALG00000001926,ENSGALG00000002015,ENSGALG00000002022,ENSGALG00000002160,ENSGALG00000002210,…
1	!	0.00449	572	1316	90	0.068	0.157	GO:0016491	MF	61	oxidoreductase activity	1	ENSGALG00000000353,ENSGALG00000000427,ENSGALG00000000802,ENSGALG00000001004,ENSGALG00000001189,ENSGALG00000001791,ENSGALG00000002159,ENSGALG00000002358,ENSGALG00000002683,ENSGALG00000003323,ENSGALG00000003557,ENSGALG00000003687,ENSGALG00000003972,ENSGALG00000004009,ENSGALG00000004270,ENSGALG00000004325,ENSGALG00000004436,ENSGALG00000004521,ENSGALG00000004730,ENSGALG00000004759,ENSGALG00000004763,…
1	!	0.00591	479	1316	78	0.059	0.163	GO:0005509	MF	63	calcium ion binding	1	ENSGALG00000000208,ENSGALG00000000479,ENSGALG00000000585,ENSGALG00000001208,ENSGALG00000001459,ENSGALG00000001793,ENSGALG00000002132,ENSGALG00000002666,ENSGALG00000002907,ENSGALG00000003155,ENSGALG00000003282,ENSGALG00000003283,ENSGALG00000003693,ENSGALG00000003770,ENSGALG00000003833,ENSGALG00000004184,ENSGALG00000004345,ENSGALG00000004357,ENSGALG00000004582,ENSGALG00000004722,ENSGALG00000005024,…
1	!	0.00065	97	1316	27	0.021	0.278	GO:1901681	MF	51	sulfur compound binding	1	ENSGALG00000001177,ENSGALG00000001407,ENSGALG00000002546,ENSGALG00000002909,ENSGALG00000003283,ENSGALG00000004205,ENSGALG00000005692,ENSGALG00000006645,ENSGALG00000006724,ENSGALG00000008661,ENSGALG00000009246,ENSGALG00000009626,ENSGALG00000010521,ENSGALG00000010652,ENSGALG00000011200,ENSGALG00000011835,ENSGALG00000011883,ENSGALG00000012112,ENSGALG00000015307,ENSGALG00000015725,ENSGALG00000015792,…
1	!	0.0169	65	1316	19	0.014	0.292	GO:0008201	MF	51	heparin binding	1	ENSGALG00000001407,ENSGALG00000002546,ENSGALG00000002909,ENSGALG00000003283,ENSGALG00000005692,ENSGALG00000006645,ENSGALG00000008661,ENSGALG00000009626,ENSGALG00000010521,ENSGALG00000011200,ENSGALG00000011835,ENSGALG00000011883,ENSGALG00000015307,ENSGALG00000015725,ENSGALG00000015792,ENSGALG00000016220,ENSGALG00000017046,ENSGALG00000026349,ENSGALG00000026983
1	!	0.0047	15	317	9	0.028	0.6	HP:0002761	hp	49	Generalized joint laxity	1	ENSGALG00000002210,ENSGALG00000003015,ENSGALG00000003283,ENSGALG00000004833,ENSGALG00000008393,ENSGALG00000009641,ENSGALG00000011214,ENSGALG00000011972,ENSGALG00000025764
1	!	0.000474	38	317	16	0.05	0.421	HP:0002645	hp	46	Wormian bones	1	ENSGALG00000001071,ENSGALG00000002210,ENSGALG00000002831,ENSGALG00000003015,ENSGALG00000004184,ENSGALG00000004833,ENSGALG00000006783,ENSGALG00000007233,ENSGALG00000008393,ENSGALG00000009641,ENSGALG00000010747,ENSGALG00000010769,ENSGALG00000011214,ENSGALG00000011972,ENSGALG00000011998,ENSGALG00000025764
1	!	0.00972	7	317	6	0.019	0.857	HP:0000362	hp	69	Otosclerosis	1	ENSGALG00000002210,ENSGALG00000003015,ENSGALG00000004184,ENSGALG00000009641,ENSGALG00000011972,ENSGALG00000025764
1	!	1.13e-06	13	317	11	0.035	0.846	HP:0001380	hp	9	Ligamentous laxity	1	ENSGALG00000002210,ENSGALG00000003015,ENSGALG00000003283,ENSGALG00000004184,ENSGALG00000004833,ENSGALG00000008393,ENSGALG00000009641,ENSGALG00000011214,ENSGALG00000011822,ENSGALG00000011972,ENSGALG00000025764
1	!	0.00972	7	317	6	0.019	0.857	HP:0005005	hp	67	Femoral bowing present at birth, straightening with time	1	ENSGALG00000002210,ENSGALG00000003015,ENSGALG00000004184,ENSGALG00000009641,ENSGALG00000011972,ENSGALG00000025764
1	!	0.00233	21	317	11	0.035	0.524	HP:0010299	hp	31	Abnormality of dentin	1	ENSGALG00000002210,ENSGALG00000003015,ENSGALG00000004184,ENSGALG00000004833,ENSGALG00000007233,ENSGALG00000008393,ENSGALG00000009641,ENSGALG00000011214,ENSGALG00000011972,ENSGALG00000011998,ENSGALG00000025764
1	!	0.00207	14	317	9	0.028	0.643	HP:0000703	hp	31	Dentinogenesis imperfecta	1	ENSGALG00000002210,ENSGALG00000003015,ENSGALG00000004184,ENSGALG00000004833,ENSGALG00000008393,ENSGALG00000009641,ENSGALG00000011214,ENSGALG00000011972,ENSGALG00000025764
1	!	0.00239	228	317	47	0.148	0.206	HP:0004930	hp	36	Abnormality of the pulmonary vasculature	1	ENSGALG00000000141,ENSGALG00000000199,ENSGALG00000001071,ENSGALG00000001079,ENSGALG00000001267,ENSGALG00000001459,ENSGALG00000001977,ENSGALG00000002210,ENSGALG00000002546,ENSGALG00000002909,ENSGALG00000003015,ENSGALG00000003157,ENSGALG00000003521,ENSGALG00000004044,ENSGALG00000004184,ENSGALG00000004498,ENSGALG00000004833,ENSGALG00000005728,ENSGALG00000006520,ENSGALG00000007561,ENSGALG00000007945,…
1	!	1.52e-05	10	317	9	0.028	0.9	HP:0005304	hp	36	Hypoplastic pulmonary veins	2	ENSGALG00000002210,ENSGALG00000003015,ENSGALG00000004184,ENSGALG00000004833,ENSGALG00000008393,ENSGALG00000009641,ENSGALG00000011214,ENSGALG00000011972,ENSGALG00000025764
1	!	0.0108	219	317	44	0.139	0.201	HP:0004414	hp	36	Abnormality of the pulmonary artery	2	ENSGALG00000000141,ENSGALG00000000199,ENSGALG00000001071,ENSGALG00000001267,ENSGALG00000001459,ENSGALG00000001977,ENSGALG00000002210,ENSGALG00000002546,ENSGALG00000002909,ENSGALG00000003015,ENSGALG00000003157,ENSGALG00000003521,ENSGALG00000004044,ENSGALG00000004184,ENSGALG00000004498,ENSGALG00000004833,ENSGALG00000005728,ENSGALG00000006520,ENSGALG00000007561,ENSGALG00000007945,ENSGALG00000008393,…
1	!	1.52e-05	10	317	9	0.028	0.9	HP:0004960	hp	36	Absent pulmonary artery	3	ENSGALG00000002210,ENSGALG00000003015,ENSGALG00000004184,ENSGALG00000004833,ENSGALG00000008393,ENSGALG00000009641,ENSGALG00000011214,ENSGALG00000011972,ENSGALG00000025764
1	!	7.6e-05	11	317	9	0.028	0.818	HP:0003783	hp	5	Externally rotated/abducted legs	1	ENSGALG00000002210,ENSGALG00000003015,ENSGALG00000004184,ENSGALG00000004833,ENSGALG00000008393,ENSGALG00000009641,ENSGALG00000011214,ENSGALG00000011972,ENSGALG00000025764
1	!	3.58e-06	71	317	26	0.082	0.366	HP:0000591	hp	58	Abnormality of the sclera	1	ENSGALG00000001600,ENSGALG00000002210,ENSGALG00000002509,ENSGALG00000002546,ENSGALG00000002896,ENSGALG00000003015,ENSGALG00000004184,ENSGALG00000004833,ENSGALG00000006000,ENSGALG00000006520,ENSGALG00000006758,ENSGALG00000007233,ENSGALG00000008122,ENSGALG00000008393,ENSGALG00000009641,ENSGALG00000010346,ENSGALG00000011214,ENSGALG00000011708,ENSGALG00000011822,ENSGALG00000011972,ENSGALG00000011998,…
1	!	1.87e-07	59	317	25	0.079	0.424	HP:0000592	hp	58	Blue sclerae	2	ENSGALG00000001600,ENSGALG00000002210,ENSGALG00000002509,ENSGALG00000002546,ENSGALG00000002896,ENSGALG00000003015,ENSGALG00000004184,ENSGALG00000004833,ENSGALG00000006000,ENSGALG00000006520,ENSGALG00000007233,ENSGALG00000008122,ENSGALG00000008393,ENSGALG00000009641,ENSGALG00000010346,ENSGALG00000011214,ENSGALG00000011708,ENSGALG00000011822,ENSGALG00000011972,ENSGALG00000011998,ENSGALG00000013848,…
1	!	0.00409	30	317	13	0.041	0.433	HP:0002703	hp	39	Abnormality of skull ossification	1	ENSGALG00000002210,ENSGALG00000003015,ENSGALG00000004184,ENSGALG00000004833,ENSGALG00000007027,ENSGALG00000008393,ENSGALG00000009641,ENSGALG00000010150,ENSGALG00000010763,ENSGALG00000011214,ENSGALG00000011972,ENSGALG00000015070,ENSGALG00000025764
1	!	0.0113	28	317	12	0.038	0.429	HP:0004331	hp	39	Decreased skull ossification	2	ENSGALG00000002210,ENSGALG00000003015,ENSGALG00000004184,ENSGALG00000004833,ENSGALG00000008393,ENSGALG00000009641,ENSGALG00000010150,ENSGALG00000010763,ENSGALG00000011214,ENSGALG00000011972,ENSGALG00000015070,ENSGALG00000025764
1	!	0.000814	13	317	9	0.028	0.692	HP:0005474	hp	39	Decreased calvarial ossification	1	ENSGALG00000002210,ENSGALG00000003015,ENSGALG00000004184,ENSGALG00000004833,ENSGALG00000008393,ENSGALG00000009641,ENSGALG00000011214,ENSGALG00000011972,ENSGALG00000025764
1	!	0.000109	39	317	17	0.054	0.436	HP:0000977	hp	45	Soft skin	1	ENSGALG00000001071,ENSGALG00000002210,ENSGALG00000002509,ENSGALG00000002546,ENSGALG00000003015,ENSGALG00000004184,ENSGALG00000004498,ENSGALG00000006000,ENSGALG00000006520,ENSGALG00000009641,ENSGALG00000010747,ENSGALG00000011181,ENSGALG00000011708,ENSGALG00000011972,ENSGALG00000025764,ENSGALG00000027471,ENSGALG00000027746
1	!	0.0448	175	317	36	0.114	0.206	HP:0009811	hp	37	Abnormality of the elbow	1	ENSGALG00000001229,ENSGALG00000001267,ENSGALG00000001600,ENSGALG00000002210,ENSGALG00000002500,ENSGALG00000003015,ENSGALG00000003283,ENSGALG00000003689,ENSGALG00000003923,ENSGALG00000004833,ENSGALG00000005974,ENSGALG00000006126,ENSGALG00000006190,ENSGALG00000006572,ENSGALG00000006591,ENSGALG00000006783,ENSGALG00000006958,ENSGALG00000007832,ENSGALG00000008393,ENSGALG00000008433,ENSGALG00000009641,…
1	!	0.00173	702	317	109	0.344	0.155	HP:0011729	hp	62	Abnormality of joint mobility	1	ENSGALG00000000141,ENSGALG00000000199,ENSGALG00000000498,ENSGALG00000000802,ENSGALG00000001071,ENSGALG00000001229,ENSGALG00000001267,ENSGALG00000001600,ENSGALG00000002210,ENSGALG00000002500,ENSGALG00000002509,ENSGALG00000002542,ENSGALG00000002546,ENSGALG00000002831,ENSGALG00000002896,ENSGALG00000002909,ENSGALG00000003015,ENSGALG00000003261,ENSGALG00000003283,ENSGALG00000003428,ENSGALG00000003923,…
1	!	0.00233	21	317	11	0.035	0.524	HP:3000030	hp	6	Abnormality of bony orbit of skull	1	ENSGALG00000001229,ENSGALG00000002210,ENSGALG00000003015,ENSGALG00000004833,ENSGALG00000007233,ENSGALG00000008393,ENSGALG00000009641,ENSGALG00000011214,ENSGALG00000011972,ENSGALG00000011998,ENSGALG00000025764
1	!	0.00233	21	317	11	0.035	0.524	HP:0000586	hp	6	Shallow orbits	2	ENSGALG00000001229,ENSGALG00000002210,ENSGALG00000003015,ENSGALG00000004833,ENSGALG00000007233,ENSGALG00000008393,ENSGALG00000009641,ENSGALG00000011214,ENSGALG00000011972,ENSGALG00000011998,ENSGALG00000025764
1	!	0.0354	8	317	6	0.019	0.75	HP:0006086	hp	26	Thin metacarpal cortices	1	ENSGALG00000002210,ENSGALG00000003015,ENSGALG00000004184,ENSGALG00000009641,ENSGALG00000011972,ENSGALG00000025764
1	!	0.00232	33	317	14	0.044	0.424	HP:0010537	hp	1	Wide cranial sutures	1	ENSGALG00000000498,ENSGALG00000002210,ENSGALG00000003015,ENSGALG00000004184,ENSGALG00000004833,ENSGALG00000006050,ENSGALG00000007832,ENSGALG00000008393,ENSGALG00000009641,ENSGALG00000011214,ENSGALG00000011972,ENSGALG00000024000,ENSGALG00000025764,ENSGALG00000026166
1	!	1.52e-05	10	317	9	0.028	0.9	HP:0006367	hp	28	Crumpled long bones	1	ENSGALG00000002210,ENSGALG00000003015,ENSGALG00000004184,ENSGALG00000004833,ENSGALG00000008393,ENSGALG00000009641,ENSGALG00000011214,ENSGALG00000011972,ENSGALG00000025764
1	!	0.0359	187	317	38	0.12	0.203	HP:0000962	hp	32	Hyperkeratosis	1	ENSGALG00000001267,ENSGALG00000001459,ENSGALG00000001977,ENSGALG00000002896,ENSGALG00000003521,ENSGALG00000003579,ENSGALG00000003856,ENSGALG00000003923,ENSGALG00000004044,ENSGALG00000004763,ENSGALG00000005802,ENSGALG00000005811,ENSGALG00000005974,ENSGALG00000006000,ENSGALG00000006126,ENSGALG00000006645,ENSGALG00000007945,ENSGALG00000008323,ENSGALG00000008945,ENSGALG00000010769,ENSGALG00000011089,…
1	!	2.78e-05	25	317	14	0.044	0.56	HP:0004568	hp	68	Beaking of vertebral bodies	1	ENSGALG00000002210,ENSGALG00000002542,ENSGALG00000002831,ENSGALG00000003015,ENSGALG00000003283,ENSGALG00000004184,ENSGALG00000004833,ENSGALG00000008393,ENSGALG00000009641,ENSGALG00000011214,ENSGALG00000011968,ENSGALG00000011972,ENSGALG00000025764,ENSGALG00000027630
1	!	0.00397	191	317	41	0.129	0.215	HP:0003701	hp	2	Proximal muscle weakness	1	ENSGALG00000000054,ENSGALG00000001459,ENSGALG00000001864,ENSGALG00000001926,ENSGALG00000001977,ENSGALG00000002500,ENSGALG00000003261,ENSGALG00000003521,ENSGALG00000003923,ENSGALG00000004044,ENSGALG00000004582,ENSGALG00000005583,ENSGALG00000005974,ENSGALG00000006126,ENSGALG00000006190,ENSGALG00000007945,ENSGALG00000008351,ENSGALG00000008572,ENSGALG00000008659,ENSGALG00000008945,ENSGALG00000010027,…
1	!	6.22e-06	23	317	14	0.044	0.609	HP:0002953	hp	30	Vertebral compression fractures	1	ENSGALG00000002210,ENSGALG00000003015,ENSGALG00000004184,ENSGALG00000004833,ENSGALG00000005894,ENSGALG00000007233,ENSGALG00000008393,ENSGALG00000009641,ENSGALG00000011214,ENSGALG00000011972,ENSGALG00000011998,ENSGALG00000025764,ENSGALG00000026819,ENSGALG00000027851
1	!	1.63e-05	8	317	8	0.025	1	HP:0011862	hp	24	Abnormal bone collagen fibril morphology	1	ENSGALG00000002210,ENSGALG00000003015,ENSGALG00000004833,ENSGALG00000008393,ENSGALG00000009641,ENSGALG00000011214,ENSGALG00000011972,ENSGALG00000025764
1	!	1.63e-05	8	317	8	0.025	1	HP:0003784	hp	24	Type 1 collagen overmodification	2	ENSGALG00000002210,ENSGALG00000003015,ENSGALG00000004833,ENSGALG00000008393,ENSGALG00000009641,ENSGALG00000011214,ENSGALG00000011972,ENSGALG00000025764
1	!	0.00975	32	317	13	0.041	0.406	HP:0000883	hp	8	Thin ribs	1	ENSGALG00000001229,ENSGALG00000002210,ENSGALG00000003015,ENSGALG00000004184,ENSGALG00000004833,ENSGALG00000007233,ENSGALG00000008393,ENSGALG00000009641,ENSGALG00000011214,ENSGALG00000011972,ENSGALG00000011998,ENSGALG00000015615,ENSGALG00000025764
1	!	0.000789	275	317	55	0.174	0.2	HP:0002808	hp	47	Kyphosis	1	ENSGALG00000001071,ENSGALG00000001229,ENSGALG00000002210,ENSGALG00000002500,ENSGALG00000002542,ENSGALG00000002831,ENSGALG00000002896,ENSGALG00000003015,ENSGALG00000003283,ENSGALG00000003428,ENSGALG00000003689,ENSGALG00000003923,ENSGALG00000004184,ENSGALG00000004730,ENSGALG00000004763,ENSGALG00000004833,ENSGALG00000005894,ENSGALG00000005936,ENSGALG00000005974,ENSGALG00000006126,ENSGALG00000006190,…
1	!	0.0147	187	317	39	0.123	0.209	HP:0001635	hp	17	Congestive heart failure	1	ENSGALG00000000141,ENSGALG00000000199,ENSGALG00000001071,ENSGALG00000001459,ENSGALG00000001977,ENSGALG00000002210,ENSGALG00000002831,ENSGALG00000002896,ENSGALG00000002909,ENSGALG00000003157,ENSGALG00000003521,ENSGALG00000004044,ENSGALG00000004498,ENSGALG00000004730,ENSGALG00000004833,ENSGALG00000007945,ENSGALG00000008351,ENSGALG00000008945,ENSGALG00000009154,ENSGALG00000009348,ENSGALG00000009393,…
1	!	1.63e-05	8	317	8	0.025	1	HP:0002691	hp	66	Platybasia	1	ENSGALG00000002210,ENSGALG00000003015,ENSGALG00000004833,ENSGALG00000008393,ENSGALG00000009641,ENSGALG00000011214,ENSGALG00000011972,ENSGALG00000025764
1	!	1.52e-05	10	317	9	0.028	0.9	HP:0003023	hp	34	Bowing of limbs due to multiple fractures	1	ENSGALG00000002210,ENSGALG00000003015,ENSGALG00000004184,ENSGALG00000004833,ENSGALG00000008393,ENSGALG00000009641,ENSGALG00000011214,ENSGALG00000011972,ENSGALG00000025764
1	!	0.000391	109	317	30	0.095	0.275	HP:0001388	hp	38	Joint laxity	1	ENSGALG00000001071,ENSGALG00000001229,ENSGALG00000002210,ENSGALG00000002509,ENSGALG00000002546,ENSGALG00000003015,ENSGALG00000003283,ENSGALG00000003923,ENSGALG00000004184,ENSGALG00000004498,ENSGALG00000004833,ENSGALG00000005974,ENSGALG00000006000,ENSGALG00000006126,ENSGALG00000006520,ENSGALG00000006783,ENSGALG00000008122,ENSGALG00000008393,ENSGALG00000009641,ENSGALG00000010150,ENSGALG00000010747,…
1	!	0.0227	150	317	33	0.104	0.22	HP:0000023	hp	40	Inguinal hernia	1	ENSGALG00000001071,ENSGALG00000001229,ENSGALG00000001600,ENSGALG00000002210,ENSGALG00000002509,ENSGALG00000002542,ENSGALG00000002546,ENSGALG00000002831,ENSGALG00000003015,ENSGALG00000004498,ENSGALG00000004833,ENSGALG00000006000,ENSGALG00000006520,ENSGALG00000006783,ENSGALG00000008393,ENSGALG00000009154,ENSGALG00000009641,ENSGALG00000010346,ENSGALG00000010747,ENSGALG00000011181,ENSGALG00000011214,…
1	!	1.52e-05	10	317	9	0.028	0.9	HP:0006640	hp	64	Multiple rib fractures	1	ENSGALG00000002210,ENSGALG00000003015,ENSGALG00000004184,ENSGALG00000004833,ENSGALG00000008393,ENSGALG00000009641,ENSGALG00000011214,ENSGALG00000011972,ENSGALG00000025764
1	!	0.00662	19	317	10	0.032	0.526	HP:0004586	hp	50	Biconcave vertebral bodies	1	ENSGALG00000002210,ENSGALG00000003015,ENSGALG00000004184,ENSGALG00000004833,ENSGALG00000005894,ENSGALG00000008393,ENSGALG00000009641,ENSGALG00000011214,ENSGALG00000011972,ENSGALG00000025764
1	!	0.00972	7	317	6	0.019	0.857	HP:0003321	hp	50	Biconcave flattened vertebrae	2	ENSGALG00000002210,ENSGALG00000003015,ENSGALG00000004184,ENSGALG00000009641,ENSGALG00000011972,ENSGALG00000025764
1	!	0.012	20	317	10	0.032	0.5	HP:0045008	hp	44	Abnormal shape of the radius	1	ENSGALG00000002160,ENSGALG00000002210,ENSGALG00000003015,ENSGALG00000004833,ENSGALG00000008393,ENSGALG00000009641,ENSGALG00000011214,ENSGALG00000011972,ENSGALG00000025764,ENSGALG00000027630
1	!	0.012	20	317	10	0.032	0.5	HP:0002986	hp	44	Radial bowing	1	ENSGALG00000002160,ENSGALG00000002210,ENSGALG00000003015,ENSGALG00000004833,ENSGALG00000008393,ENSGALG00000009641,ENSGALG00000011214,ENSGALG00000011972,ENSGALG00000025764,ENSGALG00000027630
1	!	0.0221	893	317	127	0.401	0.142	HP:0011805	hp	15	Abnormality of muscle morphology	1	ENSGALG00000000141,ENSGALG00000000199,ENSGALG00000000730,ENSGALG00000000802,ENSGALG00000001071,ENSGALG00000001229,ENSGALG00000001459,ENSGALG00000001600,ENSGALG00000001864,ENSGALG00000001926,ENSGALG00000001977,ENSGALG00000002022,ENSGALG00000002082,ENSGALG00000002210,ENSGALG00000002500,ENSGALG00000002542,ENSGALG00000002546,ENSGALG00000002831,ENSGALG00000002909,ENSGALG00000003015,ENSGALG00000003217,…
1	!	0.000106	156	317	39	0.123	0.25	HP:0003198	hp	15	Myopathy	2	ENSGALG00000000730,ENSGALG00000001071,ENSGALG00000001229,ENSGALG00000001459,ENSGALG00000001977,ENSGALG00000002022,ENSGALG00000002082,ENSGALG00000002500,ENSGALG00000003521,ENSGALG00000003923,ENSGALG00000004044,ENSGALG00000004582,ENSGALG00000005292,ENSGALG00000005407,ENSGALG00000005439,ENSGALG00000005579,ENSGALG00000005894,ENSGALG00000005974,ENSGALG00000006126,ENSGALG00000006190,ENSGALG00000007072,…
1	!	7.6e-05	11	317	9	0.028	0.818	HP:0005855	hp	53	Multiple prenatal fractures	1	ENSGALG00000002210,ENSGALG00000003015,ENSGALG00000004184,ENSGALG00000004833,ENSGALG00000008393,ENSGALG00000009641,ENSGALG00000011214,ENSGALG00000011972,ENSGALG00000025764
1	!	0.0047	15	317	9	0.028	0.6	HP:0040160	hp	65	Generalized osteoporosis	1	ENSGALG00000002210,ENSGALG00000003015,ENSGALG00000004184,ENSGALG00000004833,ENSGALG00000008393,ENSGALG00000009641,ENSGALG00000011214,ENSGALG00000011972,ENSGALG00000025764
1	!	0.000605	10	317	8	0.025	0.8	HP:0005897	hp	65	Severe generalized osteoporosis	2	ENSGALG00000002210,ENSGALG00000003015,ENSGALG00000004833,ENSGALG00000008393,ENSGALG00000009641,ENSGALG00000011214,ENSGALG00000011972,ENSGALG00000025764
1	!	0.00337	563	317	91	0.287	0.162	HP:0000765	hp	35	Abnormality of the thorax	1	ENSGALG00000000141,ENSGALG00000000199,ENSGALG00000000802,ENSGALG00000001071,ENSGALG00000001079,ENSGALG00000001229,ENSGALG00000001267,ENSGALG00000001600,ENSGALG00000002155,ENSGALG00000002210,ENSGALG00000002509,ENSGALG00000002542,ENSGALG00000002546,ENSGALG00000002831,ENSGALG00000002896,ENSGALG00000003015,ENSGALG00000003283,ENSGALG00000003428,ENSGALG00000003689,ENSGALG00000004184,ENSGALG00000004498,…
1	!	0.0256	262	317	49	0.155	0.187	HP:0000766	hp	35	Abnormality of the sternum	2	ENSGALG00000000802,ENSGALG00000001071,ENSGALG00000001229,ENSGALG00000001267,ENSGALG00000001600,ENSGALG00000002155,ENSGALG00000002210,ENSGALG00000002509,ENSGALG00000002542,ENSGALG00000002546,ENSGALG00000002831,ENSGALG00000002896,ENSGALG00000003015,ENSGALG00000003689,ENSGALG00000004184,ENSGALG00000004498,ENSGALG00000004582,ENSGALG00000004833,ENSGALG00000006050,ENSGALG00000006190,ENSGALG00000006441,…
1	!	0.00555	180	317	39	0.123	0.217	HP:0000767	hp	35	Pectus excavatum	3	ENSGALG00000000802,ENSGALG00000001071,ENSGALG00000001229,ENSGALG00000001267,ENSGALG00000001600,ENSGALG00000002155,ENSGALG00000002210,ENSGALG00000002509,ENSGALG00000002546,ENSGALG00000002831,ENSGALG00000003015,ENSGALG00000004184,ENSGALG00000004498,ENSGALG00000004582,ENSGALG00000004833,ENSGALG00000006190,ENSGALG00000006520,ENSGALG00000007098,ENSGALG00000007233,ENSGALG00000008393,ENSGALG00000008659,…
1	!	0.0142	103	317	26	0.082	0.252	HP:0000768	hp	35	Pectus carinatum	3	ENSGALG00000001229,ENSGALG00000001267,ENSGALG00000001600,ENSGALG00000002210,ENSGALG00000002509,ENSGALG00000002542,ENSGALG00000002546,ENSGALG00000003015,ENSGALG00000003689,ENSGALG00000004184,ENSGALG00000004498,ENSGALG00000004833,ENSGALG00000006441,ENSGALG00000006520,ENSGALG00000006783,ENSGALG00000008393,ENSGALG00000009641,ENSGALG00000010346,ENSGALG00000011214,ENSGALG00000011294,ENSGALG00000011708,…
1	!	0.000189	123	317	33	0.104	0.268	HP:0000938	hp	55	Osteopenia	1	ENSGALG00000001071,ENSGALG00000001229,ENSGALG00000001267,ENSGALG00000002155,ENSGALG00000002210,ENSGALG00000002831,ENSGALG00000003015,ENSGALG00000003261,ENSGALG00000003689,ENSGALG00000004184,ENSGALG00000004747,ENSGALG00000004833,ENSGALG00000005930,ENSGALG00000006000,ENSGALG00000006783,ENSGALG00000007233,ENSGALG00000008122,ENSGALG00000008393,ENSGALG00000009029,ENSGALG00000009641,ENSGALG00000010150,…
1	!	0.000117	14	317	10	0.032	0.714	HP:0003179	hp	25	Protrusio acetabuli	1	ENSGALG00000002210,ENSGALG00000003015,ENSGALG00000004184,ENSGALG00000004833,ENSGALG00000006783,ENSGALG00000008393,ENSGALG00000009641,ENSGALG00000011214,ENSGALG00000011972,ENSGALG00000025764
1	!	0.000121	17	317	11	0.035	0.647	HP:0008422	hp	60	Vertebral wedging	1	ENSGALG00000002210,ENSGALG00000003015,ENSGALG00000004184,ENSGALG00000004833,ENSGALG00000006783,ENSGALG00000008393,ENSGALG00000009641,ENSGALG00000010150,ENSGALG00000011214,ENSGALG00000011972,ENSGALG00000025764
1	!	0.00328	90	317	25	0.079	0.278	HP:0000325	hp	54	Triangular face	1	ENSGALG00000001071,ENSGALG00000002210,ENSGALG00000003015,ENSGALG00000004184,ENSGALG00000004833,ENSGALG00000006572,ENSGALG00000006591,ENSGALG00000006783,ENSGALG00000007233,ENSGALG00000007832,ENSGALG00000008263,ENSGALG00000008393,ENSGALG00000009641,ENSGALG00000010747,ENSGALG00000011214,ENSGALG00000011972,ENSGALG00000011998,ENSGALG00000012273,ENSGALG00000013848,ENSGALG00000025764,ENSGALG00000025770,…
1	!	0.00409	91	317	25	0.079	0.275	HP:0000239	hp	19	Large fontanelles	1	ENSGALG00000000498,ENSGALG00000001229,ENSGALG00000001600,ENSGALG00000002210,ENSGALG00000002831,ENSGALG00000003015,ENSGALG00000004184,ENSGALG00000004833,ENSGALG00000006000,ENSGALG00000006050,ENSGALG00000007832,ENSGALG00000008393,ENSGALG00000009641,ENSGALG00000010150,ENSGALG00000010769,ENSGALG00000011214,ENSGALG00000011972,ENSGALG00000012184,ENSGALG00000013848,ENSGALG00000015070,ENSGALG00000024000,…
1	!	0.0244	44	317	15	0.047	0.341	HP:0000260	hp	19	Wide anterior fontanel	1	ENSGALG00000001229,ENSGALG00000001600,ENSGALG00000002210,ENSGALG00000002831,ENSGALG00000003015,ENSGALG00000004184,ENSGALG00000004833,ENSGALG00000006000,ENSGALG00000008393,ENSGALG00000009641,ENSGALG00000010150,ENSGALG00000011214,ENSGALG00000011972,ENSGALG00000025764,ENSGALG00000025770
1	!	0.0275	14	317	8	0.025	0.571	HP:0008921	hp	13	Neonatal short-limb short stature	1	ENSGALG00000002210,ENSGALG00000003015,ENSGALG00000004833,ENSGALG00000008393,ENSGALG00000009641,ENSGALG00000011214,ENSGALG00000011972,ENSGALG00000025764
1	!	1.68e-06	9	317	9	0.028	1	HP:0000923	hp	11	Beaded ribs	1	ENSGALG00000002210,ENSGALG00000003015,ENSGALG00000004833,ENSGALG00000008393,ENSGALG00000009641,ENSGALG00000010763,ENSGALG00000011214,ENSGALG00000011972,ENSGALG00000025764
1	!	0.000605	10	317	8	0.025	0.8	HP:0005758	hp	10	Basilar impression	1	ENSGALG00000002210,ENSGALG00000003015,ENSGALG00000004833,ENSGALG00000008393,ENSGALG00000009641,ENSGALG00000011214,ENSGALG00000011972,ENSGALG00000025764
1	!	0.00357	20	405	9	0.022	0.45	KEGG:01040	keg	43	Biosynthesis of unsaturated fatty acids	1	ENSGALG00000002159,ENSGALG00000005776,ENSGALG00000005860,ENSGALG00000007127,ENSGALG00000008659,ENSGALG00000015591,ENSGALG00000026274,ENSGALG00000026349,ENSGALG00000028142
1	!	0.00248	132	405	29	0.072	0.22	KEGG:04141	keg	18	Protein processing in endoplasmic reticulum	1	ENSGALG00000000764,ENSGALG00000001000,ENSGALG00000001005,ENSGALG00000002805,ENSGALG00000004646,ENSGALG00000005796,ENSGALG00000006960,ENSGALG00000007162,ENSGALG00000007233,ENSGALG00000007945,ENSGALG00000008348,ENSGALG00000008419,ENSGALG00000008676,ENSGALG00000009240,ENSGALG00000009360,ENSGALG00000010150,ENSGALG00000011165,ENSGALG00000011286,ENSGALG00000011998,ENSGALG00000012659,ENSGALG00000012798,…
1	!	0.00953	42	405	13	0.032	0.31	KEGG:01212	keg	59	Fatty acid metabolism	1	ENSGALG00000001749,ENSGALG00000002159,ENSGALG00000005439,ENSGALG00000005776,ENSGALG00000005860,ENSGALG00000007072,ENSGALG00000007127,ENSGALG00000008659,ENSGALG00000010628,ENSGALG00000015591,ENSGALG00000026274,ENSGALG00000026349,ENSGALG00000028142
1	!	0.0484	3431	1233	382	0.31	0.111	TF:M03554_1	tf	33	Factor: NF-1A; motif: NGCCARN; match class: 1	1	ENSGALG00000000400,ENSGALG00000000426,ENSGALG00000000498,ENSGALG00000000639,ENSGALG00000000641,ENSGALG00000000699,ENSGALG00000000899,ENSGALG00000000927,ENSGALG00000001000,ENSGALG00000001001,ENSGALG00000001021,ENSGALG00000001071,ENSGALG00000001407,ENSGALG00000001479,ENSGALG00000001480,ENSGALG00000001561,ENSGALG00000001567,ENSGALG00000001573,ENSGALG00000001689,ENSGALG00000001692,ENSGALG00000001728,…
1	!	0.0373	6300	1233	663	0.538	0.105	TF:M00221_1	tf	7	Factor: SREBP-1; motif: KATCACCCCAC; match class: 1	1	ENSGALG00000000038,ENSGALG00000000054,ENSGALG00000000107,ENSGALG00000000141,ENSGALG00000000208,ENSGALG00000000225,ENSGALG00000000313,ENSGALG00000000353,ENSGALG00000000400,ENSGALG00000000426,ENSGALG00000000479,ENSGALG00000000498,ENSGALG00000000528,ENSGALG00000000585,ENSGALG00000000599,ENSGALG00000000641,ENSGALG00000000684,ENSGALG00000000699,ENSGALG00000000730,ENSGALG00000000764,ENSGALG00000000769,…
1	!	0.00621	4745	1233	520	0.422	0.11	TF:M00749_1	tf	12	Factor: SREBP-1; motif: CACSCCA; match class: 1	1	ENSGALG00000000038,ENSGALG00000000054,ENSGALG00000000107,ENSGALG00000000109,ENSGALG00000000141,ENSGALG00000000225,ENSGALG00000000313,ENSGALG00000000400,ENSGALG00000000426,ENSGALG00000000479,ENSGALG00000000498,ENSGALG00000000528,ENSGALG00000000585,ENSGALG00000000639,ENSGALG00000000641,ENSGALG00000000684,ENSGALG00000000699,ENSGALG00000000730,ENSGALG00000000764,ENSGALG00000000769,ENSGALG00000000802,…
1	!	0.0341	5029	1233	541	0.439	0.108	TF:M07051_0	tf	20	Factor: NF-1B; motif: CTGGCASGV; match class: 0	1	ENSGALG00000000109,ENSGALG00000000225,ENSGALG00000000313,ENSGALG00000000458,ENSGALG00000000585,ENSGALG00000000619,ENSGALG00000000641,ENSGALG00000000699,ENSGALG00000000730,ENSGALG00000000769,ENSGALG00000000806,ENSGALG00000000824,ENSGALG00000000874,ENSGALG00000000897,ENSGALG00000000899,ENSGALG00000000901,ENSGALG00000000918,ENSGALG00000001001,ENSGALG00000001062,ENSGALG00000001071,ENSGALG00000001130,…
1	!	0.00595	1533	1233	193	0.157	0.126	TF:M07051_1	tf	20	Factor: NF-1B; motif: CTGGCASGV; match class: 1	2	ENSGALG00000000225,ENSGALG00000000458,ENSGALG00000000699,ENSGALG00000000806,ENSGALG00000000874,ENSGALG00000000901,ENSGALG00000001062,ENSGALG00000001071,ENSGALG00000001156,ENSGALG00000001177,ENSGALG00000001267,ENSGALG00000001370,ENSGALG00000001407,ENSGALG00000001459,ENSGALG00000001474,ENSGALG00000001480,ENSGALG00000001527,ENSGALG00000001563,ENSGALG00000001573,ENSGALG00000001600,ENSGALG00000001688,…
#INFO:	Effective domain size for GO: 13614, threshold 2.2e-05
#INFO:	Effective domain size for HP: 3009, threshold 4.3e-05
#INFO:	Effective domain size for KEGG: 3921, threshold 0.00102
#INFO:	Effective domain size for TF: 12933, threshold 0.000141

## Sheet: D
#	signf	p-value	T	Q	Q&T	Q&T/Q	Q&T/T	term ID	t type	t group	t name	t depth	Q&T list
#
1	!	0.00244	3195	603	192	0.318	0.06	GO:0048518	BP	11	positive regulation of biological process	1	ENSGALG00000000379,ENSGALG00000000546,ENSGALG00000000579,ENSGALG00000000670,ENSGALG00000000671,ENSGALG00000000742,ENSGALG00000000751,ENSGALG00000000950,ENSGALG00000000996,ENSGALG00000001006,ENSGALG00000001157,ENSGALG00000001225,ENSGALG00000001253,ENSGALG00000001301,ENSGALG00000001409,ENSGALG00000001501,ENSGALG00000001577,ENSGALG00000001725,ENSGALG00000001766,ENSGALG00000001780,ENSGALG00000001828,…
1	!	0.0101	2041	603	131	0.217	0.064	GO:0009893	BP	11	positive regulation of metabolic process	2	ENSGALG00000000379,ENSGALG00000000579,ENSGALG00000000670,ENSGALG00000000671,ENSGALG00000000742,ENSGALG00000000751,ENSGALG00000001006,ENSGALG00000001157,ENSGALG00000001225,ENSGALG00000001409,ENSGALG00000001501,ENSGALG00000001577,ENSGALG00000001725,ENSGALG00000001957,ENSGALG00000002216,ENSGALG00000002232,ENSGALG00000002672,ENSGALG00000002739,ENSGALG00000002971,ENSGALG00000002991,ENSGALG00000003026,…
1	!	0.0227	2769	603	166	0.275	0.06	GO:0048522	BP	11	positive regulation of cellular process	1	ENSGALG00000000379,ENSGALG00000000546,ENSGALG00000000579,ENSGALG00000000670,ENSGALG00000000671,ENSGALG00000000742,ENSGALG00000000751,ENSGALG00000000950,ENSGALG00000000996,ENSGALG00000001006,ENSGALG00000001253,ENSGALG00000001409,ENSGALG00000001501,ENSGALG00000001577,ENSGALG00000001725,ENSGALG00000001766,ENSGALG00000001780,ENSGALG00000001947,ENSGALG00000002124,ENSGALG00000002216,ENSGALG00000002232,…
1	!	0.0379	1688	603	110	0.182	0.065	GO:0010604	BP	11	positive regulation of macromolecule metabolic process	1	ENSGALG00000000379,ENSGALG00000000579,ENSGALG00000000670,ENSGALG00000000671,ENSGALG00000000742,ENSGALG00000000751,ENSGALG00000001006,ENSGALG00000001409,ENSGALG00000001501,ENSGALG00000001577,ENSGALG00000001725,ENSGALG00000001957,ENSGALG00000002216,ENSGALG00000002232,ENSGALG00000002672,ENSGALG00000002739,ENSGALG00000002971,ENSGALG00000002991,ENSGALG00000003026,ENSGALG00000003304,ENSGALG00000003324,…
1	!	0.0174	2043	603	130	0.216	0.064	GO:0010556	BP	11	regulation of macromolecule biosynthetic process	1	ENSGALG00000000583,ENSGALG00000000671,ENSGALG00000000742,ENSGALG00000000751,ENSGALG00000000983,ENSGALG00000001006,ENSGALG00000001136,ENSGALG00000001226,ENSGALG00000001501,ENSGALG00000001577,ENSGALG00000001619,ENSGALG00000001725,ENSGALG00000001766,ENSGALG00000001947,ENSGALG00000001957,ENSGALG00000002216,ENSGALG00000002232,ENSGALG00000002415,ENSGALG00000002424,ENSGALG00000002672,ENSGALG00000002739,…
1	!	0.0134	1008	603	75	0.124	0.074	GO:0010557	BP	11	positive regulation of macromolecule biosynthetic process	2	ENSGALG00000000671,ENSGALG00000000751,ENSGALG00000001006,ENSGALG00000001501,ENSGALG00000001577,ENSGALG00000002216,ENSGALG00000002232,ENSGALG00000002672,ENSGALG00000002739,ENSGALG00000002971,ENSGALG00000002991,ENSGALG00000003026,ENSGALG00000003304,ENSGALG00000003324,ENSGALG00000003339,ENSGALG00000003498,ENSGALG00000003627,ENSGALG00000003634,ENSGALG00000003641,ENSGALG00000004171,ENSGALG00000004205,…
1	!	0.0236	2114	603	133	0.221	0.063	GO:0031326	BP	11	regulation of cellular biosynthetic process	1	ENSGALG00000000583,ENSGALG00000000671,ENSGALG00000000742,ENSGALG00000000751,ENSGALG00000000983,ENSGALG00000001006,ENSGALG00000001136,ENSGALG00000001226,ENSGALG00000001501,ENSGALG00000001577,ENSGALG00000001619,ENSGALG00000001725,ENSGALG00000001766,ENSGALG00000001947,ENSGALG00000001957,ENSGALG00000002216,ENSGALG00000002232,ENSGALG00000002415,ENSGALG00000002424,ENSGALG00000002672,ENSGALG00000002739,…
1	!	0.00364	1983	603	130	0.216	0.066	GO:2000112	BP	11	regulation of cellular macromolecule biosynthetic process	2	ENSGALG00000000583,ENSGALG00000000671,ENSGALG00000000742,ENSGALG00000000751,ENSGALG00000000983,ENSGALG00000001006,ENSGALG00000001136,ENSGALG00000001226,ENSGALG00000001501,ENSGALG00000001577,ENSGALG00000001619,ENSGALG00000001725,ENSGALG00000001766,ENSGALG00000001947,ENSGALG00000001957,ENSGALG00000002216,ENSGALG00000002232,ENSGALG00000002415,ENSGALG00000002424,ENSGALG00000002672,ENSGALG00000002739,…
1	!	0.0257	1788	603	116	0.192	0.065	GO:2001141	BP	11	regulation of RNA biosynthetic process	2	ENSGALG00000000583,ENSGALG00000000671,ENSGALG00000000742,ENSGALG00000000751,ENSGALG00000000983,ENSGALG00000001006,ENSGALG00000001136,ENSGALG00000001226,ENSGALG00000001577,ENSGALG00000001619,ENSGALG00000001766,ENSGALG00000001947,ENSGALG00000001957,ENSGALG00000002232,ENSGALG00000002415,ENSGALG00000002424,ENSGALG00000002672,ENSGALG00000002739,ENSGALG00000002971,ENSGALG00000002991,ENSGALG00000003026,…
1	!	0.0244	1786	603	116	0.192	0.065	GO:1903506	BP	11	regulation of nucleic acid-templated transcription	3	ENSGALG00000000583,ENSGALG00000000671,ENSGALG00000000742,ENSGALG00000000751,ENSGALG00000000983,ENSGALG00000001006,ENSGALG00000001136,ENSGALG00000001226,ENSGALG00000001577,ENSGALG00000001619,ENSGALG00000001766,ENSGALG00000001947,ENSGALG00000001957,ENSGALG00000002232,ENSGALG00000002415,ENSGALG00000002424,ENSGALG00000002672,ENSGALG00000002739,ENSGALG00000002971,ENSGALG00000002991,ENSGALG00000003026,…
1	!	0.0417	1059	603	76	0.126	0.072	GO:0031328	BP	11	positive regulation of cellular biosynthetic process	1	ENSGALG00000000671,ENSGALG00000000751,ENSGALG00000001006,ENSGALG00000001501,ENSGALG00000001577,ENSGALG00000002216,ENSGALG00000002232,ENSGALG00000002672,ENSGALG00000002739,ENSGALG00000002971,ENSGALG00000002991,ENSGALG00000003026,ENSGALG00000003304,ENSGALG00000003324,ENSGALG00000003339,ENSGALG00000003498,ENSGALG00000003627,ENSGALG00000003634,ENSGALG00000003641,ENSGALG00000004171,ENSGALG00000004205,…
1	!	0.0495	1833	603	117	0.194	0.064	GO:0006351	BP	11	transcription, DNA-templated	1	ENSGALG00000000583,ENSGALG00000000671,ENSGALG00000000742,ENSGALG00000000751,ENSGALG00000000983,ENSGALG00000001006,ENSGALG00000001136,ENSGALG00000001226,ENSGALG00000001577,ENSGALG00000001619,ENSGALG00000001766,ENSGALG00000001910,ENSGALG00000001947,ENSGALG00000001957,ENSGALG00000002232,ENSGALG00000002415,ENSGALG00000002424,ENSGALG00000002672,ENSGALG00000002739,ENSGALG00000002971,ENSGALG00000002991,…
1	!	0.0152	1768	603	116	0.192	0.066	GO:0006355	BP	11	regulation of transcription, DNA-templated	2	ENSGALG00000000583,ENSGALG00000000671,ENSGALG00000000742,ENSGALG00000000751,ENSGALG00000000983,ENSGALG00000001006,ENSGALG00000001136,ENSGALG00000001226,ENSGALG00000001577,ENSGALG00000001619,ENSGALG00000001766,ENSGALG00000001947,ENSGALG00000001957,ENSGALG00000002232,ENSGALG00000002415,ENSGALG00000002424,ENSGALG00000002672,ENSGALG00000002739,ENSGALG00000002971,ENSGALG00000002991,ENSGALG00000003026,…
1	!	0.024	901	603	68	0.113	0.075	GO:0008270	MF	1	zinc ion binding	1	ENSGALG00000000113,ENSGALG00000000776,ENSGALG00000000983,ENSGALG00000001253,ENSGALG00000001766,ENSGALG00000002081,ENSGALG00000002124,ENSGALG00000002232,ENSGALG00000002499,ENSGALG00000002941,ENSGALG00000002971,ENSGALG00000003627,ENSGALG00000003641,ENSGALG00000003802,ENSGALG00000003910,ENSGALG00000004171,ENSGALG00000004328,ENSGALG00000004467,ENSGALG00000004664,ENSGALG00000004823,ENSGALG00000004850,…
1	!	0.0359	474	170	47	0.276	0.099	HP:0002118	hp	10	Abnormality of the cerebral ventricles	1	ENSGALG00000000360,ENSGALG00000002023,ENSGALG00000002471,ENSGALG00000002922,ENSGALG00000002971,ENSGALG00000003500,ENSGALG00000003605,ENSGALG00000003631,ENSGALG00000003634,ENSGALG00000004338,ENSGALG00000005508,ENSGALG00000005646,ENSGALG00000005660,ENSGALG00000005846,ENSGALG00000007905,ENSGALG00000008180,ENSGALG00000008274,ENSGALG00000008381,ENSGALG00000008514,ENSGALG00000009495,ENSGALG00000009503,…
1	!	2.07e-05	208	170	33	0.194	0.159	HP:0011338	hp	9	Abnormality of mouth shape	1	ENSGALG00000000360,ENSGALG00000001263,ENSGALG00000002023,ENSGALG00000002922,ENSGALG00000003605,ENSGALG00000003631,ENSGALG00000003634,ENSGALG00000003641,ENSGALG00000003733,ENSGALG00000004467,ENSGALG00000006439,ENSGALG00000007748,ENSGALG00000007767,ENSGALG00000007843,ENSGALG00000008238,ENSGALG00000008274,ENSGALG00000008381,ENSGALG00000009495,ENSGALG00000009503,ENSGALG00000010423,ENSGALG00000011330,…
1	!	0.00558	117	170	20	0.118	0.171	HP:0000194	hp	9	Open mouth	2	ENSGALG00000000360,ENSGALG00000001263,ENSGALG00000003631,ENSGALG00000003634,ENSGALG00000006439,ENSGALG00000007748,ENSGALG00000007767,ENSGALG00000007843,ENSGALG00000008381,ENSGALG00000009495,ENSGALG00000010423,ENSGALG00000011330,ENSGALG00000012025,ENSGALG00000012329,ENSGALG00000012440,ENSGALG00000013951,ENSGALG00000014514,ENSGALG00000015539,ENSGALG00000016406,ENSGALG00000027551
1	!	0.0365	649	170	59	0.347	0.091	HP:0000159	hp	2	Abnormality of the lip	1	ENSGALG00000000360,ENSGALG00000001263,ENSGALG00000001501,ENSGALG00000001732,ENSGALG00000002023,ENSGALG00000002922,ENSGALG00000002971,ENSGALG00000003605,ENSGALG00000003631,ENSGALG00000003634,ENSGALG00000003641,ENSGALG00000004467,ENSGALG00000005660,ENSGALG00000006390,ENSGALG00000006439,ENSGALG00000006571,ENSGALG00000006818,ENSGALG00000007767,ENSGALG00000007843,ENSGALG00000007902,ENSGALG00000008238,…
1	!	0.000824	524	170	55	0.324	0.105	HP:0000177	hp	2	Abnormality of upper lip	2	ENSGALG00000000360,ENSGALG00000001263,ENSGALG00000001501,ENSGALG00000001732,ENSGALG00000002023,ENSGALG00000002922,ENSGALG00000002971,ENSGALG00000003605,ENSGALG00000003631,ENSGALG00000003634,ENSGALG00000003641,ENSGALG00000004467,ENSGALG00000006390,ENSGALG00000006439,ENSGALG00000006571,ENSGALG00000006818,ENSGALG00000007767,ENSGALG00000007843,ENSGALG00000007902,ENSGALG00000008238,ENSGALG00000008274,…
1	!	0.001	209	170	30	0.176	0.144	HP:0011339	hp	2	Abnormality of upper lip vermillion	3	ENSGALG00000000360,ENSGALG00000001501,ENSGALG00000002023,ENSGALG00000003605,ENSGALG00000003631,ENSGALG00000003641,ENSGALG00000004467,ENSGALG00000006390,ENSGALG00000006439,ENSGALG00000006571,ENSGALG00000006818,ENSGALG00000007767,ENSGALG00000007843,ENSGALG00000008238,ENSGALG00000008274,ENSGALG00000008381,ENSGALG00000010924,ENSGALG00000011330,ENSGALG00000012025,ENSGALG00000012674,ENSGALG00000013312,…
1	!	0.0484	203	170	26	0.153	0.128	HP:0000204	hp	2	Cleft upper lip	1	ENSGALG00000001732,ENSGALG00000002023,ENSGALG00000003605,ENSGALG00000003631,ENSGALG00000004467,ENSGALG00000008238,ENSGALG00000008274,ENSGALG00000008514,ENSGALG00000008681,ENSGALG00000010316,ENSGALG00000010423,ENSGALG00000012290,ENSGALG00000012329,ENSGALG00000012440,ENSGALG00000012674,ENSGALG00000012753,ENSGALG00000013312,ENSGALG00000014365,ENSGALG00000014514,ENSGALG00000014734,ENSGALG00000015539,…
1	!	0.00508	497	170	51	0.3	0.103	HP:0008050	hp	13	Abnormality of the palpebral fissures	1	ENSGALG00000000360,ENSGALG00000001263,ENSGALG00000001501,ENSGALG00000002023,ENSGALG00000002922,ENSGALG00000002971,ENSGALG00000003324,ENSGALG00000003605,ENSGALG00000003631,ENSGALG00000003634,ENSGALG00000003733,ENSGALG00000004467,ENSGALG00000005508,ENSGALG00000005660,ENSGALG00000006390,ENSGALG00000006439,ENSGALG00000006571,ENSGALG00000006818,ENSGALG00000006981,ENSGALG00000007748,ENSGALG00000007843,…
1	!	0.00607	431	170	46	0.271	0.107	HP:0010936	hp	12	Abnormality of the lower urinary tract	1	ENSGALG00000000360,ENSGALG00000000670,ENSGALG00000001263,ENSGALG00000001732,ENSGALG00000002023,ENSGALG00000002471,ENSGALG00000002922,ENSGALG00000002971,ENSGALG00000003605,ENSGALG00000004328,ENSGALG00000004338,ENSGALG00000005508,ENSGALG00000006439,ENSGALG00000006571,ENSGALG00000006981,ENSGALG00000007310,ENSGALG00000007843,ENSGALG00000007902,ENSGALG00000008180,ENSGALG00000008457,ENSGALG00000008594,…
1	!	0.0172	420	170	44	0.259	0.105	HP:0000606	hp	8	Abnormality of the periorbital region	1	ENSGALG00000000360,ENSGALG00000001263,ENSGALG00000001501,ENSGALG00000002023,ENSGALG00000002922,ENSGALG00000003324,ENSGALG00000003605,ENSGALG00000003631,ENSGALG00000004467,ENSGALG00000005660,ENSGALG00000006390,ENSGALG00000006439,ENSGALG00000006571,ENSGALG00000006818,ENSGALG00000008238,ENSGALG00000008274,ENSGALG00000008381,ENSGALG00000008457,ENSGALG00000008594,ENSGALG00000009495,ENSGALG00000010316,…
1	!	0.00684	340	170	39	0.229	0.115	HP:0000534	hp	8	Abnormality of the eyebrow	1	ENSGALG00000000360,ENSGALG00000001263,ENSGALG00000001501,ENSGALG00000002023,ENSGALG00000002922,ENSGALG00000003324,ENSGALG00000003605,ENSGALG00000003631,ENSGALG00000004467,ENSGALG00000005660,ENSGALG00000006390,ENSGALG00000006439,ENSGALG00000006571,ENSGALG00000006818,ENSGALG00000008238,ENSGALG00000008274,ENSGALG00000008381,ENSGALG00000008457,ENSGALG00000008594,ENSGALG00000010316,ENSGALG00000011330,…
1	!	0.0143	104	170	18	0.106	0.173	HP:0002553	hp	8	Highly arched eyebrow	2	ENSGALG00000000360,ENSGALG00000001501,ENSGALG00000002023,ENSGALG00000003605,ENSGALG00000003631,ENSGALG00000006390,ENSGALG00000008381,ENSGALG00000011330,ENSGALG00000012025,ENSGALG00000012753,ENSGALG00000013312,ENSGALG00000013951,ENSGALG00000014514,ENSGALG00000015196,ENSGALG00000015539,ENSGALG00000016406,ENSGALG00000025902,ENSGALG00000027551
1	!	0.0154	76	170	15	0.088	0.197	HP:0011815	hp	6	Cephalocele	1	ENSGALG00000003631,ENSGALG00000004338,ENSGALG00000007905,ENSGALG00000008381,ENSGALG00000008514,ENSGALG00000010316,ENSGALG00000010423,ENSGALG00000012025,ENSGALG00000013951,ENSGALG00000014365,ENSGALG00000014514,ENSGALG00000014734,ENSGALG00000015539,ENSGALG00000017041,ENSGALG00000027170
1	!	0.0154	76	170	15	0.088	0.197	HP:0002084	hp	6	Encephalocele	2	ENSGALG00000003631,ENSGALG00000004338,ENSGALG00000007905,ENSGALG00000008381,ENSGALG00000008514,ENSGALG00000010316,ENSGALG00000010423,ENSGALG00000012025,ENSGALG00000013951,ENSGALG00000014365,ENSGALG00000014514,ENSGALG00000014734,ENSGALG00000015539,ENSGALG00000017041,ENSGALG00000027170
1	!	0.0164	115	170	19	0.112	0.165	HP:0100716	hp	14	Self-injurious behavior	1	ENSGALG00000003605,ENSGALG00000003631,ENSGALG00000004467,ENSGALG00000006949,ENSGALG00000007843,ENSGALG00000008238,ENSGALG00000008274,ENSGALG00000008381,ENSGALG00000011330,ENSGALG00000012025,ENSGALG00000012674,ENSGALG00000013051,ENSGALG00000013312,ENSGALG00000013951,ENSGALG00000014330,ENSGALG00000015539,ENSGALG00000016406,ENSGALG00000016739,ENSGALG00000028254
1	!	0.00105	613	170	61	0.359	0.1	HP:0005105	hp	4	Abnormal nasal morphology	1	ENSGALG00000000360,ENSGALG00000001263,ENSGALG00000001501,ENSGALG00000002023,ENSGALG00000002922,ENSGALG00000002943,ENSGALG00000002971,ENSGALG00000003324,ENSGALG00000003605,ENSGALG00000003631,ENSGALG00000003634,ENSGALG00000003641,ENSGALG00000003733,ENSGALG00000004467,ENSGALG00000004514,ENSGALG00000005508,ENSGALG00000005660,ENSGALG00000006390,ENSGALG00000006439,ENSGALG00000006818,ENSGALG00000007767,…
1	!	0.00787	590	170	57	0.335	0.097	HP:0010938	hp	4	Abnormality of the external nose	1	ENSGALG00000000360,ENSGALG00000001263,ENSGALG00000001501,ENSGALG00000002023,ENSGALG00000002922,ENSGALG00000002943,ENSGALG00000002971,ENSGALG00000003605,ENSGALG00000003631,ENSGALG00000003634,ENSGALG00000003641,ENSGALG00000004467,ENSGALG00000004514,ENSGALG00000005508,ENSGALG00000005660,ENSGALG00000006390,ENSGALG00000006439,ENSGALG00000007767,ENSGALG00000007843,ENSGALG00000007902,ENSGALG00000008238,…
1	!	0.000196	449	170	51	0.3	0.114	HP:0000429	hp	4	Abnormality of the nasal alae	2	ENSGALG00000000360,ENSGALG00000001263,ENSGALG00000001501,ENSGALG00000002023,ENSGALG00000002922,ENSGALG00000002943,ENSGALG00000002971,ENSGALG00000003605,ENSGALG00000003631,ENSGALG00000003634,ENSGALG00000003641,ENSGALG00000004467,ENSGALG00000004514,ENSGALG00000005508,ENSGALG00000005660,ENSGALG00000006390,ENSGALG00000006439,ENSGALG00000007767,ENSGALG00000007843,ENSGALG00000008238,ENSGALG00000008274,…
1	!	0.0127	375	170	41	0.241	0.109	HP:0005288	hp	4	Abnormality of the nares	1	ENSGALG00000000360,ENSGALG00000001263,ENSGALG00000002023,ENSGALG00000002922,ENSGALG00000002943,ENSGALG00000002971,ENSGALG00000003324,ENSGALG00000003605,ENSGALG00000003631,ENSGALG00000003634,ENSGALG00000003641,ENSGALG00000004514,ENSGALG00000005508,ENSGALG00000006439,ENSGALG00000007767,ENSGALG00000007843,ENSGALG00000008274,ENSGALG00000008381,ENSGALG00000008594,ENSGALG00000009249,ENSGALG00000009495,…
1	!	0.0463	368	170	39	0.229	0.106	HP:0000463	hp	4	Anteverted nares	2	ENSGALG00000000360,ENSGALG00000001263,ENSGALG00000002023,ENSGALG00000002922,ENSGALG00000002943,ENSGALG00000002971,ENSGALG00000003605,ENSGALG00000003631,ENSGALG00000003634,ENSGALG00000003641,ENSGALG00000004514,ENSGALG00000005508,ENSGALG00000006439,ENSGALG00000007767,ENSGALG00000007843,ENSGALG00000008274,ENSGALG00000008381,ENSGALG00000008594,ENSGALG00000009495,ENSGALG00000009503,ENSGALG00000010924,…
1	!	0.0357	488	170	48	0.282	0.098	HP:0002500	hp	7	Abnormality of the cerebral white matter	1	ENSGALG00000000360,ENSGALG00000001263,ENSGALG00000001732,ENSGALG00000002310,ENSGALG00000002971,ENSGALG00000003324,ENSGALG00000003339,ENSGALG00000003500,ENSGALG00000003605,ENSGALG00000003631,ENSGALG00000003634,ENSGALG00000004467,ENSGALG00000005508,ENSGALG00000005646,ENSGALG00000007767,ENSGALG00000007843,ENSGALG00000007905,ENSGALG00000008180,ENSGALG00000008238,ENSGALG00000008274,ENSGALG00000008381,…
1	!	0.0286	456	170	46	0.271	0.101	HP:0001273	hp	7	Abnormality of the corpus callosum	2	ENSGALG00000000360,ENSGALG00000001263,ENSGALG00000001732,ENSGALG00000002310,ENSGALG00000002971,ENSGALG00000003324,ENSGALG00000003500,ENSGALG00000003605,ENSGALG00000003631,ENSGALG00000003634,ENSGALG00000004467,ENSGALG00000005508,ENSGALG00000005646,ENSGALG00000007767,ENSGALG00000007843,ENSGALG00000008180,ENSGALG00000008238,ENSGALG00000008274,ENSGALG00000008381,ENSGALG00000008514,ENSGALG00000008681,…
1	!	0.0428	449	170	45	0.265	0.1	HP:0007370	hp	7	Aplasia/Hypoplasia of the corpus callosum	1	ENSGALG00000000360,ENSGALG00000001263,ENSGALG00000001732,ENSGALG00000002310,ENSGALG00000002971,ENSGALG00000003324,ENSGALG00000003500,ENSGALG00000003605,ENSGALG00000003631,ENSGALG00000004467,ENSGALG00000005508,ENSGALG00000005646,ENSGALG00000007767,ENSGALG00000007843,ENSGALG00000008180,ENSGALG00000008238,ENSGALG00000008274,ENSGALG00000008381,ENSGALG00000008514,ENSGALG00000008681,ENSGALG00000009495,…
1	!	0.0499	19	170	7	0.041	0.368	HP:0005957	hp	3	Breathing dysregulation	1	ENSGALG00000001947,ENSGALG00000003631,ENSGALG00000008381,ENSGALG00000012025,ENSGALG00000013951,ENSGALG00000014514,ENSGALG00000015539
1	!	0.0485	6208	548	305	0.557	0.049	TF:M00791_1	tf	16	Factor: HNF3; motif: NWRARYAAAYANN; match class: 1	1	ENSGALG00000000071,ENSGALG00000000113,ENSGALG00000000296,ENSGALG00000000360,ENSGALG00000000379,ENSGALG00000000476,ENSGALG00000000541,ENSGALG00000000583,ENSGALG00000000643,ENSGALG00000000670,ENSGALG00000000742,ENSGALG00000000751,ENSGALG00000000776,ENSGALG00000000875,ENSGALG00000000983,ENSGALG00000000996,ENSGALG00000001039,ENSGALG00000001136,ENSGALG00000001192,ENSGALG00000001225,ENSGALG00000001253,…
1	!	0.00381	11288	548	509	0.929	0.045	TF:M01292_1	tf	5	Factor: HOXA13; motif: ATAAMA; match class: 1	1	ENSGALG00000000071,ENSGALG00000000113,ENSGALG00000000296,ENSGALG00000000360,ENSGALG00000000379,ENSGALG00000000476,ENSGALG00000000541,ENSGALG00000000546,ENSGALG00000000579,ENSGALG00000000583,ENSGALG00000000643,ENSGALG00000000670,ENSGALG00000000671,ENSGALG00000000776,ENSGALG00000000875,ENSGALG00000000950,ENSGALG00000000983,ENSGALG00000001006,ENSGALG00000001039,ENSGALG00000001136,ENSGALG00000001157,…
1	!	0.0414	9575	548	442	0.807	0.046	TF:M02014_0	tf	15	Factor: HNF-3beta; motif: NTRTTTRYT; match class: 0	1	ENSGALG00000000071,ENSGALG00000000113,ENSGALG00000000296,ENSGALG00000000360,ENSGALG00000000379,ENSGALG00000000476,ENSGALG00000000541,ENSGALG00000000546,ENSGALG00000000643,ENSGALG00000000670,ENSGALG00000000742,ENSGALG00000000751,ENSGALG00000000776,ENSGALG00000000875,ENSGALG00000000950,ENSGALG00000000983,ENSGALG00000001006,ENSGALG00000001039,ENSGALG00000001136,ENSGALG00000001157,ENSGALG00000001192,…
#INFO:	Effective domain size for GO: 13614, threshold 2e-05
#INFO:	Effective domain size for HP: 3009, threshold 4.6e-05
#INFO:	Effective domain size for TF: 12933, threshold 0.000151

## Sheet: E
#	signf	p-value	T	Q	Q&T	Q&T/Q	Q&T/T	term ID	t type	t group	t name	t depth	Q&T list
#
1	!	0.00297	5279	942	434	0.461	0.082	GO:0043170	BP	4	macromolecule metabolic process	1	ENSGALG00000000189,ENSGALG00000000215,ENSGALG00000000220,ENSGALG00000000255,ENSGALG00000000273,ENSGALG00000000603,ENSGALG00000000747,ENSGALG00000000839,ENSGALG00000000862,ENSGALG00000001132,ENSGALG00000001153,ENSGALG00000001168,ENSGALG00000001319,ENSGALG00000001345,ENSGALG00000001500,ENSGALG00000001522,ENSGALG00000001555,ENSGALG00000001772,ENSGALG00000001795,ENSGALG00000001798,ENSGALG00000001800,…
1	!	0.00932	3145	942	275	0.292	0.087	GO:0060255	BP	4	regulation of macromolecule metabolic process	2	ENSGALG00000000220,ENSGALG00000000273,ENSGALG00000000747,ENSGALG00000000839,ENSGALG00000001132,ENSGALG00000001153,ENSGALG00000001345,ENSGALG00000001555,ENSGALG00000001772,ENSGALG00000001795,ENSGALG00000001798,ENSGALG00000001801,ENSGALG00000001843,ENSGALG00000001916,ENSGALG00000001959,ENSGALG00000002003,ENSGALG00000002016,ENSGALG00000002142,ENSGALG00000002162,ENSGALG00000002260,ENSGALG00000002302,…
1	!	0.00013	4793	942	408	0.433	0.085	GO:0044260	BP	4	cellular macromolecule metabolic process	1	ENSGALG00000000189,ENSGALG00000000215,ENSGALG00000000220,ENSGALG00000000255,ENSGALG00000000273,ENSGALG00000000603,ENSGALG00000000747,ENSGALG00000000839,ENSGALG00000000862,ENSGALG00000001132,ENSGALG00000001153,ENSGALG00000001168,ENSGALG00000001319,ENSGALG00000001345,ENSGALG00000001500,ENSGALG00000001522,ENSGALG00000001555,ENSGALG00000001772,ENSGALG00000001795,ENSGALG00000001800,ENSGALG00000001801,…
1	!	0.00178	2639	942	241	0.256	0.091	GO:0090304	BP	4	nucleic acid metabolic process	1	ENSGALG00000000189,ENSGALG00000000215,ENSGALG00000000273,ENSGALG00000000747,ENSGALG00000000839,ENSGALG00000000862,ENSGALG00000001132,ENSGALG00000001153,ENSGALG00000001168,ENSGALG00000001345,ENSGALG00000001500,ENSGALG00000001800,ENSGALG00000001801,ENSGALG00000001843,ENSGALG00000001851,ENSGALG00000001959,ENSGALG00000002003,ENSGALG00000002016,ENSGALG00000002142,ENSGALG00000002239,ENSGALG00000002302,…
1	!	0.0155	2295	942	209	0.222	0.091	GO:0016070	BP	4	RNA metabolic process	2	ENSGALG00000000189,ENSGALG00000000215,ENSGALG00000000273,ENSGALG00000000747,ENSGALG00000000839,ENSGALG00000001132,ENSGALG00000001153,ENSGALG00000001168,ENSGALG00000001345,ENSGALG00000001500,ENSGALG00000001800,ENSGALG00000001801,ENSGALG00000001843,ENSGALG00000001959,ENSGALG00000002003,ENSGALG00000002142,ENSGALG00000002302,ENSGALG00000002430,ENSGALG00000002433,ENSGALG00000002487,ENSGALG00000002519,…
1	!	0.0026	1857	942	179	0.19	0.096	GO:0032774	BP	4	RNA biosynthetic process	3	ENSGALG00000000273,ENSGALG00000000747,ENSGALG00000000839,ENSGALG00000001132,ENSGALG00000001153,ENSGALG00000001168,ENSGALG00000001345,ENSGALG00000001801,ENSGALG00000001843,ENSGALG00000002003,ENSGALG00000002142,ENSGALG00000002302,ENSGALG00000002433,ENSGALG00000002519,ENSGALG00000002761,ENSGALG00000002878,ENSGALG00000002954,ENSGALG00000003161,ENSGALG00000003169,ENSGALG00000003379,ENSGALG00000003396,…
1	!	0.0049	1850	942	177	0.188	0.096	GO:0097659	BP	4	nucleic acid-templated transcription	4	ENSGALG00000000273,ENSGALG00000000747,ENSGALG00000000839,ENSGALG00000001132,ENSGALG00000001153,ENSGALG00000001168,ENSGALG00000001345,ENSGALG00000001801,ENSGALG00000001843,ENSGALG00000002003,ENSGALG00000002142,ENSGALG00000002302,ENSGALG00000002433,ENSGALG00000002519,ENSGALG00000002761,ENSGALG00000002878,ENSGALG00000002954,ENSGALG00000003161,ENSGALG00000003169,ENSGALG00000003379,ENSGALG00000003396,…
1	!	0.00318	3119	942	276	0.293	0.088	GO:0080090	BP	4	regulation of primary metabolic process	1	ENSGALG00000000220,ENSGALG00000000273,ENSGALG00000000747,ENSGALG00000000839,ENSGALG00000001132,ENSGALG00000001153,ENSGALG00000001345,ENSGALG00000001555,ENSGALG00000001772,ENSGALG00000001795,ENSGALG00000001798,ENSGALG00000001801,ENSGALG00000001843,ENSGALG00000002003,ENSGALG00000002016,ENSGALG00000002142,ENSGALG00000002162,ENSGALG00000002260,ENSGALG00000002302,ENSGALG00000002394,ENSGALG00000002430,…
1	!	0.031	1983	942	183	0.194	0.092	GO:2000112	BP	4	regulation of cellular macromolecule biosynthetic process	1	ENSGALG00000000273,ENSGALG00000000747,ENSGALG00000000839,ENSGALG00000001132,ENSGALG00000001153,ENSGALG00000001345,ENSGALG00000001801,ENSGALG00000001843,ENSGALG00000002003,ENSGALG00000002142,ENSGALG00000002162,ENSGALG00000002302,ENSGALG00000002433,ENSGALG00000002453,ENSGALG00000002761,ENSGALG00000002878,ENSGALG00000002954,ENSGALG00000003161,ENSGALG00000003169,ENSGALG00000003379,ENSGALG00000003396,…
1	!	0.00332	3187	942	281	0.298	0.088	GO:0031323	BP	4	regulation of cellular metabolic process	1	ENSGALG00000000220,ENSGALG00000000273,ENSGALG00000000747,ENSGALG00000000839,ENSGALG00000001132,ENSGALG00000001153,ENSGALG00000001345,ENSGALG00000001487,ENSGALG00000001555,ENSGALG00000001772,ENSGALG00000001795,ENSGALG00000001801,ENSGALG00000001843,ENSGALG00000002003,ENSGALG00000002016,ENSGALG00000002142,ENSGALG00000002162,ENSGALG00000002260,ENSGALG00000002302,ENSGALG00000002394,ENSGALG00000002430,…
1	!	0.0173	2041	942	189	0.201	0.093	GO:0019219	BP	4	regulation of nucleobase-containing compound metabolic process	2	ENSGALG00000000273,ENSGALG00000000747,ENSGALG00000000839,ENSGALG00000001132,ENSGALG00000001153,ENSGALG00000001345,ENSGALG00000001801,ENSGALG00000001843,ENSGALG00000002003,ENSGALG00000002016,ENSGALG00000002142,ENSGALG00000002302,ENSGALG00000002430,ENSGALG00000002433,ENSGALG00000002519,ENSGALG00000002761,ENSGALG00000002878,ENSGALG00000002954,ENSGALG00000003161,ENSGALG00000003169,ENSGALG00000003379,…
1	!	0.00363	1854	942	178	0.189	0.096	GO:0051252	BP	4	regulation of RNA metabolic process	3	ENSGALG00000000273,ENSGALG00000000747,ENSGALG00000000839,ENSGALG00000001132,ENSGALG00000001153,ENSGALG00000001345,ENSGALG00000001801,ENSGALG00000001843,ENSGALG00000002003,ENSGALG00000002142,ENSGALG00000002302,ENSGALG00000002430,ENSGALG00000002433,ENSGALG00000002761,ENSGALG00000002878,ENSGALG00000002954,ENSGALG00000003161,ENSGALG00000003169,ENSGALG00000003379,ENSGALG00000003396,ENSGALG00000003404,…
1	!	0.00324	1788	942	173	0.184	0.097	GO:2001141	BP	4	regulation of RNA biosynthetic process	4	ENSGALG00000000273,ENSGALG00000000747,ENSGALG00000000839,ENSGALG00000001132,ENSGALG00000001153,ENSGALG00000001345,ENSGALG00000001801,ENSGALG00000001843,ENSGALG00000002003,ENSGALG00000002142,ENSGALG00000002302,ENSGALG00000002433,ENSGALG00000002761,ENSGALG00000002878,ENSGALG00000002954,ENSGALG00000003161,ENSGALG00000003169,ENSGALG00000003379,ENSGALG00000003396,ENSGALG00000003404,ENSGALG00000003424,…
1	!	0.00302	1786	942	173	0.184	0.097	GO:1903506	BP	4	regulation of nucleic acid-templated transcription	5	ENSGALG00000000273,ENSGALG00000000747,ENSGALG00000000839,ENSGALG00000001132,ENSGALG00000001153,ENSGALG00000001345,ENSGALG00000001801,ENSGALG00000001843,ENSGALG00000002003,ENSGALG00000002142,ENSGALG00000002302,ENSGALG00000002433,ENSGALG00000002761,ENSGALG00000002878,ENSGALG00000002954,ENSGALG00000003161,ENSGALG00000003169,ENSGALG00000003379,ENSGALG00000003396,ENSGALG00000003404,ENSGALG00000003424,…
1	!	0.0259	2183	942	199	0.211	0.091	GO:0010468	BP	4	regulation of gene expression	1	ENSGALG00000000273,ENSGALG00000000747,ENSGALG00000000839,ENSGALG00000001132,ENSGALG00000001153,ENSGALG00000001345,ENSGALG00000001772,ENSGALG00000001798,ENSGALG00000001801,ENSGALG00000001843,ENSGALG00000001916,ENSGALG00000001959,ENSGALG00000002003,ENSGALG00000002142,ENSGALG00000002162,ENSGALG00000002302,ENSGALG00000002430,ENSGALG00000002433,ENSGALG00000002699,ENSGALG00000002761,ENSGALG00000002878,…
1	!	0.0042	1833	942	176	0.187	0.096	GO:0006351	BP	4	transcription, DNA-templated	1	ENSGALG00000000273,ENSGALG00000000747,ENSGALG00000000839,ENSGALG00000001132,ENSGALG00000001153,ENSGALG00000001168,ENSGALG00000001345,ENSGALG00000001801,ENSGALG00000001843,ENSGALG00000002003,ENSGALG00000002142,ENSGALG00000002302,ENSGALG00000002433,ENSGALG00000002519,ENSGALG00000002761,ENSGALG00000002878,ENSGALG00000002954,ENSGALG00000003161,ENSGALG00000003169,ENSGALG00000003379,ENSGALG00000003396,…
1	!	0.00247	1768	942	172	0.183	0.097	GO:0006355	BP	4	regulation of transcription, DNA-templated	2	ENSGALG00000000273,ENSGALG00000000747,ENSGALG00000000839,ENSGALG00000001132,ENSGALG00000001153,ENSGALG00000001345,ENSGALG00000001801,ENSGALG00000001843,ENSGALG00000002003,ENSGALG00000002142,ENSGALG00000002302,ENSGALG00000002433,ENSGALG00000002761,ENSGALG00000002878,ENSGALG00000002954,ENSGALG00000003161,ENSGALG00000003169,ENSGALG00000003379,ENSGALG00000003396,ENSGALG00000003404,ENSGALG00000003424,…
1	!	0.00135	502	942	65	0.069	0.129	GO:0032990	BP	6	cell part morphogenesis	1	ENSGALG00000001129,ENSGALG00000001183,ENSGALG00000001772,ENSGALG00000001798,ENSGALG00000001801,ENSGALG00000001916,ENSGALG00000002294,ENSGALG00000002430,ENSGALG00000002504,ENSGALG00000003424,ENSGALG00000003875,ENSGALG00000004387,ENSGALG00000004495,ENSGALG00000004598,ENSGALG00000004631,ENSGALG00000004727,ENSGALG00000005337,ENSGALG00000005441,ENSGALG00000005553,ENSGALG00000005725,ENSGALG00000005730,…
1	!	0.0465	728	942	80	0.085	0.11	GO:0030030	BP	6	cell projection organization	1	ENSGALG00000000220,ENSGALG00000000273,ENSGALG00000001129,ENSGALG00000001183,ENSGALG00000001772,ENSGALG00000001798,ENSGALG00000001801,ENSGALG00000001916,ENSGALG00000002016,ENSGALG00000002294,ENSGALG00000002430,ENSGALG00000002504,ENSGALG00000002699,ENSGALG00000003424,ENSGALG00000003500,ENSGALG00000003875,ENSGALG00000004387,ENSGALG00000004495,ENSGALG00000004598,ENSGALG00000004631,ENSGALG00000004727,…
1	!	0.0404	783	942	85	0.09	0.109	GO:0000902	BP	6	cell morphogenesis	1	ENSGALG00000000273,ENSGALG00000000839,ENSGALG00000001129,ENSGALG00000001183,ENSGALG00000001772,ENSGALG00000001798,ENSGALG00000001801,ENSGALG00000001916,ENSGALG00000002294,ENSGALG00000002430,ENSGALG00000002504,ENSGALG00000003424,ENSGALG00000003803,ENSGALG00000003875,ENSGALG00000004387,ENSGALG00000004495,ENSGALG00000004598,ENSGALG00000004631,ENSGALG00000004727,ENSGALG00000005337,ENSGALG00000005441,…
1	!	0.00224	488	942	63	0.067	0.129	GO:0048858	BP	6	cell projection morphogenesis	2	ENSGALG00000001129,ENSGALG00000001183,ENSGALG00000001772,ENSGALG00000001798,ENSGALG00000001801,ENSGALG00000001916,ENSGALG00000002294,ENSGALG00000002430,ENSGALG00000002504,ENSGALG00000003424,ENSGALG00000003875,ENSGALG00000004387,ENSGALG00000004495,ENSGALG00000004598,ENSGALG00000004631,ENSGALG00000004727,ENSGALG00000005337,ENSGALG00000005441,ENSGALG00000005553,ENSGALG00000005725,ENSGALG00000005730,…
1	!	0.00467	607	942	73	0.077	0.12	GO:0001071	MF	2	nucleic acid binding transcription factor activity	1	ENSGALG00000001345,ENSGALG00000002003,ENSGALG00000002878,ENSGALG00000003396,ENSGALG00000003429,ENSGALG00000004397,ENSGALG00000004460,ENSGALG00000004510,ENSGALG00000004598,ENSGALG00000005121,ENSGALG00000005441,ENSGALG00000005658,ENSGALG00000006966,ENSGALG00000007762,ENSGALG00000007769,ENSGALG00000007799,ENSGALG00000007866,ENSGALG00000008883,ENSGALG00000009875,ENSGALG00000010665,ENSGALG00000011054,…
1	!	0.00467	607	942	73	0.077	0.12	GO:0003700	MF	2	transcription factor activity, sequence-specific DNA binding	2	ENSGALG00000001345,ENSGALG00000002003,ENSGALG00000002878,ENSGALG00000003396,ENSGALG00000003429,ENSGALG00000004397,ENSGALG00000004460,ENSGALG00000004510,ENSGALG00000004598,ENSGALG00000005121,ENSGALG00000005441,ENSGALG00000005658,ENSGALG00000006966,ENSGALG00000007762,ENSGALG00000007769,ENSGALG00000007799,ENSGALG00000007866,ENSGALG00000008883,ENSGALG00000009875,ENSGALG00000010665,ENSGALG00000011054,…
1	!	0.00986	1226	942	125	0.133	0.102	GO:0003677	MF	20	DNA binding	1	ENSGALG00000000610,ENSGALG00000000747,ENSGALG00000000839,ENSGALG00000001168,ENSGALG00000001677,ENSGALG00000001843,ENSGALG00000002286,ENSGALG00000002761,ENSGALG00000002878,ENSGALG00000003365,ENSGALG00000003396,ENSGALG00000003424,ENSGALG00000003429,ENSGALG00000003627,ENSGALG00000004225,ENSGALG00000004328,ENSGALG00000004460,ENSGALG00000004510,ENSGALG00000004598,ENSGALG00000005035,ENSGALG00000005048,…
1	!	0.044	10855	942	799	0.848	0.074	GO:0005488	MF	19	binding	1	ENSGALG00000000189,ENSGALG00000000215,ENSGALG00000000220,ENSGALG00000000253,ENSGALG00000000255,ENSGALG00000000264,ENSGALG00000000273,ENSGALG00000000276,ENSGALG00000000327,ENSGALG00000000424,ENSGALG00000000428,ENSGALG00000000442,ENSGALG00000000540,ENSGALG00000000562,ENSGALG00000000603,ENSGALG00000000610,ENSGALG00000000747,ENSGALG00000000839,ENSGALG00000000862,ENSGALG00000000893,ENSGALG00000001064,…
1	!	0.00911	3804	942	324	0.344	0.085	GO:0043167	MF	19	ion binding	2	ENSGALG00000000189,ENSGALG00000000215,ENSGALG00000000255,ENSGALG00000000264,ENSGALG00000000273,ENSGALG00000000327,ENSGALG00000000747,ENSGALG00000000862,ENSGALG00000000893,ENSGALG00000001165,ENSGALG00000001183,ENSGALG00000001319,ENSGALG00000001345,ENSGALG00000001487,ENSGALG00000001500,ENSGALG00000001522,ENSGALG00000001535,ENSGALG00000001568,ENSGALG00000001574,ENSGALG00000001615,ENSGALG00000001800,…
1	!	0.0369	2286	942	206	0.219	0.09	GO:0043169	MF	19	cation binding	3	ENSGALG00000000215,ENSGALG00000000255,ENSGALG00000000264,ENSGALG00000000327,ENSGALG00000000747,ENSGALG00000000862,ENSGALG00000001345,ENSGALG00000001500,ENSGALG00000001522,ENSGALG00000001535,ENSGALG00000001574,ENSGALG00000001615,ENSGALG00000001800,ENSGALG00000001843,ENSGALG00000001884,ENSGALG00000001916,ENSGALG00000001959,ENSGALG00000002016,ENSGALG00000002078,ENSGALG00000002142,ENSGALG00000002151,…
1	!	0.0189	2237	942	204	0.217	0.091	GO:0046872	MF	19	metal ion binding	4	ENSGALG00000000215,ENSGALG00000000255,ENSGALG00000000264,ENSGALG00000000327,ENSGALG00000000747,ENSGALG00000000862,ENSGALG00000001345,ENSGALG00000001500,ENSGALG00000001522,ENSGALG00000001535,ENSGALG00000001574,ENSGALG00000001615,ENSGALG00000001800,ENSGALG00000001843,ENSGALG00000001884,ENSGALG00000001916,ENSGALG00000001959,ENSGALG00000002016,ENSGALG00000002078,ENSGALG00000002142,ENSGALG00000002151,…
1	!	0.0186	28	220	10	0.045	0.357	HP:0002866	hp	5	Hypoplastic iliac wing	1	ENSGALG00000004438,ENSGALG00000005368,ENSGALG00000006558,ENSGALG00000007762,ENSGALG00000014732,ENSGALG00000014776,ENSGALG00000015037,ENSGALG00000016578,ENSGALG00000026484,ENSGALG00000027785
1	!	0.0291	48	246	10	0.041	0.208	KEGG:04150	keg	26	mTOR signaling pathway	1	ENSGALG00000001487,ENSGALG00000003500,ENSGALG00000003943,ENSGALG00000004727,ENSGALG00000004959,ENSGALG00000006014,ENSGALG00000008081,ENSGALG00000010335,ENSGALG00000012755,ENSGALG00000014832
1	!	0.0472	5234	866	402	0.464	0.077	TF:M03559_1	tf	18	Factor: Pit-1; motif: NNWWATTCAT; match class: 1	1	ENSGALG00000000215,ENSGALG00000000264,ENSGALG00000000562,ENSGALG00000000893,ENSGALG00000001153,ENSGALG00000001166,ENSGALG00000001168,ENSGALG00000001204,ENSGALG00000001319,ENSGALG00000001436,ENSGALG00000001487,ENSGALG00000001500,ENSGALG00000001568,ENSGALG00000001758,ENSGALG00000001798,ENSGALG00000001801,ENSGALG00000001837,ENSGALG00000001843,ENSGALG00000001851,ENSGALG00000001916,ENSGALG00000001959,…
1	!	0.0394	12322	866	846	0.977	0.069	TF:M03819_0	tf	28	Factor: Elk-1; motif: GGAAGN; match class: 0	1	ENSGALG00000000189,ENSGALG00000000215,ENSGALG00000000220,ENSGALG00000000253,ENSGALG00000000255,ENSGALG00000000273,ENSGALG00000000276,ENSGALG00000000327,ENSGALG00000000417,ENSGALG00000000424,ENSGALG00000000428,ENSGALG00000000442,ENSGALG00000000540,ENSGALG00000000562,ENSGALG00000000603,ENSGALG00000000610,ENSGALG00000000724,ENSGALG00000000737,ENSGALG00000000747,ENSGALG00000000839,ENSGALG00000000862,…
1	!	0.0273	5735	866	438	0.506	0.076	TF:M00196_1	tf	16	Factor: Sp1; motif: NGGGGGCGGGGYN; match class: 1	1	ENSGALG00000000215,ENSGALG00000000220,ENSGALG00000000253,ENSGALG00000000255,ENSGALG00000000264,ENSGALG00000000273,ENSGALG00000000424,ENSGALG00000000428,ENSGALG00000000540,ENSGALG00000000610,ENSGALG00000000737,ENSGALG00000001099,ENSGALG00000001153,ENSGALG00000001166,ENSGALG00000001204,ENSGALG00000001436,ENSGALG00000001487,ENSGALG00000001522,ENSGALG00000001568,ENSGALG00000001677,ENSGALG00000001758,…
1	!	0.00557	11150	866	786	0.908	0.07	TF:M07254_0	tf	27	Factor: Foxc1; motif: TTVYTTTNW; match class: 0	1	ENSGALG00000000189,ENSGALG00000000215,ENSGALG00000000220,ENSGALG00000000253,ENSGALG00000000255,ENSGALG00000000264,ENSGALG00000000273,ENSGALG00000000276,ENSGALG00000000327,ENSGALG00000000424,ENSGALG00000000428,ENSGALG00000000442,ENSGALG00000000540,ENSGALG00000000562,ENSGALG00000000603,ENSGALG00000000610,ENSGALG00000000724,ENSGALG00000000737,ENSGALG00000000747,ENSGALG00000000839,ENSGALG00000000893,…
1	!	0.0257	1699	866	152	0.176	0.089	TF:M07380_0	tf	23	Factor: E2F-4; motif: NTTTCSCGCC; match class: 0	1	ENSGALG00000000189,ENSGALG00000000215,ENSGALG00000000424,ENSGALG00000000428,ENSGALG00000001153,ENSGALG00000001165,ENSGALG00000001436,ENSGALG00000001487,ENSGALG00000001522,ENSGALG00000001677,ENSGALG00000001798,ENSGALG00000001843,ENSGALG00000001921,ENSGALG00000002009,ENSGALG00000002294,ENSGALG00000002302,ENSGALG00000002519,ENSGALG00000002706,ENSGALG00000002765,ENSGALG00000003164,ENSGALG00000003175,…
1	!	1.51e-06	11288	866	807	0.932	0.071	TF:M01292_1	tf	12	Factor: HOXA13; motif: ATAAMA; match class: 1	1	ENSGALG00000000189,ENSGALG00000000215,ENSGALG00000000220,ENSGALG00000000253,ENSGALG00000000255,ENSGALG00000000264,ENSGALG00000000273,ENSGALG00000000276,ENSGALG00000000327,ENSGALG00000000417,ENSGALG00000000424,ENSGALG00000000428,ENSGALG00000000442,ENSGALG00000000562,ENSGALG00000000603,ENSGALG00000000610,ENSGALG00000000724,ENSGALG00000000737,ENSGALG00000000839,ENSGALG00000000862,ENSGALG00000000893,…
1	!	0.0102	10488	866	746	0.861	0.071	TF:M00986_0	tf	21	Factor: Churchill; motif: CGGGNN; match class: 0	1	ENSGALG00000000189,ENSGALG00000000215,ENSGALG00000000220,ENSGALG00000000253,ENSGALG00000000255,ENSGALG00000000264,ENSGALG00000000273,ENSGALG00000000276,ENSGALG00000000327,ENSGALG00000000417,ENSGALG00000000424,ENSGALG00000000428,ENSGALG00000000442,ENSGALG00000000540,ENSGALG00000000603,ENSGALG00000000610,ENSGALG00000000737,ENSGALG00000000747,ENSGALG00000000839,ENSGALG00000000862,ENSGALG00000001067,…
1	!	1.34e-05	8925	866	667	0.77	0.075	TF:M00137_0	tf	7	Factor: Oct-1; motif: NNNRTAATNANNN; match class: 0	1	ENSGALG00000000189,ENSGALG00000000215,ENSGALG00000000220,ENSGALG00000000253,ENSGALG00000000255,ENSGALG00000000264,ENSGALG00000000273,ENSGALG00000000327,ENSGALG00000000424,ENSGALG00000000428,ENSGALG00000000562,ENSGALG00000000603,ENSGALG00000000610,ENSGALG00000000724,ENSGALG00000000737,ENSGALG00000000747,ENSGALG00000000893,ENSGALG00000001067,ENSGALG00000001129,ENSGALG00000001153,ENSGALG00000001165,…
1	!	0.0184	5083	866	395	0.456	0.078	TF:M00137_1	tf	7	Factor: Oct-1; motif: NNNRTAATNANNN; match class: 1	2	ENSGALG00000000189,ENSGALG00000000215,ENSGALG00000000220,ENSGALG00000000255,ENSGALG00000000264,ENSGALG00000000273,ENSGALG00000000424,ENSGALG00000000562,ENSGALG00000000724,ENSGALG00000001166,ENSGALG00000001168,ENSGALG00000001183,ENSGALG00000001535,ENSGALG00000001555,ENSGALG00000001574,ENSGALG00000001615,ENSGALG00000001682,ENSGALG00000001772,ENSGALG00000001798,ENSGALG00000001801,ENSGALG00000001851,…
1	!	0.0132	4921	866	385	0.445	0.078	TF:M00462_0	tf	25	Factor: GATA-6; motif: NNNGATWANN; match class: 0	1	ENSGALG00000000189,ENSGALG00000000215,ENSGALG00000000253,ENSGALG00000000255,ENSGALG00000000276,ENSGALG00000000327,ENSGALG00000000428,ENSGALG00000000562,ENSGALG00000000724,ENSGALG00000000747,ENSGALG00000000893,ENSGALG00000001099,ENSGALG00000001153,ENSGALG00000001166,ENSGALG00000001168,ENSGALG00000001183,ENSGALG00000001487,ENSGALG00000001574,ENSGALG00000001611,ENSGALG00000001758,ENSGALG00000001798,…
1	!	0.0365	10776	866	760	0.878	0.071	TF:M00394_1	tf	17	Factor: Msx-1; motif: CNGTAWNTG; match class: 1	1	ENSGALG00000000189,ENSGALG00000000215,ENSGALG00000000220,ENSGALG00000000253,ENSGALG00000000255,ENSGALG00000000264,ENSGALG00000000273,ENSGALG00000000276,ENSGALG00000000424,ENSGALG00000000428,ENSGALG00000000442,ENSGALG00000000603,ENSGALG00000000610,ENSGALG00000000737,ENSGALG00000000747,ENSGALG00000000839,ENSGALG00000000862,ENSGALG00000000893,ENSGALG00000001067,ENSGALG00000001099,ENSGALG00000001129,…
1	!	0.0427	7703	866	567	0.655	0.074	TF:M07395_0	tf	8	Factor: Sp1; motif: NGGGGCGGGGN; match class: 0	1	ENSGALG00000000215,ENSGALG00000000220,ENSGALG00000000253,ENSGALG00000000255,ENSGALG00000000264,ENSGALG00000000273,ENSGALG00000000276,ENSGALG00000000327,ENSGALG00000000424,ENSGALG00000000428,ENSGALG00000000442,ENSGALG00000000540,ENSGALG00000000603,ENSGALG00000000610,ENSGALG00000000737,ENSGALG00000000747,ENSGALG00000001099,ENSGALG00000001129,ENSGALG00000001153,ENSGALG00000001166,ENSGALG00000001204,…
1	!	3.53e-05	3932	866	333	0.385	0.085	TF:M01665_1	tf	3	Factor: IRF-8; motif: AGTTTCW; match class: 1	1	ENSGALG00000000215,ENSGALG00000000220,ENSGALG00000000255,ENSGALG00000000273,ENSGALG00000000276,ENSGALG00000000327,ENSGALG00000000428,ENSGALG00000000540,ENSGALG00000001436,ENSGALG00000001535,ENSGALG00000001555,ENSGALG00000001763,ENSGALG00000001772,ENSGALG00000001798,ENSGALG00000001884,ENSGALG00000001959,ENSGALG00000002003,ENSGALG00000002009,ENSGALG00000002016,ENSGALG00000002142,ENSGALG00000002205,…
1	!	5.42e-05	11852	866	831	0.96	0.07	TF:M02086_1	tf	15	Factor: Cdx-1; motif: TTTATK; match class: 1	1	ENSGALG00000000189,ENSGALG00000000215,ENSGALG00000000220,ENSGALG00000000253,ENSGALG00000000255,ENSGALG00000000264,ENSGALG00000000273,ENSGALG00000000276,ENSGALG00000000327,ENSGALG00000000424,ENSGALG00000000428,ENSGALG00000000442,ENSGALG00000000562,ENSGALG00000000603,ENSGALG00000000610,ENSGALG00000000724,ENSGALG00000000737,ENSGALG00000000747,ENSGALG00000000839,ENSGALG00000000862,ENSGALG00000000893,…
1	!	0.000133	5550	866	442	0.51	0.08	TF:M00130_0	tf	14	Factor: FOXD3; motif: NAWTGTTTRTTT; match class: 0	1	ENSGALG00000000215,ENSGALG00000000220,ENSGALG00000000264,ENSGALG00000000273,ENSGALG00000000276,ENSGALG00000000327,ENSGALG00000000428,ENSGALG00000000442,ENSGALG00000000562,ENSGALG00000000724,ENSGALG00000000839,ENSGALG00000001099,ENSGALG00000001153,ENSGALG00000001165,ENSGALG00000001166,ENSGALG00000001168,ENSGALG00000001483,ENSGALG00000001500,ENSGALG00000001522,ENSGALG00000001611,ENSGALG00000001798,…
1	!	0.0429	4516	866	353	0.408	0.078	TF:M00747_1	tf	13	Factor: IRF-1; motif: TTCACTT; match class: 1	1	ENSGALG00000000215,ENSGALG00000000220,ENSGALG00000000255,ENSGALG00000000276,ENSGALG00000000417,ENSGALG00000000424,ENSGALG00000000562,ENSGALG00000000603,ENSGALG00000000893,ENSGALG00000001129,ENSGALG00000001319,ENSGALG00000001500,ENSGALG00000001535,ENSGALG00000001772,ENSGALG00000001798,ENSGALG00000001801,ENSGALG00000001916,ENSGALG00000001959,ENSGALG00000002016,ENSGALG00000002078,ENSGALG00000002119,…
1	!	0.000217	6208	866	485	0.56	0.078	TF:M00791_1	tf	22	Factor: HNF3; motif: NWRARYAAAYANN; match class: 1	1	ENSGALG00000000253,ENSGALG00000000264,ENSGALG00000000276,ENSGALG00000000327,ENSGALG00000000424,ENSGALG00000000428,ENSGALG00000000562,ENSGALG00000000839,ENSGALG00000000893,ENSGALG00000001067,ENSGALG00000001165,ENSGALG00000001166,ENSGALG00000001204,ENSGALG00000001483,ENSGALG00000001500,ENSGALG00000001522,ENSGALG00000001555,ENSGALG00000001611,ENSGALG00000001615,ENSGALG00000001677,ENSGALG00000001758,…
1	!	0.00121	5482	866	431	0.498	0.079	TF:M00809_0	tf	24	Factor: FOX; motif: KWTTGTTTRTTTW; match class: 0	1	ENSGALG00000000215,ENSGALG00000000253,ENSGALG00000000264,ENSGALG00000000273,ENSGALG00000000276,ENSGALG00000000327,ENSGALG00000000424,ENSGALG00000000428,ENSGALG00000000562,ENSGALG00000000839,ENSGALG00000001166,ENSGALG00000001168,ENSGALG00000001204,ENSGALG00000001500,ENSGALG00000001522,ENSGALG00000001611,ENSGALG00000001677,ENSGALG00000001758,ENSGALG00000001798,ENSGALG00000001801,ENSGALG00000001837,…
1	!	0.00127	8042	866	600	0.693	0.075	TF:M03850_0	tf	9	Factor: Sox5; motif: TTGTTTN; match class: 0	1	ENSGALG00000000215,ENSGALG00000000220,ENSGALG00000000264,ENSGALG00000000273,ENSGALG00000000327,ENSGALG00000000424,ENSGALG00000000428,ENSGALG00000000442,ENSGALG00000000724,ENSGALG00000000839,ENSGALG00000000893,ENSGALG00000001067,ENSGALG00000001129,ENSGALG00000001153,ENSGALG00000001165,ENSGALG00000001166,ENSGALG00000001168,ENSGALG00000001183,ENSGALG00000001204,ENSGALG00000001436,ENSGALG00000001483,…
1	!	0.00194	4072	866	332	0.383	0.082	TF:M03850_1	tf	9	Factor: Sox5; motif: TTGTTTN; match class: 1	2	ENSGALG00000000220,ENSGALG00000000273,ENSGALG00000000327,ENSGALG00000000424,ENSGALG00000000428,ENSGALG00000000442,ENSGALG00000000724,ENSGALG00000001067,ENSGALG00000001166,ENSGALG00000001168,ENSGALG00000001183,ENSGALG00000001483,ENSGALG00000001500,ENSGALG00000001677,ENSGALG00000001758,ENSGALG00000001801,ENSGALG00000001843,ENSGALG00000001851,ENSGALG00000001916,ENSGALG00000001959,ENSGALG00000002009,…
1	!	0.0036	4614	866	368	0.425	0.08	TF:M00131_0	tf	1	Factor: HNF3beta; motif: KGNANTRTTTRYTTW; match class: 0	1	ENSGALG00000000215,ENSGALG00000000220,ENSGALG00000000253,ENSGALG00000000264,ENSGALG00000000273,ENSGALG00000000327,ENSGALG00000000424,ENSGALG00000000562,ENSGALG00000000839,ENSGALG00000001166,ENSGALG00000001183,ENSGALG00000001483,ENSGALG00000001500,ENSGALG00000001535,ENSGALG00000001555,ENSGALG00000001615,ENSGALG00000001677,ENSGALG00000001758,ENSGALG00000001801,ENSGALG00000001837,ENSGALG00000001843,…
1	!	0.00932	1215	866	117	0.135	0.096	TF:M00131_1	tf	1	Factor: HNF3beta; motif: KGNANTRTTTRYTTW; match class: 1	2	ENSGALG00000000220,ENSGALG00000000424,ENSGALG00000000562,ENSGALG00000001500,ENSGALG00000001801,ENSGALG00000001843,ENSGALG00000001851,ENSGALG00000002162,ENSGALG00000002277,ENSGALG00000002419,ENSGALG00000002761,ENSGALG00000003099,ENSGALG00000003365,ENSGALG00000003404,ENSGALG00000003461,ENSGALG00000003990,ENSGALG00000004058,ENSGALG00000004122,ENSGALG00000004397,ENSGALG00000004437,ENSGALG00000004480,…
1	!	0.0176	9575	866	689	0.796	0.072	TF:M02014_0	tf	10	Factor: HNF-3beta; motif: NTRTTTRYT; match class: 0	1	ENSGALG00000000215,ENSGALG00000000220,ENSGALG00000000253,ENSGALG00000000264,ENSGALG00000000273,ENSGALG00000000276,ENSGALG00000000327,ENSGALG00000000424,ENSGALG00000000428,ENSGALG00000000442,ENSGALG00000000562,ENSGALG00000000603,ENSGALG00000000610,ENSGALG00000000724,ENSGALG00000000737,ENSGALG00000000839,ENSGALG00000000893,ENSGALG00000001067,ENSGALG00000001099,ENSGALG00000001129,ENSGALG00000001153,…
1	!	0.00663	5723	866	442	0.51	0.077	TF:M02014_1	tf	10	Factor: HNF-3beta; motif: NTRTTTRYT; match class: 1	2	ENSGALG00000000215,ENSGALG00000000220,ENSGALG00000000253,ENSGALG00000000264,ENSGALG00000000276,ENSGALG00000000327,ENSGALG00000000424,ENSGALG00000000428,ENSGALG00000000442,ENSGALG00000000562,ENSGALG00000000724,ENSGALG00000000839,ENSGALG00000000893,ENSGALG00000001067,ENSGALG00000001129,ENSGALG00000001165,ENSGALG00000001166,ENSGALG00000001168,ENSGALG00000001183,ENSGALG00000001204,ENSGALG00000001319,…
1	!	1.99e-05	9021	866	672	0.776	0.074	TF:M00803_0	tf	11	Factor: E2F; motif: GGCGSG; match class: 0	1	ENSGALG00000000189,ENSGALG00000000215,ENSGALG00000000220,ENSGALG00000000253,ENSGALG00000000255,ENSGALG00000000264,ENSGALG00000000273,ENSGALG00000000276,ENSGALG00000000424,ENSGALG00000000428,ENSGALG00000000610,ENSGALG00000000724,ENSGALG00000000737,ENSGALG00000000747,ENSGALG00000000862,ENSGALG00000001067,ENSGALG00000001099,ENSGALG00000001129,ENSGALG00000001153,ENSGALG00000001165,ENSGALG00000001166,…
1	!	0.00238	7069	866	535	0.618	0.076	TF:M00803_1	tf	11	Factor: E2F; motif: GGCGSG; match class: 1	2	ENSGALG00000000215,ENSGALG00000000220,ENSGALG00000000253,ENSGALG00000000255,ENSGALG00000000264,ENSGALG00000000273,ENSGALG00000000276,ENSGALG00000000424,ENSGALG00000000428,ENSGALG00000000610,ENSGALG00000000724,ENSGALG00000000737,ENSGALG00000000862,ENSGALG00000001067,ENSGALG00000001099,ENSGALG00000001129,ENSGALG00000001153,ENSGALG00000001165,ENSGALG00000001166,ENSGALG00000001204,ENSGALG00000001436,…
#INFO:	Effective domain size for GO: 13614, threshold 2.3e-05
#INFO:	Effective domain size for HP: 3009, threshold 3.9e-05
#INFO:	Effective domain size for KEGG: 3921, threshold 0.00106
#INFO:	Effective domain size for TF: 12933, threshold 0.000146

## Sheet: F
#	signf	p-value	T	Q	Q&T	Q&T/Q	Q&T/T	term ID	t type	t group	t name	t depth	Q&T list
#
1	!	0.00893	464	2145	110	0.051	0.237	GO:0033365	BP	21	protein localization to organelle	1	ENSGALG00000000218,ENSGALG00000000352,ENSGALG00000000454,ENSGALG00000000634,ENSGALG00000000657,ENSGALG00000001602,ENSGALG00000001644,ENSGALG00000001708,ENSGALG00000001798,ENSGALG00000001848,ENSGALG00000001852,ENSGALG00000002010,ENSGALG00000002229,ENSGALG00000002634,ENSGALG00000002719,ENSGALG00000002973,ENSGALG00000003010,ENSGALG00000003085,ENSGALG00000003369,ENSGALG00000003487,ENSGALG00000003584,…
1	!	0.00516	30	2145	16	0.007	0.533	GO:0034502	BP	21	protein localization to chromosome	2	ENSGALG00000000657,ENSGALG00000001852,ENSGALG00000003085,ENSGALG00000004522,ENSGALG00000004825,ENSGALG00000004838,ENSGALG00000006110,ENSGALG00000006360,ENSGALG00000012405,ENSGALG00000014614,ENSGALG00000015633,ENSGALG00000016119,ENSGALG00000016404,ENSGALG00000016997,ENSGALG00000017073,ENSGALG00000021440
1	!	1.57e-12	3397	2145	686	0.32	0.202	GO:0071840	BP	4	cellular component organization or biogenesis	1	ENSGALG00000000218,ENSGALG00000000247,ENSGALG00000000258,ENSGALG00000000300,ENSGALG00000000304,ENSGALG00000000352,ENSGALG00000000409,ENSGALG00000000410,ENSGALG00000000454,ENSGALG00000000490,ENSGALG00000000503,ENSGALG00000000596,ENSGALG00000000650,ENSGALG00000000657,ENSGALG00000000668,ENSGALG00000000681,ENSGALG00000000706,ENSGALG00000000723,ENSGALG00000000777,ENSGALG00000000800,ENSGALG00000000840,…
1	!	1.66e-08	1416	2145	315	0.147	0.222	GO:0044085	BP	4	cellular component biogenesis	2	ENSGALG00000000247,ENSGALG00000000258,ENSGALG00000000300,ENSGALG00000000454,ENSGALG00000000490,ENSGALG00000000650,ENSGALG00000000681,ENSGALG00000000706,ENSGALG00000000800,ENSGALG00000000845,ENSGALG00000001033,ENSGALG00000001270,ENSGALG00000001312,ENSGALG00000001375,ENSGALG00000001502,ENSGALG00000001503,ENSGALG00000001504,ENSGALG00000001576,ENSGALG00000001616,ENSGALG00000001619,ENSGALG00000001632,…
1	!	7.9e-23	204	2145	96	0.045	0.471	GO:0022613	BP	4	ribonucleoprotein complex biogenesis	3	ENSGALG00000000247,ENSGALG00000000258,ENSGALG00000000650,ENSGALG00000000800,ENSGALG00000001502,ENSGALG00000001504,ENSGALG00000001654,ENSGALG00000001973,ENSGALG00000002057,ENSGALG00000002272,ENSGALG00000002426,ENSGALG00000002624,ENSGALG00000002943,ENSGALG00000002985,ENSGALG00000003071,ENSGALG00000003086,ENSGALG00000003210,ENSGALG00000003355,ENSGALG00000003373,ENSGALG00000003534,ENSGALG00000003887,…
1	!	2.88e-10	120	2145	53	0.025	0.442	GO:0042254	BP	4	ribosome biogenesis	4	ENSGALG00000000247,ENSGALG00000000258,ENSGALG00000000650,ENSGALG00000001502,ENSGALG00000001654,ENSGALG00000001973,ENSGALG00000002272,ENSGALG00000002426,ENSGALG00000002624,ENSGALG00000002985,ENSGALG00000003086,ENSGALG00000003210,ENSGALG00000003355,ENSGALG00000003373,ENSGALG00000003534,ENSGALG00000003887,ENSGALG00000003906,ENSGALG00000003995,ENSGALG00000004750,ENSGALG00000005027,ENSGALG00000005054,…
1	!	0.00816	674	2145	150	0.07	0.223	GO:0070271	BP	4	protein complex biogenesis	3	ENSGALG00000000300,ENSGALG00000000454,ENSGALG00000000490,ENSGALG00000000845,ENSGALG00000001033,ENSGALG00000001270,ENSGALG00000001312,ENSGALG00000001375,ENSGALG00000001503,ENSGALG00000001576,ENSGALG00000001632,ENSGALG00000001637,ENSGALG00000001761,ENSGALG00000001798,ENSGALG00000002064,ENSGALG00000002175,ENSGALG00000002197,ENSGALG00000002221,ENSGALG00000002338,ENSGALG00000002634,ENSGALG00000002703,…
1	!	4.02e-07	9426	2145	1607	0.749	0.17	GO:0009987	BP	4	cellular process	1	ENSGALG00000000004,ENSGALG00000000041,ENSGALG00000000065,ENSGALG00000000091,ENSGALG00000000094,ENSGALG00000000102,ENSGALG00000000106,ENSGALG00000000150,ENSGALG00000000165,ENSGALG00000000169,ENSGALG00000000195,ENSGALG00000000218,ENSGALG00000000235,ENSGALG00000000247,ENSGALG00000000258,ENSGALG00000000291,ENSGALG00000000300,ENSGALG00000000304,ENSGALG00000000352,ENSGALG00000000377,ENSGALG00000000378,…
1	!	1.08e-08	3311	2145	649	0.303	0.196	GO:0016043	BP	4	cellular component organization	2	ENSGALG00000000218,ENSGALG00000000247,ENSGALG00000000300,ENSGALG00000000304,ENSGALG00000000352,ENSGALG00000000409,ENSGALG00000000410,ENSGALG00000000454,ENSGALG00000000490,ENSGALG00000000503,ENSGALG00000000596,ENSGALG00000000650,ENSGALG00000000657,ENSGALG00000000668,ENSGALG00000000681,ENSGALG00000000706,ENSGALG00000000723,ENSGALG00000000777,ENSGALG00000000800,ENSGALG00000000840,ENSGALG00000000845,…
1	!	4.44e-18	1313	2145	333	0.155	0.254	GO:0043933	BP	4	macromolecular complex subunit organization	3	ENSGALG00000000300,ENSGALG00000000410,ENSGALG00000000454,ENSGALG00000000490,ENSGALG00000000503,ENSGALG00000000650,ENSGALG00000000668,ENSGALG00000000681,ENSGALG00000000777,ENSGALG00000000800,ENSGALG00000000840,ENSGALG00000000845,ENSGALG00000000970,ENSGALG00000001033,ENSGALG00000001158,ENSGALG00000001162,ENSGALG00000001270,ENSGALG00000001312,ENSGALG00000001375,ENSGALG00000001503,ENSGALG00000001504,…
1	!	0.00133	84	2145	32	0.015	0.381	GO:0071824	BP	4	protein-DNA complex subunit organization	4	ENSGALG00000001576,ENSGALG00000001616,ENSGALG00000001632,ENSGALG00000002197,ENSGALG00000002221,ENSGALG00000003522,ENSGALG00000003793,ENSGALG00000004701,ENSGALG00000005038,ENSGALG00000005395,ENSGALG00000005451,ENSGALG00000005983,ENSGALG00000006360,ENSGALG00000006446,ENSGALG00000009899,ENSGALG00000010079,ENSGALG00000010238,ENSGALG00000010255,ENSGALG00000011683,ENSGALG00000013464,ENSGALG00000013494,…
1	!	5.15e-12	111	2145	53	0.025	0.477	GO:0071826	BP	4	ribonucleoprotein complex subunit organization	4	ENSGALG00000000650,ENSGALG00000000800,ENSGALG00000001504,ENSGALG00000001654,ENSGALG00000002057,ENSGALG00000002943,ENSGALG00000003071,ENSGALG00000003373,ENSGALG00000003937,ENSGALG00000003995,ENSGALG00000004133,ENSGALG00000004269,ENSGALG00000004625,ENSGALG00000004935,ENSGALG00000005027,ENSGALG00000005525,ENSGALG00000006010,ENSGALG00000006596,ENSGALG00000007215,ENSGALG00000007370,ENSGALG00000007386,…
1	!	1.14e-31	2015	2145	514	0.24	0.255	GO:0006996	BP	4	organelle organization	3	ENSGALG00000000300,ENSGALG00000000304,ENSGALG00000000352,ENSGALG00000000409,ENSGALG00000000410,ENSGALG00000000454,ENSGALG00000000490,ENSGALG00000000503,ENSGALG00000000596,ENSGALG00000000650,ENSGALG00000000657,ENSGALG00000000668,ENSGALG00000000681,ENSGALG00000000706,ENSGALG00000000723,ENSGALG00000000777,ENSGALG00000000800,ENSGALG00000000840,ENSGALG00000000845,ENSGALG00000000970,ENSGALG00000001033,…
1	!	1.7e-13	270	2145	98	0.046	0.363	GO:0048285	BP	4	organelle fission	4	ENSGALG00000000304,ENSGALG00000000409,ENSGALG00000000454,ENSGALG00000000596,ENSGALG00000000970,ENSGALG00000001375,ENSGALG00000001382,ENSGALG00000001491,ENSGALG00000001506,ENSGALG00000001632,ENSGALG00000002085,ENSGALG00000002107,ENSGALG00000002175,ENSGALG00000002338,ENSGALG00000002511,ENSGALG00000002969,ENSGALG00000002981,ENSGALG00000003438,ENSGALG00000003454,ENSGALG00000003503,ENSGALG00000003720,…
1	!	1.35e-12	249	2145	91	0.042	0.365	GO:0000280	BP	4	nuclear division	5	ENSGALG00000000409,ENSGALG00000000454,ENSGALG00000000596,ENSGALG00000000970,ENSGALG00000001382,ENSGALG00000001491,ENSGALG00000001506,ENSGALG00000001632,ENSGALG00000002085,ENSGALG00000002107,ENSGALG00000002175,ENSGALG00000002338,ENSGALG00000002511,ENSGALG00000002969,ENSGALG00000002981,ENSGALG00000003438,ENSGALG00000003454,ENSGALG00000003503,ENSGALG00000003720,ENSGALG00000004161,ENSGALG00000004219,…
1	!	8.23e-20	1513	2145	378	0.176	0.25	GO:1902589	BP	4	single-organism organelle organization	4	ENSGALG00000000300,ENSGALG00000000409,ENSGALG00000000454,ENSGALG00000000503,ENSGALG00000000596,ENSGALG00000000657,ENSGALG00000000668,ENSGALG00000000681,ENSGALG00000000706,ENSGALG00000000723,ENSGALG00000000777,ENSGALG00000000800,ENSGALG00000000840,ENSGALG00000000845,ENSGALG00000000970,ENSGALG00000001158,ENSGALG00000001162,ENSGALG00000001270,ENSGALG00000001312,ENSGALG00000001377,ENSGALG00000001382,…
1	!	2.3e-07	363	2145	105	0.049	0.289	GO:0007005	BP	4	mitochondrion organization	4	ENSGALG00000000304,ENSGALG00000000352,ENSGALG00000000490,ENSGALG00000001033,ENSGALG00000001162,ENSGALG00000001375,ENSGALG00000001377,ENSGALG00000001792,ENSGALG00000001848,ENSGALG00000002010,ENSGALG00000002064,ENSGALG00000002288,ENSGALG00000002703,ENSGALG00000002818,ENSGALG00000003010,ENSGALG00000003067,ENSGALG00000003246,ENSGALG00000003287,ENSGALG00000003369,ENSGALG00000003385,ENSGALG00000003397,…
1	!	3.08e-34	572	2145	213	0.099	0.372	GO:0051276	BP	4	chromosome organization	4	ENSGALG00000000409,ENSGALG00000000410,ENSGALG00000000454,ENSGALG00000000503,ENSGALG00000000596,ENSGALG00000000657,ENSGALG00000000668,ENSGALG00000000777,ENSGALG00000000800,ENSGALG00000000840,ENSGALG00000000970,ENSGALG00000001158,ENSGALG00000001162,ENSGALG00000001485,ENSGALG00000001491,ENSGALG00000001506,ENSGALG00000001576,ENSGALG00000001616,ENSGALG00000001632,ENSGALG00000001644,ENSGALG00000001802,…
1	!	0.00194	55	2145	24	0.011	0.436	GO:0032200	BP	4	telomere organization	5	ENSGALG00000000657,ENSGALG00000002116,ENSGALG00000002981,ENSGALG00000003072,ENSGALG00000004037,ENSGALG00000004516,ENSGALG00000004825,ENSGALG00000005054,ENSGALG00000006123,ENSGALG00000008304,ENSGALG00000010281,ENSGALG00000010671,ENSGALG00000011492,ENSGALG00000011932,ENSGALG00000012914,ENSGALG00000013926,ENSGALG00000014614,ENSGALG00000014822,ENSGALG00000015633,ENSGALG00000015912,ENSGALG00000016467,…
1	!	1.94e-12	109	2145	53	0.025	0.486	GO:0071103	BP	4	DNA conformation change	5	ENSGALG00000001485,ENSGALG00000001491,ENSGALG00000001576,ENSGALG00000001616,ENSGALG00000002197,ENSGALG00000002221,ENSGALG00000002222,ENSGALG00000002511,ENSGALG00000003522,ENSGALG00000003681,ENSGALG00000003922,ENSGALG00000004037,ENSGALG00000004197,ENSGALG00000004516,ENSGALG00000004701,ENSGALG00000005105,ENSGALG00000005279,ENSGALG00000005451,ENSGALG00000005931,ENSGALG00000006123,ENSGALG00000006360,…
1	!	8.67e-07	35	2145	22	0.01	0.629	GO:0032392	BP	4	DNA geometric change	6	ENSGALG00000001616,ENSGALG00000004037,ENSGALG00000004197,ENSGALG00000004516,ENSGALG00000005279,ENSGALG00000005931,ENSGALG00000006123,ENSGALG00000008162,ENSGALG00000008553,ENSGALG00000010281,ENSGALG00000011492,ENSGALG00000011932,ENSGALG00000012223,ENSGALG00000012348,ENSGALG00000012546,ENSGALG00000012915,ENSGALG00000012969,ENSGALG00000013174,ENSGALG00000015912,ENSGALG00000016461,ENSGALG00000016676,…
1	!	3.5e-06	34	2145	21	0.01	0.618	GO:0032508	BP	4	DNA duplex unwinding	7	ENSGALG00000001616,ENSGALG00000004037,ENSGALG00000004197,ENSGALG00000004516,ENSGALG00000005279,ENSGALG00000005931,ENSGALG00000006123,ENSGALG00000008162,ENSGALG00000008553,ENSGALG00000010281,ENSGALG00000011492,ENSGALG00000011932,ENSGALG00000012348,ENSGALG00000012546,ENSGALG00000012915,ENSGALG00000012969,ENSGALG00000013174,ENSGALG00000015912,ENSGALG00000016461,ENSGALG00000016676,ENSGALG00000017211
1	!	0.000556	70	2145	29	0.014	0.414	GO:0006323	BP	4	DNA packaging	6	ENSGALG00000001491,ENSGALG00000001576,ENSGALG00000002197,ENSGALG00000002221,ENSGALG00000002222,ENSGALG00000002511,ENSGALG00000003522,ENSGALG00000003922,ENSGALG00000004701,ENSGALG00000005105,ENSGALG00000005451,ENSGALG00000006360,ENSGALG00000006446,ENSGALG00000008584,ENSGALG00000009553,ENSGALG00000010079,ENSGALG00000010238,ENSGALG00000010255,ENSGALG00000014425,ENSGALG00000014439,ENSGALG00000014887,…
1	!	4.39e-14	373	2145	124	0.058	0.332	GO:0006325	BP	4	chromatin organization	5	ENSGALG00000000410,ENSGALG00000000503,ENSGALG00000000668,ENSGALG00000000777,ENSGALG00000000800,ENSGALG00000000840,ENSGALG00000000970,ENSGALG00000001158,ENSGALG00000001162,ENSGALG00000001576,ENSGALG00000001616,ENSGALG00000001644,ENSGALG00000001802,ENSGALG00000001852,ENSGALG00000002070,ENSGALG00000002197,ENSGALG00000002221,ENSGALG00000002222,ENSGALG00000002398,ENSGALG00000002469,ENSGALG00000002511,…
1	!	1.73e-11	334	2145	109	0.051	0.326	GO:0016568	BP	4	chromatin modification	6	ENSGALG00000000503,ENSGALG00000000668,ENSGALG00000000777,ENSGALG00000000800,ENSGALG00000000840,ENSGALG00000000970,ENSGALG00000001158,ENSGALG00000001162,ENSGALG00000001576,ENSGALG00000001616,ENSGALG00000001644,ENSGALG00000001802,ENSGALG00000002070,ENSGALG00000002221,ENSGALG00000002222,ENSGALG00000002398,ENSGALG00000002469,ENSGALG00000002514,ENSGALG00000002634,ENSGALG00000002781,ENSGALG00000003085,…
1	!	1.31e-09	271	2145	90	0.042	0.332	GO:0016569	BP	4	covalent chromatin modification	7	ENSGALG00000000503,ENSGALG00000000668,ENSGALG00000000777,ENSGALG00000000800,ENSGALG00000000840,ENSGALG00000000970,ENSGALG00000001158,ENSGALG00000001162,ENSGALG00000001644,ENSGALG00000001802,ENSGALG00000002070,ENSGALG00000002222,ENSGALG00000002398,ENSGALG00000002469,ENSGALG00000002514,ENSGALG00000002634,ENSGALG00000002781,ENSGALG00000003085,ENSGALG00000003221,ENSGALG00000003233,ENSGALG00000003277,…
1	!	0.0139	68	2145	26	0.012	0.382	GO:0006338	BP	4	chromatin remodeling	7	ENSGALG00000000503,ENSGALG00000000970,ENSGALG00000003297,ENSGALG00000003522,ENSGALG00000003681,ENSGALG00000004288,ENSGALG00000005105,ENSGALG00000005385,ENSGALG00000005451,ENSGALG00000005983,ENSGALG00000007520,ENSGALG00000008553,ENSGALG00000009061,ENSGALG00000010104,ENSGALG00000010745,ENSGALG00000011254,ENSGALG00000012556,ENSGALG00000013464,ENSGALG00000013565,ENSGALG00000013920,ENSGALG00000013956,…
1	!	0.00123	1315	2145	271	0.126	0.206	GO:0022607	BP	4	cellular component assembly	3	ENSGALG00000000300,ENSGALG00000000454,ENSGALG00000000490,ENSGALG00000000650,ENSGALG00000000681,ENSGALG00000000706,ENSGALG00000000800,ENSGALG00000000845,ENSGALG00000001033,ENSGALG00000001270,ENSGALG00000001312,ENSGALG00000001375,ENSGALG00000001503,ENSGALG00000001504,ENSGALG00000001576,ENSGALG00000001616,ENSGALG00000001619,ENSGALG00000001632,ENSGALG00000001637,ENSGALG00000001654,ENSGALG00000001722,…
1	!	1.77e-11	802	2145	209	0.097	0.261	GO:0065003	BP	4	macromolecular complex assembly	4	ENSGALG00000000300,ENSGALG00000000454,ENSGALG00000000490,ENSGALG00000000650,ENSGALG00000000800,ENSGALG00000000845,ENSGALG00000001033,ENSGALG00000001270,ENSGALG00000001312,ENSGALG00000001375,ENSGALG00000001503,ENSGALG00000001504,ENSGALG00000001576,ENSGALG00000001616,ENSGALG00000001632,ENSGALG00000001637,ENSGALG00000001654,ENSGALG00000001761,ENSGALG00000001798,ENSGALG00000002057,ENSGALG00000002064,…
1	!	5.13e-17	439	2145	146	0.068	0.333	GO:0034622	BP	4	cellular macromolecular complex assembly	5	ENSGALG00000000300,ENSGALG00000000490,ENSGALG00000000650,ENSGALG00000000800,ENSGALG00000000845,ENSGALG00000001033,ENSGALG00000001312,ENSGALG00000001375,ENSGALG00000001503,ENSGALG00000001504,ENSGALG00000001576,ENSGALG00000001616,ENSGALG00000001632,ENSGALG00000001637,ENSGALG00000001654,ENSGALG00000001798,ENSGALG00000002057,ENSGALG00000002197,ENSGALG00000002221,ENSGALG00000002703,ENSGALG00000002719,…
1	!	6.17e-05	68	2145	30	0.014	0.441	GO:0065004	BP	4	protein-DNA complex assembly	6	ENSGALG00000001576,ENSGALG00000001616,ENSGALG00000001632,ENSGALG00000002197,ENSGALG00000002221,ENSGALG00000003522,ENSGALG00000003793,ENSGALG00000004701,ENSGALG00000005038,ENSGALG00000005395,ENSGALG00000005451,ENSGALG00000006360,ENSGALG00000006446,ENSGALG00000009899,ENSGALG00000010079,ENSGALG00000010238,ENSGALG00000010255,ENSGALG00000011683,ENSGALG00000013494,ENSGALG00000013733,ENSGALG00000014788,…
1	!	1.36e-12	105	2145	52	0.024	0.495	GO:0022618	BP	4	ribonucleoprotein complex assembly	6	ENSGALG00000000650,ENSGALG00000000800,ENSGALG00000001504,ENSGALG00000001654,ENSGALG00000002057,ENSGALG00000002943,ENSGALG00000003071,ENSGALG00000003373,ENSGALG00000003937,ENSGALG00000003995,ENSGALG00000004133,ENSGALG00000004269,ENSGALG00000004625,ENSGALG00000004935,ENSGALG00000005027,ENSGALG00000005525,ENSGALG00000006010,ENSGALG00000006596,ENSGALG00000007370,ENSGALG00000007386,ENSGALG00000007798,…
1	!	2.83e-18	7355	2145	1359	0.634	0.185	GO:0008152	BP	4	metabolic process	1	ENSGALG00000000004,ENSGALG00000000065,ENSGALG00000000091,ENSGALG00000000094,ENSGALG00000000102,ENSGALG00000000106,ENSGALG00000000150,ENSGALG00000000151,ENSGALG00000000161,ENSGALG00000000165,ENSGALG00000000169,ENSGALG00000000235,ENSGALG00000000247,ENSGALG00000000258,ENSGALG00000000291,ENSGALG00000000304,ENSGALG00000000377,ENSGALG00000000396,ENSGALG00000000401,ENSGALG00000000404,ENSGALG00000000410,…
1	!	4.2e-24	6078	2145	1187	0.553	0.195	GO:0044238	BP	4	primary metabolic process	2	ENSGALG00000000065,ENSGALG00000000091,ENSGALG00000000094,ENSGALG00000000102,ENSGALG00000000106,ENSGALG00000000150,ENSGALG00000000151,ENSGALG00000000165,ENSGALG00000000169,ENSGALG00000000235,ENSGALG00000000247,ENSGALG00000000258,ENSGALG00000000291,ENSGALG00000000377,ENSGALG00000000396,ENSGALG00000000401,ENSGALG00000000404,ENSGALG00000000410,ENSGALG00000000490,ENSGALG00000000503,ENSGALG00000000508,…
1	!	2.12e-10	3274	2145	653	0.304	0.199	GO:0009058	BP	4	biosynthetic process	2	ENSGALG00000000004,ENSGALG00000000106,ENSGALG00000000150,ENSGALG00000000165,ENSGALG00000000169,ENSGALG00000000258,ENSGALG00000000291,ENSGALG00000000401,ENSGALG00000000404,ENSGALG00000000503,ENSGALG00000000597,ENSGALG00000000657,ENSGALG00000000675,ENSGALG00000000708,ENSGALG00000000734,ENSGALG00000000777,ENSGALG00000000793,ENSGALG00000000794,ENSGALG00000000800,ENSGALG00000000840,ENSGALG00000000943,…
1	!	7.01e-05	207	2145	64	0.03	0.309	GO:0032259	BP	4	methylation	2	ENSGALG00000000396,ENSGALG00000000668,ENSGALG00000000800,ENSGALG00000000840,ENSGALG00000002781,ENSGALG00000003206,ENSGALG00000003221,ENSGALG00000003233,ENSGALG00000003277,ENSGALG00000003299,ENSGALG00000003958,ENSGALG00000004799,ENSGALG00000005000,ENSGALG00000005229,ENSGALG00000005290,ENSGALG00000005328,ENSGALG00000005451,ENSGALG00000005911,ENSGALG00000005983,ENSGALG00000006010,ENSGALG00000006336,…
1	!	2.08e-43	3605	2145	846	0.394	0.235	GO:0006807	BP	4	nitrogen compound metabolic process	2	ENSGALG00000000004,ENSGALG00000000091,ENSGALG00000000102,ENSGALG00000000106,ENSGALG00000000150,ENSGALG00000000169,ENSGALG00000000247,ENSGALG00000000258,ENSGALG00000000291,ENSGALG00000000377,ENSGALG00000000396,ENSGALG00000000401,ENSGALG00000000404,ENSGALG00000000490,ENSGALG00000000503,ENSGALG00000000597,ENSGALG00000000657,ENSGALG00000000675,ENSGALG00000000708,ENSGALG00000000734,ENSGALG00000000777,…
1	!	2.13e-06	2184	2145	441	0.206	0.202	GO:0051171	BP	4	regulation of nitrogen compound metabolic process	3	ENSGALG00000000106,ENSGALG00000000169,ENSGALG00000000258,ENSGALG00000000401,ENSGALG00000000404,ENSGALG00000000503,ENSGALG00000000597,ENSGALG00000000657,ENSGALG00000000708,ENSGALG00000000777,ENSGALG00000000793,ENSGALG00000000800,ENSGALG00000000840,ENSGALG00000000943,ENSGALG00000000970,ENSGALG00000000981,ENSGALG00000001077,ENSGALG00000001158,ENSGALG00000001162,ENSGALG00000001182,ENSGALG00000001332,…
1	!	0.000761	824	2145	183	0.085	0.222	GO:0051172	BP	4	negative regulation of nitrogen compound metabolic process	3	ENSGALG00000000401,ENSGALG00000000404,ENSGALG00000000597,ENSGALG00000000657,ENSGALG00000000840,ENSGALG00000000943,ENSGALG00000001158,ENSGALG00000001162,ENSGALG00000001332,ENSGALG00000001363,ENSGALG00000001504,ENSGALG00000001616,ENSGALG00000001644,ENSGALG00000001654,ENSGALG00000001708,ENSGALG00000001962,ENSGALG00000002010,ENSGALG00000002070,ENSGALG00000002116,ENSGALG00000002222,ENSGALG00000002229,…
1	!	6.83e-25	6308	2145	1227	0.572	0.195	GO:0071704	BP	4	organic substance metabolic process	2	ENSGALG00000000004,ENSGALG00000000065,ENSGALG00000000091,ENSGALG00000000094,ENSGALG00000000102,ENSGALG00000000106,ENSGALG00000000150,ENSGALG00000000151,ENSGALG00000000165,ENSGALG00000000169,ENSGALG00000000235,ENSGALG00000000247,ENSGALG00000000258,ENSGALG00000000291,ENSGALG00000000377,ENSGALG00000000396,ENSGALG00000000401,ENSGALG00000000404,ENSGALG00000000410,ENSGALG00000000453,ENSGALG00000000490,…
1	!	1.07e-35	5279	2145	1105	0.515	0.209	GO:0043170	BP	4	macromolecule metabolic process	3	ENSGALG00000000065,ENSGALG00000000091,ENSGALG00000000102,ENSGALG00000000106,ENSGALG00000000150,ENSGALG00000000151,ENSGALG00000000169,ENSGALG00000000235,ENSGALG00000000247,ENSGALG00000000258,ENSGALG00000000291,ENSGALG00000000377,ENSGALG00000000396,ENSGALG00000000401,ENSGALG00000000404,ENSGALG00000000410,ENSGALG00000000453,ENSGALG00000000490,ENSGALG00000000503,ENSGALG00000000550,ENSGALG00000000596,…
1	!	2.27e-29	2775	2145	649	0.303	0.234	GO:0010467	BP	4	gene expression	4	ENSGALG00000000091,ENSGALG00000000106,ENSGALG00000000150,ENSGALG00000000247,ENSGALG00000000258,ENSGALG00000000377,ENSGALG00000000396,ENSGALG00000000401,ENSGALG00000000404,ENSGALG00000000453,ENSGALG00000000503,ENSGALG00000000597,ENSGALG00000000657,ENSGALG00000000708,ENSGALG00000000710,ENSGALG00000000740,ENSGALG00000000777,ENSGALG00000000793,ENSGALG00000000794,ENSGALG00000000800,ENSGALG00000000840,…
1	!	5.59e-05	2376	2145	465	0.217	0.196	GO:0043412	BP	4	macromolecule modification	4	ENSGALG00000000102,ENSGALG00000000235,ENSGALG00000000291,ENSGALG00000000396,ENSGALG00000000404,ENSGALG00000000410,ENSGALG00000000503,ENSGALG00000000550,ENSGALG00000000596,ENSGALG00000000634,ENSGALG00000000668,ENSGALG00000000681,ENSGALG00000000777,ENSGALG00000000800,ENSGALG00000000840,ENSGALG00000000845,ENSGALG00000000970,ENSGALG00000001028,ENSGALG00000001042,ENSGALG00000001077,ENSGALG00000001158,…
1	!	9.33e-05	3361	2145	630	0.294	0.187	GO:0019538	BP	4	protein metabolic process	4	ENSGALG00000000065,ENSGALG00000000102,ENSGALG00000000150,ENSGALG00000000151,ENSGALG00000000235,ENSGALG00000000291,ENSGALG00000000404,ENSGALG00000000410,ENSGALG00000000490,ENSGALG00000000503,ENSGALG00000000550,ENSGALG00000000596,ENSGALG00000000597,ENSGALG00000000634,ENSGALG00000000668,ENSGALG00000000681,ENSGALG00000000750,ENSGALG00000000777,ENSGALG00000000794,ENSGALG00000000800,ENSGALG00000000840,…
1	!	0.0182	2288	2145	431	0.201	0.188	GO:0036211	BP	4	protein modification process	5	ENSGALG00000000102,ENSGALG00000000235,ENSGALG00000000291,ENSGALG00000000404,ENSGALG00000000410,ENSGALG00000000503,ENSGALG00000000550,ENSGALG00000000596,ENSGALG00000000634,ENSGALG00000000668,ENSGALG00000000681,ENSGALG00000000777,ENSGALG00000000800,ENSGALG00000000840,ENSGALG00000000845,ENSGALG00000000970,ENSGALG00000001028,ENSGALG00000001042,ENSGALG00000001077,ENSGALG00000001158,ENSGALG00000001162,…
1	!	1.65e-11	3208	2145	648	0.302	0.202	GO:1901576	BP	4	organic substance biosynthetic process	3	ENSGALG00000000004,ENSGALG00000000106,ENSGALG00000000150,ENSGALG00000000165,ENSGALG00000000169,ENSGALG00000000258,ENSGALG00000000291,ENSGALG00000000401,ENSGALG00000000404,ENSGALG00000000503,ENSGALG00000000597,ENSGALG00000000657,ENSGALG00000000675,ENSGALG00000000708,ENSGALG00000000734,ENSGALG00000000777,ENSGALG00000000793,ENSGALG00000000794,ENSGALG00000000800,ENSGALG00000000840,ENSGALG00000000943,…
1	!	0.00253	725	2145	162	0.076	0.223	GO:1901566	BP	4	organonitrogen compound biosynthetic process	4	ENSGALG00000000004,ENSGALG00000000150,ENSGALG00000000291,ENSGALG00000000503,ENSGALG00000000597,ENSGALG00000000675,ENSGALG00000000794,ENSGALG00000001182,ENSGALG00000001375,ENSGALG00000001452,ENSGALG00000001542,ENSGALG00000001750,ENSGALG00000001792,ENSGALG00000001850,ENSGALG00000002010,ENSGALG00000002057,ENSGALG00000002064,ENSGALG00000002087,ENSGALG00000002197,ENSGALG00000002388,ENSGALG00000002402,…
1	!	1.68e-13	2631	2145	558	0.26	0.212	GO:0009059	BP	4	macromolecule biosynthetic process	4	ENSGALG00000000106,ENSGALG00000000150,ENSGALG00000000169,ENSGALG00000000258,ENSGALG00000000401,ENSGALG00000000404,ENSGALG00000000503,ENSGALG00000000597,ENSGALG00000000657,ENSGALG00000000708,ENSGALG00000000734,ENSGALG00000000777,ENSGALG00000000793,ENSGALG00000000794,ENSGALG00000000800,ENSGALG00000000840,ENSGALG00000000943,ENSGALG00000000970,ENSGALG00000000981,ENSGALG00000001077,ENSGALG00000001158,…
1	!	2.22e-43	3184	2145	770	0.359	0.242	GO:1901360	BP	4	organic cyclic compound metabolic process	3	ENSGALG00000000004,ENSGALG00000000091,ENSGALG00000000102,ENSGALG00000000106,ENSGALG00000000169,ENSGALG00000000247,ENSGALG00000000258,ENSGALG00000000291,ENSGALG00000000377,ENSGALG00000000396,ENSGALG00000000401,ENSGALG00000000404,ENSGALG00000000490,ENSGALG00000000503,ENSGALG00000000657,ENSGALG00000000675,ENSGALG00000000708,ENSGALG00000000734,ENSGALG00000000777,ENSGALG00000000793,ENSGALG00000000794,…
1	!	9.87e-06	2208	2145	441	0.206	0.2	GO:1901362	BP	4	organic cyclic compound biosynthetic process	4	ENSGALG00000000004,ENSGALG00000000106,ENSGALG00000000169,ENSGALG00000000258,ENSGALG00000000291,ENSGALG00000000401,ENSGALG00000000404,ENSGALG00000000503,ENSGALG00000000675,ENSGALG00000000708,ENSGALG00000000777,ENSGALG00000000793,ENSGALG00000000800,ENSGALG00000000840,ENSGALG00000000943,ENSGALG00000000970,ENSGALG00000000981,ENSGALG00000001077,ENSGALG00000001158,ENSGALG00000001162,ENSGALG00000001182,…
1	!	1.26e-30	5924	2145	1190	0.555	0.201	GO:0044237	BP	4	cellular metabolic process	2	ENSGALG00000000004,ENSGALG00000000065,ENSGALG00000000091,ENSGALG00000000094,ENSGALG00000000102,ENSGALG00000000106,ENSGALG00000000150,ENSGALG00000000165,ENSGALG00000000169,ENSGALG00000000235,ENSGALG00000000247,ENSGALG00000000258,ENSGALG00000000291,ENSGALG00000000304,ENSGALG00000000377,ENSGALG00000000396,ENSGALG00000000401,ENSGALG00000000404,ENSGALG00000000410,ENSGALG00000000490,ENSGALG00000000503,…
1	!	3.87e-49	3074	2145	767	0.358	0.25	GO:0046483	BP	4	heterocycle metabolic process	3	ENSGALG00000000004,ENSGALG00000000091,ENSGALG00000000102,ENSGALG00000000106,ENSGALG00000000169,ENSGALG00000000247,ENSGALG00000000258,ENSGALG00000000291,ENSGALG00000000377,ENSGALG00000000396,ENSGALG00000000401,ENSGALG00000000404,ENSGALG00000000490,ENSGALG00000000503,ENSGALG00000000657,ENSGALG00000000675,ENSGALG00000000708,ENSGALG00000000734,ENSGALG00000000777,ENSGALG00000000793,ENSGALG00000000794,…
1	!	5.52e-51	3410	2145	834	0.389	0.245	GO:0034641	BP	4	cellular nitrogen compound metabolic process	3	ENSGALG00000000004,ENSGALG00000000091,ENSGALG00000000102,ENSGALG00000000106,ENSGALG00000000150,ENSGALG00000000169,ENSGALG00000000247,ENSGALG00000000258,ENSGALG00000000291,ENSGALG00000000377,ENSGALG00000000396,ENSGALG00000000401,ENSGALG00000000404,ENSGALG00000000490,ENSGALG00000000503,ENSGALG00000000597,ENSGALG00000000657,ENSGALG00000000675,ENSGALG00000000708,ENSGALG00000000734,ENSGALG00000000777,…
1	!	0.00124	482	2145	117	0.055	0.243	GO:0043603	BP	4	cellular amide metabolic process	4	ENSGALG00000000150,ENSGALG00000000597,ENSGALG00000000794,ENSGALG00000001182,ENSGALG00000001542,ENSGALG00000001792,ENSGALG00000001850,ENSGALG00000002010,ENSGALG00000002057,ENSGALG00000002087,ENSGALG00000002197,ENSGALG00000002402,ENSGALG00000002488,ENSGALG00000002644,ENSGALG00000002734,ENSGALG00000003067,ENSGALG00000003071,ENSGALG00000003205,ENSGALG00000003220,ENSGALG00000003272,ENSGALG00000004019,…
1	!	3e-05	403	2145	107	0.05	0.266	GO:0006518	BP	4	peptide metabolic process	5	ENSGALG00000000150,ENSGALG00000000597,ENSGALG00000000794,ENSGALG00000001182,ENSGALG00000001542,ENSGALG00000001792,ENSGALG00000001850,ENSGALG00000002010,ENSGALG00000002057,ENSGALG00000002087,ENSGALG00000002197,ENSGALG00000002488,ENSGALG00000002644,ENSGALG00000002734,ENSGALG00000003067,ENSGALG00000003071,ENSGALG00000003205,ENSGALG00000003220,ENSGALG00000003272,ENSGALG00000004019,ENSGALG00000004269,…
1	!	2.82e-43	4793	2145	1051	0.49	0.219	GO:0044260	BP	4	cellular macromolecule metabolic process	3	ENSGALG00000000065,ENSGALG00000000091,ENSGALG00000000102,ENSGALG00000000106,ENSGALG00000000150,ENSGALG00000000169,ENSGALG00000000235,ENSGALG00000000247,ENSGALG00000000258,ENSGALG00000000291,ENSGALG00000000377,ENSGALG00000000396,ENSGALG00000000401,ENSGALG00000000404,ENSGALG00000000410,ENSGALG00000000490,ENSGALG00000000503,ENSGALG00000000550,ENSGALG00000000596,ENSGALG00000000597,ENSGALG00000000634,…
1	!	6.34e-05	163	2145	54	0.025	0.331	GO:0043414	BP	4	macromolecule methylation	4	ENSGALG00000000396,ENSGALG00000000668,ENSGALG00000000800,ENSGALG00000000840,ENSGALG00000002781,ENSGALG00000003221,ENSGALG00000003233,ENSGALG00000003277,ENSGALG00000003299,ENSGALG00000003958,ENSGALG00000004799,ENSGALG00000005290,ENSGALG00000005451,ENSGALG00000005911,ENSGALG00000005983,ENSGALG00000006336,ENSGALG00000006360,ENSGALG00000006596,ENSGALG00000006634,ENSGALG00000008493,ENSGALG00000008595,…
1	!	7.89e-09	2896	2145	579	0.27	0.2	GO:0044267	BP	4	cellular protein metabolic process	4	ENSGALG00000000065,ENSGALG00000000102,ENSGALG00000000150,ENSGALG00000000235,ENSGALG00000000291,ENSGALG00000000404,ENSGALG00000000410,ENSGALG00000000490,ENSGALG00000000503,ENSGALG00000000550,ENSGALG00000000596,ENSGALG00000000597,ENSGALG00000000634,ENSGALG00000000668,ENSGALG00000000681,ENSGALG00000000777,ENSGALG00000000794,ENSGALG00000000800,ENSGALG00000000840,ENSGALG00000000845,ENSGALG00000000905,…
1	!	0.0182	2288	2145	431	0.201	0.188	GO:0006464	BP	4	cellular protein modification process	5	ENSGALG00000000102,ENSGALG00000000235,ENSGALG00000000291,ENSGALG00000000404,ENSGALG00000000410,ENSGALG00000000503,ENSGALG00000000550,ENSGALG00000000596,ENSGALG00000000634,ENSGALG00000000668,ENSGALG00000000681,ENSGALG00000000777,ENSGALG00000000800,ENSGALG00000000840,ENSGALG00000000845,ENSGALG00000000970,ENSGALG00000001028,ENSGALG00000001042,ENSGALG00000001077,ENSGALG00000001158,ENSGALG00000001162,…
1	!	0.00228	106	2145	37	0.017	0.349	GO:0008213	BP	4	protein alkylation	6	ENSGALG00000000668,ENSGALG00000000800,ENSGALG00000000840,ENSGALG00000002781,ENSGALG00000003221,ENSGALG00000003233,ENSGALG00000003277,ENSGALG00000003299,ENSGALG00000003958,ENSGALG00000005911,ENSGALG00000005983,ENSGALG00000006336,ENSGALG00000006360,ENSGALG00000006596,ENSGALG00000006634,ENSGALG00000008493,ENSGALG00000008595,ENSGALG00000010022,ENSGALG00000010501,ENSGALG00000010621,ENSGALG00000011254,…
1	!	0.00228	106	2145	37	0.017	0.349	GO:0006479	BP	4	protein methylation	7	ENSGALG00000000668,ENSGALG00000000800,ENSGALG00000000840,ENSGALG00000002781,ENSGALG00000003221,ENSGALG00000003233,ENSGALG00000003277,ENSGALG00000003299,ENSGALG00000003958,ENSGALG00000005911,ENSGALG00000005983,ENSGALG00000006336,ENSGALG00000006360,ENSGALG00000006596,ENSGALG00000006634,ENSGALG00000008493,ENSGALG00000008595,ENSGALG00000010022,ENSGALG00000010501,ENSGALG00000010621,ENSGALG00000011254,…
1	!	1.84e-09	489	2145	138	0.064	0.282	GO:0070647	BP	4	protein modification by small protein conjugation or removal	6	ENSGALG00000000102,ENSGALG00000000404,ENSGALG00000000596,ENSGALG00000000634,ENSGALG00000000840,ENSGALG00000001028,ENSGALG00000001158,ENSGALG00000001441,ENSGALG00000001554,ENSGALG00000001848,ENSGALG00000001901,ENSGALG00000001971,ENSGALG00000001976,ENSGALG00000002085,ENSGALG00000002229,ENSGALG00000002469,ENSGALG00000002524,ENSGALG00000002781,ENSGALG00000002803,ENSGALG00000002827,ENSGALG00000002908,…
1	!	1.19e-05	416	2145	111	0.052	0.267	GO:0032446	BP	4	protein modification by small protein conjugation	7	ENSGALG00000000102,ENSGALG00000000596,ENSGALG00000000634,ENSGALG00000000840,ENSGALG00000001028,ENSGALG00000001441,ENSGALG00000001554,ENSGALG00000001848,ENSGALG00000001901,ENSGALG00000001971,ENSGALG00000001976,ENSGALG00000002085,ENSGALG00000002229,ENSGALG00000002469,ENSGALG00000002781,ENSGALG00000002803,ENSGALG00000002908,ENSGALG00000003147,ENSGALG00000003277,ENSGALG00000003400,ENSGALG00000003484,…
1	!	5.68e-05	388	2145	103	0.048	0.265	GO:0016567	BP	4	protein ubiquitination	8	ENSGALG00000000102,ENSGALG00000000596,ENSGALG00000000634,ENSGALG00000000840,ENSGALG00000001028,ENSGALG00000001441,ENSGALG00000001554,ENSGALG00000001848,ENSGALG00000001901,ENSGALG00000001971,ENSGALG00000001976,ENSGALG00000002085,ENSGALG00000002229,ENSGALG00000002469,ENSGALG00000002781,ENSGALG00000002803,ENSGALG00000002908,ENSGALG00000003147,ENSGALG00000003277,ENSGALG00000003400,ENSGALG00000003484,…
1	!	1.78e-09	268	2145	89	0.041	0.332	GO:0016570	BP	4	histone modification	6	ENSGALG00000000503,ENSGALG00000000668,ENSGALG00000000777,ENSGALG00000000800,ENSGALG00000000840,ENSGALG00000000970,ENSGALG00000001158,ENSGALG00000001162,ENSGALG00000001644,ENSGALG00000001802,ENSGALG00000002070,ENSGALG00000002222,ENSGALG00000002398,ENSGALG00000002469,ENSGALG00000002514,ENSGALG00000002634,ENSGALG00000002781,ENSGALG00000003085,ENSGALG00000003221,ENSGALG00000003233,ENSGALG00000003277,…
1	!	0.00241	82	2145	31	0.014	0.378	GO:0016571	BP	4	histone methylation	7	ENSGALG00000000668,ENSGALG00000000800,ENSGALG00000000840,ENSGALG00000002781,ENSGALG00000003221,ENSGALG00000003233,ENSGALG00000003277,ENSGALG00000003299,ENSGALG00000003958,ENSGALG00000005911,ENSGALG00000005983,ENSGALG00000006336,ENSGALG00000006360,ENSGALG00000006634,ENSGALG00000008595,ENSGALG00000010501,ENSGALG00000010621,ENSGALG00000011254,ENSGALG00000012037,ENSGALG00000012405,ENSGALG00000013920,…
1	!	1.08e-47	3086	2145	765	0.357	0.248	GO:0006725	BP	4	cellular aromatic compound metabolic process	3	ENSGALG00000000091,ENSGALG00000000102,ENSGALG00000000106,ENSGALG00000000169,ENSGALG00000000247,ENSGALG00000000258,ENSGALG00000000291,ENSGALG00000000377,ENSGALG00000000396,ENSGALG00000000401,ENSGALG00000000404,ENSGALG00000000490,ENSGALG00000000503,ENSGALG00000000657,ENSGALG00000000675,ENSGALG00000000708,ENSGALG00000000734,ENSGALG00000000777,ENSGALG00000000793,ENSGALG00000000794,ENSGALG00000000800,…
1	!	9.14e-49	2999	2145	752	0.351	0.251	GO:0006139	BP	4	nucleobase-containing compound metabolic process	4	ENSGALG00000000091,ENSGALG00000000102,ENSGALG00000000106,ENSGALG00000000169,ENSGALG00000000247,ENSGALG00000000258,ENSGALG00000000377,ENSGALG00000000396,ENSGALG00000000401,ENSGALG00000000404,ENSGALG00000000490,ENSGALG00000000503,ENSGALG00000000657,ENSGALG00000000675,ENSGALG00000000708,ENSGALG00000000734,ENSGALG00000000777,ENSGALG00000000793,ENSGALG00000000794,ENSGALG00000000800,ENSGALG00000000840,…
1	!	5.64e-52	2639	2145	693	0.323	0.263	GO:0090304	BP	4	nucleic acid metabolic process	5	ENSGALG00000000091,ENSGALG00000000102,ENSGALG00000000106,ENSGALG00000000169,ENSGALG00000000247,ENSGALG00000000258,ENSGALG00000000377,ENSGALG00000000396,ENSGALG00000000401,ENSGALG00000000404,ENSGALG00000000490,ENSGALG00000000503,ENSGALG00000000657,ENSGALG00000000708,ENSGALG00000000734,ENSGALG00000000777,ENSGALG00000000793,ENSGALG00000000794,ENSGALG00000000800,ENSGALG00000000840,ENSGALG00000000845,…
1	!	9.35e-06	119	2145	45	0.021	0.378	GO:0090305	BP	4	nucleic acid phosphodiester bond hydrolysis	6	ENSGALG00000001190,ENSGALG00000002043,ENSGALG00000002087,ENSGALG00000002426,ENSGALG00000002779,ENSGALG00000002981,ENSGALG00000003067,ENSGALG00000003086,ENSGALG00000003166,ENSGALG00000003887,ENSGALG00000003897,ENSGALG00000003950,ENSGALG00000004003,ENSGALG00000004037,ENSGALG00000004782,ENSGALG00000005617,ENSGALG00000006486,ENSGALG00000006963,ENSGALG00000007024,ENSGALG00000007124,ENSGALG00000007935,…
1	!	8.51e-32	2295	2145	568	0.265	0.247	GO:0016070	BP	4	RNA metabolic process	6	ENSGALG00000000091,ENSGALG00000000106,ENSGALG00000000169,ENSGALG00000000247,ENSGALG00000000258,ENSGALG00000000377,ENSGALG00000000396,ENSGALG00000000401,ENSGALG00000000404,ENSGALG00000000503,ENSGALG00000000708,ENSGALG00000000777,ENSGALG00000000793,ENSGALG00000000794,ENSGALG00000000800,ENSGALG00000000840,ENSGALG00000000943,ENSGALG00000000970,ENSGALG00000000981,ENSGALG00000000988,ENSGALG00000001077,…
1	!	6.32e-20	230	2145	99	0.046	0.43	GO:0034660	BP	4	ncRNA metabolic process	7	ENSGALG00000000091,ENSGALG00000000247,ENSGALG00000000258,ENSGALG00000000396,ENSGALG00000000794,ENSGALG00000001182,ENSGALG00000001502,ENSGALG00000001691,ENSGALG00000001850,ENSGALG00000002272,ENSGALG00000002354,ENSGALG00000002426,ENSGALG00000002985,ENSGALG00000003086,ENSGALG00000003407,ENSGALG00000003887,ENSGALG00000003906,ENSGALG00000004019,ENSGALG00000004104,ENSGALG00000004750,ENSGALG00000004782,…
1	!	0.0197	20	2145	12	0.006	0.6	GO:0016073	BP	4	snRNA metabolic process	8	ENSGALG00000000091,ENSGALG00000001691,ENSGALG00000002426,ENSGALG00000003887,ENSGALG00000004104,ENSGALG00000005269,ENSGALG00000009843,ENSGALG00000010130,ENSGALG00000010575,ENSGALG00000012451,ENSGALG00000015984,ENSGALG00000027046
1	!	3.55e-07	84	2145	38	0.018	0.452	GO:0016072	BP	4	rRNA metabolic process	8	ENSGALG00000000247,ENSGALG00000000258,ENSGALG00000001502,ENSGALG00000002272,ENSGALG00000002426,ENSGALG00000002985,ENSGALG00000003086,ENSGALG00000003887,ENSGALG00000003906,ENSGALG00000004750,ENSGALG00000005054,ENSGALG00000005477,ENSGALG00000005922,ENSGALG00000006974,ENSGALG00000007643,ENSGALG00000007704,ENSGALG00000007798,ENSGALG00000008454,ENSGALG00000008470,ENSGALG00000008765,ENSGALG00000009440,…
1	!	2.18e-07	97	2145	42	0.02	0.433	GO:0006399	BP	4	tRNA metabolic process	8	ENSGALG00000000396,ENSGALG00000000794,ENSGALG00000001182,ENSGALG00000001850,ENSGALG00000002354,ENSGALG00000002426,ENSGALG00000003407,ENSGALG00000003887,ENSGALG00000004019,ENSGALG00000004782,ENSGALG00000004813,ENSGALG00000005290,ENSGALG00000006486,ENSGALG00000007124,ENSGALG00000007353,ENSGALG00000007370,ENSGALG00000007494,ENSGALG00000007931,ENSGALG00000008041,ENSGALG00000009598,ENSGALG00000010162,…
1	!	1.27e-32	226	2145	116	0.054	0.513	GO:0016071	BP	4	mRNA metabolic process	7	ENSGALG00000000377,ENSGALG00000000800,ENSGALG00000000988,ENSGALG00000001082,ENSGALG00000001186,ENSGALG00000001190,ENSGALG00000001283,ENSGALG00000001504,ENSGALG00000001540,ENSGALG00000001550,ENSGALG00000001654,ENSGALG00000001802,ENSGALG00000001962,ENSGALG00000002002,ENSGALG00000002043,ENSGALG00000002057,ENSGALG00000002087,ENSGALG00000002139,ENSGALG00000002144,ENSGALG00000002426,ENSGALG00000002469,…
1	!	0.00066	78	2145	31	0.014	0.397	GO:0009451	BP	4	RNA modification	7	ENSGALG00000000396,ENSGALG00000002354,ENSGALG00000003407,ENSGALG00000004799,ENSGALG00000005054,ENSGALG00000005290,ENSGALG00000006564,ENSGALG00000007353,ENSGALG00000007835,ENSGALG00000008132,ENSGALG00000008454,ENSGALG00000009440,ENSGALG00000009496,ENSGALG00000010149,ENSGALG00000012000,ENSGALG00000012153,ENSGALG00000012677,ENSGALG00000013064,ENSGALG00000013889,ENSGALG00000015340,ENSGALG00000015923,…
1	!	4.83e-06	59	2145	29	0.014	0.492	GO:0090501	BP	4	RNA phosphodiester bond hydrolysis	7	ENSGALG00000001190,ENSGALG00000002043,ENSGALG00000002087,ENSGALG00000002426,ENSGALG00000002779,ENSGALG00000003067,ENSGALG00000003086,ENSGALG00000003887,ENSGALG00000003950,ENSGALG00000004782,ENSGALG00000006486,ENSGALG00000006963,ENSGALG00000007024,ENSGALG00000007124,ENSGALG00000007935,ENSGALG00000008372,ENSGALG00000009768,ENSGALG00000010228,ENSGALG00000010783,ENSGALG00000010999,ENSGALG00000011448,…
1	!	0.0022	20	2145	13	0.006	0.65	GO:0090503	BP	4	RNA phosphodiester bond hydrolysis, exonucleolytic	8	ENSGALG00000002426,ENSGALG00000002779,ENSGALG00000003086,ENSGALG00000003887,ENSGALG00000003950,ENSGALG00000007024,ENSGALG00000007935,ENSGALG00000008372,ENSGALG00000009768,ENSGALG00000010228,ENSGALG00000011448,ENSGALG00000013649,ENSGALG00000016930
1	!	1.08e-46	392	2145	185	0.086	0.472	GO:0006396	BP	4	RNA processing	7	ENSGALG00000000091,ENSGALG00000000247,ENSGALG00000000258,ENSGALG00000000377,ENSGALG00000000396,ENSGALG00000000800,ENSGALG00000000988,ENSGALG00000001082,ENSGALG00000001186,ENSGALG00000001190,ENSGALG00000001283,ENSGALG00000001502,ENSGALG00000001504,ENSGALG00000001540,ENSGALG00000001550,ENSGALG00000001551,ENSGALG00000001654,ENSGALG00000001691,ENSGALG00000001802,ENSGALG00000001962,ENSGALG00000002002,…
1	!	1.45e-14	153	2145	69	0.032	0.451	GO:0034470	BP	4	ncRNA processing	8	ENSGALG00000000091,ENSGALG00000000247,ENSGALG00000000258,ENSGALG00000000396,ENSGALG00000001502,ENSGALG00000001691,ENSGALG00000002272,ENSGALG00000002354,ENSGALG00000002426,ENSGALG00000002985,ENSGALG00000003086,ENSGALG00000003407,ENSGALG00000003887,ENSGALG00000003906,ENSGALG00000004104,ENSGALG00000004750,ENSGALG00000004782,ENSGALG00000005054,ENSGALG00000005269,ENSGALG00000005290,ENSGALG00000005477,…
1	!	0.000791	14	2145	11	0.005	0.786	GO:0016180	BP	4	snRNA processing	9	ENSGALG00000000091,ENSGALG00000001691,ENSGALG00000002426,ENSGALG00000003887,ENSGALG00000004104,ENSGALG00000005269,ENSGALG00000009843,ENSGALG00000010130,ENSGALG00000010575,ENSGALG00000015984,ENSGALG00000027046
1	!	0.00547	54	2145	23	0.011	0.426	GO:0008033	BP	4	tRNA processing	9	ENSGALG00000000396,ENSGALG00000002354,ENSGALG00000003407,ENSGALG00000004782,ENSGALG00000005290,ENSGALG00000006486,ENSGALG00000007124,ENSGALG00000007353,ENSGALG00000007370,ENSGALG00000007931,ENSGALG00000008041,ENSGALG00000010284,ENSGALG00000012379,ENSGALG00000012677,ENSGALG00000012805,ENSGALG00000013064,ENSGALG00000015923,ENSGALG00000016187,ENSGALG00000016461,ENSGALG00000018800,ENSGALG00000023661,…
1	!	3.75e-06	79	2145	35	0.016	0.443	GO:0006364	BP	4	rRNA processing	9	ENSGALG00000000247,ENSGALG00000000258,ENSGALG00000001502,ENSGALG00000002272,ENSGALG00000002426,ENSGALG00000002985,ENSGALG00000003086,ENSGALG00000003887,ENSGALG00000003906,ENSGALG00000004750,ENSGALG00000005054,ENSGALG00000005477,ENSGALG00000005922,ENSGALG00000006974,ENSGALG00000007704,ENSGALG00000007798,ENSGALG00000008454,ENSGALG00000008470,ENSGALG00000008765,ENSGALG00000009440,ENSGALG00000010227,…
1	!	0.0369	48	2145	20	0.009	0.417	GO:0031123	BP	4	RNA 3'-end processing	8	ENSGALG00000002043,ENSGALG00000002057,ENSGALG00000002087,ENSGALG00000002426,ENSGALG00000002469,ENSGALG00000003084,ENSGALG00000003714,ENSGALG00000003887,ENSGALG00000004197,ENSGALG00000004696,ENSGALG00000005045,ENSGALG00000007370,ENSGALG00000007935,ENSGALG00000010783,ENSGALG00000011103,ENSGALG00000011448,ENSGALG00000011685,ENSGALG00000013649,ENSGALG00000016424,ENSGALG00000019355
1	!	2.78e-20	143	2145	74	0.034	0.517	GO:0008380	BP	4	RNA splicing	8	ENSGALG00000000377,ENSGALG00000000800,ENSGALG00000000988,ENSGALG00000001082,ENSGALG00000001186,ENSGALG00000001190,ENSGALG00000001504,ENSGALG00000001540,ENSGALG00000001654,ENSGALG00000001802,ENSGALG00000001962,ENSGALG00000002087,ENSGALG00000002144,ENSGALG00000002514,ENSGALG00000002906,ENSGALG00000002943,ENSGALG00000003937,ENSGALG00000004133,ENSGALG00000004186,ENSGALG00000004555,ENSGALG00000004782,…
1	!	3.92e-18	102	2145	58	0.027	0.569	GO:0000375	BP	4	RNA splicing, via transesterification reactions	9	ENSGALG00000000377,ENSGALG00000000800,ENSGALG00000001082,ENSGALG00000001186,ENSGALG00000001190,ENSGALG00000001504,ENSGALG00000001540,ENSGALG00000001654,ENSGALG00000001802,ENSGALG00000001962,ENSGALG00000002087,ENSGALG00000002144,ENSGALG00000002514,ENSGALG00000002943,ENSGALG00000003937,ENSGALG00000004133,ENSGALG00000004186,ENSGALG00000004555,ENSGALG00000005525,ENSGALG00000005753,ENSGALG00000006332,…
1	!	3.92e-18	102	2145	58	0.027	0.569	GO:0000377	BP	4	RNA splicing, via transesterification reactions with bulged adenosine as nucleophile	10	ENSGALG00000000377,ENSGALG00000000800,ENSGALG00000001082,ENSGALG00000001186,ENSGALG00000001190,ENSGALG00000001504,ENSGALG00000001540,ENSGALG00000001654,ENSGALG00000001802,ENSGALG00000001962,ENSGALG00000002087,ENSGALG00000002144,ENSGALG00000002514,ENSGALG00000002943,ENSGALG00000003937,ENSGALG00000004133,ENSGALG00000004186,ENSGALG00000004555,ENSGALG00000005525,ENSGALG00000005753,ENSGALG00000006332,…
1	!	5.87e-30	177	2145	97	0.045	0.548	GO:0006397	BP	4	mRNA processing	8	ENSGALG00000000377,ENSGALG00000000800,ENSGALG00000000988,ENSGALG00000001082,ENSGALG00000001186,ENSGALG00000001190,ENSGALG00000001283,ENSGALG00000001504,ENSGALG00000001540,ENSGALG00000001550,ENSGALG00000001654,ENSGALG00000001802,ENSGALG00000001962,ENSGALG00000002002,ENSGALG00000002043,ENSGALG00000002057,ENSGALG00000002087,ENSGALG00000002144,ENSGALG00000002469,ENSGALG00000002514,ENSGALG00000002779,…
1	!	3.92e-18	102	2145	58	0.027	0.569	GO:0000398	BP	4	mRNA splicing, via spliceosome	9	ENSGALG00000000377,ENSGALG00000000800,ENSGALG00000001082,ENSGALG00000001186,ENSGALG00000001190,ENSGALG00000001504,ENSGALG00000001540,ENSGALG00000001654,ENSGALG00000001802,ENSGALG00000001962,ENSGALG00000002087,ENSGALG00000002144,ENSGALG00000002514,ENSGALG00000002943,ENSGALG00000003937,ENSGALG00000004133,ENSGALG00000004186,ENSGALG00000004555,ENSGALG00000005525,ENSGALG00000005753,ENSGALG00000006332,…
1	!	0.0103	22	2145	13	0.006	0.591	GO:0000387	BP	4	spliceosomal snRNP assembly	10	ENSGALG00000000800,ENSGALG00000001504,ENSGALG00000002943,ENSGALG00000003937,ENSGALG00000006596,ENSGALG00000008574,ENSGALG00000011409,ENSGALG00000011842,ENSGALG00000013092,ENSGALG00000013821,ENSGALG00000013919,ENSGALG00000028205,ENSGALG00000028409
1	!	1.51e-31	536	2145	199	0.093	0.371	GO:0006259	BP	4	DNA metabolic process	6	ENSGALG00000000102,ENSGALG00000000169,ENSGALG00000000490,ENSGALG00000000657,ENSGALG00000000734,ENSGALG00000000777,ENSGALG00000000800,ENSGALG00000000840,ENSGALG00000000845,ENSGALG00000000970,ENSGALG00000001158,ENSGALG00000001162,ENSGALG00000001298,ENSGALG00000001363,ENSGALG00000001485,ENSGALG00000001616,ENSGALG00000001644,ENSGALG00000002064,ENSGALG00000002116,ENSGALG00000002197,ENSGALG00000002288,…
1	!	1.79e-14	150	2145	68	0.032	0.453	GO:0006310	BP	4	DNA recombination	7	ENSGALG00000000490,ENSGALG00000000734,ENSGALG00000000840,ENSGALG00000000970,ENSGALG00000001298,ENSGALG00000001616,ENSGALG00000002288,ENSGALG00000002398,ENSGALG00000002426,ENSGALG00000002511,ENSGALG00000002514,ENSGALG00000002663,ENSGALG00000002781,ENSGALG00000002981,ENSGALG00000003072,ENSGALG00000003652,ENSGALG00000003897,ENSGALG00000004197,ENSGALG00000004471,ENSGALG00000004516,ENSGALG00000004640,…
1	!	4.83e-13	3131	2145	643	0.3	0.205	GO:0044249	BP	4	cellular biosynthetic process	3	ENSGALG00000000004,ENSGALG00000000106,ENSGALG00000000150,ENSGALG00000000165,ENSGALG00000000169,ENSGALG00000000258,ENSGALG00000000291,ENSGALG00000000401,ENSGALG00000000404,ENSGALG00000000503,ENSGALG00000000597,ENSGALG00000000657,ENSGALG00000000675,ENSGALG00000000708,ENSGALG00000000734,ENSGALG00000000777,ENSGALG00000000793,ENSGALG00000000794,ENSGALG00000000800,ENSGALG00000000840,ENSGALG00000000943,…
1	!	2.18e-06	2150	2145	435	0.203	0.202	GO:0019438	BP	4	aromatic compound biosynthetic process	4	ENSGALG00000000106,ENSGALG00000000169,ENSGALG00000000258,ENSGALG00000000291,ENSGALG00000000401,ENSGALG00000000404,ENSGALG00000000503,ENSGALG00000000675,ENSGALG00000000708,ENSGALG00000000777,ENSGALG00000000793,ENSGALG00000000800,ENSGALG00000000840,ENSGALG00000000943,ENSGALG00000000970,ENSGALG00000000981,ENSGALG00000001077,ENSGALG00000001158,ENSGALG00000001162,ENSGALG00000001182,ENSGALG00000001332,…
1	!	7.95e-13	2497	2145	531	0.248	0.213	GO:0044271	BP	4	cellular nitrogen compound biosynthetic process	4	ENSGALG00000000004,ENSGALG00000000106,ENSGALG00000000150,ENSGALG00000000169,ENSGALG00000000258,ENSGALG00000000291,ENSGALG00000000401,ENSGALG00000000404,ENSGALG00000000503,ENSGALG00000000597,ENSGALG00000000675,ENSGALG00000000708,ENSGALG00000000777,ENSGALG00000000793,ENSGALG00000000794,ENSGALG00000000800,ENSGALG00000000840,ENSGALG00000000943,ENSGALG00000000970,ENSGALG00000000981,ENSGALG00000001077,…
1	!	7.92e-06	394	2145	107	0.05	0.272	GO:0043604	BP	4	amide biosynthetic process	5	ENSGALG00000000150,ENSGALG00000000597,ENSGALG00000000794,ENSGALG00000001182,ENSGALG00000001542,ENSGALG00000001792,ENSGALG00000001850,ENSGALG00000002010,ENSGALG00000002057,ENSGALG00000002087,ENSGALG00000002197,ENSGALG00000002402,ENSGALG00000002488,ENSGALG00000002644,ENSGALG00000002734,ENSGALG00000003067,ENSGALG00000003071,ENSGALG00000003205,ENSGALG00000003220,ENSGALG00000003272,ENSGALG00000004019,…
1	!	5.84e-06	354	2145	99	0.046	0.28	GO:0043043	BP	4	peptide biosynthetic process	6	ENSGALG00000000150,ENSGALG00000000597,ENSGALG00000000794,ENSGALG00000001182,ENSGALG00000001542,ENSGALG00000001792,ENSGALG00000001850,ENSGALG00000002010,ENSGALG00000002057,ENSGALG00000002087,ENSGALG00000002197,ENSGALG00000002488,ENSGALG00000002644,ENSGALG00000002734,ENSGALG00000003067,ENSGALG00000003071,ENSGALG00000003205,ENSGALG00000003220,ENSGALG00000003272,ENSGALG00000004019,ENSGALG00000004269,…
1	!	7.4e-07	2151	2145	438	0.204	0.204	GO:0018130	BP	4	heterocycle biosynthetic process	4	ENSGALG00000000004,ENSGALG00000000106,ENSGALG00000000169,ENSGALG00000000258,ENSGALG00000000291,ENSGALG00000000401,ENSGALG00000000404,ENSGALG00000000503,ENSGALG00000000675,ENSGALG00000000708,ENSGALG00000000777,ENSGALG00000000793,ENSGALG00000000800,ENSGALG00000000840,ENSGALG00000000943,ENSGALG00000000970,ENSGALG00000000981,ENSGALG00000001077,ENSGALG00000001158,ENSGALG00000001162,ENSGALG00000001182,…
1	!	1.16e-05	2107	2145	423	0.197	0.201	GO:0034654	BP	4	nucleobase-containing compound biosynthetic process	5	ENSGALG00000000106,ENSGALG00000000169,ENSGALG00000000258,ENSGALG00000000401,ENSGALG00000000404,ENSGALG00000000503,ENSGALG00000000675,ENSGALG00000000708,ENSGALG00000000777,ENSGALG00000000793,ENSGALG00000000800,ENSGALG00000000840,ENSGALG00000000943,ENSGALG00000000970,ENSGALG00000000981,ENSGALG00000001077,ENSGALG00000001158,ENSGALG00000001162,ENSGALG00000001182,ENSGALG00000001332,ENSGALG00000001363,…
1	!	0.000333	1857	2145	370	0.172	0.199	GO:0032774	BP	4	RNA biosynthetic process	6	ENSGALG00000000106,ENSGALG00000000258,ENSGALG00000000401,ENSGALG00000000404,ENSGALG00000000503,ENSGALG00000000708,ENSGALG00000000777,ENSGALG00000000793,ENSGALG00000000800,ENSGALG00000000840,ENSGALG00000000943,ENSGALG00000000970,ENSGALG00000000981,ENSGALG00000001077,ENSGALG00000001158,ENSGALG00000001162,ENSGALG00000001182,ENSGALG00000001332,ENSGALG00000001363,ENSGALG00000001376,ENSGALG00000001377,…
1	!	0.000861	1850	2145	366	0.171	0.198	GO:0097659	BP	4	nucleic acid-templated transcription	7	ENSGALG00000000106,ENSGALG00000000258,ENSGALG00000000401,ENSGALG00000000404,ENSGALG00000000503,ENSGALG00000000708,ENSGALG00000000777,ENSGALG00000000793,ENSGALG00000000800,ENSGALG00000000840,ENSGALG00000000943,ENSGALG00000000970,ENSGALG00000000981,ENSGALG00000001077,ENSGALG00000001158,ENSGALG00000001162,ENSGALG00000001182,ENSGALG00000001332,ENSGALG00000001363,ENSGALG00000001376,ENSGALG00000001377,…
1	!	1.62e-14	2564	2145	551	0.257	0.215	GO:0034645	BP	4	cellular macromolecule biosynthetic process	4	ENSGALG00000000106,ENSGALG00000000150,ENSGALG00000000169,ENSGALG00000000258,ENSGALG00000000401,ENSGALG00000000404,ENSGALG00000000503,ENSGALG00000000597,ENSGALG00000000657,ENSGALG00000000708,ENSGALG00000000734,ENSGALG00000000777,ENSGALG00000000793,ENSGALG00000000794,ENSGALG00000000800,ENSGALG00000000840,ENSGALG00000000943,ENSGALG00000000970,ENSGALG00000000981,ENSGALG00000001077,ENSGALG00000001158,…
1	!	1.8e-16	185	2145	81	0.038	0.438	GO:0006260	BP	4	DNA replication	5	ENSGALG00000000169,ENSGALG00000000657,ENSGALG00000000734,ENSGALG00000001298,ENSGALG00000001616,ENSGALG00000001644,ENSGALG00000002064,ENSGALG00000002116,ENSGALG00000002288,ENSGALG00000002663,ENSGALG00000002781,ENSGALG00000002874,ENSGALG00000003072,ENSGALG00000003220,ENSGALG00000003520,ENSGALG00000003681,ENSGALG00000004023,ENSGALG00000004037,ENSGALG00000004342,ENSGALG00000004516,ENSGALG00000004750,…
1	!	9.26e-10	69	2145	37	0.017	0.536	GO:0006261	BP	4	DNA-dependent DNA replication	6	ENSGALG00000000169,ENSGALG00000001298,ENSGALG00000001616,ENSGALG00000002064,ENSGALG00000002288,ENSGALG00000003520,ENSGALG00000004023,ENSGALG00000004037,ENSGALG00000004516,ENSGALG00000005045,ENSGALG00000005695,ENSGALG00000006123,ENSGALG00000006631,ENSGALG00000007821,ENSGALG00000008162,ENSGALG00000008482,ENSGALG00000008553,ENSGALG00000008585,ENSGALG00000009455,ENSGALG00000010030,ENSGALG00000010265,…
1	!	2.7e-06	340	2145	97	0.045	0.285	GO:0006412	BP	4	translation	5	ENSGALG00000000150,ENSGALG00000000597,ENSGALG00000000794,ENSGALG00000001182,ENSGALG00000001542,ENSGALG00000001792,ENSGALG00000001850,ENSGALG00000002010,ENSGALG00000002057,ENSGALG00000002087,ENSGALG00000002197,ENSGALG00000002488,ENSGALG00000002644,ENSGALG00000002734,ENSGALG00000003067,ENSGALG00000003071,ENSGALG00000003205,ENSGALG00000003220,ENSGALG00000003272,ENSGALG00000004019,ENSGALG00000004269,…
1	!	0.0017	1833	2145	361	0.168	0.197	GO:0006351	BP	4	transcription, DNA-templated	5	ENSGALG00000000106,ENSGALG00000000258,ENSGALG00000000401,ENSGALG00000000404,ENSGALG00000000503,ENSGALG00000000708,ENSGALG00000000777,ENSGALG00000000793,ENSGALG00000000800,ENSGALG00000000840,ENSGALG00000000943,ENSGALG00000000970,ENSGALG00000000981,ENSGALG00000001077,ENSGALG00000001158,ENSGALG00000001162,ENSGALG00000001182,ENSGALG00000001332,ENSGALG00000001363,ENSGALG00000001376,ENSGALG00000001377,…
1	!	9.28e-05	69	2145	30	0.014	0.435	GO:0006352	BP	4	DNA-templated transcription, initiation	6	ENSGALG00000001182,ENSGALG00000001708,ENSGALG00000001978,ENSGALG00000002057,ENSGALG00000002144,ENSGALG00000002703,ENSGALG00000002735,ENSGALG00000003793,ENSGALG00000005395,ENSGALG00000006336,ENSGALG00000008241,ENSGALG00000008595,ENSGALG00000009899,ENSGALG00000010283,ENSGALG00000010576,ENSGALG00000011171,ENSGALG00000011705,ENSGALG00000011947,ENSGALG00000013506,ENSGALG00000013981,ENSGALG00000016238,…
1	!	0.0214	36	2145	17	0.008	0.472	GO:0006367	BP	4	transcription initiation from RNA polymerase II promoter	7	ENSGALG00000001708,ENSGALG00000001978,ENSGALG00000002057,ENSGALG00000002144,ENSGALG00000002735,ENSGALG00000003793,ENSGALG00000006336,ENSGALG00000008241,ENSGALG00000009899,ENSGALG00000010283,ENSGALG00000010576,ENSGALG00000013506,ENSGALG00000016238,ENSGALG00000016423,ENSGALG00000017082,ENSGALG00000017218,ENSGALG00000026340
1	!	0.000403	32	2145	18	0.008	0.562	GO:0006360	BP	4	transcription from RNA polymerase I promoter	6	ENSGALG00000000258,ENSGALG00000001708,ENSGALG00000002591,ENSGALG00000005395,ENSGALG00000005983,ENSGALG00000006254,ENSGALG00000006360,ENSGALG00000007470,ENSGALG00000007589,ENSGALG00000007705,ENSGALG00000008534,ENSGALG00000008607,ENSGALG00000009441,ENSGALG00000010863,ENSGALG00000013733,ENSGALG00000015765,ENSGALG00000016437,ENSGALG00000027242
1	!	0.00156	3187	2145	591	0.276	0.185	GO:0031323	BP	4	regulation of cellular metabolic process	3	ENSGALG00000000094,ENSGALG00000000106,ENSGALG00000000169,ENSGALG00000000258,ENSGALG00000000401,ENSGALG00000000404,ENSGALG00000000410,ENSGALG00000000503,ENSGALG00000000550,ENSGALG00000000597,ENSGALG00000000657,ENSGALG00000000681,ENSGALG00000000708,ENSGALG00000000777,ENSGALG00000000793,ENSGALG00000000800,ENSGALG00000000840,ENSGALG00000000845,ENSGALG00000000943,ENSGALG00000000970,ENSGALG00000000981,…
1	!	0.0143	176	2145	51	0.024	0.29	GO:0034248	BP	4	regulation of cellular amide metabolic process	4	ENSGALG00000000597,ENSGALG00000002010,ENSGALG00000002057,ENSGALG00000002087,ENSGALG00000002197,ENSGALG00000002488,ENSGALG00000002734,ENSGALG00000003071,ENSGALG00000003205,ENSGALG00000003220,ENSGALG00000003272,ENSGALG00000004269,ENSGALG00000004813,ENSGALG00000005105,ENSGALG00000005164,ENSGALG00000005198,ENSGALG00000005525,ENSGALG00000005587,ENSGALG00000005753,ENSGALG00000005898,ENSGALG00000005913,…
1	!	0.00589	2147	2145	411	0.192	0.191	GO:0009889	BP	4	regulation of biosynthetic process	1	ENSGALG00000000106,ENSGALG00000000169,ENSGALG00000000258,ENSGALG00000000401,ENSGALG00000000404,ENSGALG00000000503,ENSGALG00000000597,ENSGALG00000000708,ENSGALG00000000777,ENSGALG00000000793,ENSGALG00000000800,ENSGALG00000000840,ENSGALG00000000943,ENSGALG00000000970,ENSGALG00000000981,ENSGALG00000001077,ENSGALG00000001158,ENSGALG00000001162,ENSGALG00000001182,ENSGALG00000001332,ENSGALG00000001363,…
1	!	0.00143	2114	2145	410	0.191	0.194	GO:0031326	BP	4	regulation of cellular biosynthetic process	2	ENSGALG00000000106,ENSGALG00000000169,ENSGALG00000000258,ENSGALG00000000401,ENSGALG00000000404,ENSGALG00000000503,ENSGALG00000000597,ENSGALG00000000708,ENSGALG00000000777,ENSGALG00000000793,ENSGALG00000000800,ENSGALG00000000840,ENSGALG00000000943,ENSGALG00000000970,ENSGALG00000000981,ENSGALG00000001077,ENSGALG00000001158,ENSGALG00000001162,ENSGALG00000001182,ENSGALG00000001332,ENSGALG00000001363,…
1	!	0.00108	3119	2145	581	0.271	0.186	GO:0080090	BP	4	regulation of primary metabolic process	1	ENSGALG00000000094,ENSGALG00000000106,ENSGALG00000000169,ENSGALG00000000258,ENSGALG00000000401,ENSGALG00000000404,ENSGALG00000000410,ENSGALG00000000503,ENSGALG00000000550,ENSGALG00000000597,ENSGALG00000000657,ENSGALG00000000681,ENSGALG00000000708,ENSGALG00000000777,ENSGALG00000000793,ENSGALG00000000800,ENSGALG00000000840,ENSGALG00000000845,ENSGALG00000000943,ENSGALG00000000970,ENSGALG00000000981,…
1	!	0.000325	2041	2145	402	0.187	0.197	GO:0019219	BP	4	regulation of nucleobase-containing compound metabolic process	2	ENSGALG00000000106,ENSGALG00000000169,ENSGALG00000000258,ENSGALG00000000401,ENSGALG00000000404,ENSGALG00000000503,ENSGALG00000000657,ENSGALG00000000708,ENSGALG00000000777,ENSGALG00000000793,ENSGALG00000000800,ENSGALG00000000840,ENSGALG00000000943,ENSGALG00000000970,ENSGALG00000000981,ENSGALG00000001077,ENSGALG00000001158,ENSGALG00000001162,ENSGALG00000001182,ENSGALG00000001332,ENSGALG00000001363,…
1	!	0.00469	759	2145	167	0.078	0.22	GO:0045934	BP	4	negative regulation of nucleobase-containing compound metabolic process	3	ENSGALG00000000401,ENSGALG00000000404,ENSGALG00000000657,ENSGALG00000000840,ENSGALG00000000943,ENSGALG00000001158,ENSGALG00000001162,ENSGALG00000001332,ENSGALG00000001363,ENSGALG00000001504,ENSGALG00000001616,ENSGALG00000001644,ENSGALG00000001654,ENSGALG00000001708,ENSGALG00000001962,ENSGALG00000002070,ENSGALG00000002116,ENSGALG00000002222,ENSGALG00000002229,ENSGALG00000002248,ENSGALG00000002288,…
1	!	2.54e-07	73	2145	35	0.016	0.479	GO:0015931	BP	4	nucleobase-containing compound transport	1	ENSGALG00000000453,ENSGALG00000002057,ENSGALG00000002087,ENSGALG00000002689,ENSGALG00000003010,ENSGALG00000003272,ENSGALG00000003688,ENSGALG00000003830,ENSGALG00000004738,ENSGALG00000005105,ENSGALG00000005340,ENSGALG00000005753,ENSGALG00000007299,ENSGALG00000007581,ENSGALG00000007935,ENSGALG00000008082,ENSGALG00000008507,ENSGALG00000008530,ENSGALG00000009309,ENSGALG00000009934,ENSGALG00000010341,…
1	!	1.78e-09	55	2145	32	0.015	0.582	GO:0050657	BP	4	nucleic acid transport	2	ENSGALG00000000453,ENSGALG00000002057,ENSGALG00000002087,ENSGALG00000002689,ENSGALG00000003010,ENSGALG00000003272,ENSGALG00000003688,ENSGALG00000003830,ENSGALG00000004738,ENSGALG00000005105,ENSGALG00000005753,ENSGALG00000007299,ENSGALG00000007581,ENSGALG00000007935,ENSGALG00000008082,ENSGALG00000008507,ENSGALG00000008530,ENSGALG00000009309,ENSGALG00000009934,ENSGALG00000010341,ENSGALG00000010689,…
1	!	0.00068	3145	2145	587	0.274	0.187	GO:0060255	BP	4	regulation of macromolecule metabolic process	1	ENSGALG00000000106,ENSGALG00000000169,ENSGALG00000000258,ENSGALG00000000401,ENSGALG00000000404,ENSGALG00000000410,ENSGALG00000000503,ENSGALG00000000550,ENSGALG00000000597,ENSGALG00000000657,ENSGALG00000000681,ENSGALG00000000708,ENSGALG00000000710,ENSGALG00000000740,ENSGALG00000000777,ENSGALG00000000793,ENSGALG00000000800,ENSGALG00000000840,ENSGALG00000000845,ENSGALG00000000943,ENSGALG00000000970,…
1	!	0.0137	1854	2145	358	0.167	0.193	GO:0051252	BP	4	regulation of RNA metabolic process	2	ENSGALG00000000106,ENSGALG00000000258,ENSGALG00000000401,ENSGALG00000000404,ENSGALG00000000503,ENSGALG00000000708,ENSGALG00000000777,ENSGALG00000000793,ENSGALG00000000800,ENSGALG00000000840,ENSGALG00000000943,ENSGALG00000000970,ENSGALG00000000981,ENSGALG00000001077,ENSGALG00000001158,ENSGALG00000001162,ENSGALG00000001182,ENSGALG00000001332,ENSGALG00000001363,ENSGALG00000001376,ENSGALG00000001438,…
1	!	0.0338	63	2145	24	0.011	0.381	GO:1903311	BP	4	regulation of mRNA metabolic process	3	ENSGALG00000001654,ENSGALG00000001802,ENSGALG00000001962,ENSGALG00000002087,ENSGALG00000002144,ENSGALG00000002469,ENSGALG00000003950,ENSGALG00000004133,ENSGALG00000004186,ENSGALG00000004696,ENSGALG00000005045,ENSGALG00000005525,ENSGALG00000006531,ENSGALG00000007935,ENSGALG00000008530,ENSGALG00000009288,ENSGALG00000009332,ENSGALG00000010501,ENSGALG00000011036,ENSGALG00000013352,ENSGALG00000013649,…
1	!	0.000186	2043	2145	404	0.188	0.198	GO:0010556	BP	4	regulation of macromolecule biosynthetic process	2	ENSGALG00000000106,ENSGALG00000000169,ENSGALG00000000258,ENSGALG00000000401,ENSGALG00000000404,ENSGALG00000000503,ENSGALG00000000597,ENSGALG00000000708,ENSGALG00000000777,ENSGALG00000000793,ENSGALG00000000800,ENSGALG00000000840,ENSGALG00000000943,ENSGALG00000000970,ENSGALG00000000981,ENSGALG00000001077,ENSGALG00000001158,ENSGALG00000001162,ENSGALG00000001182,ENSGALG00000001332,ENSGALG00000001363,…
1	!	5.65e-05	1983	2145	397	0.185	0.2	GO:2000112	BP	4	regulation of cellular macromolecule biosynthetic process	3	ENSGALG00000000106,ENSGALG00000000169,ENSGALG00000000258,ENSGALG00000000401,ENSGALG00000000404,ENSGALG00000000503,ENSGALG00000000597,ENSGALG00000000708,ENSGALG00000000777,ENSGALG00000000793,ENSGALG00000000800,ENSGALG00000000840,ENSGALG00000000943,ENSGALG00000000970,ENSGALG00000000981,ENSGALG00000001077,ENSGALG00000001158,ENSGALG00000001162,ENSGALG00000001182,ENSGALG00000001332,ENSGALG00000001363,…
1	!	1.09e-06	197	2145	66	0.031	0.335	GO:0051052	BP	4	regulation of DNA metabolic process	2	ENSGALG00000000169,ENSGALG00000000657,ENSGALG00000000777,ENSGALG00000000840,ENSGALG00000000970,ENSGALG00000001158,ENSGALG00000002064,ENSGALG00000002116,ENSGALG00000002197,ENSGALG00000002288,ENSGALG00000002426,ENSGALG00000002663,ENSGALG00000002781,ENSGALG00000002874,ENSGALG00000002981,ENSGALG00000003922,ENSGALG00000004003,ENSGALG00000004023,ENSGALG00000004037,ENSGALG00000004516,ENSGALG00000004825,…
1	!	0.000556	70	2145	29	0.014	0.414	GO:0051053	BP	4	negative regulation of DNA metabolic process	3	ENSGALG00000000657,ENSGALG00000002116,ENSGALG00000002288,ENSGALG00000002663,ENSGALG00000002981,ENSGALG00000005695,ENSGALG00000006123,ENSGALG00000008073,ENSGALG00000008162,ENSGALG00000008304,ENSGALG00000008459,ENSGALG00000008482,ENSGALG00000008585,ENSGALG00000008957,ENSGALG00000008962,ENSGALG00000010671,ENSGALG00000011492,ENSGALG00000012223,ENSGALG00000012756,ENSGALG00000013156,ENSGALG00000014286,…
1	!	0.0184	85	2145	30	0.014	0.353	GO:0006275	BP	4	regulation of DNA replication	3	ENSGALG00000000169,ENSGALG00000002064,ENSGALG00000002116,ENSGALG00000002288,ENSGALG00000002663,ENSGALG00000002874,ENSGALG00000004023,ENSGALG00000004037,ENSGALG00000005054,ENSGALG00000005695,ENSGALG00000006631,ENSGALG00000008073,ENSGALG00000008162,ENSGALG00000008304,ENSGALG00000008482,ENSGALG00000008553,ENSGALG00000008585,ENSGALG00000010265,ENSGALG00000010671,ENSGALG00000011206,ENSGALG00000012223,…
1	!	0.0014	25	2145	15	0.007	0.6	GO:0090329	BP	4	regulation of DNA-dependent DNA replication	4	ENSGALG00000002064,ENSGALG00000002288,ENSGALG00000004023,ENSGALG00000005695,ENSGALG00000006631,ENSGALG00000008162,ENSGALG00000008482,ENSGALG00000008553,ENSGALG00000008585,ENSGALG00000010265,ENSGALG00000012223,ENSGALG00000013156,ENSGALG00000013784,ENSGALG00000017073,ENSGALG00000017211
1	!	0.00821	2183	2145	416	0.194	0.191	GO:0010468	BP	4	regulation of gene expression	2	ENSGALG00000000106,ENSGALG00000000258,ENSGALG00000000401,ENSGALG00000000404,ENSGALG00000000503,ENSGALG00000000597,ENSGALG00000000657,ENSGALG00000000708,ENSGALG00000000710,ENSGALG00000000740,ENSGALG00000000777,ENSGALG00000000793,ENSGALG00000000800,ENSGALG00000000840,ENSGALG00000000943,ENSGALG00000000970,ENSGALG00000000981,ENSGALG00000001077,ENSGALG00000001158,ENSGALG00000001162,ENSGALG00000001182,…
1	!	0.00758	70	2145	27	0.013	0.386	GO:0040029	BP	4	regulation of gene expression, epigenetic	3	ENSGALG00000000503,ENSGALG00000000597,ENSGALG00000000800,ENSGALG00000000970,ENSGALG00000001616,ENSGALG00000001644,ENSGALG00000002010,ENSGALG00000002781,ENSGALG00000002803,ENSGALG00000004288,ENSGALG00000005451,ENSGALG00000005898,ENSGALG00000005959,ENSGALG00000006360,ENSGALG00000007370,ENSGALG00000010341,ENSGALG00000010999,ENSGALG00000011118,ENSGALG00000012037,ENSGALG00000012405,ENSGALG00000012722,…
1	!	0.00826	196	2145	56	0.026	0.286	GO:0010608	BP	4	posttranscriptional regulation of gene expression	3	ENSGALG00000000597,ENSGALG00000001077,ENSGALG00000002010,ENSGALG00000002057,ENSGALG00000002087,ENSGALG00000002144,ENSGALG00000002197,ENSGALG00000002488,ENSGALG00000002734,ENSGALG00000002906,ENSGALG00000003071,ENSGALG00000003205,ENSGALG00000003220,ENSGALG00000003272,ENSGALG00000004269,ENSGALG00000004813,ENSGALG00000005105,ENSGALG00000005164,ENSGALG00000005198,ENSGALG00000005525,ENSGALG00000005587,…
1	!	0.00353	164	2145	50	0.023	0.305	GO:0006417	BP	4	regulation of translation	4	ENSGALG00000000597,ENSGALG00000002010,ENSGALG00000002057,ENSGALG00000002087,ENSGALG00000002197,ENSGALG00000002488,ENSGALG00000002734,ENSGALG00000003071,ENSGALG00000003205,ENSGALG00000003220,ENSGALG00000003272,ENSGALG00000004269,ENSGALG00000004813,ENSGALG00000005105,ENSGALG00000005164,ENSGALG00000005198,ENSGALG00000005525,ENSGALG00000005587,ENSGALG00000005753,ENSGALG00000005898,ENSGALG00000005913,…
1	!	0.0433	56	2145	22	0.01	0.393	GO:0050684	BP	4	regulation of mRNA processing	3	ENSGALG00000001654,ENSGALG00000001802,ENSGALG00000001962,ENSGALG00000002087,ENSGALG00000002144,ENSGALG00000002469,ENSGALG00000004133,ENSGALG00000004186,ENSGALG00000004696,ENSGALG00000005045,ENSGALG00000005525,ENSGALG00000006531,ENSGALG00000008530,ENSGALG00000009288,ENSGALG00000009332,ENSGALG00000010501,ENSGALG00000011036,ENSGALG00000013352,ENSGALG00000013649,ENSGALG00000013919,ENSGALG00000015200,…
1	!	7.36e-08	620	2145	160	0.075	0.258	GO:0009057	BP	4	macromolecule catabolic process	1	ENSGALG00000000065,ENSGALG00000000410,ENSGALG00000000490,ENSGALG00000000845,ENSGALG00000000905,ENSGALG00000001028,ENSGALG00000001082,ENSGALG00000001162,ENSGALG00000001441,ENSGALG00000001597,ENSGALG00000001848,ENSGALG00000001901,ENSGALG00000002057,ENSGALG00000002085,ENSGALG00000002087,ENSGALG00000002139,ENSGALG00000002144,ENSGALG00000002175,ENSGALG00000002229,ENSGALG00000002426,ENSGALG00000002524,…
1	!	0.00033	496	2145	122	0.057	0.246	GO:0030163	BP	4	protein catabolic process	2	ENSGALG00000000065,ENSGALG00000000410,ENSGALG00000000490,ENSGALG00000000905,ENSGALG00000001028,ENSGALG00000001162,ENSGALG00000001441,ENSGALG00000001597,ENSGALG00000001848,ENSGALG00000001901,ENSGALG00000002085,ENSGALG00000002175,ENSGALG00000002229,ENSGALG00000002524,ENSGALG00000002531,ENSGALG00000002719,ENSGALG00000002779,ENSGALG00000002803,ENSGALG00000002937,ENSGALG00000003046,ENSGALG00000003092,…
1	!	1.41e-09	511	2145	143	0.067	0.28	GO:0044265	BP	4	cellular macromolecule catabolic process	2	ENSGALG00000000065,ENSGALG00000000410,ENSGALG00000000490,ENSGALG00000000905,ENSGALG00000001028,ENSGALG00000001082,ENSGALG00000001441,ENSGALG00000001597,ENSGALG00000001848,ENSGALG00000001901,ENSGALG00000002057,ENSGALG00000002085,ENSGALG00000002087,ENSGALG00000002139,ENSGALG00000002144,ENSGALG00000002175,ENSGALG00000002229,ENSGALG00000002426,ENSGALG00000002524,ENSGALG00000002719,ENSGALG00000002779,…
1	!	5.3e-06	344	2145	97	0.045	0.282	GO:0043632	BP	4	modification-dependent macromolecule catabolic process	3	ENSGALG00000000065,ENSGALG00000000410,ENSGALG00000000490,ENSGALG00000001028,ENSGALG00000001441,ENSGALG00000001848,ENSGALG00000001901,ENSGALG00000002085,ENSGALG00000002175,ENSGALG00000002229,ENSGALG00000002426,ENSGALG00000002524,ENSGALG00000002719,ENSGALG00000002779,ENSGALG00000002803,ENSGALG00000003046,ENSGALG00000003086,ENSGALG00000003092,ENSGALG00000003122,ENSGALG00000003147,ENSGALG00000003308,…
1	!	8.04e-05	410	2145	107	0.05	0.261	GO:0044257	BP	4	cellular protein catabolic process	3	ENSGALG00000000065,ENSGALG00000000410,ENSGALG00000000490,ENSGALG00000000905,ENSGALG00000001028,ENSGALG00000001441,ENSGALG00000001597,ENSGALG00000001848,ENSGALG00000001901,ENSGALG00000002085,ENSGALG00000002175,ENSGALG00000002229,ENSGALG00000002524,ENSGALG00000002719,ENSGALG00000002779,ENSGALG00000002803,ENSGALG00000002937,ENSGALG00000003046,ENSGALG00000003092,ENSGALG00000003122,ENSGALG00000003147,…
1	!	2.12e-05	69	2145	31	0.014	0.449	GO:0006401	BP	4	RNA catabolic process	3	ENSGALG00000001082,ENSGALG00000002057,ENSGALG00000002087,ENSGALG00000002139,ENSGALG00000002144,ENSGALG00000002426,ENSGALG00000003086,ENSGALG00000003220,ENSGALG00000003245,ENSGALG00000003887,ENSGALG00000003950,ENSGALG00000004037,ENSGALG00000004197,ENSGALG00000005093,ENSGALG00000005753,ENSGALG00000006694,ENSGALG00000006829,ENSGALG00000007643,ENSGALG00000007935,ENSGALG00000008530,ENSGALG00000008618,…
1	!	0.00152	58	2145	25	0.012	0.431	GO:0006402	BP	4	mRNA catabolic process	4	ENSGALG00000001082,ENSGALG00000002057,ENSGALG00000002087,ENSGALG00000002139,ENSGALG00000002144,ENSGALG00000002426,ENSGALG00000003086,ENSGALG00000003220,ENSGALG00000003245,ENSGALG00000003887,ENSGALG00000003950,ENSGALG00000004197,ENSGALG00000005093,ENSGALG00000005753,ENSGALG00000006694,ENSGALG00000006829,ENSGALG00000007935,ENSGALG00000008530,ENSGALG00000008618,ENSGALG00000009288,ENSGALG00000009768,…
1	!	0.00369	53	2145	23	0.011	0.434	GO:0000956	BP	4	nuclear-transcribed mRNA catabolic process	5	ENSGALG00000001082,ENSGALG00000002057,ENSGALG00000002087,ENSGALG00000002139,ENSGALG00000002144,ENSGALG00000002426,ENSGALG00000003086,ENSGALG00000003220,ENSGALG00000003245,ENSGALG00000003887,ENSGALG00000003950,ENSGALG00000005093,ENSGALG00000005753,ENSGALG00000006694,ENSGALG00000006829,ENSGALG00000008530,ENSGALG00000008618,ENSGALG00000009288,ENSGALG00000009768,ENSGALG00000011884,ENSGALG00000013649,…
1	!	0.0443	1621	2145	314	0.146	0.194	GO:0051641	BP	4	cellular localization	1	ENSGALG00000000218,ENSGALG00000000300,ENSGALG00000000352,ENSGALG00000000409,ENSGALG00000000453,ENSGALG00000000454,ENSGALG00000000550,ENSGALG00000000606,ENSGALG00000000634,ENSGALG00000000657,ENSGALG00000000723,ENSGALG00000000840,ENSGALG00000000845,ENSGALG00000000848,ENSGALG00000001269,ENSGALG00000001270,ENSGALG00000001312,ENSGALG00000001363,ENSGALG00000001554,ENSGALG00000001602,ENSGALG00000001644,…
1	!	1.52e-05	36	2145	21	0.01	0.583	GO:0071166	BP	4	ribonucleoprotein complex localization	2	ENSGALG00000000453,ENSGALG00000002057,ENSGALG00000002087,ENSGALG00000003010,ENSGALG00000003688,ENSGALG00000003830,ENSGALG00000004738,ENSGALG00000005105,ENSGALG00000007299,ENSGALG00000007581,ENSGALG00000008082,ENSGALG00000008507,ENSGALG00000009533,ENSGALG00000009934,ENSGALG00000011091,ENSGALG00000011543,ENSGALG00000011863,ENSGALG00000014168,ENSGALG00000014636,ENSGALG00000014915,ENSGALG00000024172
1	!	0.00764	1157	2145	238	0.111	0.206	GO:0051649	BP	4	establishment of localization in cell	2	ENSGALG00000000218,ENSGALG00000000300,ENSGALG00000000352,ENSGALG00000000409,ENSGALG00000000453,ENSGALG00000000454,ENSGALG00000000550,ENSGALG00000000606,ENSGALG00000000723,ENSGALG00000000845,ENSGALG00000000848,ENSGALG00000001269,ENSGALG00000001312,ENSGALG00000001363,ENSGALG00000001602,ENSGALG00000001708,ENSGALG00000001838,ENSGALG00000001848,ENSGALG00000001971,ENSGALG00000002010,ENSGALG00000002057,…
1	!	9.08e-12	62	2145	37	0.017	0.597	GO:0006403	BP	4	RNA localization	1	ENSGALG00000000453,ENSGALG00000002057,ENSGALG00000002087,ENSGALG00000002426,ENSGALG00000002689,ENSGALG00000003010,ENSGALG00000003086,ENSGALG00000003272,ENSGALG00000003688,ENSGALG00000003830,ENSGALG00000003887,ENSGALG00000004738,ENSGALG00000005105,ENSGALG00000005753,ENSGALG00000007299,ENSGALG00000007581,ENSGALG00000007935,ENSGALG00000008082,ENSGALG00000008454,ENSGALG00000008507,ENSGALG00000008530,…
1	!	1.78e-09	55	2145	32	0.015	0.582	GO:0051236	BP	4	establishment of RNA localization	2	ENSGALG00000000453,ENSGALG00000002057,ENSGALG00000002087,ENSGALG00000002689,ENSGALG00000003010,ENSGALG00000003272,ENSGALG00000003688,ENSGALG00000003830,ENSGALG00000004738,ENSGALG00000005105,ENSGALG00000005753,ENSGALG00000007299,ENSGALG00000007581,ENSGALG00000007935,ENSGALG00000008082,ENSGALG00000008507,ENSGALG00000008530,ENSGALG00000009309,ENSGALG00000009934,ENSGALG00000010341,ENSGALG00000010689,…
1	!	1.78e-09	55	2145	32	0.015	0.582	GO:0050658	BP	4	RNA transport	3	ENSGALG00000000453,ENSGALG00000002057,ENSGALG00000002087,ENSGALG00000002689,ENSGALG00000003010,ENSGALG00000003272,ENSGALG00000003688,ENSGALG00000003830,ENSGALG00000004738,ENSGALG00000005105,ENSGALG00000005753,ENSGALG00000007299,ENSGALG00000007581,ENSGALG00000007935,ENSGALG00000008082,ENSGALG00000008507,ENSGALG00000008530,ENSGALG00000009309,ENSGALG00000009934,ENSGALG00000010341,ENSGALG00000010689,…
1	!	1.17e-07	38	2145	24	0.011	0.632	GO:0051028	BP	4	mRNA transport	4	ENSGALG00000000453,ENSGALG00000002057,ENSGALG00000002087,ENSGALG00000002689,ENSGALG00000003010,ENSGALG00000003688,ENSGALG00000003830,ENSGALG00000004738,ENSGALG00000005105,ENSGALG00000005753,ENSGALG00000007299,ENSGALG00000007581,ENSGALG00000008082,ENSGALG00000008507,ENSGALG00000008530,ENSGALG00000009309,ENSGALG00000009934,ENSGALG00000010689,ENSGALG00000010961,ENSGALG00000011091,ENSGALG00000011863,…
1	!	6.5e-20	830	2145	240	0.112	0.289	GO:0007049	BP	4	cell cycle	1	ENSGALG00000000169,ENSGALG00000000409,ENSGALG00000000454,ENSGALG00000000596,ENSGALG00000000597,ENSGALG00000000634,ENSGALG00000000845,ENSGALG00000000970,ENSGALG00000001158,ENSGALG00000001332,ENSGALG00000001363,ENSGALG00000001382,ENSGALG00000001491,ENSGALG00000001506,ENSGALG00000001551,ENSGALG00000001616,ENSGALG00000001632,ENSGALG00000001644,ENSGALG00000001708,ENSGALG00000001722,ENSGALG00000001761,…
1	!	2.71e-22	652	2145	207	0.097	0.317	GO:0022402	BP	4	cell cycle process	2	ENSGALG00000000169,ENSGALG00000000409,ENSGALG00000000454,ENSGALG00000000596,ENSGALG00000000634,ENSGALG00000000845,ENSGALG00000000970,ENSGALG00000001158,ENSGALG00000001363,ENSGALG00000001382,ENSGALG00000001491,ENSGALG00000001506,ENSGALG00000001616,ENSGALG00000001632,ENSGALG00000001644,ENSGALG00000001708,ENSGALG00000001722,ENSGALG00000001761,ENSGALG00000001798,ENSGALG00000002085,ENSGALG00000002090,…
1	!	9.72e-10	123	2145	53	0.025	0.431	GO:0000075	BP	4	cell cycle checkpoint	3	ENSGALG00000000169,ENSGALG00000000970,ENSGALG00000001158,ENSGALG00000002085,ENSGALG00000002346,ENSGALG00000002663,ENSGALG00000002781,ENSGALG00000003085,ENSGALG00000003454,ENSGALG00000004037,ENSGALG00000004224,ENSGALG00000004515,ENSGALG00000004522,ENSGALG00000004821,ENSGALG00000005105,ENSGALG00000005695,ENSGALG00000006110,ENSGALG00000006357,ENSGALG00000006631,ENSGALG00000007555,ENSGALG00000007736,…
1	!	1.26e-05	82	2145	35	0.016	0.427	GO:0031570	BP	4	DNA integrity checkpoint	4	ENSGALG00000000169,ENSGALG00000000970,ENSGALG00000001158,ENSGALG00000002085,ENSGALG00000002346,ENSGALG00000002663,ENSGALG00000002781,ENSGALG00000003085,ENSGALG00000004037,ENSGALG00000004821,ENSGALG00000005695,ENSGALG00000006110,ENSGALG00000006357,ENSGALG00000006631,ENSGALG00000007555,ENSGALG00000008082,ENSGALG00000008962,ENSGALG00000009837,ENSGALG00000009843,ENSGALG00000009942,ENSGALG00000011260,…
1	!	0.0105	25	2145	14	0.007	0.56	GO:0031577	BP	4	spindle checkpoint	4	ENSGALG00000003454,ENSGALG00000004224,ENSGALG00000004522,ENSGALG00000005105,ENSGALG00000006110,ENSGALG00000008233,ENSGALG00000009681,ENSGALG00000011400,ENSGALG00000011491,ENSGALG00000011533,ENSGALG00000011967,ENSGALG00000015633,ENSGALG00000016468,ENSGALG00000017159
1	!	0.0022	20	2145	13	0.006	0.65	GO:0071173	BP	4	spindle assembly checkpoint	5	ENSGALG00000003454,ENSGALG00000004224,ENSGALG00000004522,ENSGALG00000005105,ENSGALG00000006110,ENSGALG00000008233,ENSGALG00000009681,ENSGALG00000011491,ENSGALG00000011533,ENSGALG00000011967,ENSGALG00000015633,ENSGALG00000016468,ENSGALG00000017159
1	!	8.63e-08	212	2145	72	0.034	0.34	GO:0044770	BP	4	cell cycle phase transition	3	ENSGALG00000000596,ENSGALG00000000970,ENSGALG00000001616,ENSGALG00000001644,ENSGALG00000001722,ENSGALG00000002127,ENSGALG00000002175,ENSGALG00000002197,ENSGALG00000002346,ENSGALG00000002469,ENSGALG00000002686,ENSGALG00000003085,ENSGALG00000003205,ENSGALG00000003284,ENSGALG00000003454,ENSGALG00000003547,ENSGALG00000003714,ENSGALG00000003786,ENSGALG00000004224,ENSGALG00000004640,ENSGALG00000004838,…
1	!	0.0463	68	2145	25	0.012	0.368	GO:0044839	BP	4	cell cycle G2/M phase transition	4	ENSGALG00000000970,ENSGALG00000001644,ENSGALG00000002175,ENSGALG00000002197,ENSGALG00000002346,ENSGALG00000003085,ENSGALG00000003547,ENSGALG00000005695,ENSGALG00000006110,ENSGALG00000006360,ENSGALG00000006631,ENSGALG00000007507,ENSGALG00000007555,ENSGALG00000008875,ENSGALG00000009690,ENSGALG00000011881,ENSGALG00000013156,ENSGALG00000013420,ENSGALG00000014822,ENSGALG00000015633,ENSGALG00000015912,…
1	!	1.35e-13	430	2145	136	0.063	0.316	GO:0000278	BP	4	mitotic cell cycle	2	ENSGALG00000000409,ENSGALG00000000454,ENSGALG00000000596,ENSGALG00000000970,ENSGALG00000001382,ENSGALG00000001491,ENSGALG00000001616,ENSGALG00000001632,ENSGALG00000001644,ENSGALG00000001722,ENSGALG00000001798,ENSGALG00000002090,ENSGALG00000002107,ENSGALG00000002127,ENSGALG00000002175,ENSGALG00000002346,ENSGALG00000002469,ENSGALG00000002686,ENSGALG00000002969,ENSGALG00000003085,ENSGALG00000003205,…
1	!	9.58e-15	371	2145	125	0.058	0.337	GO:1903047	BP	4	mitotic cell cycle process	3	ENSGALG00000000409,ENSGALG00000000454,ENSGALG00000000596,ENSGALG00000000970,ENSGALG00000001382,ENSGALG00000001491,ENSGALG00000001616,ENSGALG00000001632,ENSGALG00000001644,ENSGALG00000001722,ENSGALG00000001798,ENSGALG00000002090,ENSGALG00000002107,ENSGALG00000002127,ENSGALG00000002175,ENSGALG00000002346,ENSGALG00000002469,ENSGALG00000002686,ENSGALG00000002969,ENSGALG00000003085,ENSGALG00000003205,…
1	!	1.33e-07	197	2145	68	0.032	0.345	GO:0044772	BP	4	mitotic cell cycle phase transition	3	ENSGALG00000000596,ENSGALG00000000970,ENSGALG00000001616,ENSGALG00000001644,ENSGALG00000001722,ENSGALG00000002127,ENSGALG00000002175,ENSGALG00000002346,ENSGALG00000002469,ENSGALG00000002686,ENSGALG00000003085,ENSGALG00000003205,ENSGALG00000003284,ENSGALG00000003454,ENSGALG00000003547,ENSGALG00000003714,ENSGALG00000003786,ENSGALG00000004224,ENSGALG00000004640,ENSGALG00000004838,ENSGALG00000005105,…
1	!	8.07e-10	179	2145	68	0.032	0.38	GO:0007067	BP	4	mitotic nuclear division	3	ENSGALG00000000409,ENSGALG00000000454,ENSGALG00000000596,ENSGALG00000000970,ENSGALG00000001382,ENSGALG00000001491,ENSGALG00000001632,ENSGALG00000002107,ENSGALG00000002175,ENSGALG00000002969,ENSGALG00000003438,ENSGALG00000003454,ENSGALG00000003503,ENSGALG00000004161,ENSGALG00000004224,ENSGALG00000004640,ENSGALG00000004796,ENSGALG00000004838,ENSGALG00000005090,ENSGALG00000005105,ENSGALG00000005695,…
1	!	0.000301	91	2145	35	0.016	0.385	GO:0051321	BP	4	meiotic cell cycle	2	ENSGALG00000001506,ENSGALG00000002085,ENSGALG00000002338,ENSGALG00000002511,ENSGALG00000002981,ENSGALG00000003720,ENSGALG00000004219,ENSGALG00000004516,ENSGALG00000005410,ENSGALG00000005775,ENSGALG00000006110,ENSGALG00000007507,ENSGALG00000007768,ENSGALG00000008519,ENSGALG00000008585,ENSGALG00000008779,ENSGALG00000008875,ENSGALG00000009553,ENSGALG00000009971,ENSGALG00000010659,ENSGALG00000010735,…
1	!	0.000728	86	2145	33	0.015	0.384	GO:1903046	BP	4	meiotic cell cycle process	3	ENSGALG00000001506,ENSGALG00000002085,ENSGALG00000002338,ENSGALG00000002511,ENSGALG00000002981,ENSGALG00000003720,ENSGALG00000004219,ENSGALG00000004516,ENSGALG00000005410,ENSGALG00000005775,ENSGALG00000006110,ENSGALG00000007507,ENSGALG00000007768,ENSGALG00000008585,ENSGALG00000008779,ENSGALG00000008875,ENSGALG00000009553,ENSGALG00000009971,ENSGALG00000010659,ENSGALG00000010735,ENSGALG00000011281,…
1	!	0.000967	83	2145	32	0.015	0.386	GO:0007126	BP	4	meiotic nuclear division	3	ENSGALG00000001506,ENSGALG00000002085,ENSGALG00000002338,ENSGALG00000002511,ENSGALG00000002981,ENSGALG00000003720,ENSGALG00000004219,ENSGALG00000004516,ENSGALG00000005410,ENSGALG00000005775,ENSGALG00000006110,ENSGALG00000007507,ENSGALG00000007768,ENSGALG00000008585,ENSGALG00000008779,ENSGALG00000008875,ENSGALG00000009553,ENSGALG00000009971,ENSGALG00000010659,ENSGALG00000010735,ENSGALG00000011281,…
1	!	1.53e-10	526	2145	149	0.069	0.283	GO:0051726	BP	4	regulation of cell cycle	2	ENSGALG00000000596,ENSGALG00000000597,ENSGALG00000000634,ENSGALG00000000845,ENSGALG00000000970,ENSGALG00000001332,ENSGALG00000001363,ENSGALG00000001382,ENSGALG00000001551,ENSGALG00000001616,ENSGALG00000001644,ENSGALG00000001708,ENSGALG00000001798,ENSGALG00000001833,ENSGALG00000002085,ENSGALG00000002107,ENSGALG00000002127,ENSGALG00000002175,ENSGALG00000002197,ENSGALG00000002338,ENSGALG00000002346,…
1	!	4.72e-07	245	2145	78	0.036	0.318	GO:0007346	BP	4	regulation of mitotic cell cycle	3	ENSGALG00000000596,ENSGALG00000000970,ENSGALG00000001382,ENSGALG00000001616,ENSGALG00000001644,ENSGALG00000002107,ENSGALG00000002127,ENSGALG00000002175,ENSGALG00000002346,ENSGALG00000002469,ENSGALG00000002686,ENSGALG00000003085,ENSGALG00000003205,ENSGALG00000003454,ENSGALG00000003714,ENSGALG00000003786,ENSGALG00000004224,ENSGALG00000004515,ENSGALG00000004640,ENSGALG00000004796,ENSGALG00000004821,…
1	!	9.3e-12	310	2145	104	0.048	0.335	GO:0010564	BP	4	regulation of cell cycle process	3	ENSGALG00000000596,ENSGALG00000000634,ENSGALG00000000845,ENSGALG00000000970,ENSGALG00000001363,ENSGALG00000001382,ENSGALG00000001616,ENSGALG00000001644,ENSGALG00000001708,ENSGALG00000001798,ENSGALG00000002085,ENSGALG00000002107,ENSGALG00000002127,ENSGALG00000002175,ENSGALG00000002197,ENSGALG00000002346,ENSGALG00000002469,ENSGALG00000002514,ENSGALG00000002686,ENSGALG00000002781,ENSGALG00000003085,…
1	!	3.89e-07	148	2145	55	0.026	0.372	GO:1901987	BP	4	regulation of cell cycle phase transition	4	ENSGALG00000001616,ENSGALG00000001644,ENSGALG00000002127,ENSGALG00000002175,ENSGALG00000002197,ENSGALG00000002346,ENSGALG00000002469,ENSGALG00000002686,ENSGALG00000003085,ENSGALG00000003454,ENSGALG00000003714,ENSGALG00000003786,ENSGALG00000004224,ENSGALG00000004640,ENSGALG00000005105,ENSGALG00000005202,ENSGALG00000005695,ENSGALG00000006110,ENSGALG00000006357,ENSGALG00000006360,ENSGALG00000006631,…
1	!	3e-06	135	2145	50	0.023	0.37	GO:1901990	BP	4	regulation of mitotic cell cycle phase transition	5	ENSGALG00000001616,ENSGALG00000001644,ENSGALG00000002127,ENSGALG00000002175,ENSGALG00000002346,ENSGALG00000002469,ENSGALG00000002686,ENSGALG00000003085,ENSGALG00000003454,ENSGALG00000003714,ENSGALG00000003786,ENSGALG00000004224,ENSGALG00000004640,ENSGALG00000005105,ENSGALG00000005202,ENSGALG00000006110,ENSGALG00000006357,ENSGALG00000006631,ENSGALG00000007555,ENSGALG00000007610,ENSGALG00000008553,…
1	!	0.0254	170	2145	49	0.023	0.288	GO:0045787	BP	4	positive regulation of cell cycle	2	ENSGALG00000001363,ENSGALG00000001616,ENSGALG00000001644,ENSGALG00000001708,ENSGALG00000002107,ENSGALG00000002127,ENSGALG00000002175,ENSGALG00000002197,ENSGALG00000002514,ENSGALG00000002781,ENSGALG00000003205,ENSGALG00000003284,ENSGALG00000003485,ENSGALG00000003714,ENSGALG00000004023,ENSGALG00000004796,ENSGALG00000004821,ENSGALG00000005045,ENSGALG00000005105,ENSGALG00000005198,ENSGALG00000005410,…
1	!	0.0359	122	2145	38	0.018	0.311	GO:0090068	BP	4	positive regulation of cell cycle process	3	ENSGALG00000001363,ENSGALG00000001616,ENSGALG00000001644,ENSGALG00000001708,ENSGALG00000002107,ENSGALG00000002127,ENSGALG00000002175,ENSGALG00000002197,ENSGALG00000002514,ENSGALG00000002781,ENSGALG00000003284,ENSGALG00000003714,ENSGALG00000004023,ENSGALG00000004796,ENSGALG00000005105,ENSGALG00000005410,ENSGALG00000006110,ENSGALG00000006470,ENSGALG00000007555,ENSGALG00000008553,ENSGALG00000008559,…
1	!	0.0357	229	2145	61	0.028	0.266	GO:0045786	BP	4	negative regulation of cell cycle	2	ENSGALG00000000970,ENSGALG00000001363,ENSGALG00000002197,ENSGALG00000002346,ENSGALG00000002469,ENSGALG00000002734,ENSGALG00000002781,ENSGALG00000003085,ENSGALG00000003284,ENSGALG00000003454,ENSGALG00000003786,ENSGALG00000004023,ENSGALG00000004224,ENSGALG00000004515,ENSGALG00000005045,ENSGALG00000005105,ENSGALG00000005695,ENSGALG00000006110,ENSGALG00000006326,ENSGALG00000006357,ENSGALG00000006360,…
1	!	0.0129	113	2145	37	0.017	0.327	GO:0045930	BP	4	negative regulation of mitotic cell cycle	3	ENSGALG00000000970,ENSGALG00000002346,ENSGALG00000002469,ENSGALG00000003085,ENSGALG00000003454,ENSGALG00000003786,ENSGALG00000004224,ENSGALG00000004515,ENSGALG00000005105,ENSGALG00000005695,ENSGALG00000006110,ENSGALG00000006357,ENSGALG00000006631,ENSGALG00000007555,ENSGALG00000007736,ENSGALG00000008962,ENSGALG00000009942,ENSGALG00000010265,ENSGALG00000011260,ENSGALG00000011297,ENSGALG00000011491,…
1	!	0.000383	69	2145	29	0.014	0.42	GO:0007093	BP	4	mitotic cell cycle checkpoint	4	ENSGALG00000002346,ENSGALG00000003085,ENSGALG00000003454,ENSGALG00000004224,ENSGALG00000004515,ENSGALG00000005105,ENSGALG00000005695,ENSGALG00000006110,ENSGALG00000006357,ENSGALG00000006631,ENSGALG00000007555,ENSGALG00000007736,ENSGALG00000008962,ENSGALG00000009942,ENSGALG00000011260,ENSGALG00000011297,ENSGALG00000011491,ENSGALG00000011533,ENSGALG00000011967,ENSGALG00000012914,ENSGALG00000013156,…
1	!	2.46e-06	111	2145	44	0.021	0.396	GO:0010948	BP	4	negative regulation of cell cycle process	3	ENSGALG00000000970,ENSGALG00000002197,ENSGALG00000002346,ENSGALG00000002469,ENSGALG00000003085,ENSGALG00000003454,ENSGALG00000003786,ENSGALG00000004023,ENSGALG00000004224,ENSGALG00000005045,ENSGALG00000005105,ENSGALG00000005695,ENSGALG00000006110,ENSGALG00000006326,ENSGALG00000006360,ENSGALG00000006631,ENSGALG00000007555,ENSGALG00000008082,ENSGALG00000008482,ENSGALG00000008585,ENSGALG00000009201,…
1	!	0.000612	74	2145	30	0.014	0.405	GO:1901988	BP	4	negative regulation of cell cycle phase transition	4	ENSGALG00000002346,ENSGALG00000002469,ENSGALG00000003085,ENSGALG00000003454,ENSGALG00000003786,ENSGALG00000004224,ENSGALG00000005105,ENSGALG00000005695,ENSGALG00000006110,ENSGALG00000006360,ENSGALG00000006631,ENSGALG00000007555,ENSGALG00000009942,ENSGALG00000010265,ENSGALG00000011260,ENSGALG00000011297,ENSGALG00000011491,ENSGALG00000011533,ENSGALG00000011967,ENSGALG00000012405,ENSGALG00000012914,…
1	!	0.0101	67	2145	26	0.012	0.388	GO:1901991	BP	4	negative regulation of mitotic cell cycle phase transition	5	ENSGALG00000002346,ENSGALG00000002469,ENSGALG00000003085,ENSGALG00000003454,ENSGALG00000003786,ENSGALG00000004224,ENSGALG00000005105,ENSGALG00000006110,ENSGALG00000006631,ENSGALG00000007555,ENSGALG00000009942,ENSGALG00000010265,ENSGALG00000011260,ENSGALG00000011297,ENSGALG00000011491,ENSGALG00000011533,ENSGALG00000011967,ENSGALG00000012405,ENSGALG00000012914,ENSGALG00000013156,ENSGALG00000015633,…
1	!	0.00395	18	2145	12	0.006	0.667	GO:0044786	BP	4	cell cycle DNA replication	1	ENSGALG00000001616,ENSGALG00000004023,ENSGALG00000004037,ENSGALG00000005695,ENSGALG00000006123,ENSGALG00000008482,ENSGALG00000008553,ENSGALG00000008585,ENSGALG00000010265,ENSGALG00000013156,ENSGALG00000013784,ENSGALG00000017211
1	!	0.0342	425	2145	100	0.047	0.235	GO:0007017	BP	4	microtubule-based process	1	ENSGALG00000000454,ENSGALG00000000845,ENSGALG00000000970,ENSGALG00000001270,ENSGALG00000001503,ENSGALG00000001761,ENSGALG00000001798,ENSGALG00000001870,ENSGALG00000002090,ENSGALG00000002107,ENSGALG00000002175,ENSGALG00000002197,ENSGALG00000002338,ENSGALG00000002341,ENSGALG00000002634,ENSGALG00000002719,ENSGALG00000002781,ENSGALG00000003258,ENSGALG00000003397,ENSGALG00000003454,ENSGALG00000003503,…
1	!	0.0113	161	2145	48	0.022	0.298	GO:0032886	BP	4	regulation of microtubule-based process	2	ENSGALG00000000454,ENSGALG00000000845,ENSGALG00000000970,ENSGALG00000001503,ENSGALG00000001761,ENSGALG00000001798,ENSGALG00000002107,ENSGALG00000002197,ENSGALG00000002338,ENSGALG00000002634,ENSGALG00000002719,ENSGALG00000003258,ENSGALG00000003454,ENSGALG00000003503,ENSGALG00000004477,ENSGALG00000004796,ENSGALG00000005090,ENSGALG00000005105,ENSGALG00000005695,ENSGALG00000006110,ENSGALG00000006267,…
1	!	0.00862	292	2145	76	0.035	0.26	GO:0000226	BP	4	microtubule cytoskeleton organization	2	ENSGALG00000000454,ENSGALG00000000845,ENSGALG00000000970,ENSGALG00000001270,ENSGALG00000001503,ENSGALG00000001761,ENSGALG00000001798,ENSGALG00000001870,ENSGALG00000002090,ENSGALG00000002107,ENSGALG00000002197,ENSGALG00000002338,ENSGALG00000002634,ENSGALG00000002719,ENSGALG00000002781,ENSGALG00000003258,ENSGALG00000003454,ENSGALG00000003503,ENSGALG00000003526,ENSGALG00000003652,ENSGALG00000004387,…
1	!	0.0442	123	2145	38	0.018	0.309	GO:0031109	BP	4	microtubule polymerization or depolymerization	3	ENSGALG00000000454,ENSGALG00000000845,ENSGALG00000001503,ENSGALG00000001761,ENSGALG00000002107,ENSGALG00000002338,ENSGALG00000002634,ENSGALG00000002719,ENSGALG00000003454,ENSGALG00000003503,ENSGALG00000004477,ENSGALG00000005090,ENSGALG00000005105,ENSGALG00000005695,ENSGALG00000006110,ENSGALG00000006267,ENSGALG00000006456,ENSGALG00000006500,ENSGALG00000006657,ENSGALG00000006790,ENSGALG00000007021,…
1	!	2.92e-18	172	2145	80	0.037	0.465	GO:0007059	BP	4	chromosome segregation	1	ENSGALG00000000409,ENSGALG00000000410,ENSGALG00000000454,ENSGALG00000000596,ENSGALG00000000845,ENSGALG00000001485,ENSGALG00000001491,ENSGALG00000001506,ENSGALG00000001632,ENSGALG00000002175,ENSGALG00000002511,ENSGALG00000002514,ENSGALG00000002781,ENSGALG00000002969,ENSGALG00000002981,ENSGALG00000003454,ENSGALG00000003681,ENSGALG00000003720,ENSGALG00000003922,ENSGALG00000004224,ENSGALG00000004522,…
1	!	6.06e-12	132	2145	59	0.028	0.447	GO:0098813	BP	4	nuclear chromosome segregation	2	ENSGALG00000000409,ENSGALG00000000454,ENSGALG00000000596,ENSGALG00000001491,ENSGALG00000001506,ENSGALG00000002175,ENSGALG00000002511,ENSGALG00000002514,ENSGALG00000002969,ENSGALG00000002981,ENSGALG00000003454,ENSGALG00000003720,ENSGALG00000004224,ENSGALG00000004522,ENSGALG00000004796,ENSGALG00000004825,ENSGALG00000004838,ENSGALG00000005105,ENSGALG00000005775,ENSGALG00000006110,ENSGALG00000007610,…
1	!	3.81e-09	98	2145	45	0.021	0.459	GO:0000819	BP	4	sister chromatid segregation	3	ENSGALG00000000409,ENSGALG00000000454,ENSGALG00000000596,ENSGALG00000001491,ENSGALG00000002175,ENSGALG00000002514,ENSGALG00000002969,ENSGALG00000003454,ENSGALG00000004224,ENSGALG00000004825,ENSGALG00000004838,ENSGALG00000005105,ENSGALG00000006110,ENSGALG00000007610,ENSGALG00000008233,ENSGALG00000008482,ENSGALG00000008553,ENSGALG00000008584,ENSGALG00000008585,ENSGALG00000009455,ENSGALG00000009553,…
1	!	3.56e-08	79	2145	38	0.018	0.481	GO:0000070	BP	4	mitotic sister chromatid segregation	4	ENSGALG00000000409,ENSGALG00000000454,ENSGALG00000000596,ENSGALG00000001491,ENSGALG00000002175,ENSGALG00000002969,ENSGALG00000003454,ENSGALG00000004224,ENSGALG00000004838,ENSGALG00000005105,ENSGALG00000006110,ENSGALG00000007610,ENSGALG00000008553,ENSGALG00000008584,ENSGALG00000008585,ENSGALG00000009553,ENSGALG00000009681,ENSGALG00000010120,ENSGALG00000011491,ENSGALG00000011533,ENSGALG00000011967,…
1	!	0.00693	9	2145	8	0.004	0.889	GO:0007076	BP	4	mitotic chromosome condensation	5	ENSGALG00000001491,ENSGALG00000008584,ENSGALG00000009553,ENSGALG00000014425,ENSGALG00000014439,ENSGALG00000015691,ENSGALG00000024128,ENSGALG00000028148
1	!	0.00295	42	2145	20	0.009	0.476	GO:0051304	BP	4	chromosome separation	2	ENSGALG00000000596,ENSGALG00000002981,ENSGALG00000003454,ENSGALG00000004224,ENSGALG00000004838,ENSGALG00000005105,ENSGALG00000005775,ENSGALG00000006110,ENSGALG00000007610,ENSGALG00000011491,ENSGALG00000011533,ENSGALG00000011967,ENSGALG00000013208,ENSGALG00000014378,ENSGALG00000015633,ENSGALG00000015874,ENSGALG00000016468,ENSGALG00000016997,ENSGALG00000017159,ENSGALG00000028716
1	!	0.00468	33	2145	17	0.008	0.515	GO:0051306	BP	4	mitotic sister chromatid separation	3	ENSGALG00000000596,ENSGALG00000003454,ENSGALG00000004224,ENSGALG00000004838,ENSGALG00000005105,ENSGALG00000006110,ENSGALG00000007610,ENSGALG00000011491,ENSGALG00000011533,ENSGALG00000011967,ENSGALG00000013208,ENSGALG00000014378,ENSGALG00000015633,ENSGALG00000016468,ENSGALG00000016997,ENSGALG00000017159,ENSGALG00000028716
1	!	0.000146	56	2145	26	0.012	0.464	GO:0051983	BP	4	regulation of chromosome segregation	2	ENSGALG00000000596,ENSGALG00000002514,ENSGALG00000003454,ENSGALG00000004224,ENSGALG00000004796,ENSGALG00000004825,ENSGALG00000004838,ENSGALG00000005105,ENSGALG00000006110,ENSGALG00000007610,ENSGALG00000008233,ENSGALG00000008368,ENSGALG00000009157,ENSGALG00000009681,ENSGALG00000010120,ENSGALG00000011491,ENSGALG00000011533,ENSGALG00000011967,ENSGALG00000013208,ENSGALG00000014378,ENSGALG00000015633,…
1	!	4.23e-10	1092	2145	261	0.122	0.239	GO:0033554	BP	4	cellular response to stress	1	ENSGALG00000000102,ENSGALG00000000169,ENSGALG00000000410,ENSGALG00000000490,ENSGALG00000000657,ENSGALG00000000668,ENSGALG00000000681,ENSGALG00000000734,ENSGALG00000000777,ENSGALG00000000840,ENSGALG00000000845,ENSGALG00000000970,ENSGALG00000001077,ENSGALG00000001158,ENSGALG00000001182,ENSGALG00000001298,ENSGALG00000001363,ENSGALG00000001366,ENSGALG00000001616,ENSGALG00000001848,ENSGALG00000002057,…
1	!	4.72e-24	465	2145	167	0.078	0.359	GO:0006974	BP	4	cellular response to DNA damage stimulus	2	ENSGALG00000000102,ENSGALG00000000169,ENSGALG00000000410,ENSGALG00000000490,ENSGALG00000000657,ENSGALG00000000668,ENSGALG00000000734,ENSGALG00000000777,ENSGALG00000000840,ENSGALG00000000845,ENSGALG00000000970,ENSGALG00000001158,ENSGALG00000001182,ENSGALG00000001298,ENSGALG00000001366,ENSGALG00000001616,ENSGALG00000002085,ENSGALG00000002197,ENSGALG00000002288,ENSGALG00000002346,ENSGALG00000002511,…
1	!	8.4e-05	76	2145	32	0.015	0.421	GO:0000077	BP	4	DNA damage checkpoint	3	ENSGALG00000000169,ENSGALG00000000970,ENSGALG00000001158,ENSGALG00000002085,ENSGALG00000002346,ENSGALG00000002663,ENSGALG00000002781,ENSGALG00000003085,ENSGALG00000004821,ENSGALG00000005695,ENSGALG00000006110,ENSGALG00000006357,ENSGALG00000007555,ENSGALG00000008082,ENSGALG00000008962,ENSGALG00000009837,ENSGALG00000009843,ENSGALG00000009942,ENSGALG00000011260,ENSGALG00000011297,ENSGALG00000012450,…
1	!	0.0262	1041	2145	214	0.1	0.206	GO:0046907	BP	4	intracellular transport	1	ENSGALG00000000218,ENSGALG00000000300,ENSGALG00000000352,ENSGALG00000000409,ENSGALG00000000453,ENSGALG00000000454,ENSGALG00000000550,ENSGALG00000000606,ENSGALG00000000723,ENSGALG00000000845,ENSGALG00000000848,ENSGALG00000001269,ENSGALG00000001312,ENSGALG00000001363,ENSGALG00000001602,ENSGALG00000001708,ENSGALG00000001838,ENSGALG00000001848,ENSGALG00000001971,ENSGALG00000002010,ENSGALG00000002057,…
1	!	0.00166	295	2145	79	0.037	0.268	GO:0051169	BP	4	nuclear transport	2	ENSGALG00000000453,ENSGALG00000000454,ENSGALG00000000550,ENSGALG00000001363,ENSGALG00000001602,ENSGALG00000001708,ENSGALG00000001838,ENSGALG00000002057,ENSGALG00000002087,ENSGALG00000002197,ENSGALG00000002222,ENSGALG00000002229,ENSGALG00000002634,ENSGALG00000002715,ENSGALG00000002734,ENSGALG00000003010,ENSGALG00000003272,ENSGALG00000003359,ENSGALG00000003484,ENSGALG00000003487,ENSGALG00000003584,…
1	!	0.00503	293	2145	77	0.036	0.263	GO:0006913	BP	4	nucleocytoplasmic transport	3	ENSGALG00000000453,ENSGALG00000000454,ENSGALG00000000550,ENSGALG00000001363,ENSGALG00000001602,ENSGALG00000001708,ENSGALG00000001838,ENSGALG00000002057,ENSGALG00000002087,ENSGALG00000002197,ENSGALG00000002229,ENSGALG00000002634,ENSGALG00000002715,ENSGALG00000002734,ENSGALG00000003010,ENSGALG00000003272,ENSGALG00000003359,ENSGALG00000003484,ENSGALG00000003487,ENSGALG00000003584,ENSGALG00000003688,…
1	!	8.9e-09	73	2145	37	0.017	0.507	GO:0051168	BP	4	nuclear export	4	ENSGALG00000000453,ENSGALG00000000550,ENSGALG00000001602,ENSGALG00000001838,ENSGALG00000002057,ENSGALG00000002087,ENSGALG00000002715,ENSGALG00000002734,ENSGALG00000003010,ENSGALG00000003272,ENSGALG00000003484,ENSGALG00000003688,ENSGALG00000003830,ENSGALG00000004738,ENSGALG00000004821,ENSGALG00000005105,ENSGALG00000007058,ENSGALG00000007299,ENSGALG00000007581,ENSGALG00000008082,ENSGALG00000008199,…
1	!	1.52e-05	36	2145	21	0.01	0.583	GO:0071426	BP	4	ribonucleoprotein complex export from nucleus	5	ENSGALG00000000453,ENSGALG00000002057,ENSGALG00000002087,ENSGALG00000003010,ENSGALG00000003688,ENSGALG00000003830,ENSGALG00000004738,ENSGALG00000005105,ENSGALG00000007299,ENSGALG00000007581,ENSGALG00000008082,ENSGALG00000008507,ENSGALG00000009533,ENSGALG00000009934,ENSGALG00000011091,ENSGALG00000011543,ENSGALG00000011863,ENSGALG00000014168,ENSGALG00000014636,ENSGALG00000014915,ENSGALG00000024172
1	!	2.13e-05	28	2145	18	0.008	0.643	GO:0071427	BP	4	mRNA-containing ribonucleoprotein complex export from nucleus	6	ENSGALG00000000453,ENSGALG00000002057,ENSGALG00000002087,ENSGALG00000003010,ENSGALG00000003688,ENSGALG00000003830,ENSGALG00000004738,ENSGALG00000005105,ENSGALG00000007299,ENSGALG00000007581,ENSGALG00000008082,ENSGALG00000008507,ENSGALG00000009934,ENSGALG00000011091,ENSGALG00000011863,ENSGALG00000014636,ENSGALG00000014915,ENSGALG00000024172
1	!	1.9e-06	36	2145	22	0.01	0.611	GO:0006405	BP	4	RNA export from nucleus	5	ENSGALG00000000453,ENSGALG00000002057,ENSGALG00000002087,ENSGALG00000003010,ENSGALG00000003272,ENSGALG00000003688,ENSGALG00000003830,ENSGALG00000004738,ENSGALG00000005105,ENSGALG00000007299,ENSGALG00000007581,ENSGALG00000008082,ENSGALG00000008507,ENSGALG00000009934,ENSGALG00000010341,ENSGALG00000011091,ENSGALG00000011863,ENSGALG00000012720,ENSGALG00000014168,ENSGALG00000014636,ENSGALG00000014915,…
1	!	2.13e-05	28	2145	18	0.008	0.643	GO:0006406	BP	4	mRNA export from nucleus	6	ENSGALG00000000453,ENSGALG00000002057,ENSGALG00000002087,ENSGALG00000003010,ENSGALG00000003688,ENSGALG00000003830,ENSGALG00000004738,ENSGALG00000005105,ENSGALG00000007299,ENSGALG00000007581,ENSGALG00000008082,ENSGALG00000008507,ENSGALG00000009934,ENSGALG00000011091,ENSGALG00000011863,ENSGALG00000014636,ENSGALG00000014915,ENSGALG00000024172
1	!	2.21e-05	10	2145	10	0.005	1	GO:0006999	BP	4	nuclear pore organization	1	ENSGALG00000003010,ENSGALG00000005105,ENSGALG00000009934,ENSGALG00000010630,ENSGALG00000010735,ENSGALG00000011091,ENSGALG00000011662,ENSGALG00000012720,ENSGALG00000013552,ENSGALG00000013872
1	!	0.0296	815	2145	173	0.081	0.212	GO:0009890	BP	4	negative regulation of biosynthetic process	1	ENSGALG00000000401,ENSGALG00000000404,ENSGALG00000000597,ENSGALG00000000840,ENSGALG00000000943,ENSGALG00000001158,ENSGALG00000001162,ENSGALG00000001332,ENSGALG00000001363,ENSGALG00000001504,ENSGALG00000001616,ENSGALG00000001644,ENSGALG00000001654,ENSGALG00000001708,ENSGALG00000002010,ENSGALG00000002070,ENSGALG00000002116,ENSGALG00000002222,ENSGALG00000002229,ENSGALG00000002248,ENSGALG00000002288,…
1	!	0.0285	809	2145	172	0.08	0.213	GO:0031327	BP	4	negative regulation of cellular biosynthetic process	2	ENSGALG00000000401,ENSGALG00000000404,ENSGALG00000000597,ENSGALG00000000840,ENSGALG00000000943,ENSGALG00000001158,ENSGALG00000001162,ENSGALG00000001332,ENSGALG00000001363,ENSGALG00000001504,ENSGALG00000001616,ENSGALG00000001644,ENSGALG00000001654,ENSGALG00000001708,ENSGALG00000002010,ENSGALG00000002070,ENSGALG00000002116,ENSGALG00000002222,ENSGALG00000002229,ENSGALG00000002248,ENSGALG00000002288,…
1	!	0.0166	780	2145	168	0.078	0.215	GO:0010558	BP	4	negative regulation of macromolecule biosynthetic process	2	ENSGALG00000000401,ENSGALG00000000404,ENSGALG00000000597,ENSGALG00000000840,ENSGALG00000000943,ENSGALG00000001158,ENSGALG00000001162,ENSGALG00000001332,ENSGALG00000001363,ENSGALG00000001504,ENSGALG00000001616,ENSGALG00000001644,ENSGALG00000001654,ENSGALG00000001708,ENSGALG00000002010,ENSGALG00000002070,ENSGALG00000002116,ENSGALG00000002222,ENSGALG00000002229,ENSGALG00000002248,ENSGALG00000002288,…
1	!	0.00855	750	2145	164	0.076	0.219	GO:2000113	BP	4	negative regulation of cellular macromolecule biosynthetic process	3	ENSGALG00000000401,ENSGALG00000000404,ENSGALG00000000597,ENSGALG00000000840,ENSGALG00000000943,ENSGALG00000001158,ENSGALG00000001162,ENSGALG00000001332,ENSGALG00000001363,ENSGALG00000001504,ENSGALG00000001616,ENSGALG00000001644,ENSGALG00000001654,ENSGALG00000001708,ENSGALG00000002010,ENSGALG00000002070,ENSGALG00000002116,ENSGALG00000002222,ENSGALG00000002229,ENSGALG00000002248,ENSGALG00000002288,…
1	!	0.000757	33	2145	18	0.008	0.545	GO:0008156	BP	4	negative regulation of DNA replication	4	ENSGALG00000002116,ENSGALG00000002288,ENSGALG00000002663,ENSGALG00000005695,ENSGALG00000008073,ENSGALG00000008162,ENSGALG00000008304,ENSGALG00000008482,ENSGALG00000008585,ENSGALG00000010671,ENSGALG00000012223,ENSGALG00000013156,ENSGALG00000014286,ENSGALG00000014822,ENSGALG00000015633,ENSGALG00000017073,ENSGALG00000017211,ENSGALG00000021440
1	!	0.0196	12	2145	9	0.004	0.75	GO:2000104	BP	4	negative regulation of DNA-dependent DNA replication	5	ENSGALG00000002288,ENSGALG00000005695,ENSGALG00000008162,ENSGALG00000008482,ENSGALG00000008585,ENSGALG00000012223,ENSGALG00000013156,ENSGALG00000017073,ENSGALG00000017211
1	!	0.00101	683	2145	156	0.073	0.228	GO:0033043	BP	4	regulation of organelle organization	1	ENSGALG00000000300,ENSGALG00000000410,ENSGALG00000000454,ENSGALG00000000503,ENSGALG00000000596,ENSGALG00000000657,ENSGALG00000000681,ENSGALG00000000840,ENSGALG00000000845,ENSGALG00000000970,ENSGALG00000001382,ENSGALG00000001503,ENSGALG00000001616,ENSGALG00000001644,ENSGALG00000001761,ENSGALG00000001798,ENSGALG00000001848,ENSGALG00000002010,ENSGALG00000002064,ENSGALG00000002085,ENSGALG00000002107,…
1	!	0.0283	95	2145	32	0.015	0.337	GO:0051783	BP	4	regulation of nuclear division	2	ENSGALG00000000596,ENSGALG00000000970,ENSGALG00000001382,ENSGALG00000002085,ENSGALG00000002107,ENSGALG00000003454,ENSGALG00000004224,ENSGALG00000004796,ENSGALG00000004838,ENSGALG00000005105,ENSGALG00000005410,ENSGALG00000006110,ENSGALG00000006470,ENSGALG00000006790,ENSGALG00000007610,ENSGALG00000008584,ENSGALG00000008875,ENSGALG00000009971,ENSGALG00000011491,ENSGALG00000011533,ENSGALG00000011967,…
1	!	0.0451	76	2145	27	0.013	0.355	GO:0007088	BP	4	regulation of mitotic nuclear division	3	ENSGALG00000000596,ENSGALG00000000970,ENSGALG00000001382,ENSGALG00000002107,ENSGALG00000003454,ENSGALG00000004224,ENSGALG00000004796,ENSGALG00000004838,ENSGALG00000005105,ENSGALG00000006110,ENSGALG00000006470,ENSGALG00000006790,ENSGALG00000007610,ENSGALG00000008584,ENSGALG00000011491,ENSGALG00000011533,ENSGALG00000011967,ENSGALG00000013208,ENSGALG00000014378,ENSGALG00000015633,ENSGALG00000016404,…
1	!	0.000464	263	2145	74	0.034	0.281	GO:0010639	BP	4	negative regulation of organelle organization	2	ENSGALG00000000454,ENSGALG00000000657,ENSGALG00000000840,ENSGALG00000000845,ENSGALG00000000970,ENSGALG00000001503,ENSGALG00000001644,ENSGALG00000001761,ENSGALG00000001798,ENSGALG00000002107,ENSGALG00000002197,ENSGALG00000002222,ENSGALG00000002288,ENSGALG00000002338,ENSGALG00000002634,ENSGALG00000002719,ENSGALG00000002781,ENSGALG00000002818,ENSGALG00000002981,ENSGALG00000003454,ENSGALG00000003503,…
1	!	5.92e-06	166	2145	57	0.027	0.343	GO:0033044	BP	4	regulation of chromosome organization	2	ENSGALG00000000410,ENSGALG00000000503,ENSGALG00000000596,ENSGALG00000000657,ENSGALG00000000840,ENSGALG00000000970,ENSGALG00000001616,ENSGALG00000001644,ENSGALG00000002116,ENSGALG00000002222,ENSGALG00000002514,ENSGALG00000002781,ENSGALG00000002981,ENSGALG00000003221,ENSGALG00000003454,ENSGALG00000003786,ENSGALG00000004224,ENSGALG00000004825,ENSGALG00000004838,ENSGALG00000005045,ENSGALG00000005054,…
1	!	0.000223	64	2145	28	0.013	0.438	GO:2001251	BP	4	negative regulation of chromosome organization	3	ENSGALG00000000657,ENSGALG00000000840,ENSGALG00000001644,ENSGALG00000002222,ENSGALG00000002781,ENSGALG00000002981,ENSGALG00000003454,ENSGALG00000004224,ENSGALG00000005105,ENSGALG00000005911,ENSGALG00000005983,ENSGALG00000006110,ENSGALG00000006123,ENSGALG00000006360,ENSGALG00000006634,ENSGALG00000010671,ENSGALG00000011491,ENSGALG00000011492,ENSGALG00000011533,ENSGALG00000011967,ENSGALG00000014614,…
1	!	0.00109	40	2145	20	0.009	0.5	GO:0033045	BP	4	regulation of sister chromatid segregation	3	ENSGALG00000000596,ENSGALG00000002514,ENSGALG00000003454,ENSGALG00000004224,ENSGALG00000004825,ENSGALG00000004838,ENSGALG00000005105,ENSGALG00000006110,ENSGALG00000007610,ENSGALG00000008233,ENSGALG00000011491,ENSGALG00000011533,ENSGALG00000011967,ENSGALG00000013208,ENSGALG00000014378,ENSGALG00000015633,ENSGALG00000016468,ENSGALG00000016997,ENSGALG00000017159,ENSGALG00000028716
1	!	0.00266	32	2145	17	0.008	0.531	GO:0044784	BP	4	metaphase/anaphase transition of cell cycle	4	ENSGALG00000000596,ENSGALG00000003454,ENSGALG00000004224,ENSGALG00000004838,ENSGALG00000005105,ENSGALG00000006110,ENSGALG00000007610,ENSGALG00000011491,ENSGALG00000011533,ENSGALG00000011967,ENSGALG00000013208,ENSGALG00000014378,ENSGALG00000015633,ENSGALG00000016468,ENSGALG00000016997,ENSGALG00000017159,ENSGALG00000028716
1	!	0.00799	34	2145	17	0.008	0.5	GO:0033047	BP	4	regulation of mitotic sister chromatid segregation	4	ENSGALG00000000596,ENSGALG00000003454,ENSGALG00000004224,ENSGALG00000004838,ENSGALG00000005105,ENSGALG00000006110,ENSGALG00000007610,ENSGALG00000011491,ENSGALG00000011533,ENSGALG00000011967,ENSGALG00000013208,ENSGALG00000014378,ENSGALG00000015633,ENSGALG00000016468,ENSGALG00000016997,ENSGALG00000017159,ENSGALG00000028716
1	!	0.00266	32	2145	17	0.008	0.531	GO:0010965	BP	4	regulation of mitotic sister chromatid separation	5	ENSGALG00000000596,ENSGALG00000003454,ENSGALG00000004224,ENSGALG00000004838,ENSGALG00000005105,ENSGALG00000006110,ENSGALG00000007610,ENSGALG00000011491,ENSGALG00000011533,ENSGALG00000011967,ENSGALG00000013208,ENSGALG00000014378,ENSGALG00000015633,ENSGALG00000016468,ENSGALG00000016997,ENSGALG00000017159,ENSGALG00000028716
1	!	0.00266	32	2145	17	0.008	0.531	GO:0007091	BP	4	metaphase/anaphase transition of mitotic cell cycle	6	ENSGALG00000000596,ENSGALG00000003454,ENSGALG00000004224,ENSGALG00000004838,ENSGALG00000005105,ENSGALG00000006110,ENSGALG00000007610,ENSGALG00000011491,ENSGALG00000011533,ENSGALG00000011967,ENSGALG00000013208,ENSGALG00000014378,ENSGALG00000015633,ENSGALG00000016468,ENSGALG00000016997,ENSGALG00000017159,ENSGALG00000028716
1	!	0.0303	30	2145	15	0.007	0.5	GO:1902099	BP	4	regulation of metaphase/anaphase transition of cell cycle	4	ENSGALG00000003454,ENSGALG00000004224,ENSGALG00000005105,ENSGALG00000006110,ENSGALG00000007610,ENSGALG00000011491,ENSGALG00000011533,ENSGALG00000011967,ENSGALG00000013208,ENSGALG00000014378,ENSGALG00000015633,ENSGALG00000016468,ENSGALG00000016997,ENSGALG00000017159,ENSGALG00000028716
1	!	0.0303	30	2145	15	0.007	0.5	GO:0030071	BP	4	regulation of mitotic metaphase/anaphase transition	5	ENSGALG00000003454,ENSGALG00000004224,ENSGALG00000005105,ENSGALG00000006110,ENSGALG00000007610,ENSGALG00000011491,ENSGALG00000011533,ENSGALG00000011967,ENSGALG00000013208,ENSGALG00000014378,ENSGALG00000015633,ENSGALG00000016468,ENSGALG00000016997,ENSGALG00000017159,ENSGALG00000028716
1	!	0.00816	674	2145	150	0.07	0.223	GO:0006461	BP	4	protein complex assembly	1	ENSGALG00000000300,ENSGALG00000000454,ENSGALG00000000490,ENSGALG00000000845,ENSGALG00000001033,ENSGALG00000001270,ENSGALG00000001312,ENSGALG00000001375,ENSGALG00000001503,ENSGALG00000001576,ENSGALG00000001632,ENSGALG00000001637,ENSGALG00000001761,ENSGALG00000001798,ENSGALG00000002064,ENSGALG00000002175,ENSGALG00000002197,ENSGALG00000002221,ENSGALG00000002338,ENSGALG00000002634,ENSGALG00000002703,…
1	!	0.0298	10	2145	8	0.004	0.8	GO:0046931	BP	4	pore complex assembly	2	ENSGALG00000003010,ENSGALG00000009934,ENSGALG00000010630,ENSGALG00000010735,ENSGALG00000011662,ENSGALG00000012720,ENSGALG00000013552,ENSGALG00000015821
1	!	0.0241	275	2145	71	0.033	0.258	GO:0043623	BP	4	cellular protein complex assembly	2	ENSGALG00000000300,ENSGALG00000000490,ENSGALG00000000845,ENSGALG00000001033,ENSGALG00000001312,ENSGALG00000001375,ENSGALG00000001503,ENSGALG00000001632,ENSGALG00000001637,ENSGALG00000001798,ENSGALG00000002703,ENSGALG00000002719,ENSGALG00000002750,ENSGALG00000003010,ENSGALG00000003150,ENSGALG00000003258,ENSGALG00000004003,ENSGALG00000004387,ENSGALG00000004926,ENSGALG00000005002,ENSGALG00000005200,…
1	!	0.00569	7	2145	7	0.003	1	GO:0051292	BP	4	nuclear pore complex assembly	3	ENSGALG00000003010,ENSGALG00000009934,ENSGALG00000010630,ENSGALG00000010735,ENSGALG00000011662,ENSGALG00000012720,ENSGALG00000013552
1	!	0.00727	98	2145	34	0.016	0.347	GO:2001020	BP	4	regulation of response to DNA damage stimulus	1	ENSGALG00000000169,ENSGALG00000000777,ENSGALG00000000840,ENSGALG00000000970,ENSGALG00000001158,ENSGALG00000001366,ENSGALG00000002663,ENSGALG00000002781,ENSGALG00000004516,ENSGALG00000005045,ENSGALG00000006123,ENSGALG00000006326,ENSGALG00000007810,ENSGALG00000008082,ENSGALG00000008162,ENSGALG00000008778,ENSGALG00000009942,ENSGALG00000010957,ENSGALG00000012484,ENSGALG00000012684,ENSGALG00000012756,…
1	!	1.71e-05	196	2145	63	0.029	0.321	GO:0018205	BP	4	peptidyl-lysine modification	1	ENSGALG00000000668,ENSGALG00000000840,ENSGALG00000000970,ENSGALG00000001644,ENSGALG00000001802,ENSGALG00000002070,ENSGALG00000002222,ENSGALG00000002781,ENSGALG00000003221,ENSGALG00000003233,ENSGALG00000003299,ENSGALG00000003369,ENSGALG00000003596,ENSGALG00000003786,ENSGALG00000004288,ENSGALG00000005006,ENSGALG00000005858,ENSGALG00000005911,ENSGALG00000005931,ENSGALG00000005983,ENSGALG00000006317,…
1	!	0.0142	72	2145	27	0.013	0.375	GO:0018022	BP	4	peptidyl-lysine methylation	2	ENSGALG00000000668,ENSGALG00000000840,ENSGALG00000002781,ENSGALG00000003221,ENSGALG00000003233,ENSGALG00000003299,ENSGALG00000005911,ENSGALG00000005983,ENSGALG00000006336,ENSGALG00000006360,ENSGALG00000006634,ENSGALG00000008493,ENSGALG00000008595,ENSGALG00000010501,ENSGALG00000010621,ENSGALG00000012037,ENSGALG00000012405,ENSGALG00000013920,ENSGALG00000013956,ENSGALG00000014060,ENSGALG00000015314,…
1	!	0.0101	67	2145	26	0.012	0.388	GO:0034968	BP	4	histone lysine methylation	3	ENSGALG00000000668,ENSGALG00000000840,ENSGALG00000002781,ENSGALG00000003221,ENSGALG00000003233,ENSGALG00000003299,ENSGALG00000005911,ENSGALG00000005983,ENSGALG00000006336,ENSGALG00000006360,ENSGALG00000006634,ENSGALG00000008595,ENSGALG00000010501,ENSGALG00000010621,ENSGALG00000012037,ENSGALG00000012405,ENSGALG00000013920,ENSGALG00000013956,ENSGALG00000014060,ENSGALG00000015314,ENSGALG00000015705,…
1	!	0.0091	31	2145	16	0.007	0.516	GO:0051568	BP	4	histone H3-K4 methylation	4	ENSGALG00000000668,ENSGALG00000000840,ENSGALG00000002781,ENSGALG00000003221,ENSGALG00000003233,ENSGALG00000006336,ENSGALG00000006360,ENSGALG00000006634,ENSGALG00000008595,ENSGALG00000010501,ENSGALG00000010621,ENSGALG00000012037,ENSGALG00000013956,ENSGALG00000015314,ENSGALG00000025904,ENSGALG00000028997
1	!	0.0248	82	2145	29	0.014	0.354	GO:0070646	BP	4	protein modification by small protein removal	1	ENSGALG00000000404,ENSGALG00000001158,ENSGALG00000002524,ENSGALG00000002827,ENSGALG00000003369,ENSGALG00000003596,ENSGALG00000003938,ENSGALG00000004366,ENSGALG00000004773,ENSGALG00000004983,ENSGALG00000006052,ENSGALG00000006612,ENSGALG00000006824,ENSGALG00000007302,ENSGALG00000007752,ENSGALG00000008974,ENSGALG00000009773,ENSGALG00000009968,ENSGALG00000010957,ENSGALG00000011130,ENSGALG00000011400,…
1	!	0.00684	145	2145	45	0.021	0.31	GO:0070507	BP	4	regulation of microtubule cytoskeleton organization	1	ENSGALG00000000454,ENSGALG00000000845,ENSGALG00000000970,ENSGALG00000001503,ENSGALG00000001761,ENSGALG00000002107,ENSGALG00000002197,ENSGALG00000002338,ENSGALG00000002634,ENSGALG00000002719,ENSGALG00000003454,ENSGALG00000003503,ENSGALG00000004477,ENSGALG00000004796,ENSGALG00000005090,ENSGALG00000005105,ENSGALG00000005695,ENSGALG00000006110,ENSGALG00000006267,ENSGALG00000006456,ENSGALG00000006657,…
1	!	3.17e-05	384	2145	103	0.048	0.268	GO:0051603	BP	4	proteolysis involved in cellular protein catabolic process	1	ENSGALG00000000065,ENSGALG00000000410,ENSGALG00000000490,ENSGALG00000000905,ENSGALG00000001028,ENSGALG00000001441,ENSGALG00000001597,ENSGALG00000001848,ENSGALG00000001901,ENSGALG00000002085,ENSGALG00000002175,ENSGALG00000002229,ENSGALG00000002524,ENSGALG00000002719,ENSGALG00000002779,ENSGALG00000002803,ENSGALG00000002937,ENSGALG00000003046,ENSGALG00000003092,ENSGALG00000003122,ENSGALG00000003147,…
1	!	0.0216	43	2145	19	0.009	0.442	GO:1903051	BP	4	negative regulation of proteolysis involved in cellular protein catabolic process	2	ENSGALG00000000410,ENSGALG00000003454,ENSGALG00000004224,ENSGALG00000004640,ENSGALG00000005105,ENSGALG00000006110,ENSGALG00000006379,ENSGALG00000006824,ENSGALG00000009096,ENSGALG00000011400,ENSGALG00000011491,ENSGALG00000011533,ENSGALG00000011967,ENSGALG00000013572,ENSGALG00000014920,ENSGALG00000015633,ENSGALG00000016468,ENSGALG00000016772,ENSGALG00000017159
1	!	8.95e-05	338	2145	92	0.043	0.272	GO:0019941	BP	4	modification-dependent protein catabolic process	2	ENSGALG00000000065,ENSGALG00000000410,ENSGALG00000000490,ENSGALG00000001028,ENSGALG00000001441,ENSGALG00000001848,ENSGALG00000001901,ENSGALG00000002085,ENSGALG00000002175,ENSGALG00000002229,ENSGALG00000002524,ENSGALG00000002719,ENSGALG00000002779,ENSGALG00000002803,ENSGALG00000003046,ENSGALG00000003092,ENSGALG00000003122,ENSGALG00000003147,ENSGALG00000003308,ENSGALG00000003454,ENSGALG00000003547,…
1	!	8.65e-05	333	2145	91	0.042	0.273	GO:0006511	BP	4	ubiquitin-dependent protein catabolic process	3	ENSGALG00000000065,ENSGALG00000000410,ENSGALG00000001028,ENSGALG00000001441,ENSGALG00000001848,ENSGALG00000001901,ENSGALG00000002085,ENSGALG00000002175,ENSGALG00000002229,ENSGALG00000002524,ENSGALG00000002719,ENSGALG00000002779,ENSGALG00000002803,ENSGALG00000003046,ENSGALG00000003092,ENSGALG00000003122,ENSGALG00000003147,ENSGALG00000003308,ENSGALG00000003454,ENSGALG00000003547,ENSGALG00000004224,…
1	!	9.42e-24	284	2145	120	0.056	0.423	GO:0006281	BP	4	DNA repair	1	ENSGALG00000000102,ENSGALG00000000169,ENSGALG00000000490,ENSGALG00000000734,ENSGALG00000000777,ENSGALG00000000840,ENSGALG00000000845,ENSGALG00000000970,ENSGALG00000001158,ENSGALG00000001298,ENSGALG00000001616,ENSGALG00000002197,ENSGALG00000002288,ENSGALG00000002511,ENSGALG00000002514,ENSGALG00000002663,ENSGALG00000002781,ENSGALG00000002803,ENSGALG00000002981,ENSGALG00000003072,ENSGALG00000003220,…
1	!	1.68e-14	126	2145	61	0.028	0.484	GO:0006302	BP	4	double-strand break repair	2	ENSGALG00000000777,ENSGALG00000000840,ENSGALG00000000845,ENSGALG00000000970,ENSGALG00000001158,ENSGALG00000001298,ENSGALG00000001616,ENSGALG00000002288,ENSGALG00000002514,ENSGALG00000002663,ENSGALG00000002781,ENSGALG00000002803,ENSGALG00000002981,ENSGALG00000003072,ENSGALG00000003897,ENSGALG00000004037,ENSGALG00000004471,ENSGALG00000004516,ENSGALG00000004640,ENSGALG00000005695,ENSGALG00000006052,…
1	!	1.78e-09	67	2145	36	0.017	0.537	GO:0000725	BP	4	recombinational repair	2	ENSGALG00000000840,ENSGALG00000000970,ENSGALG00000001298,ENSGALG00000001616,ENSGALG00000002514,ENSGALG00000002663,ENSGALG00000002781,ENSGALG00000002981,ENSGALG00000003072,ENSGALG00000003897,ENSGALG00000004471,ENSGALG00000004516,ENSGALG00000004640,ENSGALG00000005695,ENSGALG00000006052,ENSGALG00000006829,ENSGALG00000007810,ENSGALG00000008162,ENSGALG00000008383,ENSGALG00000008553,ENSGALG00000008585,…
1	!	9.68e-10	66	2145	36	0.017	0.545	GO:0000724	BP	4	double-strand break repair via homologous recombination	3	ENSGALG00000000840,ENSGALG00000000970,ENSGALG00000001298,ENSGALG00000001616,ENSGALG00000002514,ENSGALG00000002663,ENSGALG00000002781,ENSGALG00000002981,ENSGALG00000003072,ENSGALG00000003897,ENSGALG00000004471,ENSGALG00000004516,ENSGALG00000004640,ENSGALG00000005695,ENSGALG00000006052,ENSGALG00000006829,ENSGALG00000007810,ENSGALG00000008162,ENSGALG00000008383,ENSGALG00000008553,ENSGALG00000008585,…
1	!	0.0406	52	2145	21	0.01	0.404	GO:0006282	BP	4	regulation of DNA repair	2	ENSGALG00000000169,ENSGALG00000000777,ENSGALG00000000840,ENSGALG00000000970,ENSGALG00000001158,ENSGALG00000002781,ENSGALG00000004516,ENSGALG00000005045,ENSGALG00000007810,ENSGALG00000008162,ENSGALG00000010957,ENSGALG00000012484,ENSGALG00000012684,ENSGALG00000012756,ENSGALG00000013420,ENSGALG00000015705,ENSGALG00000016045,ENSGALG00000017082,ENSGALG00000017290,ENSGALG00000023256,ENSGALG00000026363
1	!	0.0373	18	2145	11	0.005	0.611	GO:0006303	BP	4	double-strand break repair via nonhomologous end joining	1	ENSGALG00000000845,ENSGALG00000002288,ENSGALG00000011492,ENSGALG00000011932,ENSGALG00000012484,ENSGALG00000012684,ENSGALG00000012914,ENSGALG00000013919,ENSGALG00000015705,ENSGALG00000016312,ENSGALG00000017211
1	!	0.00194	55	2145	24	0.011	0.436	GO:0000723	BP	4	telomere maintenance	1	ENSGALG00000000657,ENSGALG00000002116,ENSGALG00000002981,ENSGALG00000003072,ENSGALG00000004037,ENSGALG00000004516,ENSGALG00000004825,ENSGALG00000005054,ENSGALG00000006123,ENSGALG00000008304,ENSGALG00000010281,ENSGALG00000010671,ENSGALG00000011492,ENSGALG00000011932,ENSGALG00000012914,ENSGALG00000013926,ENSGALG00000014614,ENSGALG00000014822,ENSGALG00000015633,ENSGALG00000015912,ENSGALG00000016467,…
1	!	0.0133	35	2145	17	0.008	0.486	GO:0048024	BP	4	regulation of mRNA splicing, via spliceosome	1	ENSGALG00000001654,ENSGALG00000001802,ENSGALG00000001962,ENSGALG00000002144,ENSGALG00000004133,ENSGALG00000004186,ENSGALG00000005525,ENSGALG00000006531,ENSGALG00000008530,ENSGALG00000009288,ENSGALG00000009332,ENSGALG00000010501,ENSGALG00000011036,ENSGALG00000013352,ENSGALG00000013919,ENSGALG00000015200,ENSGALG00000017357
1	!	0.0272	40	2145	18	0.008	0.45	GO:1901799	BP	4	negative regulation of proteasomal protein catabolic process	1	ENSGALG00000000410,ENSGALG00000003454,ENSGALG00000004224,ENSGALG00000004640,ENSGALG00000005105,ENSGALG00000006110,ENSGALG00000006379,ENSGALG00000006824,ENSGALG00000009096,ENSGALG00000011400,ENSGALG00000011491,ENSGALG00000011533,ENSGALG00000011967,ENSGALG00000013572,ENSGALG00000014920,ENSGALG00000015633,ENSGALG00000016468,ENSGALG00000017159
1	!	0.0214	36	2145	17	0.008	0.472	GO:0032435	BP	4	negative regulation of proteasomal ubiquitin-dependent protein catabolic process	1	ENSGALG00000000410,ENSGALG00000003454,ENSGALG00000004224,ENSGALG00000004640,ENSGALG00000005105,ENSGALG00000006110,ENSGALG00000006379,ENSGALG00000009096,ENSGALG00000011400,ENSGALG00000011491,ENSGALG00000011533,ENSGALG00000011967,ENSGALG00000013572,ENSGALG00000014920,ENSGALG00000015633,ENSGALG00000016468,ENSGALG00000017159
1	!	2.58e-06	280	2145	84	0.039	0.3	GO:0051301	BP	2	cell division	1	ENSGALG00000000041,ENSGALG00000000409,ENSGALG00000000596,ENSGALG00000000634,ENSGALG00000000845,ENSGALG00000000970,ENSGALG00000001382,ENSGALG00000001798,ENSGALG00000002085,ENSGALG00000002107,ENSGALG00000002175,ENSGALG00000002338,ENSGALG00000002375,ENSGALG00000003438,ENSGALG00000003454,ENSGALG00000003485,ENSGALG00000003681,ENSGALG00000003922,ENSGALG00000004023,ENSGALG00000004161,ENSGALG00000004224,…
1	!	0.000923	79	2145	31	0.014	0.392	GO:0010212	BP	105	response to ionizing radiation	1	ENSGALG00000000410,ENSGALG00000000777,ENSGALG00000000840,ENSGALG00000001158,ENSGALG00000002663,ENSGALG00000002781,ENSGALG00000002803,ENSGALG00000003720,ENSGALG00000004500,ENSGALG00000004516,ENSGALG00000005695,ENSGALG00000006254,ENSGALG00000006336,ENSGALG00000006631,ENSGALG00000008016,ENSGALG00000008553,ENSGALG00000008962,ENSGALG00000009157,ENSGALG00000009843,ENSGALG00000010281,ENSGALG00000011661,…
1	!	0.00585	77	2145	29	0.014	0.377	GO:0045333	BP	118	cellular respiration	1	ENSGALG00000000304,ENSGALG00000000508,ENSGALG00000001363,ENSGALG00000001375,ENSGALG00000001949,ENSGALG00000002705,ENSGALG00000003303,ENSGALG00000003520,ENSGALG00000003674,ENSGALG00000004302,ENSGALG00000007686,ENSGALG00000007931,ENSGALG00000007935,ENSGALG00000008606,ENSGALG00000008821,ENSGALG00000009728,ENSGALG00000010286,ENSGALG00000011020,ENSGALG00000011661,ENSGALG00000011950,ENSGALG00000012663,…
1	!	2.97e-09	10813	2145	1821	0.849	0.168	GO:0005575	CC	16	cellular_component	1	ENSGALG00000000041,ENSGALG00000000062,ENSGALG00000000065,ENSGALG00000000091,ENSGALG00000000094,ENSGALG00000000102,ENSGALG00000000106,ENSGALG00000000150,ENSGALG00000000151,ENSGALG00000000161,ENSGALG00000000165,ENSGALG00000000169,ENSGALG00000000171,ENSGALG00000000195,ENSGALG00000000218,ENSGALG00000000234,ENSGALG00000000235,ENSGALG00000000247,ENSGALG00000000258,ENSGALG00000000300,ENSGALG00000000304,…
1	!	3.1e-106	2186	2145	721	0.336	0.33	GO:0031974	CC	16	membrane-enclosed lumen	2	ENSGALG00000000065,ENSGALG00000000091,ENSGALG00000000150,ENSGALG00000000169,ENSGALG00000000247,ENSGALG00000000258,ENSGALG00000000352,ENSGALG00000000377,ENSGALG00000000401,ENSGALG00000000454,ENSGALG00000000470,ENSGALG00000000490,ENSGALG00000000533,ENSGALG00000000550,ENSGALG00000000581,ENSGALG00000000596,ENSGALG00000000615,ENSGALG00000000618,ENSGALG00000000650,ENSGALG00000000657,ENSGALG00000000668,…
1	!	5.04e-74	2963	2145	811	0.378	0.274	GO:0032991	CC	16	macromolecular complex	2	ENSGALG00000000065,ENSGALG00000000091,ENSGALG00000000150,ENSGALG00000000169,ENSGALG00000000218,ENSGALG00000000235,ENSGALG00000000247,ENSGALG00000000258,ENSGALG00000000300,ENSGALG00000000377,ENSGALG00000000404,ENSGALG00000000409,ENSGALG00000000453,ENSGALG00000000454,ENSGALG00000000503,ENSGALG00000000596,ENSGALG00000000597,ENSGALG00000000615,ENSGALG00000000618,ENSGALG00000000634,ENSGALG00000000657,…
1	!	3.51e-37	436	2145	183	0.085	0.42	GO:1990904	CC	16	ribonucleoprotein complex	3	ENSGALG00000000150,ENSGALG00000000218,ENSGALG00000000247,ENSGALG00000000258,ENSGALG00000000377,ENSGALG00000000597,ENSGALG00000000615,ENSGALG00000000618,ENSGALG00000000814,ENSGALG00000000988,ENSGALG00000001019,ENSGALG00000001186,ENSGALG00000001283,ENSGALG00000001502,ENSGALG00000001540,ENSGALG00000001542,ENSGALG00000001636,ENSGALG00000001802,ENSGALG00000002002,ENSGALG00000002057,ENSGALG00000002087,…
1	!	3.05e-47	2514	2145	656	0.306	0.261	GO:0043234	CC	16	protein complex	3	ENSGALG00000000065,ENSGALG00000000091,ENSGALG00000000169,ENSGALG00000000235,ENSGALG00000000247,ENSGALG00000000258,ENSGALG00000000300,ENSGALG00000000404,ENSGALG00000000409,ENSGALG00000000453,ENSGALG00000000454,ENSGALG00000000596,ENSGALG00000000634,ENSGALG00000000657,ENSGALG00000000668,ENSGALG00000000681,ENSGALG00000000706,ENSGALG00000000707,ENSGALG00000000723,ENSGALG00000000777,ENSGALG00000000793,…
1	!	6.48e-32	648	2145	227	0.106	0.35	GO:1902494	CC	16	catalytic complex	4	ENSGALG00000000091,ENSGALG00000000235,ENSGALG00000000596,ENSGALG00000000634,ENSGALG00000000668,ENSGALG00000000845,ENSGALG00000001033,ENSGALG00000001182,ENSGALG00000001219,ENSGALG00000001334,ENSGALG00000001355,ENSGALG00000001438,ENSGALG00000001644,ENSGALG00000001691,ENSGALG00000001731,ENSGALG00000001750,ENSGALG00000001848,ENSGALG00000002057,ENSGALG00000002070,ENSGALG00000002085,ENSGALG00000002229,…
1	!	3.97e-24	440	2145	161	0.075	0.366	GO:1990234	CC	16	transferase complex	5	ENSGALG00000000091,ENSGALG00000000596,ENSGALG00000000634,ENSGALG00000000668,ENSGALG00000000845,ENSGALG00000001182,ENSGALG00000001438,ENSGALG00000001691,ENSGALG00000001731,ENSGALG00000001750,ENSGALG00000001848,ENSGALG00000002057,ENSGALG00000002070,ENSGALG00000002085,ENSGALG00000002229,ENSGALG00000002458,ENSGALG00000002469,ENSGALG00000002591,ENSGALG00000002735,ENSGALG00000002781,ENSGALG00000002973,…
1	!	1.39e-13	162	2145	70	0.033	0.432	GO:0061695	CC	16	transferase complex, transferring phosphorus-containing groups	6	ENSGALG00000000091,ENSGALG00000000845,ENSGALG00000001691,ENSGALG00000001731,ENSGALG00000002057,ENSGALG00000002458,ENSGALG00000002469,ENSGALG00000002591,ENSGALG00000002735,ENSGALG00000002973,ENSGALG00000002981,ENSGALG00000003221,ENSGALG00000003369,ENSGALG00000003485,ENSGALG00000003596,ENSGALG00000003793,ENSGALG00000004037,ENSGALG00000004104,ENSGALG00000004506,ENSGALG00000004640,ENSGALG00000004696,…
1	!	0.000563	42	2145	21	0.01	0.5	GO:0017053	CC	16	transcriptional repressor complex	4	ENSGALG00000001504,ENSGALG00000001644,ENSGALG00000002634,ENSGALG00000002928,ENSGALG00000003297,ENSGALG00000003522,ENSGALG00000004288,ENSGALG00000004477,ENSGALG00000006099,ENSGALG00000007555,ENSGALG00000008765,ENSGALG00000009233,ENSGALG00000011118,ENSGALG00000011275,ENSGALG00000011390,ENSGALG00000012037,ENSGALG00000013565,ENSGALG00000014982,ENSGALG00000014991,ENSGALG00000017082,ENSGALG00000027823
1	!	9.01e-48	9119	2145	1726	0.805	0.189	GO:0005623	CC	16	cell	2	ENSGALG00000000041,ENSGALG00000000062,ENSGALG00000000065,ENSGALG00000000091,ENSGALG00000000094,ENSGALG00000000102,ENSGALG00000000106,ENSGALG00000000150,ENSGALG00000000165,ENSGALG00000000169,ENSGALG00000000195,ENSGALG00000000218,ENSGALG00000000234,ENSGALG00000000235,ENSGALG00000000247,ENSGALG00000000258,ENSGALG00000000300,ENSGALG00000000304,ENSGALG00000000352,ENSGALG00000000377,ENSGALG00000000394,…
1	!	0.0133	35	2145	17	0.008	0.486	GO:0009295	CC	16	nucleoid	2	ENSGALG00000000490,ENSGALG00000001377,ENSGALG00000002703,ENSGALG00000003520,ENSGALG00000004037,ENSGALG00000004197,ENSGALG00000005002,ENSGALG00000005027,ENSGALG00000006641,ENSGALG00000007821,ENSGALG00000008529,ENSGALG00000009967,ENSGALG00000010054,ENSGALG00000011568,ENSGALG00000012876,ENSGALG00000015996,ENSGALG00000022539
1	!	9.45e-74	7718	2145	1598	0.745	0.207	GO:0043226	CC	16	organelle	2	ENSGALG00000000041,ENSGALG00000000062,ENSGALG00000000065,ENSGALG00000000091,ENSGALG00000000102,ENSGALG00000000106,ENSGALG00000000150,ENSGALG00000000161,ENSGALG00000000165,ENSGALG00000000169,ENSGALG00000000195,ENSGALG00000000234,ENSGALG00000000247,ENSGALG00000000258,ENSGALG00000000300,ENSGALG00000000304,ENSGALG00000000352,ENSGALG00000000377,ENSGALG00000000401,ENSGALG00000000404,ENSGALG00000000409,…
1	!	1.92e-53	2331	2145	637	0.297	0.273	GO:0043228	CC	16	non-membrane-bounded organelle	3	ENSGALG00000000041,ENSGALG00000000106,ENSGALG00000000150,ENSGALG00000000169,ENSGALG00000000195,ENSGALG00000000234,ENSGALG00000000247,ENSGALG00000000258,ENSGALG00000000300,ENSGALG00000000410,ENSGALG00000000453,ENSGALG00000000470,ENSGALG00000000490,ENSGALG00000000503,ENSGALG00000000596,ENSGALG00000000597,ENSGALG00000000606,ENSGALG00000000618,ENSGALG00000000634,ENSGALG00000000650,ENSGALG00000000657,…
1	!	4.9e-72	7032	2145	1493	0.696	0.212	GO:0043227	CC	16	membrane-bounded organelle	3	ENSGALG00000000041,ENSGALG00000000062,ENSGALG00000000065,ENSGALG00000000091,ENSGALG00000000102,ENSGALG00000000106,ENSGALG00000000150,ENSGALG00000000161,ENSGALG00000000165,ENSGALG00000000169,ENSGALG00000000247,ENSGALG00000000258,ENSGALG00000000300,ENSGALG00000000304,ENSGALG00000000352,ENSGALG00000000377,ENSGALG00000000401,ENSGALG00000000404,ENSGALG00000000409,ENSGALG00000000410,ENSGALG00000000451,…
1	!	3.27e-48	9110	2145	1726	0.805	0.189	GO:0044464	CC	16	cell part	2	ENSGALG00000000041,ENSGALG00000000062,ENSGALG00000000065,ENSGALG00000000091,ENSGALG00000000094,ENSGALG00000000102,ENSGALG00000000106,ENSGALG00000000150,ENSGALG00000000165,ENSGALG00000000169,ENSGALG00000000195,ENSGALG00000000218,ENSGALG00000000234,ENSGALG00000000235,ENSGALG00000000247,ENSGALG00000000258,ENSGALG00000000300,ENSGALG00000000304,ENSGALG00000000352,ENSGALG00000000377,ENSGALG00000000394,…
1	!	1.94e-11	491	2145	144	0.067	0.293	GO:0031975	CC	16	envelope	3	ENSGALG00000000352,ENSGALG00000000453,ENSGALG00000000454,ENSGALG00000000470,ENSGALG00000000484,ENSGALG00000000508,ENSGALG00000000627,ENSGALG00000000660,ENSGALG00000001033,ENSGALG00000001162,ENSGALG00000001270,ENSGALG00000001355,ENSGALG00000001375,ENSGALG00000001452,ENSGALG00000001719,ENSGALG00000001838,ENSGALG00000001949,ENSGALG00000002064,ENSGALG00000002085,ENSGALG00000002139,ENSGALG00000002470,…
1	!	1.96e-88	8168	2145	1695	0.79	0.208	GO:0005622	CC	16	intracellular	3	ENSGALG00000000041,ENSGALG00000000062,ENSGALG00000000065,ENSGALG00000000091,ENSGALG00000000102,ENSGALG00000000106,ENSGALG00000000150,ENSGALG00000000165,ENSGALG00000000169,ENSGALG00000000195,ENSGALG00000000218,ENSGALG00000000234,ENSGALG00000000235,ENSGALG00000000247,ENSGALG00000000258,ENSGALG00000000300,ENSGALG00000000304,ENSGALG00000000352,ENSGALG00000000377,ENSGALG00000000401,ENSGALG00000000404,…
1	!	8.16e-94	7918	2145	1672	0.779	0.211	GO:0044424	CC	16	intracellular part	4	ENSGALG00000000041,ENSGALG00000000062,ENSGALG00000000065,ENSGALG00000000091,ENSGALG00000000102,ENSGALG00000000106,ENSGALG00000000150,ENSGALG00000000165,ENSGALG00000000169,ENSGALG00000000195,ENSGALG00000000218,ENSGALG00000000234,ENSGALG00000000235,ENSGALG00000000247,ENSGALG00000000258,ENSGALG00000000300,ENSGALG00000000304,ENSGALG00000000352,ENSGALG00000000377,ENSGALG00000000401,ENSGALG00000000404,…
1	!	0.0116	56	2145	23	0.011	0.411	GO:0034708	CC	16	methyltransferase complex	5	ENSGALG00000000668,ENSGALG00000001182,ENSGALG00000001438,ENSGALG00000003233,ENSGALG00000003277,ENSGALG00000003522,ENSGALG00000004713,ENSGALG00000005911,ENSGALG00000005931,ENSGALG00000006336,ENSGALG00000006360,ENSGALG00000006596,ENSGALG00000008574,ENSGALG00000010621,ENSGALG00000011409,ENSGALG00000011842,ENSGALG00000012000,ENSGALG00000012405,ENSGALG00000014060,ENSGALG00000014991,ENSGALG00000015965,…
1	!	7.96e-13	85	2145	46	0.021	0.541	GO:0030880	CC	16	RNA polymerase complex	5	ENSGALG00000000091,ENSGALG00000001691,ENSGALG00000002057,ENSGALG00000002469,ENSGALG00000002591,ENSGALG00000002735,ENSGALG00000002981,ENSGALG00000003221,ENSGALG00000003369,ENSGALG00000003596,ENSGALG00000003793,ENSGALG00000004104,ENSGALG00000004506,ENSGALG00000004696,ENSGALG00000004947,ENSGALG00000005269,ENSGALG00000005395,ENSGALG00000006281,ENSGALG00000006731,ENSGALG00000006788,ENSGALG00000007008,…
1	!	4.3e-13	84	2145	46	0.021	0.548	GO:0000428	CC	16	DNA-directed RNA polymerase complex	6	ENSGALG00000000091,ENSGALG00000001691,ENSGALG00000002057,ENSGALG00000002469,ENSGALG00000002591,ENSGALG00000002735,ENSGALG00000002981,ENSGALG00000003221,ENSGALG00000003369,ENSGALG00000003596,ENSGALG00000003793,ENSGALG00000004104,ENSGALG00000004506,ENSGALG00000004696,ENSGALG00000004947,ENSGALG00000005269,ENSGALG00000005395,ENSGALG00000006281,ENSGALG00000006731,ENSGALG00000006788,ENSGALG00000007008,…
1	!	1.41e-13	5686	2145	1071	0.499	0.188	GO:0005737	CC	16	cytoplasm	5	ENSGALG00000000041,ENSGALG00000000062,ENSGALG00000000065,ENSGALG00000000102,ENSGALG00000000150,ENSGALG00000000165,ENSGALG00000000169,ENSGALG00000000195,ENSGALG00000000218,ENSGALG00000000258,ENSGALG00000000300,ENSGALG00000000304,ENSGALG00000000352,ENSGALG00000000404,ENSGALG00000000409,ENSGALG00000000410,ENSGALG00000000454,ENSGALG00000000490,ENSGALG00000000503,ENSGALG00000000508,ENSGALG00000000550,…
1	!	7.91e-97	6866	2145	1527	0.712	0.222	GO:0043229	CC	16	intracellular organelle	5	ENSGALG00000000041,ENSGALG00000000062,ENSGALG00000000065,ENSGALG00000000091,ENSGALG00000000102,ENSGALG00000000106,ENSGALG00000000150,ENSGALG00000000165,ENSGALG00000000169,ENSGALG00000000195,ENSGALG00000000234,ENSGALG00000000247,ENSGALG00000000258,ENSGALG00000000300,ENSGALG00000000304,ENSGALG00000000352,ENSGALG00000000377,ENSGALG00000000401,ENSGALG00000000404,ENSGALG00000000409,ENSGALG00000000410,…
1	!	1.92e-53	2331	2145	637	0.297	0.273	GO:0043232	CC	16	intracellular non-membrane-bounded organelle	6	ENSGALG00000000041,ENSGALG00000000106,ENSGALG00000000150,ENSGALG00000000169,ENSGALG00000000195,ENSGALG00000000234,ENSGALG00000000247,ENSGALG00000000258,ENSGALG00000000300,ENSGALG00000000410,ENSGALG00000000453,ENSGALG00000000470,ENSGALG00000000490,ENSGALG00000000503,ENSGALG00000000596,ENSGALG00000000597,ENSGALG00000000606,ENSGALG00000000618,ENSGALG00000000634,ENSGALG00000000650,ENSGALG00000000657,…
1	!	4.53e-46	513	2145	218	0.102	0.425	GO:0005694	CC	16	chromosome	7	ENSGALG00000000106,ENSGALG00000000169,ENSGALG00000000453,ENSGALG00000000503,ENSGALG00000000657,ENSGALG00000000840,ENSGALG00000000970,ENSGALG00000001298,ENSGALG00000001485,ENSGALG00000001491,ENSGALG00000001576,ENSGALG00000001616,ENSGALG00000001632,ENSGALG00000001644,ENSGALG00000001722,ENSGALG00000001852,ENSGALG00000002002,ENSGALG00000002116,ENSGALG00000002426,ENSGALG00000002469,ENSGALG00000002511,…
1	!	5.95e-10	94	2145	45	0.021	0.479	GO:0000793	CC	16	condensed chromosome	8	ENSGALG00000000169,ENSGALG00000000970,ENSGALG00000001485,ENSGALG00000001491,ENSGALG00000001632,ENSGALG00000002511,ENSGALG00000002781,ENSGALG00000003438,ENSGALG00000003720,ENSGALG00000003922,ENSGALG00000004516,ENSGALG00000004838,ENSGALG00000005090,ENSGALG00000005775,ENSGALG00000006110,ENSGALG00000006360,ENSGALG00000007768,ENSGALG00000008233,ENSGALG00000008585,ENSGALG00000009553,ENSGALG00000009967,…
1	!	0.000968	1183	2145	248	0.116	0.21	GO:0005856	CC	16	cytoskeleton	7	ENSGALG00000000041,ENSGALG00000000106,ENSGALG00000000169,ENSGALG00000000234,ENSGALG00000000300,ENSGALG00000000410,ENSGALG00000000470,ENSGALG00000000596,ENSGALG00000000606,ENSGALG00000000634,ENSGALG00000000706,ENSGALG00000000845,ENSGALG00000000970,ENSGALG00000001270,ENSGALG00000001312,ENSGALG00000001444,ENSGALG00000001503,ENSGALG00000001597,ENSGALG00000001616,ENSGALG00000001726,ENSGALG00000001745,…
1	!	3.18e-12	683	2145	187	0.087	0.274	GO:0015630	CC	16	microtubule cytoskeleton	8	ENSGALG00000000041,ENSGALG00000000106,ENSGALG00000000169,ENSGALG00000000596,ENSGALG00000000606,ENSGALG00000000634,ENSGALG00000000706,ENSGALG00000000845,ENSGALG00000000970,ENSGALG00000001270,ENSGALG00000001312,ENSGALG00000001444,ENSGALG00000001503,ENSGALG00000001616,ENSGALG00000001726,ENSGALG00000001761,ENSGALG00000001798,ENSGALG00000001870,ENSGALG00000002050,ENSGALG00000002107,ENSGALG00000002175,…
1	!	7.61e-96	6109	2145	1409	0.657	0.231	GO:0043231	CC	16	intracellular membrane-bounded organelle	6	ENSGALG00000000041,ENSGALG00000000062,ENSGALG00000000065,ENSGALG00000000091,ENSGALG00000000102,ENSGALG00000000106,ENSGALG00000000150,ENSGALG00000000165,ENSGALG00000000169,ENSGALG00000000247,ENSGALG00000000258,ENSGALG00000000300,ENSGALG00000000304,ENSGALG00000000352,ENSGALG00000000377,ENSGALG00000000401,ENSGALG00000000404,ENSGALG00000000409,ENSGALG00000000410,ENSGALG00000000451,ENSGALG00000000453,…
1	!	2.12e-116	3916	2145	1083	0.505	0.277	GO:0005634	CC	16	nucleus	7	ENSGALG00000000065,ENSGALG00000000091,ENSGALG00000000102,ENSGALG00000000106,ENSGALG00000000150,ENSGALG00000000169,ENSGALG00000000247,ENSGALG00000000258,ENSGALG00000000377,ENSGALG00000000401,ENSGALG00000000404,ENSGALG00000000410,ENSGALG00000000451,ENSGALG00000000453,ENSGALG00000000454,ENSGALG00000000470,ENSGALG00000000484,ENSGALG00000000490,ENSGALG00000000533,ENSGALG00000000550,ENSGALG00000000581,…
1	!	0.000612	191	2145	58	0.027	0.304	GO:0005667	CC	16	transcription factor complex	5	ENSGALG00000000777,ENSGALG00000000840,ENSGALG00000001332,ENSGALG00000001644,ENSGALG00000001722,ENSGALG00000002514,ENSGALG00000002735,ENSGALG00000002787,ENSGALG00000002981,ENSGALG00000003369,ENSGALG00000003441,ENSGALG00000003596,ENSGALG00000003683,ENSGALG00000003793,ENSGALG00000003870,ENSGALG00000004023,ENSGALG00000005089,ENSGALG00000005378,ENSGALG00000005422,ENSGALG00000005507,ENSGALG00000006089,…
1	!	2.59e-07	39	2145	24	0.011	0.615	GO:0000502	CC	16	proteasome complex	5	ENSGALG00000000065,ENSGALG00000000707,ENSGALG00000000905,ENSGALG00000001597,ENSGALG00000001637,ENSGALG00000002937,ENSGALG00000003046,ENSGALG00000003122,ENSGALG00000003798,ENSGALG00000004219,ENSGALG00000005200,ENSGALG00000006022,ENSGALG00000007315,ENSGALG00000007664,ENSGALG00000008108,ENSGALG00000009733,ENSGALG00000010060,ENSGALG00000010675,ENSGALG00000012039,ENSGALG00000012408,ENSGALG00000017318,…
1	!	3.51e-37	436	2145	183	0.085	0.42	GO:0030529	CC	16	intracellular ribonucleoprotein complex	5	ENSGALG00000000150,ENSGALG00000000218,ENSGALG00000000247,ENSGALG00000000258,ENSGALG00000000377,ENSGALG00000000597,ENSGALG00000000615,ENSGALG00000000618,ENSGALG00000000814,ENSGALG00000000988,ENSGALG00000001019,ENSGALG00000001186,ENSGALG00000001283,ENSGALG00000001502,ENSGALG00000001540,ENSGALG00000001542,ENSGALG00000001636,ENSGALG00000001802,ENSGALG00000002002,ENSGALG00000002057,ENSGALG00000002087,…
1	!	5.94e-06	91	2145	38	0.018	0.418	GO:0035770	CC	16	ribonucleoprotein granule	6	ENSGALG00000000597,ENSGALG00000001019,ENSGALG00000001636,ENSGALG00000002057,ENSGALG00000002734,ENSGALG00000002779,ENSGALG00000003046,ENSGALG00000003071,ENSGALG00000003245,ENSGALG00000003681,ENSGALG00000004160,ENSGALG00000004625,ENSGALG00000004736,ENSGALG00000004796,ENSGALG00000004935,ENSGALG00000005027,ENSGALG00000005322,ENSGALG00000005378,ENSGALG00000006898,ENSGALG00000007130,ENSGALG00000007705,…
1	!	0.0196	12	2145	9	0.004	0.75	GO:0005839	CC	16	proteasome core complex	5	ENSGALG00000000065,ENSGALG00000000905,ENSGALG00000001597,ENSGALG00000003046,ENSGALG00000006022,ENSGALG00000010060,ENSGALG00000012039,ENSGALG00000019598,ENSGALG00000026421
1	!	0.0166	136	2145	42	0.02	0.309	GO:0000151	CC	16	ubiquitin ligase complex	5	ENSGALG00000000596,ENSGALG00000000634,ENSGALG00000001848,ENSGALG00000002085,ENSGALG00000002229,ENSGALG00000002781,ENSGALG00000003147,ENSGALG00000003484,ENSGALG00000003547,ENSGALG00000003826,ENSGALG00000004179,ENSGALG00000004640,ENSGALG00000005202,ENSGALG00000005390,ENSGALG00000005715,ENSGALG00000005767,ENSGALG00000005959,ENSGALG00000006767,ENSGALG00000007095,ENSGALG00000007610,ENSGALG00000008162,…
1	!	0.000728	86	2145	33	0.015	0.384	GO:0031461	CC	16	cullin-RING ubiquitin ligase complex	6	ENSGALG00000000596,ENSGALG00000000634,ENSGALG00000002085,ENSGALG00000002229,ENSGALG00000003147,ENSGALG00000003547,ENSGALG00000003826,ENSGALG00000004179,ENSGALG00000004640,ENSGALG00000005202,ENSGALG00000005390,ENSGALG00000005715,ENSGALG00000005959,ENSGALG00000007095,ENSGALG00000007610,ENSGALG00000008162,ENSGALG00000008218,ENSGALG00000008254,ENSGALG00000008559,ENSGALG00000008594,ENSGALG00000008625,…
1	!	0.0362	6	2145	6	0.003	1	GO:0019773	CC	16	proteasome core complex, alpha-subunit complex	5	ENSGALG00000000065,ENSGALG00000003046,ENSGALG00000006022,ENSGALG00000010060,ENSGALG00000012039,ENSGALG00000019598
1	!	0.00187	139	2145	45	0.021	0.324	GO:0043209	CC	16	myelin sheath	3	ENSGALG00000001162,ENSGALG00000001270,ENSGALG00000001334,ENSGALG00000001452,ENSGALG00000001949,ENSGALG00000002377,ENSGALG00000002490,ENSGALG00000003303,ENSGALG00000004302,ENSGALG00000004709,ENSGALG00000004796,ENSGALG00000005002,ENSGALG00000005139,ENSGALG00000005945,ENSGALG00000006326,ENSGALG00000006753,ENSGALG00000007904,ENSGALG00000007931,ENSGALG00000008084,ENSGALG00000008094,ENSGALG00000008169,…
1	!	6.57e-92	4271	2145	1094	0.51	0.256	GO:0044422	CC	16	organelle part	2	ENSGALG00000000041,ENSGALG00000000065,ENSGALG00000000091,ENSGALG00000000106,ENSGALG00000000150,ENSGALG00000000169,ENSGALG00000000247,ENSGALG00000000258,ENSGALG00000000300,ENSGALG00000000352,ENSGALG00000000377,ENSGALG00000000401,ENSGALG00000000404,ENSGALG00000000409,ENSGALG00000000410,ENSGALG00000000453,ENSGALG00000000454,ENSGALG00000000470,ENSGALG00000000484,ENSGALG00000000490,ENSGALG00000000503,…
1	!	2.47e-103	2160	2145	710	0.331	0.329	GO:0043233	CC	16	organelle lumen	3	ENSGALG00000000065,ENSGALG00000000091,ENSGALG00000000150,ENSGALG00000000169,ENSGALG00000000247,ENSGALG00000000258,ENSGALG00000000352,ENSGALG00000000377,ENSGALG00000000401,ENSGALG00000000454,ENSGALG00000000470,ENSGALG00000000490,ENSGALG00000000533,ENSGALG00000000550,ENSGALG00000000581,ENSGALG00000000596,ENSGALG00000000615,ENSGALG00000000618,ENSGALG00000000650,ENSGALG00000000657,ENSGALG00000000668,…
1	!	4.4e-98	4153	2145	1087	0.507	0.262	GO:0044446	CC	16	intracellular organelle part	3	ENSGALG00000000041,ENSGALG00000000065,ENSGALG00000000091,ENSGALG00000000106,ENSGALG00000000150,ENSGALG00000000169,ENSGALG00000000247,ENSGALG00000000258,ENSGALG00000000300,ENSGALG00000000352,ENSGALG00000000377,ENSGALG00000000401,ENSGALG00000000404,ENSGALG00000000409,ENSGALG00000000410,ENSGALG00000000453,ENSGALG00000000454,ENSGALG00000000470,ENSGALG00000000484,ENSGALG00000000490,ENSGALG00000000503,…
1	!	1.99e-41	470	2145	199	0.093	0.423	GO:0044427	CC	16	chromosomal part	4	ENSGALG00000000106,ENSGALG00000000169,ENSGALG00000000453,ENSGALG00000000503,ENSGALG00000000657,ENSGALG00000000840,ENSGALG00000000970,ENSGALG00000001298,ENSGALG00000001491,ENSGALG00000001576,ENSGALG00000001616,ENSGALG00000001632,ENSGALG00000001644,ENSGALG00000001722,ENSGALG00000001852,ENSGALG00000002002,ENSGALG00000002116,ENSGALG00000002426,ENSGALG00000002469,ENSGALG00000002511,ENSGALG00000002514,…
1	!	4.37e-31	182	2145	100	0.047	0.549	GO:0098687	CC	16	chromosomal region	5	ENSGALG00000000106,ENSGALG00000000169,ENSGALG00000000453,ENSGALG00000000657,ENSGALG00000000970,ENSGALG00000001491,ENSGALG00000001632,ENSGALG00000001644,ENSGALG00000001852,ENSGALG00000002116,ENSGALG00000002469,ENSGALG00000002981,ENSGALG00000003072,ENSGALG00000003085,ENSGALG00000003438,ENSGALG00000003454,ENSGALG00000004037,ENSGALG00000004224,ENSGALG00000004515,ENSGALG00000004516,ENSGALG00000004838,…
1	!	1.09e-15	81	2145	48	0.022	0.593	GO:0000781	CC	16	chromosome, telomeric region	6	ENSGALG00000000106,ENSGALG00000000169,ENSGALG00000000657,ENSGALG00000000970,ENSGALG00000001852,ENSGALG00000002116,ENSGALG00000002469,ENSGALG00000002981,ENSGALG00000003072,ENSGALG00000003085,ENSGALG00000004037,ENSGALG00000004516,ENSGALG00000005202,ENSGALG00000005695,ENSGALG00000006360,ENSGALG00000007299,ENSGALG00000008082,ENSGALG00000008175,ENSGALG00000008304,ENSGALG00000008507,ENSGALG00000008521,…
1	!	7.85e-15	102	2145	54	0.025	0.529	GO:0000775	CC	16	chromosome, centromeric region	6	ENSGALG00000000453,ENSGALG00000001491,ENSGALG00000001632,ENSGALG00000001644,ENSGALG00000001852,ENSGALG00000003438,ENSGALG00000003454,ENSGALG00000004224,ENSGALG00000004515,ENSGALG00000004838,ENSGALG00000005038,ENSGALG00000005090,ENSGALG00000005105,ENSGALG00000005451,ENSGALG00000006110,ENSGALG00000006360,ENSGALG00000006462,ENSGALG00000006500,ENSGALG00000007736,ENSGALG00000007768,ENSGALG00000007974,…
1	!	0.000102	30	2145	18	0.008	0.6	GO:0000779	CC	16	condensed chromosome, centromeric region	7	ENSGALG00000001632,ENSGALG00000003438,ENSGALG00000004838,ENSGALG00000005090,ENSGALG00000006110,ENSGALG00000007768,ENSGALG00000008233,ENSGALG00000010630,ENSGALG00000010900,ENSGALG00000011091,ENSGALG00000011281,ENSGALG00000011683,ENSGALG00000013208,ENSGALG00000014788,ENSGALG00000014801,ENSGALG00000024481,ENSGALG00000027454,ENSGALG00000028900
1	!	5.5e-07	40	2145	24	0.011	0.6	GO:0005657	CC	16	replication fork	5	ENSGALG00000000169,ENSGALG00000000970,ENSGALG00000001298,ENSGALG00000001616,ENSGALG00000002002,ENSGALG00000003072,ENSGALG00000003681,ENSGALG00000004132,ENSGALG00000007665,ENSGALG00000008368,ENSGALG00000008703,ENSGALG00000009257,ENSGALG00000010104,ENSGALG00000010700,ENSGALG00000011533,ENSGALG00000012223,ENSGALG00000013919,ENSGALG00000014298,ENSGALG00000015513,ENSGALG00000015912,ENSGALG00000016312,…
1	!	8.87e-09	262	2145	86	0.04	0.328	GO:0000785	CC	16	chromatin	5	ENSGALG00000000503,ENSGALG00000000840,ENSGALG00000000970,ENSGALG00000001491,ENSGALG00000001576,ENSGALG00000001644,ENSGALG00000001722,ENSGALG00000001852,ENSGALG00000002426,ENSGALG00000002514,ENSGALG00000002524,ENSGALG00000002969,ENSGALG00000003086,ENSGALG00000003220,ENSGALG00000003221,ENSGALG00000003233,ENSGALG00000003277,ENSGALG00000003297,ENSGALG00000003522,ENSGALG00000003596,ENSGALG00000004132,…
1	!	2.06e-11	69	2145	39	0.018	0.565	GO:0000776	CC	16	kinetochore	5	ENSGALG00000000453,ENSGALG00000001632,ENSGALG00000001644,ENSGALG00000003438,ENSGALG00000003454,ENSGALG00000004224,ENSGALG00000004515,ENSGALG00000004838,ENSGALG00000005038,ENSGALG00000005090,ENSGALG00000005105,ENSGALG00000006110,ENSGALG00000006500,ENSGALG00000007736,ENSGALG00000007974,ENSGALG00000008233,ENSGALG00000009681,ENSGALG00000009690,ENSGALG00000009934,ENSGALG00000010120,ENSGALG00000010630,…
1	!	0.00264	23	2145	14	0.007	0.609	GO:0000777	CC	16	condensed chromosome kinetochore	6	ENSGALG00000001632,ENSGALG00000003438,ENSGALG00000004838,ENSGALG00000005090,ENSGALG00000006110,ENSGALG00000008233,ENSGALG00000010630,ENSGALG00000010900,ENSGALG00000011091,ENSGALG00000014788,ENSGALG00000014801,ENSGALG00000024481,ENSGALG00000027454,ENSGALG00000028900
1	!	0.0362	6	2145	6	0.003	1	GO:0000796	CC	16	condensin complex	5	ENSGALG00000001491,ENSGALG00000009553,ENSGALG00000014425,ENSGALG00000014439,ENSGALG00000015691,ENSGALG00000024128
1	!	1.89e-103	2159	2145	710	0.331	0.329	GO:0070013	CC	16	intracellular organelle lumen	4	ENSGALG00000000065,ENSGALG00000000091,ENSGALG00000000150,ENSGALG00000000169,ENSGALG00000000247,ENSGALG00000000258,ENSGALG00000000352,ENSGALG00000000377,ENSGALG00000000401,ENSGALG00000000454,ENSGALG00000000470,ENSGALG00000000490,ENSGALG00000000533,ENSGALG00000000550,ENSGALG00000000581,ENSGALG00000000596,ENSGALG00000000615,ENSGALG00000000618,ENSGALG00000000650,ENSGALG00000000657,ENSGALG00000000668,…
1	!	0.0231	911	2145	191	0.089	0.21	GO:0044430	CC	16	cytoskeletal part	4	ENSGALG00000000041,ENSGALG00000000106,ENSGALG00000000169,ENSGALG00000000300,ENSGALG00000000410,ENSGALG00000000470,ENSGALG00000000596,ENSGALG00000000606,ENSGALG00000000634,ENSGALG00000000706,ENSGALG00000000845,ENSGALG00000000970,ENSGALG00000001270,ENSGALG00000001312,ENSGALG00000001444,ENSGALG00000001503,ENSGALG00000001616,ENSGALG00000001761,ENSGALG00000001798,ENSGALG00000002050,ENSGALG00000002107,…
1	!	2.46e-10	404	2145	122	0.057	0.302	GO:0005815	CC	16	microtubule organizing center	5	ENSGALG00000000041,ENSGALG00000000106,ENSGALG00000000169,ENSGALG00000000596,ENSGALG00000000634,ENSGALG00000000706,ENSGALG00000000845,ENSGALG00000000970,ENSGALG00000001270,ENSGALG00000001312,ENSGALG00000001444,ENSGALG00000001616,ENSGALG00000001761,ENSGALG00000001798,ENSGALG00000002050,ENSGALG00000002107,ENSGALG00000002197,ENSGALG00000002229,ENSGALG00000002719,ENSGALG00000003084,ENSGALG00000003085,…
1	!	2.39e-09	348	2145	107	0.05	0.307	GO:0005813	CC	16	centrosome	6	ENSGALG00000000041,ENSGALG00000000169,ENSGALG00000000596,ENSGALG00000000634,ENSGALG00000000706,ENSGALG00000000845,ENSGALG00000000970,ENSGALG00000001312,ENSGALG00000001444,ENSGALG00000001616,ENSGALG00000001761,ENSGALG00000001798,ENSGALG00000002050,ENSGALG00000002107,ENSGALG00000002197,ENSGALG00000002229,ENSGALG00000002719,ENSGALG00000003084,ENSGALG00000003085,ENSGALG00000003419,ENSGALG00000003523,…
1	!	2.75e-08	159	2145	60	0.028	0.377	GO:0005819	CC	16	spindle	5	ENSGALG00000000596,ENSGALG00000000606,ENSGALG00000000634,ENSGALG00000001444,ENSGALG00000002175,ENSGALG00000002197,ENSGALG00000002338,ENSGALG00000002634,ENSGALG00000002719,ENSGALG00000003085,ENSGALG00000003369,ENSGALG00000003526,ENSGALG00000003540,ENSGALG00000004224,ENSGALG00000004477,ENSGALG00000004515,ENSGALG00000004640,ENSGALG00000004796,ENSGALG00000005090,ENSGALG00000005105,ENSGALG00000005900,…
1	!	0.0133	35	2145	17	0.008	0.486	GO:0005876	CC	16	spindle microtubule	6	ENSGALG00000000596,ENSGALG00000000634,ENSGALG00000002634,ENSGALG00000002719,ENSGALG00000003085,ENSGALG00000004477,ENSGALG00000004515,ENSGALG00000005090,ENSGALG00000006110,ENSGALG00000006790,ENSGALG00000007768,ENSGALG00000008049,ENSGALG00000008584,ENSGALG00000008713,ENSGALG00000012160,ENSGALG00000016816,ENSGALG00000016836
1	!	9.28e-05	69	2145	30	0.014	0.435	GO:0000922	CC	16	spindle pole	5	ENSGALG00000000634,ENSGALG00000001444,ENSGALG00000002197,ENSGALG00000002338,ENSGALG00000003526,ENSGALG00000003540,ENSGALG00000004224,ENSGALG00000004515,ENSGALG00000006110,ENSGALG00000006267,ENSGALG00000006470,ENSGALG00000006500,ENSGALG00000006566,ENSGALG00000006790,ENSGALG00000007768,ENSGALG00000008549,ENSGALG00000008585,ENSGALG00000009690,ENSGALG00000010273,ENSGALG00000010541,ENSGALG00000010562,…
1	!	7.29e-117	2291	2145	763	0.356	0.333	GO:0044428	CC	16	nuclear part	4	ENSGALG00000000065,ENSGALG00000000091,ENSGALG00000000150,ENSGALG00000000169,ENSGALG00000000247,ENSGALG00000000258,ENSGALG00000000377,ENSGALG00000000401,ENSGALG00000000404,ENSGALG00000000453,ENSGALG00000000454,ENSGALG00000000470,ENSGALG00000000484,ENSGALG00000000490,ENSGALG00000000533,ENSGALG00000000550,ENSGALG00000000581,ENSGALG00000000596,ENSGALG00000000615,ENSGALG00000000618,ENSGALG00000000650,…
1	!	4.3e-13	84	2145	46	0.021	0.548	GO:0055029	CC	16	nuclear DNA-directed RNA polymerase complex	5	ENSGALG00000000091,ENSGALG00000001691,ENSGALG00000002057,ENSGALG00000002469,ENSGALG00000002591,ENSGALG00000002735,ENSGALG00000002981,ENSGALG00000003221,ENSGALG00000003369,ENSGALG00000003596,ENSGALG00000003793,ENSGALG00000004104,ENSGALG00000004506,ENSGALG00000004696,ENSGALG00000004947,ENSGALG00000005269,ENSGALG00000005395,ENSGALG00000006281,ENSGALG00000006731,ENSGALG00000006788,ENSGALG00000007008,…
1	!	0.0196	12	2145	9	0.004	0.75	GO:0035145	CC	16	exon-exon junction complex	5	ENSGALG00000002144,ENSGALG00000003220,ENSGALG00000005525,ENSGALG00000006694,ENSGALG00000008530,ENSGALG00000008618,ENSGALG00000010167,ENSGALG00000010689,ENSGALG00000016936
1	!	2.5e-100	2029	2145	676	0.315	0.333	GO:0031981	CC	16	nuclear lumen	5	ENSGALG00000000065,ENSGALG00000000091,ENSGALG00000000150,ENSGALG00000000169,ENSGALG00000000247,ENSGALG00000000258,ENSGALG00000000377,ENSGALG00000000401,ENSGALG00000000454,ENSGALG00000000470,ENSGALG00000000490,ENSGALG00000000533,ENSGALG00000000550,ENSGALG00000000581,ENSGALG00000000596,ENSGALG00000000615,ENSGALG00000000618,ENSGALG00000000650,ENSGALG00000000657,ENSGALG00000000668,ENSGALG00000000687,…
1	!	2.36e-21	92	2145	58	0.027	0.63	GO:0005681	CC	16	spliceosomal complex	5	ENSGALG00000000377,ENSGALG00000000615,ENSGALG00000000814,ENSGALG00000000988,ENSGALG00000001186,ENSGALG00000001283,ENSGALG00000001540,ENSGALG00000002002,ENSGALG00000002531,ENSGALG00000002943,ENSGALG00000003220,ENSGALG00000003658,ENSGALG00000004486,ENSGALG00000004555,ENSGALG00000004839,ENSGALG00000005162,ENSGALG00000005525,ENSGALG00000005885,ENSGALG00000006113,ENSGALG00000006596,ENSGALG00000006817,…
1	!	7.24e-17	59	2145	41	0.019	0.695	GO:0071013	CC	16	catalytic step 2 spliceosome	6	ENSGALG00000000377,ENSGALG00000000615,ENSGALG00000000814,ENSGALG00000000988,ENSGALG00000001186,ENSGALG00000001283,ENSGALG00000001540,ENSGALG00000002531,ENSGALG00000002943,ENSGALG00000003658,ENSGALG00000004486,ENSGALG00000004555,ENSGALG00000004839,ENSGALG00000005525,ENSGALG00000005885,ENSGALG00000006596,ENSGALG00000008228,ENSGALG00000008429,ENSGALG00000008530,ENSGALG00000009001,ENSGALG00000009257,…
1	!	0.00241	82	2145	31	0.014	0.378	GO:0044798	CC	16	nuclear transcription factor complex	5	ENSGALG00000002514,ENSGALG00000002735,ENSGALG00000002981,ENSGALG00000003369,ENSGALG00000003441,ENSGALG00000003596,ENSGALG00000003793,ENSGALG00000005507,ENSGALG00000006089,ENSGALG00000006281,ENSGALG00000006731,ENSGALG00000008241,ENSGALG00000008494,ENSGALG00000009441,ENSGALG00000010283,ENSGALG00000010576,ENSGALG00000010659,ENSGALG00000011098,ENSGALG00000011171,ENSGALG00000011705,ENSGALG00000011910,…
1	!	0.0203	23	2145	13	0.006	0.565	GO:0030532	CC	16	small nuclear ribonucleoprotein complex	5	ENSGALG00000002127,ENSGALG00000003714,ENSGALG00000006596,ENSGALG00000007386,ENSGALG00000008857,ENSGALG00000011409,ENSGALG00000011842,ENSGALG00000011857,ENSGALG00000011953,ENSGALG00000026999,ENSGALG00000028205,ENSGALG00000028409,ENSGALG00000028755
1	!	3.51e-70	1540	2145	510	0.238	0.331	GO:0005654	CC	16	nucleoplasm	5	ENSGALG00000000065,ENSGALG00000000091,ENSGALG00000000169,ENSGALG00000000377,ENSGALG00000000401,ENSGALG00000000454,ENSGALG00000000490,ENSGALG00000000533,ENSGALG00000000550,ENSGALG00000000581,ENSGALG00000000596,ENSGALG00000000615,ENSGALG00000000657,ENSGALG00000000668,ENSGALG00000000687,ENSGALG00000000707,ENSGALG00000000729,ENSGALG00000000790,ENSGALG00000000814,ENSGALG00000000833,ENSGALG00000000840,…
1	!	1.26e-34	418	2145	174	0.081	0.416	GO:0044451	CC	16	nucleoplasm part	6	ENSGALG00000000091,ENSGALG00000000377,ENSGALG00000000401,ENSGALG00000000533,ENSGALG00000000668,ENSGALG00000000729,ENSGALG00000000988,ENSGALG00000001182,ENSGALG00000001504,ENSGALG00000001616,ENSGALG00000001644,ENSGALG00000001691,ENSGALG00000001708,ENSGALG00000001731,ENSGALG00000001978,ENSGALG00000002043,ENSGALG00000002057,ENSGALG00000002070,ENSGALG00000002127,ENSGALG00000002144,ENSGALG00000002469,…
1	!	4.66e-11	159	2145	65	0.03	0.409	GO:0016604	CC	16	nuclear body	7	ENSGALG00000000377,ENSGALG00000000401,ENSGALG00000000533,ENSGALG00000000729,ENSGALG00000000988,ENSGALG00000001731,ENSGALG00000002127,ENSGALG00000002144,ENSGALG00000002514,ENSGALG00000002663,ENSGALG00000003072,ENSGALG00000003084,ENSGALG00000003937,ENSGALG00000004186,ENSGALG00000004516,ENSGALG00000004926,ENSGALG00000005045,ENSGALG00000005054,ENSGALG00000005378,ENSGALG00000005507,ENSGALG00000005525,…
1	!	0.0362	6	2145	6	0.003	1	GO:0042382	CC	16	paraspeckles	8	ENSGALG00000000377,ENSGALG00000002514,ENSGALG00000003084,ENSGALG00000005507,ENSGALG00000017142,ENSGALG00000019355
1	!	5.57e-06	66	2145	31	0.014	0.47	GO:0016607	CC	16	nuclear speck	8	ENSGALG00000000401,ENSGALG00000000533,ENSGALG00000000729,ENSGALG00000000988,ENSGALG00000001731,ENSGALG00000002144,ENSGALG00000004186,ENSGALG00000004926,ENSGALG00000005525,ENSGALG00000006524,ENSGALG00000007581,ENSGALG00000008082,ENSGALG00000008530,ENSGALG00000008857,ENSGALG00000008875,ENSGALG00000009001,ENSGALG00000009332,ENSGALG00000011745,ENSGALG00000011953,ENSGALG00000012316,ENSGALG00000013156,…
1	!	1.78e-09	67	2145	36	0.017	0.537	GO:0016591	CC	16	DNA-directed RNA polymerase II, holoenzyme	7	ENSGALG00000000091,ENSGALG00000001691,ENSGALG00000002057,ENSGALG00000002469,ENSGALG00000002591,ENSGALG00000002735,ENSGALG00000002981,ENSGALG00000003221,ENSGALG00000003369,ENSGALG00000003596,ENSGALG00000003793,ENSGALG00000004104,ENSGALG00000004506,ENSGALG00000004696,ENSGALG00000005269,ENSGALG00000006281,ENSGALG00000006731,ENSGALG00000006788,ENSGALG00000008241,ENSGALG00000008534,ENSGALG00000008595,…
1	!	0.0057	11	2145	9	0.004	0.818	GO:0032039	CC	16	integrator complex	7	ENSGALG00000000091,ENSGALG00000001691,ENSGALG00000004104,ENSGALG00000005269,ENSGALG00000009843,ENSGALG00000010130,ENSGALG00000010575,ENSGALG00000015984,ENSGALG00000027046
1	!	0.000535	59	2145	26	0.012	0.441	GO:0034399	CC	16	nuclear periphery	5	ENSGALG00000000377,ENSGALG00000000470,ENSGALG00000001270,ENSGALG00000002514,ENSGALG00000003010,ENSGALG00000004132,ENSGALG00000005105,ENSGALG00000005507,ENSGALG00000008054,ENSGALG00000008585,ENSGALG00000009690,ENSGALG00000009934,ENSGALG00000010060,ENSGALG00000010501,ENSGALG00000010630,ENSGALG00000011254,ENSGALG00000011662,ENSGALG00000011953,ENSGALG00000012526,ENSGALG00000012720,ENSGALG00000013552,…
1	!	1.12e-31	515	2145	194	0.09	0.377	GO:0005730	CC	16	nucleolus	5	ENSGALG00000000150,ENSGALG00000000247,ENSGALG00000000258,ENSGALG00000000618,ENSGALG00000000650,ENSGALG00000000668,ENSGALG00000000800,ENSGALG00000000833,ENSGALG00000001144,ENSGALG00000001363,ENSGALG00000001502,ENSGALG00000001587,ENSGALG00000001663,ENSGALG00000001708,ENSGALG00000001731,ENSGALG00000001802,ENSGALG00000001833,ENSGALG00000001973,ENSGALG00000002043,ENSGALG00000002197,ENSGALG00000002222,…
1	!	6.44e-08	40	2145	25	0.012	0.625	GO:0044452	CC	16	nucleolar part	6	ENSGALG00000000247,ENSGALG00000000258,ENSGALG00000002591,ENSGALG00000002985,ENSGALG00000003210,ENSGALG00000005054,ENSGALG00000005395,ENSGALG00000007124,ENSGALG00000007470,ENSGALG00000008454,ENSGALG00000008470,ENSGALG00000008534,ENSGALG00000008607,ENSGALG00000009441,ENSGALG00000010863,ENSGALG00000011931,ENSGALG00000012296,ENSGALG00000014168,ENSGALG00000014791,ENSGALG00000015765,ENSGALG00000016437,…
1	!	1.08e-22	272	2145	115	0.054	0.423	GO:0000228	CC	16	nuclear chromosome	5	ENSGALG00000000169,ENSGALG00000000657,ENSGALG00000000840,ENSGALG00000000970,ENSGALG00000001491,ENSGALG00000001576,ENSGALG00000001616,ENSGALG00000001644,ENSGALG00000001722,ENSGALG00000001852,ENSGALG00000002002,ENSGALG00000002116,ENSGALG00000002469,ENSGALG00000002511,ENSGALG00000002524,ENSGALG00000002781,ENSGALG00000002981,ENSGALG00000003072,ENSGALG00000003085,ENSGALG00000003233,ENSGALG00000003277,…
1	!	3.03e-20	250	2145	105	0.049	0.42	GO:0044454	CC	16	nuclear chromosome part	6	ENSGALG00000000169,ENSGALG00000000657,ENSGALG00000000840,ENSGALG00000001491,ENSGALG00000001576,ENSGALG00000001616,ENSGALG00000001644,ENSGALG00000001722,ENSGALG00000001852,ENSGALG00000002002,ENSGALG00000002116,ENSGALG00000002469,ENSGALG00000002511,ENSGALG00000002524,ENSGALG00000002981,ENSGALG00000003072,ENSGALG00000003085,ENSGALG00000003233,ENSGALG00000003277,ENSGALG00000003297,ENSGALG00000003522,…
1	!	0.0203	23	2145	13	0.006	0.565	GO:0043596	CC	16	nuclear replication fork	7	ENSGALG00000000169,ENSGALG00000001616,ENSGALG00000002002,ENSGALG00000003072,ENSGALG00000003681,ENSGALG00000007665,ENSGALG00000009257,ENSGALG00000010700,ENSGALG00000012223,ENSGALG00000013919,ENSGALG00000015513,ENSGALG00000016312,ENSGALG00000016704
1	!	0.000282	148	2145	49	0.023	0.331	GO:0000790	CC	16	nuclear chromatin	7	ENSGALG00000000840,ENSGALG00000001491,ENSGALG00000001576,ENSGALG00000001644,ENSGALG00000001722,ENSGALG00000002524,ENSGALG00000003233,ENSGALG00000003277,ENSGALG00000003297,ENSGALG00000003522,ENSGALG00000003596,ENSGALG00000004132,ENSGALG00000004477,ENSGALG00000005385,ENSGALG00000005931,ENSGALG00000005983,ENSGALG00000006360,ENSGALG00000006612,ENSGALG00000007641,ENSGALG00000008383,ENSGALG00000008494,…
1	!	6.66e-09	54	2145	31	0.014	0.574	GO:0000784	CC	16	nuclear chromosome, telomeric region	7	ENSGALG00000000169,ENSGALG00000000657,ENSGALG00000002116,ENSGALG00000002469,ENSGALG00000002981,ENSGALG00000003072,ENSGALG00000003085,ENSGALG00000004037,ENSGALG00000004516,ENSGALG00000005202,ENSGALG00000006360,ENSGALG00000008175,ENSGALG00000008304,ENSGALG00000008962,ENSGALG00000009228,ENSGALG00000011492,ENSGALG00000011932,ENSGALG00000012348,ENSGALG00000012448,ENSGALG00000012546,ENSGALG00000012914,…
1	!	0.0133	49	2145	21	0.01	0.429	GO:0000794	CC	16	condensed nuclear chromosome	6	ENSGALG00000000169,ENSGALG00000000970,ENSGALG00000001491,ENSGALG00000002511,ENSGALG00000002781,ENSGALG00000004516,ENSGALG00000004838,ENSGALG00000005775,ENSGALG00000006110,ENSGALG00000007768,ENSGALG00000008233,ENSGALG00000008585,ENSGALG00000009967,ENSGALG00000011281,ENSGALG00000011650,ENSGALG00000011683,ENSGALG00000012450,ENSGALG00000014168,ENSGALG00000014801,ENSGALG00000016119,ENSGALG00000027784
1	!	1.34e-11	489	2145	144	0.067	0.294	GO:0031967	CC	16	organelle envelope	4	ENSGALG00000000352,ENSGALG00000000453,ENSGALG00000000454,ENSGALG00000000470,ENSGALG00000000484,ENSGALG00000000508,ENSGALG00000000627,ENSGALG00000000660,ENSGALG00000001033,ENSGALG00000001162,ENSGALG00000001270,ENSGALG00000001355,ENSGALG00000001375,ENSGALG00000001452,ENSGALG00000001719,ENSGALG00000001838,ENSGALG00000001949,ENSGALG00000002064,ENSGALG00000002085,ENSGALG00000002139,ENSGALG00000002470,…
1	!	0.00191	234	2145	66	0.031	0.282	GO:0019866	CC	16	organelle inner membrane	5	ENSGALG00000000352,ENSGALG00000000470,ENSGALG00000000508,ENSGALG00000000627,ENSGALG00000000660,ENSGALG00000001033,ENSGALG00000001162,ENSGALG00000001355,ENSGALG00000001452,ENSGALG00000001949,ENSGALG00000002064,ENSGALG00000002139,ENSGALG00000002470,ENSGALG00000002490,ENSGALG00000002870,ENSGALG00000003187,ENSGALG00000004057,ENSGALG00000004065,ENSGALG00000004302,ENSGALG00000005002,ENSGALG00000005164,…
1	!	1.54e-14	1045	2145	268	0.125	0.256	GO:0005739	CC	16	mitochondrion	1	ENSGALG00000000062,ENSGALG00000000258,ENSGALG00000000304,ENSGALG00000000352,ENSGALG00000000490,ENSGALG00000000508,ENSGALG00000000627,ENSGALG00000000660,ENSGALG00000001033,ENSGALG00000001082,ENSGALG00000001162,ENSGALG00000001174,ENSGALG00000001328,ENSGALG00000001355,ENSGALG00000001375,ENSGALG00000001377,ENSGALG00000001452,ENSGALG00000001542,ENSGALG00000001587,ENSGALG00000001597,ENSGALG00000001654,…
1	!	1.22e-12	370	2145	120	0.056	0.324	GO:0044429	CC	16	mitochondrial part	2	ENSGALG00000000352,ENSGALG00000000490,ENSGALG00000000508,ENSGALG00000000627,ENSGALG00000000660,ENSGALG00000001033,ENSGALG00000001162,ENSGALG00000001355,ENSGALG00000001375,ENSGALG00000001377,ENSGALG00000001452,ENSGALG00000001542,ENSGALG00000001654,ENSGALG00000001949,ENSGALG00000002064,ENSGALG00000002139,ENSGALG00000002470,ENSGALG00000002490,ENSGALG00000002703,ENSGALG00000002705,ENSGALG00000003187,…
1	!	0.00235	78	2145	30	0.014	0.385	GO:0098798	CC	16	mitochondrial protein complex	3	ENSGALG00000001033,ENSGALG00000001355,ENSGALG00000001452,ENSGALG00000002490,ENSGALG00000004037,ENSGALG00000004197,ENSGALG00000004302,ENSGALG00000006641,ENSGALG00000006753,ENSGALG00000007935,ENSGALG00000008084,ENSGALG00000008606,ENSGALG00000008821,ENSGALG00000009703,ENSGALG00000013191,ENSGALG00000013709,ENSGALG00000014194,ENSGALG00000015751,ENSGALG00000015783,ENSGALG00000016347,ENSGALG00000017125,…
1	!	1.9e-06	292	2145	87	0.041	0.298	GO:0005740	CC	16	mitochondrial envelope	3	ENSGALG00000000352,ENSGALG00000000508,ENSGALG00000000627,ENSGALG00000000660,ENSGALG00000001033,ENSGALG00000001162,ENSGALG00000001355,ENSGALG00000001375,ENSGALG00000001452,ENSGALG00000001949,ENSGALG00000002064,ENSGALG00000002139,ENSGALG00000002470,ENSGALG00000002490,ENSGALG00000002705,ENSGALG00000003187,ENSGALG00000003397,ENSGALG00000004003,ENSGALG00000004057,ENSGALG00000004065,ENSGALG00000004110,…
1	!	9.64e-05	103	2145	39	0.018	0.379	GO:0005759	CC	16	mitochondrial matrix	3	ENSGALG00000000352,ENSGALG00000000490,ENSGALG00000001377,ENSGALG00000001542,ENSGALG00000001654,ENSGALG00000002703,ENSGALG00000003520,ENSGALG00000003995,ENSGALG00000004019,ENSGALG00000004037,ENSGALG00000004197,ENSGALG00000004245,ENSGALG00000005002,ENSGALG00000005027,ENSGALG00000005164,ENSGALG00000006561,ENSGALG00000006641,ENSGALG00000006777,ENSGALG00000007443,ENSGALG00000007686,ENSGALG00000007821,…
1	!	6.79e-05	275	2145	79	0.037	0.287	GO:0031966	CC	16	mitochondrial membrane	3	ENSGALG00000000352,ENSGALG00000000508,ENSGALG00000000627,ENSGALG00000000660,ENSGALG00000001033,ENSGALG00000001162,ENSGALG00000001355,ENSGALG00000001375,ENSGALG00000001452,ENSGALG00000001949,ENSGALG00000002064,ENSGALG00000002139,ENSGALG00000002470,ENSGALG00000002490,ENSGALG00000002705,ENSGALG00000003187,ENSGALG00000003397,ENSGALG00000004057,ENSGALG00000004065,ENSGALG00000004110,ENSGALG00000004302,…
1	!	0.000164	93	2145	36	0.017	0.387	GO:0044455	CC	16	mitochondrial membrane part	4	ENSGALG00000001033,ENSGALG00000001355,ENSGALG00000001452,ENSGALG00000002490,ENSGALG00000003397,ENSGALG00000004302,ENSGALG00000006753,ENSGALG00000007150,ENSGALG00000008084,ENSGALG00000008606,ENSGALG00000008821,ENSGALG00000009442,ENSGALG00000009703,ENSGALG00000012699,ENSGALG00000013039,ENSGALG00000013191,ENSGALG00000013709,ENSGALG00000014194,ENSGALG00000015647,ENSGALG00000015751,ENSGALG00000015783,…
1	!	0.000105	209	2145	64	0.03	0.306	GO:0005743	CC	16	mitochondrial inner membrane	4	ENSGALG00000000352,ENSGALG00000000508,ENSGALG00000000627,ENSGALG00000000660,ENSGALG00000001033,ENSGALG00000001162,ENSGALG00000001355,ENSGALG00000001452,ENSGALG00000001949,ENSGALG00000002064,ENSGALG00000002139,ENSGALG00000002470,ENSGALG00000002490,ENSGALG00000003187,ENSGALG00000004057,ENSGALG00000004065,ENSGALG00000004302,ENSGALG00000005002,ENSGALG00000005164,ENSGALG00000005749,ENSGALG00000006753,…
1	!	0.0461	64	2145	24	0.011	0.375	GO:0098800	CC	16	inner mitochondrial membrane protein complex	5	ENSGALG00000001033,ENSGALG00000001355,ENSGALG00000001452,ENSGALG00000002490,ENSGALG00000004302,ENSGALG00000006753,ENSGALG00000008084,ENSGALG00000008606,ENSGALG00000008821,ENSGALG00000009703,ENSGALG00000013191,ENSGALG00000013709,ENSGALG00000015751,ENSGALG00000015783,ENSGALG00000016347,ENSGALG00000017125,ENSGALG00000017675,ENSGALG00000018364,ENSGALG00000018378,ENSGALG00000018382,ENSGALG00000021717,…
1	!	0.0133	35	2145	17	0.008	0.486	GO:0042645	CC	16	mitochondrial nucleoid	2	ENSGALG00000000490,ENSGALG00000001377,ENSGALG00000002703,ENSGALG00000003520,ENSGALG00000004037,ENSGALG00000004197,ENSGALG00000005002,ENSGALG00000005027,ENSGALG00000006641,ENSGALG00000007821,ENSGALG00000008529,ENSGALG00000009967,ENSGALG00000010054,ENSGALG00000011568,ENSGALG00000012876,ENSGALG00000015996,ENSGALG00000022539
1	!	0.0103	22	2145	13	0.006	0.591	GO:0000307	CC	16	cyclin-dependent protein kinase holoenzyme complex	1	ENSGALG00000001731,ENSGALG00000003485,ENSGALG00000005045,ENSGALG00000006617,ENSGALG00000007555,ENSGALG00000008094,ENSGALG00000009476,ENSGALG00000010501,ENSGALG00000011138,ENSGALG00000012316,ENSGALG00000014089,ENSGALG00000017283,ENSGALG00000018783
1	!	0.000104	84	2145	34	0.016	0.405	GO:0036464	CC	16	cytoplasmic ribonucleoprotein granule	1	ENSGALG00000000597,ENSGALG00000001019,ENSGALG00000001636,ENSGALG00000002057,ENSGALG00000002734,ENSGALG00000002779,ENSGALG00000003046,ENSGALG00000003071,ENSGALG00000003245,ENSGALG00000003681,ENSGALG00000004160,ENSGALG00000004625,ENSGALG00000004736,ENSGALG00000004796,ENSGALG00000004935,ENSGALG00000005322,ENSGALG00000005378,ENSGALG00000006898,ENSGALG00000007130,ENSGALG00000007705,ENSGALG00000008108,…
1	!	0.00352	39	2145	19	0.009	0.487	GO:0000932	CC	16	cytoplasmic mRNA processing body	2	ENSGALG00000000597,ENSGALG00000001019,ENSGALG00000001636,ENSGALG00000002057,ENSGALG00000002779,ENSGALG00000003046,ENSGALG00000003245,ENSGALG00000003681,ENSGALG00000004935,ENSGALG00000005322,ENSGALG00000006898,ENSGALG00000008108,ENSGALG00000009768,ENSGALG00000010060,ENSGALG00000011402,ENSGALG00000013649,ENSGALG00000019598,ENSGALG00000021251,ENSGALG00000026800
1	!	0.00469	202	2145	58	0.027	0.287	GO:0005635	CC	16	nuclear envelope	1	ENSGALG00000000453,ENSGALG00000000454,ENSGALG00000000470,ENSGALG00000000484,ENSGALG00000001270,ENSGALG00000001719,ENSGALG00000001838,ENSGALG00000002085,ENSGALG00000002689,ENSGALG00000002803,ENSGALG00000002870,ENSGALG00000003010,ENSGALG00000003688,ENSGALG00000004224,ENSGALG00000004738,ENSGALG00000005105,ENSGALG00000005279,ENSGALG00000005559,ENSGALG00000005687,ENSGALG00000007481,ENSGALG00000007653,…
1	!	9.73e-13	32	2145	26	0.012	0.812	GO:0005643	CC	16	nuclear pore	2	ENSGALG00000000453,ENSGALG00000001719,ENSGALG00000001838,ENSGALG00000002689,ENSGALG00000003010,ENSGALG00000003688,ENSGALG00000004224,ENSGALG00000004738,ENSGALG00000005105,ENSGALG00000007653,ENSGALG00000007974,ENSGALG00000009309,ENSGALG00000009934,ENSGALG00000010630,ENSGALG00000010735,ENSGALG00000011091,ENSGALG00000011506,ENSGALG00000011662,ENSGALG00000011967,ENSGALG00000012387,ENSGALG00000012720,…
1	!	0.00121	10	2145	9	0.004	0.9	GO:0031080	CC	16	nuclear pore outer ring	3	ENSGALG00000000453,ENSGALG00000007974,ENSGALG00000009934,ENSGALG00000010630,ENSGALG00000011091,ENSGALG00000012387,ENSGALG00000012759,ENSGALG00000013552,ENSGALG00000013872
1	!	0.00697	16	2145	11	0.005	0.688	GO:0005680	CC	16	anaphase-promoting complex	1	ENSGALG00000000596,ENSGALG00000002085,ENSGALG00000003826,ENSGALG00000004179,ENSGALG00000004640,ENSGALG00000007610,ENSGALG00000008254,ENSGALG00000008625,ENSGALG00000009971,ENSGALG00000014378,ENSGALG00000016816
1	!	0.000723	4303	2145	778	0.363	0.181	GO:0003824	MF	86	catalytic activity	1	ENSGALG00000000004,ENSGALG00000000041,ENSGALG00000000065,ENSGALG00000000102,ENSGALG00000000151,ENSGALG00000000161,ENSGALG00000000165,ENSGALG00000000169,ENSGALG00000000235,ENSGALG00000000247,ENSGALG00000000291,ENSGALG00000000396,ENSGALG00000000410,ENSGALG00000000490,ENSGALG00000000503,ENSGALG00000000508,ENSGALG00000000550,ENSGALG00000000581,ENSGALG00000000606,ENSGALG00000000634,ENSGALG00000000657,…
1	!	0.019	201	2145	56	0.026	0.279	GO:0016874	MF	86	ligase activity	2	ENSGALG00000000102,ENSGALG00000000675,ENSGALG00000000794,ENSGALG00000000980,ENSGALG00000001182,ENSGALG00000001441,ENSGALG00000001554,ENSGALG00000001848,ENSGALG00000001850,ENSGALG00000001971,ENSGALG00000002288,ENSGALG00000002402,ENSGALG00000003812,ENSGALG00000004019,ENSGALG00000004813,ENSGALG00000004932,ENSGALG00000005006,ENSGALG00000005782,ENSGALG00000006428,ENSGALG00000006767,ENSGALG00000007494,…
1	!	0.000209	151	2145	50	0.023	0.331	GO:0016741	MF	78	transferase activity, transferring one-carbon groups	1	ENSGALG00000000396,ENSGALG00000000668,ENSGALG00000000800,ENSGALG00000003206,ENSGALG00000003233,ENSGALG00000003277,ENSGALG00000003299,ENSGALG00000003570,ENSGALG00000003958,ENSGALG00000004799,ENSGALG00000005000,ENSGALG00000005229,ENSGALG00000005290,ENSGALG00000005328,ENSGALG00000006634,ENSGALG00000007044,ENSGALG00000007353,ENSGALG00000008493,ENSGALG00000008564,ENSGALG00000009440,ENSGALG00000009564,…
1	!	0.000381	145	2145	48	0.022	0.331	GO:0008168	MF	78	methyltransferase activity	2	ENSGALG00000000396,ENSGALG00000000668,ENSGALG00000000800,ENSGALG00000003206,ENSGALG00000003233,ENSGALG00000003277,ENSGALG00000003299,ENSGALG00000003958,ENSGALG00000004799,ENSGALG00000005000,ENSGALG00000005229,ENSGALG00000005290,ENSGALG00000005328,ENSGALG00000006634,ENSGALG00000007044,ENSGALG00000008493,ENSGALG00000008564,ENSGALG00000009440,ENSGALG00000009564,ENSGALG00000010022,ENSGALG00000010149,…
1	!	0.0422	84	2145	29	0.014	0.345	GO:0008757	MF	78	S-adenosylmethionine-dependent methyltransferase activity	3	ENSGALG00000000396,ENSGALG00000000668,ENSGALG00000000800,ENSGALG00000003233,ENSGALG00000003299,ENSGALG00000003958,ENSGALG00000005229,ENSGALG00000006634,ENSGALG00000008493,ENSGALG00000009440,ENSGALG00000010149,ENSGALG00000012000,ENSGALG00000012153,ENSGALG00000012388,ENSGALG00000012405,ENSGALG00000013064,ENSGALG00000013889,ENSGALG00000013920,ENSGALG00000015705,ENSGALG00000016187,ENSGALG00000020569,…
1	!	6.16e-15	10855	2145	1853	0.864	0.171	GO:0005488	MF	8	binding	1	ENSGALG00000000041,ENSGALG00000000062,ENSGALG00000000065,ENSGALG00000000091,ENSGALG00000000094,ENSGALG00000000102,ENSGALG00000000106,ENSGALG00000000150,ENSGALG00000000151,ENSGALG00000000161,ENSGALG00000000169,ENSGALG00000000218,ENSGALG00000000235,ENSGALG00000000247,ENSGALG00000000258,ENSGALG00000000276,ENSGALG00000000300,ENSGALG00000000352,ENSGALG00000000377,ENSGALG00000000401,ENSGALG00000000404,…
1	!	2.35e-49	3935	2145	923	0.43	0.235	GO:1901363	MF	8	heterocyclic compound binding	2	ENSGALG00000000041,ENSGALG00000000150,ENSGALG00000000169,ENSGALG00000000218,ENSGALG00000000247,ENSGALG00000000258,ENSGALG00000000377,ENSGALG00000000401,ENSGALG00000000410,ENSGALG00000000454,ENSGALG00000000490,ENSGALG00000000533,ENSGALG00000000550,ENSGALG00000000581,ENSGALG00000000597,ENSGALG00000000606,ENSGALG00000000615,ENSGALG00000000618,ENSGALG00000000650,ENSGALG00000000657,ENSGALG00000000660,…
1	!	2.36e-10	8811	2145	1536	0.716	0.174	GO:0005515	MF	8	protein binding	2	ENSGALG00000000041,ENSGALG00000000062,ENSGALG00000000065,ENSGALG00000000091,ENSGALG00000000094,ENSGALG00000000102,ENSGALG00000000106,ENSGALG00000000150,ENSGALG00000000161,ENSGALG00000000169,ENSGALG00000000235,ENSGALG00000000247,ENSGALG00000000258,ENSGALG00000000276,ENSGALG00000000300,ENSGALG00000000352,ENSGALG00000000377,ENSGALG00000000401,ENSGALG00000000404,ENSGALG00000000408,ENSGALG00000000410,…
1	!	6.76e-05	303	2145	85	0.04	0.281	GO:0008134	MF	8	transcription factor binding	3	ENSGALG00000000106,ENSGALG00000000840,ENSGALG00000001182,ENSGALG00000001332,ENSGALG00000001504,ENSGALG00000001644,ENSGALG00000001654,ENSGALG00000001708,ENSGALG00000001722,ENSGALG00000001798,ENSGALG00000001978,ENSGALG00000002144,ENSGALG00000002197,ENSGALG00000002222,ENSGALG00000002248,ENSGALG00000002634,ENSGALG00000002735,ENSGALG00000002803,ENSGALG00000002981,ENSGALG00000003297,ENSGALG00000003369,…
1	!	0.0414	41	2145	18	0.008	0.439	GO:0070491	MF	8	repressing transcription factor binding	4	ENSGALG00000001504,ENSGALG00000001644,ENSGALG00000001798,ENSGALG00000002222,ENSGALG00000002803,ENSGALG00000003297,ENSGALG00000003793,ENSGALG00000004288,ENSGALG00000005378,ENSGALG00000007528,ENSGALG00000009013,ENSGALG00000010104,ENSGALG00000011171,ENSGALG00000012717,ENSGALG00000013565,ENSGALG00000014982,ENSGALG00000014991,ENSGALG00000017082
1	!	0.034	100	2145	33	0.015	0.33	GO:0042393	MF	8	histone binding	3	ENSGALG00000000668,ENSGALG00000000943,ENSGALG00000001158,ENSGALG00000001491,ENSGALG00000001827,ENSGALG00000001852,ENSGALG00000002197,ENSGALG00000002222,ENSGALG00000003277,ENSGALG00000003786,ENSGALG00000004132,ENSGALG00000005807,ENSGALG00000005911,ENSGALG00000006094,ENSGALG00000006317,ENSGALG00000006525,ENSGALG00000008521,ENSGALG00000008957,ENSGALG00000009773,ENSGALG00000010659,ENSGALG00000011116,…
1	!	9.68e-10	1037	2145	249	0.116	0.24	GO:0019899	MF	8	enzyme binding	3	ENSGALG00000000094,ENSGALG00000000102,ENSGALG00000000169,ENSGALG00000000454,ENSGALG00000000490,ENSGALG00000000533,ENSGALG00000000550,ENSGALG00000000596,ENSGALG00000000740,ENSGALG00000000840,ENSGALG00000000848,ENSGALG00000000943,ENSGALG00000000977,ENSGALG00000001077,ENSGALG00000001144,ENSGALG00000001162,ENSGALG00000001182,ENSGALG00000001334,ENSGALG00000001366,ENSGALG00000001441,ENSGALG00000001504,…
1	!	6.54e-05	877	2145	198	0.092	0.226	GO:0044877	MF	8	macromolecular complex binding	2	ENSGALG00000000041,ENSGALG00000000102,ENSGALG00000000169,ENSGALG00000000606,ENSGALG00000000657,ENSGALG00000000681,ENSGALG00000000800,ENSGALG00000000840,ENSGALG00000001334,ENSGALG00000001355,ENSGALG00000001576,ENSGALG00000001590,ENSGALG00000001616,ENSGALG00000001644,ENSGALG00000001708,ENSGALG00000001852,ENSGALG00000001870,ENSGALG00000002175,ENSGALG00000002189,ENSGALG00000002197,ENSGALG00000002222,…
1	!	5.18e-10	310	2145	100	0.047	0.323	GO:0003682	MF	8	chromatin binding	3	ENSGALG00000000102,ENSGALG00000000169,ENSGALG00000000657,ENSGALG00000000840,ENSGALG00000001576,ENSGALG00000001590,ENSGALG00000001616,ENSGALG00000001644,ENSGALG00000001708,ENSGALG00000001852,ENSGALG00000002222,ENSGALG00000002375,ENSGALG00000002439,ENSGALG00000002514,ENSGALG00000002634,ENSGALG00000002703,ENSGALG00000002803,ENSGALG00000003220,ENSGALG00000003233,ENSGALG00000003277,ENSGALG00000003297,…
1	!	0.00516	30	2145	16	0.007	0.533	GO:0031491	MF	8	nucleosome binding	4	ENSGALG00000002222,ENSGALG00000003297,ENSGALG00000003522,ENSGALG00000003575,ENSGALG00000004132,ENSGALG00000005983,ENSGALG00000006360,ENSGALG00000007131,ENSGALG00000009061,ENSGALG00000010079,ENSGALG00000011116,ENSGALG00000013565,ENSGALG00000014023,ENSGALG00000014991,ENSGALG00000016067,ENSGALG00000027784
1	!	5.24e-48	3970	2145	925	0.431	0.233	GO:0097159	MF	8	organic cyclic compound binding	2	ENSGALG00000000041,ENSGALG00000000150,ENSGALG00000000169,ENSGALG00000000218,ENSGALG00000000247,ENSGALG00000000258,ENSGALG00000000377,ENSGALG00000000401,ENSGALG00000000410,ENSGALG00000000454,ENSGALG00000000490,ENSGALG00000000533,ENSGALG00000000550,ENSGALG00000000581,ENSGALG00000000597,ENSGALG00000000606,ENSGALG00000000615,ENSGALG00000000618,ENSGALG00000000650,ENSGALG00000000657,ENSGALG00000000660,…
1	!	1.84e-12	1780	2145	400	0.186	0.225	GO:1901265	MF	8	nucleoside phosphate binding	3	ENSGALG00000000041,ENSGALG00000000377,ENSGALG00000000401,ENSGALG00000000410,ENSGALG00000000490,ENSGALG00000000533,ENSGALG00000000550,ENSGALG00000000581,ENSGALG00000000606,ENSGALG00000000675,ENSGALG00000000681,ENSGALG00000000794,ENSGALG00000000814,ENSGALG00000000840,ENSGALG00000000970,ENSGALG00000000988,ENSGALG00000001110,ENSGALG00000001182,ENSGALG00000001186,ENSGALG00000001270,ENSGALG00000001298,…
1	!	0.00403	1367	2145	277	0.129	0.203	GO:0035639	MF	8	purine ribonucleoside triphosphate binding	4	ENSGALG00000000041,ENSGALG00000000410,ENSGALG00000000490,ENSGALG00000000550,ENSGALG00000000581,ENSGALG00000000606,ENSGALG00000000675,ENSGALG00000000681,ENSGALG00000000794,ENSGALG00000000970,ENSGALG00000000988,ENSGALG00000001182,ENSGALG00000001186,ENSGALG00000001270,ENSGALG00000001298,ENSGALG00000001382,ENSGALG00000001504,ENSGALG00000001731,ENSGALG00000001850,ENSGALG00000001973,ENSGALG00000002175,…
1	!	5.31e-75	2438	2145	710	0.331	0.291	GO:0003676	MF	8	nucleic acid binding	3	ENSGALG00000000150,ENSGALG00000000169,ENSGALG00000000218,ENSGALG00000000247,ENSGALG00000000258,ENSGALG00000000377,ENSGALG00000000401,ENSGALG00000000454,ENSGALG00000000490,ENSGALG00000000533,ENSGALG00000000581,ENSGALG00000000597,ENSGALG00000000615,ENSGALG00000000618,ENSGALG00000000650,ENSGALG00000000657,ENSGALG00000000668,ENSGALG00000000708,ENSGALG00000000734,ENSGALG00000000814,ENSGALG00000000838,…
1	!	8.49e-09	1226	2145	281	0.131	0.229	GO:0003677	MF	8	DNA binding	4	ENSGALG00000000169,ENSGALG00000000490,ENSGALG00000000657,ENSGALG00000000668,ENSGALG00000000734,ENSGALG00000000840,ENSGALG00000000981,ENSGALG00000001101,ENSGALG00000001162,ENSGALG00000001298,ENSGALG00000001363,ENSGALG00000001376,ENSGALG00000001377,ENSGALG00000001438,ENSGALG00000001485,ENSGALG00000001616,ENSGALG00000001644,ENSGALG00000001708,ENSGALG00000001722,ENSGALG00000001827,ENSGALG00000001852,…
1	!	4.21e-06	46	2145	25	0.012	0.543	GO:0003697	MF	8	single-stranded DNA binding	5	ENSGALG00000000490,ENSGALG00000001616,ENSGALG00000002057,ENSGALG00000002116,ENSGALG00000002981,ENSGALG00000003072,ENSGALG00000003430,ENSGALG00000004516,ENSGALG00000006357,ENSGALG00000008162,ENSGALG00000008304,ENSGALG00000008595,ENSGALG00000008962,ENSGALG00000009967,ENSGALG00000010700,ENSGALG00000011036,ENSGALG00000012348,ENSGALG00000012876,ENSGALG00000012915,ENSGALG00000012969,ENSGALG00000014822,…
1	!	0.0414	41	2145	18	0.008	0.439	GO:0003684	MF	8	damaged DNA binding	5	ENSGALG00000000169,ENSGALG00000002781,ENSGALG00000002981,ENSGALG00000003072,ENSGALG00000004516,ENSGALG00000005202,ENSGALG00000006357,ENSGALG00000008218,ENSGALG00000008559,ENSGALG00000008957,ENSGALG00000008962,ENSGALG00000010700,ENSGALG00000010745,ENSGALG00000011492,ENSGALG00000011932,ENSGALG00000014982,ENSGALG00000015912,ENSGALG00000017082
1	!	1.35e-89	1031	2145	423	0.197	0.41	GO:0003723	MF	8	RNA binding	4	ENSGALG00000000150,ENSGALG00000000218,ENSGALG00000000247,ENSGALG00000000258,ENSGALG00000000377,ENSGALG00000000401,ENSGALG00000000454,ENSGALG00000000490,ENSGALG00000000533,ENSGALG00000000581,ENSGALG00000000597,ENSGALG00000000615,ENSGALG00000000618,ENSGALG00000000650,ENSGALG00000000708,ENSGALG00000000814,ENSGALG00000000980,ENSGALG00000000988,ENSGALG00000001082,ENSGALG00000001099,ENSGALG00000001144,…
1	!	0.0258	33	2145	16	0.007	0.485	GO:0003727	MF	8	single-stranded RNA binding	5	ENSGALG00000000490,ENSGALG00000001802,ENSGALG00000002057,ENSGALG00000003272,ENSGALG00000004935,ENSGALG00000005567,ENSGALG00000006963,ENSGALG00000007227,ENSGALG00000007935,ENSGALG00000008530,ENSGALG00000015830,ENSGALG00000016276,ENSGALG00000016461,ENSGALG00000017082,ENSGALG00000023199,ENSGALG00000026800
1	!	9.02e-79	816	2145	350	0.163	0.429	GO:0044822	MF	8	poly(A) RNA binding	5	ENSGALG00000000247,ENSGALG00000000258,ENSGALG00000000377,ENSGALG00000000401,ENSGALG00000000454,ENSGALG00000000533,ENSGALG00000000581,ENSGALG00000000597,ENSGALG00000000615,ENSGALG00000000650,ENSGALG00000000708,ENSGALG00000000814,ENSGALG00000000980,ENSGALG00000000988,ENSGALG00000001144,ENSGALG00000001174,ENSGALG00000001186,ENSGALG00000001190,ENSGALG00000001283,ENSGALG00000001313,ENSGALG00000001363,…
1	!	0.0017	77	2145	30	0.014	0.39	GO:0003729	MF	8	mRNA binding	6	ENSGALG00000000597,ENSGALG00000002488,ENSGALG00000002653,ENSGALG00000002906,ENSGALG00000003084,ENSGALG00000004160,ENSGALG00000004186,ENSGALG00000005105,ENSGALG00000005525,ENSGALG00000005854,ENSGALG00000005913,ENSGALG00000006531,ENSGALG00000006898,ENSGALG00000007386,ENSGALG00000007581,ENSGALG00000008097,ENSGALG00000008504,ENSGALG00000008530,ENSGALG00000008618,ENSGALG00000009288,ENSGALG00000009332,…
1	!	0.00254	15	2145	11	0.005	0.733	GO:0017069	MF	8	snRNA binding	5	ENSGALG00000002127,ENSGALG00000002943,ENSGALG00000003714,ENSGALG00000003937,ENSGALG00000004555,ENSGALG00000005045,ENSGALG00000006596,ENSGALG00000008857,ENSGALG00000011931,ENSGALG00000024159,ENSGALG00000026999
1	!	1.11e-09	1940	2145	416	0.194	0.214	GO:0036094	MF	8	small molecule binding	2	ENSGALG00000000041,ENSGALG00000000377,ENSGALG00000000401,ENSGALG00000000410,ENSGALG00000000490,ENSGALG00000000533,ENSGALG00000000550,ENSGALG00000000581,ENSGALG00000000606,ENSGALG00000000675,ENSGALG00000000681,ENSGALG00000000794,ENSGALG00000000814,ENSGALG00000000840,ENSGALG00000000970,ENSGALG00000000988,ENSGALG00000001110,ENSGALG00000001182,ENSGALG00000001186,ENSGALG00000001270,ENSGALG00000001298,…
1	!	1.84e-12	1780	2145	400	0.186	0.225	GO:0000166	MF	8	nucleotide binding	3	ENSGALG00000000041,ENSGALG00000000377,ENSGALG00000000401,ENSGALG00000000410,ENSGALG00000000490,ENSGALG00000000533,ENSGALG00000000550,ENSGALG00000000581,ENSGALG00000000606,ENSGALG00000000675,ENSGALG00000000681,ENSGALG00000000794,ENSGALG00000000814,ENSGALG00000000840,ENSGALG00000000970,ENSGALG00000000988,ENSGALG00000001110,ENSGALG00000001182,ENSGALG00000001186,ENSGALG00000001270,ENSGALG00000001298,…
1	!	0.0105	1411	2145	282	0.131	0.2	GO:0017076	MF	8	purine nucleotide binding	4	ENSGALG00000000041,ENSGALG00000000410,ENSGALG00000000490,ENSGALG00000000550,ENSGALG00000000581,ENSGALG00000000606,ENSGALG00000000675,ENSGALG00000000681,ENSGALG00000000794,ENSGALG00000000970,ENSGALG00000000988,ENSGALG00000001182,ENSGALG00000001186,ENSGALG00000001270,ENSGALG00000001298,ENSGALG00000001382,ENSGALG00000001504,ENSGALG00000001731,ENSGALG00000001850,ENSGALG00000001973,ENSGALG00000002175,…
1	!	0.00367	1135	2145	236	0.11	0.208	GO:0030554	MF	8	adenyl nucleotide binding	5	ENSGALG00000000410,ENSGALG00000000490,ENSGALG00000000550,ENSGALG00000000581,ENSGALG00000000675,ENSGALG00000000681,ENSGALG00000000794,ENSGALG00000000970,ENSGALG00000001182,ENSGALG00000001186,ENSGALG00000001270,ENSGALG00000001298,ENSGALG00000001382,ENSGALG00000001504,ENSGALG00000001731,ENSGALG00000001850,ENSGALG00000002175,ENSGALG00000002288,ENSGALG00000002624,ENSGALG00000002648,ENSGALG00000002663,…
1	!	0.000934	1384	2145	284	0.132	0.205	GO:0001882	MF	8	nucleoside binding	3	ENSGALG00000000041,ENSGALG00000000410,ENSGALG00000000490,ENSGALG00000000550,ENSGALG00000000581,ENSGALG00000000606,ENSGALG00000000675,ENSGALG00000000681,ENSGALG00000000794,ENSGALG00000000970,ENSGALG00000000988,ENSGALG00000001182,ENSGALG00000001186,ENSGALG00000001270,ENSGALG00000001298,ENSGALG00000001382,ENSGALG00000001504,ENSGALG00000001731,ENSGALG00000001850,ENSGALG00000001973,ENSGALG00000002175,…
1	!	0.000853	1377	2145	283	0.132	0.206	GO:0032549	MF	8	ribonucleoside binding	4	ENSGALG00000000041,ENSGALG00000000410,ENSGALG00000000490,ENSGALG00000000550,ENSGALG00000000581,ENSGALG00000000606,ENSGALG00000000675,ENSGALG00000000681,ENSGALG00000000794,ENSGALG00000000970,ENSGALG00000000988,ENSGALG00000001182,ENSGALG00000001186,ENSGALG00000001270,ENSGALG00000001298,ENSGALG00000001382,ENSGALG00000001504,ENSGALG00000001731,ENSGALG00000001850,ENSGALG00000001973,ENSGALG00000002175,…
1	!	0.00307	1374	2145	279	0.13	0.203	GO:0001883	MF	8	purine nucleoside binding	4	ENSGALG00000000041,ENSGALG00000000410,ENSGALG00000000490,ENSGALG00000000550,ENSGALG00000000581,ENSGALG00000000606,ENSGALG00000000675,ENSGALG00000000681,ENSGALG00000000794,ENSGALG00000000970,ENSGALG00000000988,ENSGALG00000001182,ENSGALG00000001186,ENSGALG00000001270,ENSGALG00000001298,ENSGALG00000001382,ENSGALG00000001504,ENSGALG00000001731,ENSGALG00000001850,ENSGALG00000001973,ENSGALG00000002175,…
1	!	0.00288	1373	2145	279	0.13	0.203	GO:0032550	MF	8	purine ribonucleoside binding	5	ENSGALG00000000041,ENSGALG00000000410,ENSGALG00000000490,ENSGALG00000000550,ENSGALG00000000581,ENSGALG00000000606,ENSGALG00000000675,ENSGALG00000000681,ENSGALG00000000794,ENSGALG00000000970,ENSGALG00000000988,ENSGALG00000001182,ENSGALG00000001186,ENSGALG00000001270,ENSGALG00000001298,ENSGALG00000001382,ENSGALG00000001504,ENSGALG00000001731,ENSGALG00000001850,ENSGALG00000001973,ENSGALG00000002175,…
1	!	0.00485	1404	2145	283	0.132	0.202	GO:0032553	MF	8	ribonucleotide binding	1	ENSGALG00000000041,ENSGALG00000000410,ENSGALG00000000490,ENSGALG00000000550,ENSGALG00000000581,ENSGALG00000000606,ENSGALG00000000675,ENSGALG00000000681,ENSGALG00000000794,ENSGALG00000000970,ENSGALG00000000988,ENSGALG00000001110,ENSGALG00000001182,ENSGALG00000001186,ENSGALG00000001270,ENSGALG00000001298,ENSGALG00000001382,ENSGALG00000001504,ENSGALG00000001731,ENSGALG00000001850,ENSGALG00000001973,…
1	!	0.00881	1391	2145	279	0.13	0.201	GO:0032555	MF	8	purine ribonucleotide binding	2	ENSGALG00000000041,ENSGALG00000000410,ENSGALG00000000490,ENSGALG00000000550,ENSGALG00000000581,ENSGALG00000000606,ENSGALG00000000675,ENSGALG00000000681,ENSGALG00000000794,ENSGALG00000000970,ENSGALG00000000988,ENSGALG00000001182,ENSGALG00000001186,ENSGALG00000001270,ENSGALG00000001298,ENSGALG00000001382,ENSGALG00000001504,ENSGALG00000001731,ENSGALG00000001850,ENSGALG00000001973,ENSGALG00000002175,…
1	!	0.00313	1116	2145	233	0.109	0.209	GO:0032559	MF	8	adenyl ribonucleotide binding	3	ENSGALG00000000410,ENSGALG00000000490,ENSGALG00000000550,ENSGALG00000000581,ENSGALG00000000675,ENSGALG00000000681,ENSGALG00000000794,ENSGALG00000000970,ENSGALG00000001182,ENSGALG00000001186,ENSGALG00000001270,ENSGALG00000001298,ENSGALG00000001382,ENSGALG00000001504,ENSGALG00000001731,ENSGALG00000001850,ENSGALG00000002175,ENSGALG00000002288,ENSGALG00000002624,ENSGALG00000002648,ENSGALG00000002663,…
1	!	0.00221	1100	2145	231	0.108	0.21	GO:0005524	MF	8	ATP binding	4	ENSGALG00000000410,ENSGALG00000000490,ENSGALG00000000550,ENSGALG00000000581,ENSGALG00000000675,ENSGALG00000000681,ENSGALG00000000794,ENSGALG00000000970,ENSGALG00000001182,ENSGALG00000001186,ENSGALG00000001270,ENSGALG00000001298,ENSGALG00000001382,ENSGALG00000001504,ENSGALG00000001731,ENSGALG00000001850,ENSGALG00000002175,ENSGALG00000002288,ENSGALG00000002624,ENSGALG00000002648,ENSGALG00000002663,…
1	!	0.0197	20	2145	12	0.006	0.6	GO:0001103	MF	8	RNA polymerase II repressing transcription factor binding	1	ENSGALG00000001644,ENSGALG00000001798,ENSGALG00000002803,ENSGALG00000003297,ENSGALG00000003793,ENSGALG00000007528,ENSGALG00000009013,ENSGALG00000010104,ENSGALG00000011171,ENSGALG00000013565,ENSGALG00000014982,ENSGALG00000014991
1	!	0.00398	13	2145	10	0.005	0.769	GO:0008536	MF	3	Ran GTPase binding	1	ENSGALG00000001602,ENSGALG00000001838,ENSGALG00000002715,ENSGALG00000004377,ENSGALG00000004707,ENSGALG00000005807,ENSGALG00000010087,ENSGALG00000010341,ENSGALG00000012953,ENSGALG00000015014
1	!	0.000105	650	2145	154	0.072	0.237	GO:0016817	MF	23	hydrolase activity, acting on acid anhydrides	1	ENSGALG00000000041,ENSGALG00000000490,ENSGALG00000000581,ENSGALG00000000606,ENSGALG00000000988,ENSGALG00000001082,ENSGALG00000001186,ENSGALG00000001298,ENSGALG00000001334,ENSGALG00000001452,ENSGALG00000001504,ENSGALG00000001616,ENSGALG00000001798,ENSGALG00000001973,ENSGALG00000002175,ENSGALG00000002624,ENSGALG00000002764,ENSGALG00000002964,ENSGALG00000002984,ENSGALG00000003030,ENSGALG00000003150,…
1	!	7.6e-05	647	2145	154	0.072	0.238	GO:0016818	MF	23	hydrolase activity, acting on acid anhydrides, in phosphorus-containing anhydrides	2	ENSGALG00000000041,ENSGALG00000000490,ENSGALG00000000581,ENSGALG00000000606,ENSGALG00000000988,ENSGALG00000001082,ENSGALG00000001186,ENSGALG00000001298,ENSGALG00000001334,ENSGALG00000001452,ENSGALG00000001504,ENSGALG00000001616,ENSGALG00000001798,ENSGALG00000001973,ENSGALG00000002175,ENSGALG00000002624,ENSGALG00000002764,ENSGALG00000002964,ENSGALG00000002984,ENSGALG00000003030,ENSGALG00000003150,…
1	!	7.74e-05	642	2145	153	0.071	0.238	GO:0016462	MF	23	pyrophosphatase activity	3	ENSGALG00000000041,ENSGALG00000000490,ENSGALG00000000581,ENSGALG00000000606,ENSGALG00000000988,ENSGALG00000001082,ENSGALG00000001186,ENSGALG00000001298,ENSGALG00000001334,ENSGALG00000001452,ENSGALG00000001504,ENSGALG00000001616,ENSGALG00000001798,ENSGALG00000001973,ENSGALG00000002175,ENSGALG00000002624,ENSGALG00000002764,ENSGALG00000002964,ENSGALG00000002984,ENSGALG00000003030,ENSGALG00000003150,…
1	!	0.000571	609	2145	143	0.067	0.235	GO:0017111	MF	23	nucleoside-triphosphatase activity	4	ENSGALG00000000041,ENSGALG00000000490,ENSGALG00000000581,ENSGALG00000000606,ENSGALG00000000988,ENSGALG00000001186,ENSGALG00000001298,ENSGALG00000001334,ENSGALG00000001452,ENSGALG00000001504,ENSGALG00000001616,ENSGALG00000001798,ENSGALG00000001973,ENSGALG00000002175,ENSGALG00000002624,ENSGALG00000002764,ENSGALG00000002964,ENSGALG00000002984,ENSGALG00000003030,ENSGALG00000003150,ENSGALG00000003220,…
1	!	0.000222	320	2145	87	0.041	0.272	GO:0016887	MF	23	ATPase activity	5	ENSGALG00000000490,ENSGALG00000000581,ENSGALG00000001186,ENSGALG00000001298,ENSGALG00000001452,ENSGALG00000001504,ENSGALG00000002175,ENSGALG00000002764,ENSGALG00000002964,ENSGALG00000003220,ENSGALG00000003298,ENSGALG00000003522,ENSGALG00000003534,ENSGALG00000003652,ENSGALG00000003658,ENSGALG00000003681,ENSGALG00000003922,ENSGALG00000003942,ENSGALG00000004037,ENSGALG00000004195,ENSGALG00000004197,…
1	!	3.89e-05	213	2145	66	0.031	0.31	GO:0042623	MF	23	ATPase activity, coupled	6	ENSGALG00000000490,ENSGALG00000000581,ENSGALG00000001186,ENSGALG00000001298,ENSGALG00000001452,ENSGALG00000001504,ENSGALG00000002764,ENSGALG00000002964,ENSGALG00000003220,ENSGALG00000003298,ENSGALG00000003522,ENSGALG00000003534,ENSGALG00000003652,ENSGALG00000003658,ENSGALG00000003681,ENSGALG00000003922,ENSGALG00000003942,ENSGALG00000004037,ENSGALG00000004197,ENSGALG00000004516,ENSGALG00000005027,…
1	!	4.01e-05	50	2145	25	0.012	0.5	GO:0008094	MF	23	DNA-dependent ATPase activity	7	ENSGALG00000001298,ENSGALG00000003522,ENSGALG00000003681,ENSGALG00000003922,ENSGALG00000004037,ENSGALG00000004516,ENSGALG00000005279,ENSGALG00000005931,ENSGALG00000006123,ENSGALG00000006254,ENSGALG00000006281,ENSGALG00000008162,ENSGALG00000010281,ENSGALG00000011492,ENSGALG00000011533,ENSGALG00000011910,ENSGALG00000011932,ENSGALG00000012348,ENSGALG00000012915,ENSGALG00000012969,ENSGALG00000014298,…
1	!	8.57e-13	114	2145	55	0.026	0.482	GO:0004386	MF	23	helicase activity	5	ENSGALG00000000490,ENSGALG00000000581,ENSGALG00000001186,ENSGALG00000001504,ENSGALG00000001616,ENSGALG00000002964,ENSGALG00000003030,ENSGALG00000003220,ENSGALG00000003298,ENSGALG00000003534,ENSGALG00000003652,ENSGALG00000003658,ENSGALG00000004037,ENSGALG00000004197,ENSGALG00000005027,ENSGALG00000005126,ENSGALG00000005279,ENSGALG00000005308,ENSGALG00000005489,ENSGALG00000005682,ENSGALG00000005931,…
1	!	1.78e-09	67	2145	36	0.017	0.537	GO:0070035	MF	23	purine NTP-dependent helicase activity	6	ENSGALG00000000581,ENSGALG00000001186,ENSGALG00000001504,ENSGALG00000002964,ENSGALG00000003220,ENSGALG00000003298,ENSGALG00000003534,ENSGALG00000003658,ENSGALG00000004197,ENSGALG00000005027,ENSGALG00000005126,ENSGALG00000005279,ENSGALG00000005931,ENSGALG00000006123,ENSGALG00000006404,ENSGALG00000006974,ENSGALG00000008162,ENSGALG00000008530,ENSGALG00000010281,ENSGALG00000011492,ENSGALG00000011794,…
1	!	1.78e-09	67	2145	36	0.017	0.537	GO:0008026	MF	23	ATP-dependent helicase activity	7	ENSGALG00000000581,ENSGALG00000001186,ENSGALG00000001504,ENSGALG00000002964,ENSGALG00000003220,ENSGALG00000003298,ENSGALG00000003534,ENSGALG00000003658,ENSGALG00000004197,ENSGALG00000005027,ENSGALG00000005126,ENSGALG00000005279,ENSGALG00000005931,ENSGALG00000006123,ENSGALG00000006404,ENSGALG00000006974,ENSGALG00000008162,ENSGALG00000008530,ENSGALG00000010281,ENSGALG00000011492,ENSGALG00000011794,…
1	!	1.22e-05	51	2145	26	0.012	0.51	GO:0003678	MF	23	DNA helicase activity	6	ENSGALG00000000490,ENSGALG00000001616,ENSGALG00000003652,ENSGALG00000004037,ENSGALG00000004197,ENSGALG00000005279,ENSGALG00000005308,ENSGALG00000005682,ENSGALG00000005931,ENSGALG00000006123,ENSGALG00000008108,ENSGALG00000008162,ENSGALG00000008553,ENSGALG00000010281,ENSGALG00000010675,ENSGALG00000011492,ENSGALG00000011932,ENSGALG00000012348,ENSGALG00000012408,ENSGALG00000012546,ENSGALG00000012915,…
1	!	0.00919	19	2145	12	0.006	0.632	GO:0004003	MF	23	ATP-dependent DNA helicase activity	7	ENSGALG00000005279,ENSGALG00000005931,ENSGALG00000006123,ENSGALG00000008162,ENSGALG00000010281,ENSGALG00000011492,ENSGALG00000011932,ENSGALG00000012348,ENSGALG00000012915,ENSGALG00000012969,ENSGALG00000015912,ENSGALG00000017211
1	!	0.0393	8	2145	7	0.003	0.875	GO:0017056	MF	108	structural constituent of nuclear pore	1	ENSGALG00000003010,ENSGALG00000003688,ENSGALG00000009934,ENSGALG00000010735,ENSGALG00000011662,ENSGALG00000012720,ENSGALG00000013552
1	!	0.00398	13	2145	10	0.005	0.769	GO:0070003	MF	53	threonine-type peptidase activity	1	ENSGALG00000000065,ENSGALG00000000905,ENSGALG00000001597,ENSGALG00000003046,ENSGALG00000006022,ENSGALG00000009057,ENSGALG00000010060,ENSGALG00000012039,ENSGALG00000019598,ENSGALG00000026421
1	!	0.00398	13	2145	10	0.005	0.769	GO:0004298	MF	53	threonine-type endopeptidase activity	2	ENSGALG00000000065,ENSGALG00000000905,ENSGALG00000001597,ENSGALG00000003046,ENSGALG00000006022,ENSGALG00000009057,ENSGALG00000010060,ENSGALG00000012039,ENSGALG00000019598,ENSGALG00000026421
1	!	0.00673	300	2145	78	0.036	0.26	GO:0000988	MF	39	transcription factor activity, protein binding	1	ENSGALG00000000404,ENSGALG00000000840,ENSGALG00000000981,ENSGALG00000001182,ENSGALG00000001363,ENSGALG00000001438,ENSGALG00000001644,ENSGALG00000001654,ENSGALG00000001708,ENSGALG00000001978,ENSGALG00000002070,ENSGALG00000002144,ENSGALG00000002197,ENSGALG00000002222,ENSGALG00000002375,ENSGALG00000002634,ENSGALG00000002735,ENSGALG00000002803,ENSGALG00000003248,ENSGALG00000003297,ENSGALG00000003369,…
1	!	0.00511	298	2145	78	0.036	0.262	GO:0000989	MF	39	transcription factor activity, transcription factor binding	2	ENSGALG00000000404,ENSGALG00000000840,ENSGALG00000000981,ENSGALG00000001182,ENSGALG00000001363,ENSGALG00000001438,ENSGALG00000001644,ENSGALG00000001654,ENSGALG00000001708,ENSGALG00000001978,ENSGALG00000002070,ENSGALG00000002144,ENSGALG00000002197,ENSGALG00000002222,ENSGALG00000002375,ENSGALG00000002634,ENSGALG00000002735,ENSGALG00000002803,ENSGALG00000003248,ENSGALG00000003297,ENSGALG00000003369,…
1	!	0.0105	269	2145	71	0.033	0.264	GO:0003712	MF	39	transcription cofactor activity	3	ENSGALG00000000404,ENSGALG00000000840,ENSGALG00000000981,ENSGALG00000001182,ENSGALG00000001363,ENSGALG00000001438,ENSGALG00000001644,ENSGALG00000001654,ENSGALG00000001708,ENSGALG00000001978,ENSGALG00000002070,ENSGALG00000002144,ENSGALG00000002197,ENSGALG00000002222,ENSGALG00000002634,ENSGALG00000002735,ENSGALG00000002803,ENSGALG00000003248,ENSGALG00000003297,ENSGALG00000003369,ENSGALG00000003474,…
1	!	9.28e-08	113	2145	47	0.022	0.416	GO:0004518	MF	5	nuclease activity	1	ENSGALG00000001190,ENSGALG00000002779,ENSGALG00000002981,ENSGALG00000003067,ENSGALG00000003086,ENSGALG00000003166,ENSGALG00000003897,ENSGALG00000003950,ENSGALG00000004037,ENSGALG00000004782,ENSGALG00000005617,ENSGALG00000006486,ENSGALG00000006963,ENSGALG00000007024,ENSGALG00000007124,ENSGALG00000007643,ENSGALG00000007665,ENSGALG00000007935,ENSGALG00000008372,ENSGALG00000008728,ENSGALG00000008938,…
1	!	0.00799	34	2145	17	0.008	0.5	GO:0004536	MF	5	deoxyribonuclease activity	2	ENSGALG00000002981,ENSGALG00000003897,ENSGALG00000004037,ENSGALG00000005617,ENSGALG00000006963,ENSGALG00000008728,ENSGALG00000008938,ENSGALG00000010485,ENSGALG00000010748,ENSGALG00000011533,ENSGALG00000012223,ENSGALG00000013926,ENSGALG00000014982,ENSGALG00000016337,ENSGALG00000016468,ENSGALG00000017211,ENSGALG00000024076
1	!	0.00011	52	2145	25	0.012	0.481	GO:0004540	MF	5	ribonuclease activity	2	ENSGALG00000001190,ENSGALG00000002779,ENSGALG00000003067,ENSGALG00000003086,ENSGALG00000003950,ENSGALG00000004782,ENSGALG00000006486,ENSGALG00000006963,ENSGALG00000007024,ENSGALG00000007124,ENSGALG00000007643,ENSGALG00000007935,ENSGALG00000008372,ENSGALG00000009768,ENSGALG00000010228,ENSGALG00000010740,ENSGALG00000010999,ENSGALG00000011448,ENSGALG00000013649,ENSGALG00000016389,ENSGALG00000016424,…
1	!	0.000281	61	2145	27	0.013	0.443	GO:0004519	MF	5	endonuclease activity	2	ENSGALG00000001190,ENSGALG00000002981,ENSGALG00000003067,ENSGALG00000003897,ENSGALG00000004037,ENSGALG00000004782,ENSGALG00000005617,ENSGALG00000006963,ENSGALG00000007124,ENSGALG00000008728,ENSGALG00000010485,ENSGALG00000010748,ENSGALG00000010999,ENSGALG00000011533,ENSGALG00000012223,ENSGALG00000013926,ENSGALG00000014982,ENSGALG00000016337,ENSGALG00000016389,ENSGALG00000016424,ENSGALG00000016468,…
1	!	0.00516	30	2145	16	0.007	0.533	GO:0004520	MF	5	endodeoxyribonuclease activity	3	ENSGALG00000002981,ENSGALG00000003897,ENSGALG00000004037,ENSGALG00000005617,ENSGALG00000006963,ENSGALG00000008728,ENSGALG00000010485,ENSGALG00000010748,ENSGALG00000011533,ENSGALG00000012223,ENSGALG00000013926,ENSGALG00000014982,ENSGALG00000016337,ENSGALG00000016468,ENSGALG00000017211,ENSGALG00000024076
1	!	7.76e-05	48	2145	24	0.011	0.5	GO:0004527	MF	5	exonuclease activity	2	ENSGALG00000002779,ENSGALG00000003086,ENSGALG00000003166,ENSGALG00000003897,ENSGALG00000003950,ENSGALG00000007024,ENSGALG00000007643,ENSGALG00000007665,ENSGALG00000007935,ENSGALG00000008372,ENSGALG00000008938,ENSGALG00000008959,ENSGALG00000009768,ENSGALG00000010228,ENSGALG00000010281,ENSGALG00000010748,ENSGALG00000011448,ENSGALG00000013649,ENSGALG00000013926,ENSGALG00000016312,ENSGALG00000016424,…
1	!	0.038	24	2145	13	0.006	0.542	GO:0016796	MF	5	exonuclease activity, active with either ribo- or deoxyribonucleic acids and producing 5'-phosphomonoesters	3	ENSGALG00000002779,ENSGALG00000003950,ENSGALG00000007024,ENSGALG00000007643,ENSGALG00000007935,ENSGALG00000008372,ENSGALG00000008938,ENSGALG00000009768,ENSGALG00000010228,ENSGALG00000010748,ENSGALG00000011448,ENSGALG00000013649,ENSGALG00000016930
1	!	0.0091	31	2145	16	0.007	0.516	GO:0008408	MF	5	3'-5' exonuclease activity	3	ENSGALG00000002779,ENSGALG00000003086,ENSGALG00000003950,ENSGALG00000007024,ENSGALG00000007643,ENSGALG00000007665,ENSGALG00000007935,ENSGALG00000008959,ENSGALG00000009768,ENSGALG00000010228,ENSGALG00000010281,ENSGALG00000011448,ENSGALG00000013649,ENSGALG00000016312,ENSGALG00000016930,ENSGALG00000017211
1	!	0.0197	20	2145	12	0.006	0.6	GO:0004532	MF	5	exoribonuclease activity	3	ENSGALG00000002779,ENSGALG00000003086,ENSGALG00000003950,ENSGALG00000007024,ENSGALG00000007643,ENSGALG00000007935,ENSGALG00000008372,ENSGALG00000009768,ENSGALG00000010228,ENSGALG00000011448,ENSGALG00000013649,ENSGALG00000016930
1	!	0.0033	87	2145	32	0.015	0.368	GO:0016779	MF	9	nucleotidyltransferase activity	1	ENSGALG00000000165,ENSGALG00000000657,ENSGALG00000001363,ENSGALG00000001377,ENSGALG00000002057,ENSGALG00000002591,ENSGALG00000003520,ENSGALG00000004640,ENSGALG00000004947,ENSGALG00000005054,ENSGALG00000005395,ENSGALG00000006641,ENSGALG00000007008,ENSGALG00000007470,ENSGALG00000007665,ENSGALG00000007935,ENSGALG00000008534,ENSGALG00000008607,ENSGALG00000010140,ENSGALG00000010795,ENSGALG00000010863,…
1	!	0.00516	30	2145	16	0.007	0.533	GO:0034062	MF	9	RNA polymerase activity	2	ENSGALG00000001377,ENSGALG00000002057,ENSGALG00000002591,ENSGALG00000004947,ENSGALG00000005395,ENSGALG00000007008,ENSGALG00000007470,ENSGALG00000008534,ENSGALG00000008607,ENSGALG00000010863,ENSGALG00000011387,ENSGALG00000011947,ENSGALG00000012655,ENSGALG00000015765,ENSGALG00000016278,ENSGALG00000016312
1	!	0.00282	29	2145	16	0.007	0.552	GO:0003899	MF	9	DNA-directed RNA polymerase activity	3	ENSGALG00000001377,ENSGALG00000002057,ENSGALG00000002591,ENSGALG00000004947,ENSGALG00000005395,ENSGALG00000007008,ENSGALG00000007470,ENSGALG00000008534,ENSGALG00000008607,ENSGALG00000010863,ENSGALG00000011387,ENSGALG00000011947,ENSGALG00000012655,ENSGALG00000015765,ENSGALG00000016278,ENSGALG00000016312
1	!	0.0373	18	2145	11	0.005	0.611	GO:0042162	MF	126	telomeric DNA binding	1	ENSGALG00000000657,ENSGALG00000002116,ENSGALG00000007705,ENSGALG00000008304,ENSGALG00000011036,ENSGALG00000011184,ENSGALG00000011492,ENSGALG00000011932,ENSGALG00000014822,ENSGALG00000015633,ENSGALG00000021440
1	!	0.00121	10	2145	9	0.004	0.9	GO:0005487	MF	144	nucleocytoplasmic transporter activity	1	ENSGALG00000000453,ENSGALG00000001838,ENSGALG00000003830,ENSGALG00000004555,ENSGALG00000005105,ENSGALG00000009934,ENSGALG00000010341,ENSGALG00000011091,ENSGALG00000012720
1	!	1.76e-06	1429	467	281	0.602	0.197	HP:0012759	hp	59	Neurodevelopmental abnormality	1	ENSGALG00000000102,ENSGALG00000000169,ENSGALG00000000394,ENSGALG00000000490,ENSGALG00000000508,ENSGALG00000000538,ENSGALG00000000550,ENSGALG00000000706,ENSGALG00000000794,ENSGALG00000000912,ENSGALG00000000988,ENSGALG00000001033,ENSGALG00000001082,ENSGALG00000001181,ENSGALG00000001298,ENSGALG00000001312,ENSGALG00000001375,ENSGALG00000001386,ENSGALG00000001444,ENSGALG00000001576,ENSGALG00000001798,…
1	!	3.21e-07	989	467	213	0.456	0.215	HP:0001249	hp	59	Intellectual disability	2	ENSGALG00000000102,ENSGALG00000000394,ENSGALG00000000508,ENSGALG00000000538,ENSGALG00000000706,ENSGALG00000000912,ENSGALG00000001033,ENSGALG00000001298,ENSGALG00000001312,ENSGALG00000001375,ENSGALG00000001386,ENSGALG00000001576,ENSGALG00000001798,ENSGALG00000001985,ENSGALG00000002090,ENSGALG00000002338,ENSGALG00000002354,ENSGALG00000002375,ENSGALG00000002426,ENSGALG00000002470,ENSGALG00000002490,…
1	!	1.52e-08	1058	467	229	0.49	0.216	HP:0012758	hp	59	Neurodevelopmental delay	2	ENSGALG00000000102,ENSGALG00000000169,ENSGALG00000000394,ENSGALG00000000490,ENSGALG00000000538,ENSGALG00000000550,ENSGALG00000000706,ENSGALG00000000794,ENSGALG00000000912,ENSGALG00000000988,ENSGALG00000001033,ENSGALG00000001082,ENSGALG00000001312,ENSGALG00000001375,ENSGALG00000001386,ENSGALG00000001444,ENSGALG00000001576,ENSGALG00000001798,ENSGALG00000001850,ENSGALG00000001985,ENSGALG00000002010,…
1	!	4.94e-13	834	467	204	0.437	0.245	HP:0001263	hp	59	Global developmental delay	3	ENSGALG00000000102,ENSGALG00000000169,ENSGALG00000000394,ENSGALG00000000490,ENSGALG00000000538,ENSGALG00000000550,ENSGALG00000000706,ENSGALG00000000912,ENSGALG00000000988,ENSGALG00000001033,ENSGALG00000001082,ENSGALG00000001312,ENSGALG00000001375,ENSGALG00000001444,ENSGALG00000001576,ENSGALG00000001798,ENSGALG00000001850,ENSGALG00000001985,ENSGALG00000002010,ENSGALG00000002041,ENSGALG00000002338,…
1	!	0.0164	8	467	7	0.015	0.875	HP:0007048	hp	114	Large basal ganglia	1	ENSGALG00000002663,ENSGALG00000005642,ENSGALG00000007021,ENSGALG00000010195,ENSGALG00000013208,ENSGALG00000014982,ENSGALG00000017148
1	!	0.0369	391	467	89	0.191	0.228	HP:0001671	hp	130	Abnormality of the cardiac septa	1	ENSGALG00000000102,ENSGALG00000000490,ENSGALG00000000538,ENSGALG00000000550,ENSGALG00000000706,ENSGALG00000000912,ENSGALG00000000988,ENSGALG00000001033,ENSGALG00000001298,ENSGALG00000001576,ENSGALG00000001798,ENSGALG00000002375,ENSGALG00000002561,ENSGALG00000002850,ENSGALG00000002981,ENSGALG00000003187,ENSGALG00000003570,ENSGALG00000003602,ENSGALG00000003605,ENSGALG00000003720,ENSGALG00000004098,…
1	!	0.000571	300	467	78	0.167	0.26	HP:0010438	hp	130	Abnormality of the ventricular septum	1	ENSGALG00000000102,ENSGALG00000000490,ENSGALG00000000538,ENSGALG00000000706,ENSGALG00000000912,ENSGALG00000000988,ENSGALG00000001033,ENSGALG00000001298,ENSGALG00000001576,ENSGALG00000002375,ENSGALG00000002561,ENSGALG00000002850,ENSGALG00000002981,ENSGALG00000003187,ENSGALG00000003602,ENSGALG00000003605,ENSGALG00000003720,ENSGALG00000004302,ENSGALG00000004821,ENSGALG00000004825,ENSGALG00000004838,…
1	!	0.000194	293	467	78	0.167	0.266	HP:0001629	hp	130	Ventricular septal defect	2	ENSGALG00000000102,ENSGALG00000000490,ENSGALG00000000538,ENSGALG00000000706,ENSGALG00000000912,ENSGALG00000000988,ENSGALG00000001033,ENSGALG00000001298,ENSGALG00000001576,ENSGALG00000002375,ENSGALG00000002561,ENSGALG00000002850,ENSGALG00000002981,ENSGALG00000003187,ENSGALG00000003602,ENSGALG00000003605,ENSGALG00000003720,ENSGALG00000004302,ENSGALG00000004821,ENSGALG00000004825,ENSGALG00000004838,…
1	!	0.0478	432	467	96	0.206	0.222	HP:0000028	hp	19	Cryptorchidism	1	ENSGALG00000000102,ENSGALG00000000490,ENSGALG00000000706,ENSGALG00000000912,ENSGALG00000001298,ENSGALG00000001576,ENSGALG00000001798,ENSGALG00000002490,ENSGALG00000002561,ENSGALG00000002661,ENSGALG00000002663,ENSGALG00000002850,ENSGALG00000002981,ENSGALG00000003602,ENSGALG00000003605,ENSGALG00000003720,ENSGALG00000003920,ENSGALG00000004342,ENSGALG00000004537,ENSGALG00000004821,ENSGALG00000004825,…
1	!	0.00126	497	467	114	0.244	0.229	HP:0008050	hp	31	Abnormality of the palpebral fissures	1	ENSGALG00000000102,ENSGALG00000000394,ENSGALG00000000508,ENSGALG00000000706,ENSGALG00000000912,ENSGALG00000000988,ENSGALG00000001181,ENSGALG00000001298,ENSGALG00000001312,ENSGALG00000001576,ENSGALG00000001798,ENSGALG00000002338,ENSGALG00000002375,ENSGALG00000002490,ENSGALG00000002561,ENSGALG00000002661,ENSGALG00000002663,ENSGALG00000002787,ENSGALG00000002850,ENSGALG00000002981,ENSGALG00000003602,…
1	!	0.0231	403	467	92	0.197	0.228	HP:0200006	hp	31	Slanting of the palpebral fissure	2	ENSGALG00000000102,ENSGALG00000000394,ENSGALG00000000508,ENSGALG00000000706,ENSGALG00000000912,ENSGALG00000000988,ENSGALG00000001312,ENSGALG00000001576,ENSGALG00000001798,ENSGALG00000002338,ENSGALG00000002490,ENSGALG00000002561,ENSGALG00000002661,ENSGALG00000002663,ENSGALG00000002787,ENSGALG00000002850,ENSGALG00000002981,ENSGALG00000003602,ENSGALG00000003605,ENSGALG00000003720,ENSGALG00000003920,…
1	!	0.022	13	467	9	0.019	0.692	HP:0010583	hp	129	Ivory epiphyses	1	ENSGALG00000002663,ENSGALG00000002981,ENSGALG00000005642,ENSGALG00000006254,ENSGALG00000007021,ENSGALG00000010195,ENSGALG00000013208,ENSGALG00000014982,ENSGALG00000017148
1	!	0.0261	62	467	23	0.049	0.371	HP:0001427	hp	38	Mitochondrial inheritance	1	ENSGALG00000001033,ENSGALG00000001375,ENSGALG00000002490,ENSGALG00000003187,ENSGALG00000004302,ENSGALG00000007353,ENSGALG00000008084,ENSGALG00000008529,ENSGALG00000008587,ENSGALG00000008606,ENSGALG00000009703,ENSGALG00000011386,ENSGALG00000013167,ENSGALG00000013191,ENSGALG00000013382,ENSGALG00000016758,ENSGALG00000017675,ENSGALG00000018364,ENSGALG00000018378,ENSGALG00000018382,ENSGALG00000019447,…
1	!	0.0158	107	467	34	0.073	0.318	HP:0000602	hp	83	Ophthalmoplegia	1	ENSGALG00000000508,ENSGALG00000000794,ENSGALG00000001033,ENSGALG00000001375,ENSGALG00000002041,ENSGALG00000003187,ENSGALG00000003520,ENSGALG00000004037,ENSGALG00000004302,ENSGALG00000004625,ENSGALG00000006601,ENSGALG00000006641,ENSGALG00000007150,ENSGALG00000007302,ENSGALG00000007353,ENSGALG00000008084,ENSGALG00000008606,ENSGALG00000009096,ENSGALG00000009703,ENSGALG00000011386,ENSGALG00000011877,…
1	!	3.91e-05	1036	467	213	0.456	0.206	HP:0000496	hp	32	Abnormality of eye movement	1	ENSGALG00000000102,ENSGALG00000000394,ENSGALG00000000490,ENSGALG00000000508,ENSGALG00000000538,ENSGALG00000000706,ENSGALG00000000794,ENSGALG00000000912,ENSGALG00000001033,ENSGALG00000001298,ENSGALG00000001312,ENSGALG00000001375,ENSGALG00000001576,ENSGALG00000001798,ENSGALG00000001850,ENSGALG00000001985,ENSGALG00000002010,ENSGALG00000002041,ENSGALG00000002354,ENSGALG00000002375,ENSGALG00000002426,…
1	!	0.0123	690	467	144	0.308	0.209	HP:0000549	hp	32	Abnormal conjugate eye movement	2	ENSGALG00000000102,ENSGALG00000000394,ENSGALG00000000490,ENSGALG00000000706,ENSGALG00000000912,ENSGALG00000001033,ENSGALG00000001298,ENSGALG00000001375,ENSGALG00000001576,ENSGALG00000001798,ENSGALG00000002010,ENSGALG00000002041,ENSGALG00000002354,ENSGALG00000002375,ENSGALG00000002426,ENSGALG00000002561,ENSGALG00000002663,ENSGALG00000002787,ENSGALG00000002850,ENSGALG00000002906,ENSGALG00000002943,…
1	!	0.00634	671	467	142	0.304	0.212	HP:0000486	hp	32	Strabismus	3	ENSGALG00000000102,ENSGALG00000000394,ENSGALG00000000490,ENSGALG00000000706,ENSGALG00000000912,ENSGALG00000001033,ENSGALG00000001298,ENSGALG00000001375,ENSGALG00000001576,ENSGALG00000001798,ENSGALG00000002010,ENSGALG00000002041,ENSGALG00000002354,ENSGALG00000002375,ENSGALG00000002426,ENSGALG00000002561,ENSGALG00000002663,ENSGALG00000002787,ENSGALG00000002850,ENSGALG00000002943,ENSGALG00000002981,…
1	!	0.000309	703	467	153	0.328	0.218	HP:0012547	hp	32	Abnormal involuntary eye movements	2	ENSGALG00000000102,ENSGALG00000000394,ENSGALG00000000490,ENSGALG00000000508,ENSGALG00000000538,ENSGALG00000000706,ENSGALG00000000794,ENSGALG00000000912,ENSGALG00000001033,ENSGALG00000001375,ENSGALG00000001798,ENSGALG00000001850,ENSGALG00000002010,ENSGALG00000002354,ENSGALG00000002426,ENSGALG00000002490,ENSGALG00000002561,ENSGALG00000002603,ENSGALG00000002787,ENSGALG00000002850,ENSGALG00000002943,…
1	!	0.000245	695	467	152	0.325	0.219	HP:0000639	hp	32	Nystagmus	3	ENSGALG00000000102,ENSGALG00000000394,ENSGALG00000000490,ENSGALG00000000508,ENSGALG00000000538,ENSGALG00000000706,ENSGALG00000000794,ENSGALG00000000912,ENSGALG00000001033,ENSGALG00000001375,ENSGALG00000001798,ENSGALG00000001850,ENSGALG00000002010,ENSGALG00000002354,ENSGALG00000002426,ENSGALG00000002490,ENSGALG00000002561,ENSGALG00000002603,ENSGALG00000002787,ENSGALG00000002850,ENSGALG00000002943,…
1	!	1.11e-05	86	467	35	0.075	0.407	HP:0000957	hp	87	Cafe-au-lait spot	1	ENSGALG00000000102,ENSGALG00000000508,ENSGALG00000002561,ENSGALG00000002663,ENSGALG00000002981,ENSGALG00000003430,ENSGALG00000003720,ENSGALG00000004821,ENSGALG00000004838,ENSGALG00000004998,ENSGALG00000005279,ENSGALG00000005642,ENSGALG00000005983,ENSGALG00000006658,ENSGALG00000007021,ENSGALG00000008073,ENSGALG00000008233,ENSGALG00000008957,ENSGALG00000008962,ENSGALG00000009681,ENSGALG00000010195,…
1	!	8.04e-05	11	467	10	0.021	0.909	HP:0007429	hp	87	Few cafe-au-lait spots	2	ENSGALG00000002663,ENSGALG00000005642,ENSGALG00000005983,ENSGALG00000007021,ENSGALG00000008073,ENSGALG00000010195,ENSGALG00000010197,ENSGALG00000013208,ENSGALG00000014982,ENSGALG00000017148
1	!	2.39e-07	338	467	95	0.203	0.281	HP:0011017	hp	18	Abnormality of cell physiology	1	ENSGALG00000000102,ENSGALG00000000508,ENSGALG00000000538,ENSGALG00000000675,ENSGALG00000001033,ENSGALG00000001576,ENSGALG00000002338,ENSGALG00000002561,ENSGALG00000002663,ENSGALG00000002981,ENSGALG00000003558,ENSGALG00000003720,ENSGALG00000003740,ENSGALG00000003920,ENSGALG00000004057,ENSGALG00000004170,ENSGALG00000004200,ENSGALG00000004522,ENSGALG00000004838,ENSGALG00000004926,ENSGALG00000005001,…
1	!	0.000123	35	467	19	0.041	0.543	HP:0003220	hp	18	Abnormality of chromosome stability	2	ENSGALG00000000102,ENSGALG00000002561,ENSGALG00000002663,ENSGALG00000002981,ENSGALG00000003720,ENSGALG00000005279,ENSGALG00000005642,ENSGALG00000006658,ENSGALG00000007021,ENSGALG00000010195,ENSGALG00000012618,ENSGALG00000013208,ENSGALG00000014982,ENSGALG00000015912,ENSGALG00000016312,ENSGALG00000016569,ENSGALG00000017073,ENSGALG00000017148,ENSGALG00000017159
1	!	0.00181	21	467	13	0.028	0.619	HP:0003254	hp	18	Abnormality of DNA repair	2	ENSGALG00000000102,ENSGALG00000002561,ENSGALG00000002981,ENSGALG00000003720,ENSGALG00000005279,ENSGALG00000006254,ENSGALG00000006357,ENSGALG00000006658,ENSGALG00000008218,ENSGALG00000012618,ENSGALG00000016569,ENSGALG00000016860,ENSGALG00000017073
1	!	0.00482	279	467	71	0.152	0.254	HP:0000795	hp	43	Abnormality of the urethra	1	ENSGALG00000000102,ENSGALG00000000706,ENSGALG00000000912,ENSGALG00000001298,ENSGALG00000001576,ENSGALG00000001798,ENSGALG00000002561,ENSGALG00000002663,ENSGALG00000002981,ENSGALG00000003602,ENSGALG00000003605,ENSGALG00000003720,ENSGALG00000004342,ENSGALG00000004537,ENSGALG00000004821,ENSGALG00000004825,ENSGALG00000004838,ENSGALG00000004926,ENSGALG00000004998,ENSGALG00000005054,ENSGALG00000005096,…
1	!	0.000451	229	467	64	0.137	0.279	HP:0100627	hp	43	Displacement of the external urethral meatus	2	ENSGALG00000000102,ENSGALG00000000706,ENSGALG00000000912,ENSGALG00000001576,ENSGALG00000001798,ENSGALG00000002561,ENSGALG00000002663,ENSGALG00000002981,ENSGALG00000003605,ENSGALG00000003720,ENSGALG00000004342,ENSGALG00000004537,ENSGALG00000004821,ENSGALG00000004825,ENSGALG00000004838,ENSGALG00000004926,ENSGALG00000004998,ENSGALG00000005054,ENSGALG00000005279,ENSGALG00000005410,ENSGALG00000005642,…
1	!	0.00753	23	467	13	0.028	0.565	HP:0000207	hp	22	Triangular mouth	1	ENSGALG00000000706,ENSGALG00000004838,ENSGALG00000005096,ENSGALG00000005410,ENSGALG00000006611,ENSGALG00000008103,ENSGALG00000008233,ENSGALG00000009681,ENSGALG00000012025,ENSGALG00000015412,ENSGALG00000016680,ENSGALG00000017201,ENSGALG00000023683
1	!	0.0276	527	467	114	0.244	0.216	HP:0000587	hp	13	Abnormality of the optic nerve	1	ENSGALG00000000508,ENSGALG00000000538,ENSGALG00000000706,ENSGALG00000000794,ENSGALG00000000912,ENSGALG00000001033,ENSGALG00000001312,ENSGALG00000001375,ENSGALG00000001576,ENSGALG00000001985,ENSGALG00000002375,ENSGALG00000002470,ENSGALG00000002663,ENSGALG00000002943,ENSGALG00000002981,ENSGALG00000003187,ENSGALG00000003238,ENSGALG00000003570,ENSGALG00000003602,ENSGALG00000003605,ENSGALG00000004302,…
1	!	0.00163	461	467	107	0.229	0.232	HP:0012795	hp	13	Abnormality of the optic disc	2	ENSGALG00000000508,ENSGALG00000000538,ENSGALG00000000706,ENSGALG00000000794,ENSGALG00000000912,ENSGALG00000001033,ENSGALG00000001312,ENSGALG00000001375,ENSGALG00000001576,ENSGALG00000001985,ENSGALG00000002375,ENSGALG00000002470,ENSGALG00000002663,ENSGALG00000002943,ENSGALG00000002981,ENSGALG00000003187,ENSGALG00000003238,ENSGALG00000003570,ENSGALG00000003602,ENSGALG00000003605,ENSGALG00000004302,…
1	!	0.00053	430	467	103	0.221	0.24	HP:0000648	hp	13	Optic atrophy	3	ENSGALG00000000508,ENSGALG00000000538,ENSGALG00000000706,ENSGALG00000000912,ENSGALG00000001033,ENSGALG00000001312,ENSGALG00000001375,ENSGALG00000001576,ENSGALG00000001985,ENSGALG00000002375,ENSGALG00000002663,ENSGALG00000002943,ENSGALG00000002981,ENSGALG00000003187,ENSGALG00000003238,ENSGALG00000003570,ENSGALG00000003602,ENSGALG00000003605,ENSGALG00000004302,ENSGALG00000004523,ENSGALG00000004669,…
1	!	0.00386	64	467	25	0.054	0.391	HP:0012745	hp	137	Short palpebral fissure	1	ENSGALG00000000102,ENSGALG00000001181,ENSGALG00000001576,ENSGALG00000002375,ENSGALG00000002561,ENSGALG00000002981,ENSGALG00000003605,ENSGALG00000003720,ENSGALG00000004342,ENSGALG00000004838,ENSGALG00000005279,ENSGALG00000005983,ENSGALG00000006658,ENSGALG00000008233,ENSGALG00000009681,ENSGALG00000010623,ENSGALG00000012448,ENSGALG00000012618,ENSGALG00000013064,ENSGALG00000013312,ENSGALG00000013784,…
1	!	0.00275	135	467	42	0.09	0.311	HP:0100542	hp	80	Abnormal localization of kidney	1	ENSGALG00000000102,ENSGALG00000001298,ENSGALG00000002561,ENSGALG00000002661,ENSGALG00000002663,ENSGALG00000002981,ENSGALG00000003605,ENSGALG00000003720,ENSGALG00000004037,ENSGALG00000004821,ENSGALG00000004825,ENSGALG00000004998,ENSGALG00000005054,ENSGALG00000005279,ENSGALG00000005642,ENSGALG00000005922,ENSGALG00000005983,ENSGALG00000006123,ENSGALG00000006379,ENSGALG00000006611,ENSGALG00000006658,…
1	!	0.00111	76	467	29	0.062	0.382	HP:0000086	hp	80	Ectopic kidney	2	ENSGALG00000000102,ENSGALG00000001298,ENSGALG00000002561,ENSGALG00000002661,ENSGALG00000002663,ENSGALG00000002981,ENSGALG00000003605,ENSGALG00000003720,ENSGALG00000004037,ENSGALG00000004825,ENSGALG00000005279,ENSGALG00000005642,ENSGALG00000005922,ENSGALG00000005983,ENSGALG00000006379,ENSGALG00000006658,ENSGALG00000007021,ENSGALG00000008585,ENSGALG00000010195,ENSGALG00000012618,ENSGALG00000013208,…
1	!	0.00198	283	467	73	0.156	0.258	HP:0030084	hp	71	Clinodactyly	1	ENSGALG00000000102,ENSGALG00000000706,ENSGALG00000000912,ENSGALG00000001181,ENSGALG00000001298,ENSGALG00000001444,ENSGALG00000002561,ENSGALG00000002661,ENSGALG00000002663,ENSGALG00000002850,ENSGALG00000002981,ENSGALG00000003602,ENSGALG00000003605,ENSGALG00000003720,ENSGALG00000004288,ENSGALG00000004342,ENSGALG00000004537,ENSGALG00000004821,ENSGALG00000004825,ENSGALG00000004838,ENSGALG00000004998,…
1	!	4.56e-05	309	467	83	0.178	0.269	HP:0009484	hp	71	Deviation of the hand or of fingers of the hand	1	ENSGALG00000000102,ENSGALG00000000490,ENSGALG00000000706,ENSGALG00000000912,ENSGALG00000000988,ENSGALG00000001181,ENSGALG00000001298,ENSGALG00000001798,ENSGALG00000002426,ENSGALG00000002561,ENSGALG00000002661,ENSGALG00000002663,ENSGALG00000002850,ENSGALG00000002981,ENSGALG00000003602,ENSGALG00000003605,ENSGALG00000003720,ENSGALG00000004288,ENSGALG00000004342,ENSGALG00000004537,ENSGALG00000004821,…
1	!	2.29e-05	290	467	80	0.171	0.276	HP:0004097	hp	71	Deviation of finger	2	ENSGALG00000000102,ENSGALG00000000490,ENSGALG00000000706,ENSGALG00000000912,ENSGALG00000000988,ENSGALG00000001181,ENSGALG00000001298,ENSGALG00000001798,ENSGALG00000002426,ENSGALG00000002561,ENSGALG00000002661,ENSGALG00000002663,ENSGALG00000002850,ENSGALG00000002981,ENSGALG00000003602,ENSGALG00000003605,ENSGALG00000003720,ENSGALG00000004288,ENSGALG00000004342,ENSGALG00000004537,ENSGALG00000004821,…
1	!	0.000679	212	467	60	0.128	0.283	HP:0040019	hp	71	Finger clinodactyly	3	ENSGALG00000000102,ENSGALG00000000912,ENSGALG00000001181,ENSGALG00000001298,ENSGALG00000002561,ENSGALG00000002661,ENSGALG00000002663,ENSGALG00000002850,ENSGALG00000002981,ENSGALG00000003605,ENSGALG00000003720,ENSGALG00000004288,ENSGALG00000004342,ENSGALG00000004537,ENSGALG00000004821,ENSGALG00000004825,ENSGALG00000004838,ENSGALG00000004998,ENSGALG00000005089,ENSGALG00000005279,ENSGALG00000005410,…
1	!	0.000266	295	467	78	0.167	0.264	HP:0004207	hp	71	Abnormality of the 5th finger	1	ENSGALG00000000102,ENSGALG00000000706,ENSGALG00000000912,ENSGALG00000001181,ENSGALG00000001298,ENSGALG00000001798,ENSGALG00000002561,ENSGALG00000002661,ENSGALG00000002663,ENSGALG00000002850,ENSGALG00000002981,ENSGALG00000003602,ENSGALG00000003605,ENSGALG00000003720,ENSGALG00000004288,ENSGALG00000004342,ENSGALG00000004537,ENSGALG00000004821,ENSGALG00000004825,ENSGALG00000004838,ENSGALG00000004998,…
1	!	0.000812	213	467	60	0.128	0.282	HP:0009179	hp	71	Deviation of the 5th finger	2	ENSGALG00000000102,ENSGALG00000000912,ENSGALG00000001181,ENSGALG00000001298,ENSGALG00000002561,ENSGALG00000002661,ENSGALG00000002663,ENSGALG00000002850,ENSGALG00000002981,ENSGALG00000003605,ENSGALG00000003720,ENSGALG00000004288,ENSGALG00000004342,ENSGALG00000004537,ENSGALG00000004821,ENSGALG00000004825,ENSGALG00000004838,ENSGALG00000004998,ENSGALG00000005089,ENSGALG00000005279,ENSGALG00000005410,…
1	!	0.000679	212	467	60	0.128	0.283	HP:0004209	hp	71	Clinodactyly of the 5th finger	3	ENSGALG00000000102,ENSGALG00000000912,ENSGALG00000001181,ENSGALG00000001298,ENSGALG00000002561,ENSGALG00000002661,ENSGALG00000002663,ENSGALG00000002850,ENSGALG00000002981,ENSGALG00000003605,ENSGALG00000003720,ENSGALG00000004288,ENSGALG00000004342,ENSGALG00000004537,ENSGALG00000004821,ENSGALG00000004825,ENSGALG00000004838,ENSGALG00000004998,ENSGALG00000005089,ENSGALG00000005279,ENSGALG00000005410,…
1	!	0.0109	204	467	55	0.118	0.27	HP:0000769	hp	76	Abnormality of the breast	1	ENSGALG00000000508,ENSGALG00000001444,ENSGALG00000002375,ENSGALG00000002663,ENSGALG00000002781,ENSGALG00000002850,ENSGALG00000003484,ENSGALG00000003605,ENSGALG00000004288,ENSGALG00000004342,ENSGALG00000004516,ENSGALG00000004537,ENSGALG00000004599,ENSGALG00000004821,ENSGALG00000004825,ENSGALG00000004998,ENSGALG00000005279,ENSGALG00000005328,ENSGALG00000005617,ENSGALG00000005695,ENSGALG00000006087,…
1	!	0.000213	1018	467	207	0.443	0.203	HP:0001250	hp	82	Seizures	1	ENSGALG00000000291,ENSGALG00000000394,ENSGALG00000000470,ENSGALG00000000490,ENSGALG00000000508,ENSGALG00000000706,ENSGALG00000000794,ENSGALG00000000912,ENSGALG00000000988,ENSGALG00000001033,ENSGALG00000001269,ENSGALG00000001312,ENSGALG00000001375,ENSGALG00000001386,ENSGALG00000001576,ENSGALG00000001985,ENSGALG00000002010,ENSGALG00000002090,ENSGALG00000002338,ENSGALG00000002375,ENSGALG00000002426,…
1	!	0.0164	8	467	7	0.015	0.875	HP:0006442	hp	107	Hypoplasia of proximal fibula	1	ENSGALG00000002663,ENSGALG00000005642,ENSGALG00000007021,ENSGALG00000010195,ENSGALG00000013208,ENSGALG00000014982,ENSGALG00000017148
1	!	0.0487	60	467	22	0.047	0.367	HP:0009879	hp	48	Cortical gyral simplification	1	ENSGALG00000001985,ENSGALG00000002338,ENSGALG00000002663,ENSGALG00000004522,ENSGALG00000005642,ENSGALG00000006254,ENSGALG00000006500,ENSGALG00000007021,ENSGALG00000007370,ENSGALG00000008041,ENSGALG00000008549,ENSGALG00000009476,ENSGALG00000009748,ENSGALG00000010195,ENSGALG00000012914,ENSGALG00000013208,ENSGALG00000013776,ENSGALG00000014386,ENSGALG00000014982,ENSGALG00000016332,ENSGALG00000016860,…
1	!	0.0349	84	467	28	0.06	0.333	HP:0009824	hp	115	Upper limb undergrowth	1	ENSGALG00000000102,ENSGALG00000002561,ENSGALG00000002663,ENSGALG00000002981,ENSGALG00000003605,ENSGALG00000003720,ENSGALG00000004825,ENSGALG00000005279,ENSGALG00000005642,ENSGALG00000005922,ENSGALG00000006611,ENSGALG00000006658,ENSGALG00000007021,ENSGALG00000008530,ENSGALG00000008585,ENSGALG00000009305,ENSGALG00000009559,ENSGALG00000010195,ENSGALG00000012618,ENSGALG00000013208,ENSGALG00000013312,…
1	!	0.0362	182	467	49	0.105	0.269	HP:0000581	hp	141	Blepharophimosis	1	ENSGALG00000000102,ENSGALG00000000394,ENSGALG00000000912,ENSGALG00000001181,ENSGALG00000001298,ENSGALG00000001576,ENSGALG00000002375,ENSGALG00000002561,ENSGALG00000002663,ENSGALG00000002787,ENSGALG00000002981,ENSGALG00000003605,ENSGALG00000003720,ENSGALG00000004342,ENSGALG00000004838,ENSGALG00000005279,ENSGALG00000005642,ENSGALG00000006094,ENSGALG00000006254,ENSGALG00000006379,ENSGALG00000006390,…
1	!	0.0408	617	467	129	0.276	0.209	HP:0000422	hp	41	Abnormality of the nasal bridge	1	ENSGALG00000000102,ENSGALG00000000394,ENSGALG00000000490,ENSGALG00000000550,ENSGALG00000000706,ENSGALG00000000912,ENSGALG00000001298,ENSGALG00000001312,ENSGALG00000001576,ENSGALG00000001798,ENSGALG00000002175,ENSGALG00000002375,ENSGALG00000002490,ENSGALG00000002561,ENSGALG00000002661,ENSGALG00000002663,ENSGALG00000002787,ENSGALG00000002850,ENSGALG00000002943,ENSGALG00000002981,ENSGALG00000003570,…
1	!	0.00114	140	467	44	0.094	0.314	HP:0000426	hp	41	Prominent nasal bridge	2	ENSGALG00000000394,ENSGALG00000000706,ENSGALG00000001312,ENSGALG00000001576,ENSGALG00000001798,ENSGALG00000002663,ENSGALG00000002787,ENSGALG00000003570,ENSGALG00000003602,ENSGALG00000003605,ENSGALG00000004825,ENSGALG00000004926,ENSGALG00000005096,ENSGALG00000005642,ENSGALG00000006254,ENSGALG00000006390,ENSGALG00000006500,ENSGALG00000006611,ENSGALG00000007021,ENSGALG00000007715,ENSGALG00000008103,…
1	!	0.0409	1297	467	241	0.516	0.186	HP:0000598	hp	100	Abnormality of the ear	1	ENSGALG00000000041,ENSGALG00000000102,ENSGALG00000000394,ENSGALG00000000470,ENSGALG00000000490,ENSGALG00000000508,ENSGALG00000000538,ENSGALG00000000706,ENSGALG00000000794,ENSGALG00000000912,ENSGALG00000000988,ENSGALG00000001033,ENSGALG00000001181,ENSGALG00000001298,ENSGALG00000001312,ENSGALG00000001375,ENSGALG00000001444,ENSGALG00000001576,ENSGALG00000001798,ENSGALG00000002041,ENSGALG00000002090,…
1	!	0.033	922	467	181	0.388	0.196	HP:0000364	hp	100	Hearing abnormality	2	ENSGALG00000000041,ENSGALG00000000102,ENSGALG00000000394,ENSGALG00000000470,ENSGALG00000000490,ENSGALG00000000508,ENSGALG00000000706,ENSGALG00000000794,ENSGALG00000000912,ENSGALG00000000988,ENSGALG00000001033,ENSGALG00000001298,ENSGALG00000001312,ENSGALG00000001375,ENSGALG00000001576,ENSGALG00000001798,ENSGALG00000002041,ENSGALG00000002090,ENSGALG00000002338,ENSGALG00000002426,ENSGALG00000002490,…
1	!	0.0264	913	467	180	0.385	0.197	HP:0000365	hp	100	Hearing impairment	3	ENSGALG00000000041,ENSGALG00000000102,ENSGALG00000000394,ENSGALG00000000470,ENSGALG00000000490,ENSGALG00000000508,ENSGALG00000000706,ENSGALG00000000794,ENSGALG00000000912,ENSGALG00000000988,ENSGALG00000001033,ENSGALG00000001298,ENSGALG00000001312,ENSGALG00000001375,ENSGALG00000001576,ENSGALG00000001798,ENSGALG00000002041,ENSGALG00000002090,ENSGALG00000002338,ENSGALG00000002426,ENSGALG00000002490,…
1	!	4.42e-05	662	467	149	0.319	0.225	HP:0000356	hp	100	Abnormality of the outer ear	2	ENSGALG00000000041,ENSGALG00000000102,ENSGALG00000000394,ENSGALG00000000490,ENSGALG00000000538,ENSGALG00000000706,ENSGALG00000000912,ENSGALG00000000988,ENSGALG00000001181,ENSGALG00000001298,ENSGALG00000001312,ENSGALG00000001444,ENSGALG00000001576,ENSGALG00000001798,ENSGALG00000002041,ENSGALG00000002175,ENSGALG00000002375,ENSGALG00000002561,ENSGALG00000002661,ENSGALG00000002663,ENSGALG00000002787,…
1	!	0.000165	469	467	112	0.24	0.239	HP:0000357	hp	100	Abnormal location of ears	3	ENSGALG00000000041,ENSGALG00000000102,ENSGALG00000000706,ENSGALG00000000912,ENSGALG00000000988,ENSGALG00000001181,ENSGALG00000001298,ENSGALG00000001576,ENSGALG00000001798,ENSGALG00000002175,ENSGALG00000002375,ENSGALG00000002561,ENSGALG00000002661,ENSGALG00000002663,ENSGALG00000002850,ENSGALG00000002981,ENSGALG00000003570,ENSGALG00000003602,ENSGALG00000003605,ENSGALG00000003720,ENSGALG00000003920,…
1	!	5.9e-05	445	467	109	0.233	0.245	HP:0000369	hp	100	Low-set ears	4	ENSGALG00000000041,ENSGALG00000000102,ENSGALG00000000706,ENSGALG00000000912,ENSGALG00000000988,ENSGALG00000001181,ENSGALG00000001298,ENSGALG00000001576,ENSGALG00000001798,ENSGALG00000002175,ENSGALG00000002375,ENSGALG00000002561,ENSGALG00000002661,ENSGALG00000002663,ENSGALG00000002850,ENSGALG00000002981,ENSGALG00000003570,ENSGALG00000003602,ENSGALG00000003605,ENSGALG00000003720,ENSGALG00000003920,…
1	!	0.0373	321	467	76	0.163	0.237	HP:0000358	hp	100	Posteriorly rotated ears	4	ENSGALG00000000041,ENSGALG00000000706,ENSGALG00000000912,ENSGALG00000000988,ENSGALG00000001298,ENSGALG00000001576,ENSGALG00000001798,ENSGALG00000002661,ENSGALG00000002850,ENSGALG00000003602,ENSGALG00000003605,ENSGALG00000003920,ENSGALG00000004342,ENSGALG00000004738,ENSGALG00000004821,ENSGALG00000004825,ENSGALG00000004838,ENSGALG00000004998,ENSGALG00000005096,ENSGALG00000005410,ENSGALG00000005451,…
1	!	0.000944	268	467	71	0.152	0.265	HP:0000368	hp	100	Low-set, posteriorly rotated ears	5	ENSGALG00000000706,ENSGALG00000000912,ENSGALG00000000988,ENSGALG00000001298,ENSGALG00000001576,ENSGALG00000001798,ENSGALG00000002661,ENSGALG00000002850,ENSGALG00000003602,ENSGALG00000003605,ENSGALG00000003920,ENSGALG00000004342,ENSGALG00000004738,ENSGALG00000004821,ENSGALG00000004825,ENSGALG00000004838,ENSGALG00000004998,ENSGALG00000005096,ENSGALG00000005410,ENSGALG00000005451,ENSGALG00000005983,…
1	!	0.00496	449	467	103	0.221	0.229	HP:0000377	hp	100	Abnormality of the pinna	3	ENSGALG00000000041,ENSGALG00000000102,ENSGALG00000000394,ENSGALG00000000490,ENSGALG00000000538,ENSGALG00000000912,ENSGALG00000000988,ENSGALG00000001298,ENSGALG00000001312,ENSGALG00000001444,ENSGALG00000001576,ENSGALG00000002041,ENSGALG00000002375,ENSGALG00000002561,ENSGALG00000002663,ENSGALG00000002787,ENSGALG00000002850,ENSGALG00000002981,ENSGALG00000003605,ENSGALG00000003720,ENSGALG00000003920,…
1	!	0.043	193	467	51	0.109	0.264	HP:0000054	hp	46	Micropenis	1	ENSGALG00000000102,ENSGALG00000000538,ENSGALG00000000706,ENSGALG00000001298,ENSGALG00000001798,ENSGALG00000002561,ENSGALG00000002981,ENSGALG00000003720,ENSGALG00000004342,ENSGALG00000004821,ENSGALG00000004825,ENSGALG00000004838,ENSGALG00000004998,ENSGALG00000005096,ENSGALG00000005279,ENSGALG00000005410,ENSGALG00000006094,ENSGALG00000006254,ENSGALG00000006611,ENSGALG00000006658,ENSGALG00000007476,…
1	!	0.000196	16	467	12	0.026	0.75	HP:0000237	hp	150	Small anterior fontanelle	1	ENSGALG00000002663,ENSGALG00000004342,ENSGALG00000005642,ENSGALG00000007021,ENSGALG00000010195,ENSGALG00000010623,ENSGALG00000012448,ENSGALG00000013208,ENSGALG00000013784,ENSGALG00000014982,ENSGALG00000017148,ENSGALG00000028716
1	!	0.00587	39	467	18	0.039	0.462	HP:0002605	hp	110	Hepatic necrosis	1	ENSGALG00000001033,ENSGALG00000001375,ENSGALG00000003187,ENSGALG00000004302,ENSGALG00000007353,ENSGALG00000008084,ENSGALG00000008606,ENSGALG00000009442,ENSGALG00000009703,ENSGALG00000011386,ENSGALG00000013167,ENSGALG00000016758,ENSGALG00000017675,ENSGALG00000018364,ENSGALG00000018378,ENSGALG00000018382,ENSGALG00000019447,ENSGALG00000020729
1	!	0.00734	36	467	17	0.036	0.472	HP:0001404	hp	110	Hepatocellular necrosis	2	ENSGALG00000001033,ENSGALG00000001375,ENSGALG00000003187,ENSGALG00000004302,ENSGALG00000007353,ENSGALG00000008084,ENSGALG00000008606,ENSGALG00000009703,ENSGALG00000011386,ENSGALG00000013167,ENSGALG00000016758,ENSGALG00000017675,ENSGALG00000018364,ENSGALG00000018378,ENSGALG00000018382,ENSGALG00000019447,ENSGALG00000020729
1	!	0.0151	85	467	29	0.062	0.341	HP:0001876	hp	94	Pancytopenia	1	ENSGALG00000000102,ENSGALG00000002561,ENSGALG00000002663,ENSGALG00000002981,ENSGALG00000003720,ENSGALG00000005054,ENSGALG00000005279,ENSGALG00000005642,ENSGALG00000005653,ENSGALG00000006123,ENSGALG00000006658,ENSGALG00000007021,ENSGALG00000010195,ENSGALG00000012304,ENSGALG00000012618,ENSGALG00000013064,ENSGALG00000013208,ENSGALG00000014822,ENSGALG00000014982,ENSGALG00000015313,ENSGALG00000015912,…
1	!	0.0123	1478	467	272	0.582	0.184	HP:0001507	hp	65	Growth abnormality	1	ENSGALG00000000102,ENSGALG00000000291,ENSGALG00000000394,ENSGALG00000000490,ENSGALG00000000508,ENSGALG00000000538,ENSGALG00000000706,ENSGALG00000000794,ENSGALG00000000912,ENSGALG00000000988,ENSGALG00000001033,ENSGALG00000001181,ENSGALG00000001298,ENSGALG00000001312,ENSGALG00000001375,ENSGALG00000001444,ENSGALG00000001576,ENSGALG00000001798,ENSGALG00000002175,ENSGALG00000002197,ENSGALG00000002338,…
1	!	0.000242	941	467	194	0.415	0.206	HP:0004323	hp	65	Abnormality of body weight	2	ENSGALG00000000102,ENSGALG00000000291,ENSGALG00000000394,ENSGALG00000000538,ENSGALG00000000706,ENSGALG00000000912,ENSGALG00000001033,ENSGALG00000001298,ENSGALG00000001312,ENSGALG00000001375,ENSGALG00000001444,ENSGALG00000001576,ENSGALG00000001798,ENSGALG00000002197,ENSGALG00000002354,ENSGALG00000002426,ENSGALG00000002490,ENSGALG00000002561,ENSGALG00000002603,ENSGALG00000002661,ENSGALG00000002663,…
1	!	3.85e-05	775	467	169	0.362	0.218	HP:0004325	hp	65	Decreased body weight	3	ENSGALG00000000102,ENSGALG00000000291,ENSGALG00000000394,ENSGALG00000000538,ENSGALG00000001033,ENSGALG00000001298,ENSGALG00000001312,ENSGALG00000001375,ENSGALG00000001444,ENSGALG00000002197,ENSGALG00000002354,ENSGALG00000002426,ENSGALG00000002490,ENSGALG00000002561,ENSGALG00000002603,ENSGALG00000002661,ENSGALG00000002663,ENSGALG00000002781,ENSGALG00000002787,ENSGALG00000002850,ENSGALG00000002981,…
1	!	0.000506	500	467	116	0.248	0.232	HP:0001508	hp	65	Failure to thrive	4	ENSGALG00000001033,ENSGALG00000001298,ENSGALG00000001312,ENSGALG00000001375,ENSGALG00000002354,ENSGALG00000002426,ENSGALG00000002490,ENSGALG00000002603,ENSGALG00000002661,ENSGALG00000002850,ENSGALG00000002981,ENSGALG00000003187,ENSGALG00000003520,ENSGALG00000003558,ENSGALG00000003740,ENSGALG00000003913,ENSGALG00000003920,ENSGALG00000003922,ENSGALG00000004170,ENSGALG00000004302,ENSGALG00000004342,…
1	!	0.000999	153	467	47	0.101	0.307	HP:0001518	hp	65	Small for gestational age	4	ENSGALG00000000102,ENSGALG00000000394,ENSGALG00000000538,ENSGALG00000001444,ENSGALG00000002561,ENSGALG00000002663,ENSGALG00000002787,ENSGALG00000002981,ENSGALG00000003605,ENSGALG00000003720,ENSGALG00000004342,ENSGALG00000004838,ENSGALG00000005279,ENSGALG00000005642,ENSGALG00000006254,ENSGALG00000006658,ENSGALG00000007021,ENSGALG00000008233,ENSGALG00000008594,ENSGALG00000008618,ENSGALG00000009681,…
1	!	0.0239	1058	467	204	0.437	0.193	HP:0001510	hp	65	Growth delay	2	ENSGALG00000000102,ENSGALG00000000394,ENSGALG00000000490,ENSGALG00000000508,ENSGALG00000000538,ENSGALG00000000706,ENSGALG00000000794,ENSGALG00000000912,ENSGALG00000000988,ENSGALG00000001033,ENSGALG00000001298,ENSGALG00000001312,ENSGALG00000001444,ENSGALG00000001576,ENSGALG00000001798,ENSGALG00000002175,ENSGALG00000002338,ENSGALG00000002354,ENSGALG00000002426,ENSGALG00000002490,ENSGALG00000002561,…
1	!	0.0069	177	467	50	0.107	0.282	HP:0008897	hp	65	Postnatal growth retardation	3	ENSGALG00000000102,ENSGALG00000000394,ENSGALG00000002561,ENSGALG00000002663,ENSGALG00000002787,ENSGALG00000002850,ENSGALG00000002981,ENSGALG00000003238,ENSGALG00000003605,ENSGALG00000003720,ENSGALG00000004821,ENSGALG00000004825,ENSGALG00000004838,ENSGALG00000004998,ENSGALG00000005054,ENSGALG00000005089,ENSGALG00000005279,ENSGALG00000005642,ENSGALG00000005983,ENSGALG00000006123,ENSGALG00000006254,…
1	!	4.23e-06	300	467	84	0.18	0.28	HP:0001511	hp	65	Intrauterine growth retardation	3	ENSGALG00000000102,ENSGALG00000000706,ENSGALG00000001298,ENSGALG00000001576,ENSGALG00000002175,ENSGALG00000002490,ENSGALG00000002561,ENSGALG00000002661,ENSGALG00000002663,ENSGALG00000002981,ENSGALG00000003602,ENSGALG00000003605,ENSGALG00000003720,ENSGALG00000003893,ENSGALG00000004342,ENSGALG00000004821,ENSGALG00000004825,ENSGALG00000004838,ENSGALG00000004998,ENSGALG00000005054,ENSGALG00000005096,…
1	!	0.000362	1601	467	298	0.638	0.186	HP:0003011	hp	58	Abnormality of the musculature	1	ENSGALG00000000169,ENSGALG00000000291,ENSGALG00000000394,ENSGALG00000000470,ENSGALG00000000490,ENSGALG00000000508,ENSGALG00000000538,ENSGALG00000000550,ENSGALG00000000706,ENSGALG00000000794,ENSGALG00000000912,ENSGALG00000001033,ENSGALG00000001082,ENSGALG00000001181,ENSGALG00000001269,ENSGALG00000001298,ENSGALG00000001312,ENSGALG00000001375,ENSGALG00000001444,ENSGALG00000001576,ENSGALG00000001985,…
1	!	0.000796	1396	467	265	0.567	0.19	HP:0011804	hp	58	Abnormality of muscle physiology	2	ENSGALG00000000169,ENSGALG00000000291,ENSGALG00000000394,ENSGALG00000000490,ENSGALG00000000508,ENSGALG00000000538,ENSGALG00000000550,ENSGALG00000000706,ENSGALG00000000794,ENSGALG00000000912,ENSGALG00000001033,ENSGALG00000001082,ENSGALG00000001269,ENSGALG00000001298,ENSGALG00000001312,ENSGALG00000001375,ENSGALG00000001444,ENSGALG00000001576,ENSGALG00000001985,ENSGALG00000002010,ENSGALG00000002041,…
1	!	1.1e-07	1106	467	234	0.501	0.212	HP:0003808	hp	58	Abnormal muscle tone	3	ENSGALG00000000394,ENSGALG00000000490,ENSGALG00000000508,ENSGALG00000000538,ENSGALG00000000550,ENSGALG00000000706,ENSGALG00000000794,ENSGALG00000000912,ENSGALG00000001033,ENSGALG00000001082,ENSGALG00000001269,ENSGALG00000001298,ENSGALG00000001312,ENSGALG00000001375,ENSGALG00000001444,ENSGALG00000001576,ENSGALG00000001985,ENSGALG00000002010,ENSGALG00000002041,ENSGALG00000002338,ENSGALG00000002354,…
1	!	0.000594	921	467	189	0.405	0.205	HP:0001252	hp	58	Muscular hypotonia	4	ENSGALG00000000394,ENSGALG00000000490,ENSGALG00000000508,ENSGALG00000000538,ENSGALG00000000550,ENSGALG00000000706,ENSGALG00000000912,ENSGALG00000001033,ENSGALG00000001082,ENSGALG00000001298,ENSGALG00000001312,ENSGALG00000001375,ENSGALG00000001444,ENSGALG00000001576,ENSGALG00000001985,ENSGALG00000002010,ENSGALG00000002041,ENSGALG00000002354,ENSGALG00000002375,ENSGALG00000002426,ENSGALG00000002490,…
1	!	0.00547	893	467	180	0.385	0.202	HP:0011805	hp	58	Abnormality of muscle morphology	2	ENSGALG00000000169,ENSGALG00000000394,ENSGALG00000000470,ENSGALG00000000508,ENSGALG00000000538,ENSGALG00000000706,ENSGALG00000000912,ENSGALG00000001033,ENSGALG00000001298,ENSGALG00000001375,ENSGALG00000001985,ENSGALG00000002010,ENSGALG00000002041,ENSGALG00000002175,ENSGALG00000002354,ENSGALG00000002426,ENSGALG00000002490,ENSGALG00000002661,ENSGALG00000002663,ENSGALG00000002787,ENSGALG00000002906,…
1	!	0.0436	26	467	13	0.028	0.5	HP:0008316	hp	58	Abnormal mitochondria in muscle tissue	2	ENSGALG00000000508,ENSGALG00000001033,ENSGALG00000008084,ENSGALG00000008587,ENSGALG00000008606,ENSGALG00000009703,ENSGALG00000013167,ENSGALG00000013191,ENSGALG00000017675,ENSGALG00000018378,ENSGALG00000018382,ENSGALG00000020729,ENSGALG00000028929
1	!	0.000134	549	467	127	0.272	0.231	HP:0001276	hp	58	Hypertonia	1	ENSGALG00000000394,ENSGALG00000000508,ENSGALG00000000794,ENSGALG00000001033,ENSGALG00000001269,ENSGALG00000001298,ENSGALG00000001375,ENSGALG00000001985,ENSGALG00000002338,ENSGALG00000002375,ENSGALG00000002426,ENSGALG00000002470,ENSGALG00000002490,ENSGALG00000002661,ENSGALG00000002787,ENSGALG00000002906,ENSGALG00000003092,ENSGALG00000003150,ENSGALG00000003187,ENSGALG00000003430,ENSGALG00000003558,…
1	!	0.00462	432	467	100	0.214	0.231	HP:0001257	hp	58	Spasticity	2	ENSGALG00000000394,ENSGALG00000000508,ENSGALG00000000794,ENSGALG00000001033,ENSGALG00000001269,ENSGALG00000001375,ENSGALG00000001985,ENSGALG00000002338,ENSGALG00000002426,ENSGALG00000002470,ENSGALG00000002490,ENSGALG00000002661,ENSGALG00000002787,ENSGALG00000002906,ENSGALG00000003092,ENSGALG00000003150,ENSGALG00000003187,ENSGALG00000003558,ENSGALG00000003602,ENSGALG00000004019,ENSGALG00000004302,…
1	!	0.0026	59	467	24	0.051	0.407	HP:0002984	hp	84	Hypoplasia of the radius	1	ENSGALG00000000102,ENSGALG00000002561,ENSGALG00000002663,ENSGALG00000002981,ENSGALG00000003605,ENSGALG00000003720,ENSGALG00000004825,ENSGALG00000005279,ENSGALG00000005642,ENSGALG00000005922,ENSGALG00000006658,ENSGALG00000007021,ENSGALG00000008530,ENSGALG00000008585,ENSGALG00000010195,ENSGALG00000012618,ENSGALG00000013208,ENSGALG00000013312,ENSGALG00000013352,ENSGALG00000014982,ENSGALG00000016119,…
1	!	0.0101	184	467	51	0.109	0.277	HP:0004377	hp	70	Hematological neoplasm	1	ENSGALG00000000102,ENSGALG00000002197,ENSGALG00000002561,ENSGALG00000002850,ENSGALG00000002981,ENSGALG00000003299,ENSGALG00000003430,ENSGALG00000003720,ENSGALG00000003830,ENSGALG00000004170,ENSGALG00000004821,ENSGALG00000004838,ENSGALG00000004998,ENSGALG00000005054,ENSGALG00000005279,ENSGALG00000005653,ENSGALG00000005695,ENSGALG00000005922,ENSGALG00000006123,ENSGALG00000006612,ENSGALG00000006658,…
1	!	0.00658	130	467	40	0.086	0.308	HP:0001909	hp	70	Leukemia	2	ENSGALG00000000102,ENSGALG00000002197,ENSGALG00000002561,ENSGALG00000002850,ENSGALG00000002981,ENSGALG00000003299,ENSGALG00000003430,ENSGALG00000003720,ENSGALG00000003830,ENSGALG00000004821,ENSGALG00000004838,ENSGALG00000004998,ENSGALG00000005054,ENSGALG00000005279,ENSGALG00000005695,ENSGALG00000005922,ENSGALG00000006123,ENSGALG00000006658,ENSGALG00000007555,ENSGALG00000008233,ENSGALG00000008957,…
1	!	0.0171	590	467	126	0.27	0.214	HP:0010938	hp	7	Abnormality of the external nose	1	ENSGALG00000000102,ENSGALG00000000394,ENSGALG00000000490,ENSGALG00000000508,ENSGALG00000000538,ENSGALG00000000706,ENSGALG00000000912,ENSGALG00000000988,ENSGALG00000001181,ENSGALG00000001298,ENSGALG00000001312,ENSGALG00000001576,ENSGALG00000001985,ENSGALG00000002010,ENSGALG00000002175,ENSGALG00000002375,ENSGALG00000002561,ENSGALG00000002661,ENSGALG00000002663,ENSGALG00000002787,ENSGALG00000002850,…
1	!	0.0158	153	467	44	0.094	0.288	HP:0011119	hp	7	Abnormality of the nasal dorsum	2	ENSGALG00000000706,ENSGALG00000000912,ENSGALG00000001312,ENSGALG00000002663,ENSGALG00000003602,ENSGALG00000004037,ENSGALG00000004537,ENSGALG00000004599,ENSGALG00000004821,ENSGALG00000004838,ENSGALG00000004899,ENSGALG00000004998,ENSGALG00000005096,ENSGALG00000005642,ENSGALG00000005922,ENSGALG00000005983,ENSGALG00000006254,ENSGALG00000006612,ENSGALG00000007021,ENSGALG00000008233,ENSGALG00000009410,…
1	!	0.00228	11	467	9	0.019	0.818	HP:0003683	hp	7	Large beaked nose	3	ENSGALG00000002663,ENSGALG00000005642,ENSGALG00000006254,ENSGALG00000007021,ENSGALG00000010195,ENSGALG00000013208,ENSGALG00000014982,ENSGALG00000016860,ENSGALG00000017148
1	!	0.00303	1117	467	218	0.467	0.195	HP:0011442	hp	136	Abnormality of central motor function	1	ENSGALG00000000102,ENSGALG00000000169,ENSGALG00000000291,ENSGALG00000000394,ENSGALG00000000470,ENSGALG00000000508,ENSGALG00000000706,ENSGALG00000000794,ENSGALG00000000912,ENSGALG00000001033,ENSGALG00000001181,ENSGALG00000001269,ENSGALG00000001298,ENSGALG00000001312,ENSGALG00000001375,ENSGALG00000001386,ENSGALG00000001798,ENSGALG00000001850,ENSGALG00000001985,ENSGALG00000002041,ENSGALG00000002338,…
1	!	5.83e-05	553	467	129	0.276	0.233	HP:0000290	hp	51	Abnormality of the forehead	1	ENSGALG00000000102,ENSGALG00000000538,ENSGALG00000000550,ENSGALG00000000706,ENSGALG00000000912,ENSGALG00000001181,ENSGALG00000001298,ENSGALG00000001444,ENSGALG00000001985,ENSGALG00000002175,ENSGALG00000002338,ENSGALG00000002375,ENSGALG00000002561,ENSGALG00000002661,ENSGALG00000002663,ENSGALG00000002850,ENSGALG00000002981,ENSGALG00000003570,ENSGALG00000003602,ENSGALG00000003605,ENSGALG00000003720,…
1	!	5.41e-10	95	467	44	0.094	0.463	HP:0000340	hp	51	Sloping forehead	2	ENSGALG00000000102,ENSGALG00000000706,ENSGALG00000002175,ENSGALG00000002338,ENSGALG00000002561,ENSGALG00000002663,ENSGALG00000002981,ENSGALG00000003602,ENSGALG00000003720,ENSGALG00000004522,ENSGALG00000004838,ENSGALG00000005096,ENSGALG00000005279,ENSGALG00000005642,ENSGALG00000006254,ENSGALG00000006500,ENSGALG00000006611,ENSGALG00000006658,ENSGALG00000006790,ENSGALG00000007021,ENSGALG00000008041,…
1	!	0.000108	250	467	70	0.15	0.28	HP:0004360	hp	6	Abnormality of acid-base homeostasis	1	ENSGALG00000000508,ENSGALG00000000794,ENSGALG00000001033,ENSGALG00000001181,ENSGALG00000001375,ENSGALG00000002354,ENSGALG00000002490,ENSGALG00000003067,ENSGALG00000003187,ENSGALG00000003520,ENSGALG00000003913,ENSGALG00000003920,ENSGALG00000004003,ENSGALG00000004057,ENSGALG00000004302,ENSGALG00000004926,ENSGALG00000005328,ENSGALG00000006641,ENSGALG00000007353,ENSGALG00000007394,ENSGALG00000007494,…
1	!	2.76e-05	233	467	68	0.146	0.292	HP:0001941	hp	6	Acidosis	2	ENSGALG00000000508,ENSGALG00000000794,ENSGALG00000001033,ENSGALG00000001181,ENSGALG00000001375,ENSGALG00000002354,ENSGALG00000002490,ENSGALG00000003067,ENSGALG00000003187,ENSGALG00000003520,ENSGALG00000003913,ENSGALG00000003920,ENSGALG00000004003,ENSGALG00000004057,ENSGALG00000004302,ENSGALG00000004926,ENSGALG00000005328,ENSGALG00000006641,ENSGALG00000007353,ENSGALG00000007494,ENSGALG00000007559,…
1	!	8.62e-09	105	467	45	0.096	0.429	HP:0002151	hp	6	Increased serum lactate	3	ENSGALG00000000508,ENSGALG00000000794,ENSGALG00000001033,ENSGALG00000001375,ENSGALG00000002354,ENSGALG00000002490,ENSGALG00000003067,ENSGALG00000003187,ENSGALG00000003520,ENSGALG00000004003,ENSGALG00000004302,ENSGALG00000004926,ENSGALG00000006641,ENSGALG00000007353,ENSGALG00000007559,ENSGALG00000008084,ENSGALG00000008529,ENSGALG00000008606,ENSGALG00000009350,ENSGALG00000009703,ENSGALG00000009967,…
1	!	2.23e-05	137	467	47	0.101	0.343	HP:0003128	hp	6	Lactic acidosis	3	ENSGALG00000000508,ENSGALG00000001033,ENSGALG00000001375,ENSGALG00000002354,ENSGALG00000002490,ENSGALG00000003187,ENSGALG00000004302,ENSGALG00000004926,ENSGALG00000005328,ENSGALG00000006641,ENSGALG00000007353,ENSGALG00000007494,ENSGALG00000007842,ENSGALG00000007904,ENSGALG00000007931,ENSGALG00000008084,ENSGALG00000008529,ENSGALG00000008587,ENSGALG00000008606,ENSGALG00000009350,ENSGALG00000009703,…
1	!	0.0164	8	467	7	0.015	0.875	HP:0010455	hp	37	Steep acetabular roof	1	ENSGALG00000002663,ENSGALG00000005642,ENSGALG00000007021,ENSGALG00000010195,ENSGALG00000013208,ENSGALG00000014982,ENSGALG00000017148
1	!	0.0218	254	467	64	0.137	0.252	HP:0001639	hp	145	Hypertrophic cardiomyopathy	1	ENSGALG00000000102,ENSGALG00000000508,ENSGALG00000000912,ENSGALG00000001033,ENSGALG00000001298,ENSGALG00000001312,ENSGALG00000001375,ENSGALG00000002354,ENSGALG00000002490,ENSGALG00000002561,ENSGALG00000002850,ENSGALG00000002981,ENSGALG00000003067,ENSGALG00000003605,ENSGALG00000003720,ENSGALG00000004821,ENSGALG00000004825,ENSGALG00000004908,ENSGALG00000004926,ENSGALG00000004998,ENSGALG00000005279,…
1	!	1.28e-05	1284	467	255	0.546	0.199	HP:0011446	hp	24	Abnormality of higher mental function	1	ENSGALG00000000102,ENSGALG00000000169,ENSGALG00000000291,ENSGALG00000000394,ENSGALG00000000470,ENSGALG00000000490,ENSGALG00000000508,ENSGALG00000000538,ENSGALG00000000706,ENSGALG00000000794,ENSGALG00000000912,ENSGALG00000000988,ENSGALG00000001033,ENSGALG00000001269,ENSGALG00000001298,ENSGALG00000001312,ENSGALG00000001375,ENSGALG00000001386,ENSGALG00000001576,ENSGALG00000001798,ENSGALG00000001850,…
1	!	0.0189	695	467	144	0.308	0.207	HP:0002167	hp	24	Neurological speech impairment	2	ENSGALG00000000169,ENSGALG00000000394,ENSGALG00000000706,ENSGALG00000000794,ENSGALG00000000912,ENSGALG00000000988,ENSGALG00000001033,ENSGALG00000001298,ENSGALG00000001375,ENSGALG00000001386,ENSGALG00000001576,ENSGALG00000001798,ENSGALG00000001850,ENSGALG00000001985,ENSGALG00000002041,ENSGALG00000002338,ENSGALG00000002426,ENSGALG00000002470,ENSGALG00000002490,ENSGALG00000002603,ENSGALG00000002787,…
1	!	0.000758	990	467	200	0.428	0.202	HP:0100543	hp	24	Cognitive impairment	2	ENSGALG00000000102,ENSGALG00000000470,ENSGALG00000000490,ENSGALG00000000508,ENSGALG00000000538,ENSGALG00000000706,ENSGALG00000000794,ENSGALG00000000912,ENSGALG00000000988,ENSGALG00000001033,ENSGALG00000001298,ENSGALG00000001312,ENSGALG00000001375,ENSGALG00000001386,ENSGALG00000001576,ENSGALG00000001798,ENSGALG00000001985,ENSGALG00000002338,ENSGALG00000002354,ENSGALG00000002375,ENSGALG00000002470,…
1	!	0.00493	384	467	91	0.195	0.237	HP:0000508	hp	111	Ptosis	1	ENSGALG00000000102,ENSGALG00000000490,ENSGALG00000000508,ENSGALG00000000706,ENSGALG00000000794,ENSGALG00000001033,ENSGALG00000001375,ENSGALG00000001576,ENSGALG00000002041,ENSGALG00000002354,ENSGALG00000002561,ENSGALG00000002850,ENSGALG00000002906,ENSGALG00000002981,ENSGALG00000003187,ENSGALG00000003520,ENSGALG00000003602,ENSGALG00000003605,ENSGALG00000003720,ENSGALG00000003922,ENSGALG00000004037,…
1	!	0.00418	49	467	21	0.045	0.429	HP:0002898	hp	44	Embryonal neoplasm	1	ENSGALG00000000102,ENSGALG00000002469,ENSGALG00000002561,ENSGALG00000002981,ENSGALG00000003720,ENSGALG00000004288,ENSGALG00000004838,ENSGALG00000005279,ENSGALG00000005695,ENSGALG00000006087,ENSGALG00000006658,ENSGALG00000008233,ENSGALG00000009681,ENSGALG00000009942,ENSGALG00000010999,ENSGALG00000011206,ENSGALG00000012618,ENSGALG00000016569,ENSGALG00000016997,ENSGALG00000017073,ENSGALG00000017201
1	!	0.0305	101	467	32	0.069	0.317	HP:0010786	hp	44	Urinary tract neoplasm	1	ENSGALG00000000102,ENSGALG00000000508,ENSGALG00000002469,ENSGALG00000002514,ENSGALG00000002561,ENSGALG00000002889,ENSGALG00000002981,ENSGALG00000003430,ENSGALG00000003720,ENSGALG00000004288,ENSGALG00000004838,ENSGALG00000005139,ENSGALG00000005279,ENSGALG00000005507,ENSGALG00000005695,ENSGALG00000006087,ENSGALG00000006658,ENSGALG00000008233,ENSGALG00000008957,ENSGALG00000008962,ENSGALG00000009681,…
1	!	0.0338	97	467	31	0.066	0.32	HP:0009726	hp	44	Renal neoplasm	2	ENSGALG00000000102,ENSGALG00000000508,ENSGALG00000002469,ENSGALG00000002514,ENSGALG00000002561,ENSGALG00000002889,ENSGALG00000002981,ENSGALG00000003430,ENSGALG00000003720,ENSGALG00000004288,ENSGALG00000004838,ENSGALG00000005139,ENSGALG00000005279,ENSGALG00000005507,ENSGALG00000005695,ENSGALG00000006087,ENSGALG00000006658,ENSGALG00000008233,ENSGALG00000008957,ENSGALG00000008962,ENSGALG00000009681,…
1	!	0.00368	38	467	18	0.039	0.474	HP:0011794	hp	44	Embryonal renal neoplasm	3	ENSGALG00000000102,ENSGALG00000002469,ENSGALG00000002561,ENSGALG00000002981,ENSGALG00000003720,ENSGALG00000004288,ENSGALG00000004838,ENSGALG00000005279,ENSGALG00000005695,ENSGALG00000006087,ENSGALG00000006658,ENSGALG00000008233,ENSGALG00000009681,ENSGALG00000009942,ENSGALG00000012618,ENSGALG00000016569,ENSGALG00000017073,ENSGALG00000017201
1	!	0.00226	37	467	18	0.039	0.486	HP:0002667	hp	44	Nephroblastoma (Wilms tumor)	4	ENSGALG00000000102,ENSGALG00000002469,ENSGALG00000002561,ENSGALG00000002981,ENSGALG00000003720,ENSGALG00000004288,ENSGALG00000004838,ENSGALG00000005279,ENSGALG00000005695,ENSGALG00000006087,ENSGALG00000006658,ENSGALG00000008233,ENSGALG00000009681,ENSGALG00000009942,ENSGALG00000012618,ENSGALG00000016569,ENSGALG00000017073,ENSGALG00000017201
1	!	0.000136	1770	467	325	0.696	0.184	HP:0012639	hp	81	Abnormality of nervous system morphology	1	ENSGALG00000000102,ENSGALG00000000169,ENSGALG00000000291,ENSGALG00000000394,ENSGALG00000000470,ENSGALG00000000490,ENSGALG00000000508,ENSGALG00000000538,ENSGALG00000000706,ENSGALG00000000794,ENSGALG00000000912,ENSGALG00000000988,ENSGALG00000001033,ENSGALG00000001082,ENSGALG00000001181,ENSGALG00000001269,ENSGALG00000001298,ENSGALG00000001312,ENSGALG00000001375,ENSGALG00000001386,ENSGALG00000001444,…
1	!	5.51e-08	1618	467	315	0.675	0.195	HP:0002011	hp	81	Morphological abnormality of the central nervous system	2	ENSGALG00000000102,ENSGALG00000000169,ENSGALG00000000394,ENSGALG00000000470,ENSGALG00000000490,ENSGALG00000000508,ENSGALG00000000538,ENSGALG00000000706,ENSGALG00000000794,ENSGALG00000000912,ENSGALG00000000988,ENSGALG00000001033,ENSGALG00000001082,ENSGALG00000001181,ENSGALG00000001269,ENSGALG00000001298,ENSGALG00000001312,ENSGALG00000001375,ENSGALG00000001386,ENSGALG00000001444,ENSGALG00000001576,…
1	!	2.53e-10	959	467	218	0.467	0.227	HP:0002977	hp	81	Aplasia/Hypoplasia involving the central nervous system	3	ENSGALG00000000102,ENSGALG00000000169,ENSGALG00000000394,ENSGALG00000000490,ENSGALG00000000508,ENSGALG00000000538,ENSGALG00000000706,ENSGALG00000000794,ENSGALG00000000912,ENSGALG00000000988,ENSGALG00000001082,ENSGALG00000001181,ENSGALG00000001298,ENSGALG00000001312,ENSGALG00000001444,ENSGALG00000001576,ENSGALG00000001850,ENSGALG00000001985,ENSGALG00000002010,ENSGALG00000002090,ENSGALG00000002175,…
1	!	0.00091	334	467	84	0.18	0.251	HP:0002921	hp	81	Abnormality of the cerebrospinal fluid	3	ENSGALG00000000102,ENSGALG00000000508,ENSGALG00000000706,ENSGALG00000000912,ENSGALG00000001033,ENSGALG00000001269,ENSGALG00000001375,ENSGALG00000002090,ENSGALG00000002375,ENSGALG00000002561,ENSGALG00000002981,ENSGALG00000003187,ENSGALG00000003258,ENSGALG00000003602,ENSGALG00000003720,ENSGALG00000004003,ENSGALG00000004302,ENSGALG00000004387,ENSGALG00000004838,ENSGALG00000005096,ENSGALG00000005279,…
1	!	0.00348	56	467	23	0.049	0.411	HP:0030085	hp	81	Abnormal CSF lactate level	4	ENSGALG00000001033,ENSGALG00000001375,ENSGALG00000003187,ENSGALG00000004003,ENSGALG00000004302,ENSGALG00000007353,ENSGALG00000008084,ENSGALG00000008529,ENSGALG00000008587,ENSGALG00000008606,ENSGALG00000009703,ENSGALG00000009967,ENSGALG00000011386,ENSGALG00000013167,ENSGALG00000013191,ENSGALG00000013382,ENSGALG00000016758,ENSGALG00000017675,ENSGALG00000018364,ENSGALG00000018378,ENSGALG00000018382,…
1	!	0.00348	56	467	23	0.049	0.411	HP:0002490	hp	81	Increased CSF lactate	5	ENSGALG00000001033,ENSGALG00000001375,ENSGALG00000003187,ENSGALG00000004003,ENSGALG00000004302,ENSGALG00000007353,ENSGALG00000008084,ENSGALG00000008529,ENSGALG00000008587,ENSGALG00000008606,ENSGALG00000009703,ENSGALG00000009967,ENSGALG00000011386,ENSGALG00000013167,ENSGALG00000013191,ENSGALG00000013382,ENSGALG00000016758,ENSGALG00000017675,ENSGALG00000018364,ENSGALG00000018378,ENSGALG00000018382,…
1	!	1.05e-05	130	467	46	0.099	0.354	HP:0100705	hp	81	Abnormality of the glial cells	3	ENSGALG00000001033,ENSGALG00000001269,ENSGALG00000001375,ENSGALG00000002426,ENSGALG00000002906,ENSGALG00000003187,ENSGALG00000003430,ENSGALG00000004302,ENSGALG00000004375,ENSGALG00000005695,ENSGALG00000006254,ENSGALG00000006641,ENSGALG00000007353,ENSGALG00000008041,ENSGALG00000008073,ENSGALG00000008084,ENSGALG00000008606,ENSGALG00000008875,ENSGALG00000008957,ENSGALG00000008962,ENSGALG00000009442,…
1	!	0.0002	107	467	38	0.081	0.355	HP:0002171	hp	81	Gliosis	4	ENSGALG00000001033,ENSGALG00000001269,ENSGALG00000001375,ENSGALG00000002426,ENSGALG00000002906,ENSGALG00000003187,ENSGALG00000004302,ENSGALG00000004375,ENSGALG00000006254,ENSGALG00000006641,ENSGALG00000007353,ENSGALG00000008041,ENSGALG00000008084,ENSGALG00000008606,ENSGALG00000008875,ENSGALG00000009442,ENSGALG00000009703,ENSGALG00000009967,ENSGALG00000011116,ENSGALG00000011171,ENSGALG00000011386,…
1	!	5.53e-08	1505	467	298	0.638	0.198	HP:0012443	hp	81	Abnormality of brain morphology	3	ENSGALG00000000102,ENSGALG00000000169,ENSGALG00000000394,ENSGALG00000000470,ENSGALG00000000490,ENSGALG00000000508,ENSGALG00000000538,ENSGALG00000000706,ENSGALG00000000794,ENSGALG00000000912,ENSGALG00000000988,ENSGALG00000001033,ENSGALG00000001082,ENSGALG00000001181,ENSGALG00000001269,ENSGALG00000001298,ENSGALG00000001312,ENSGALG00000001375,ENSGALG00000001386,ENSGALG00000001444,ENSGALG00000001576,…
1	!	0.00493	384	467	91	0.195	0.237	HP:0001322	hp	81	Brain very small	4	ENSGALG00000000538,ENSGALG00000000794,ENSGALG00000000912,ENSGALG00000001298,ENSGALG00000001985,ENSGALG00000002375,ENSGALG00000002426,ENSGALG00000002470,ENSGALG00000002490,ENSGALG00000002603,ENSGALG00000002661,ENSGALG00000002663,ENSGALG00000002906,ENSGALG00000002981,ENSGALG00000003092,ENSGALG00000003520,ENSGALG00000003558,ENSGALG00000003605,ENSGALG00000004019,ENSGALG00000004625,ENSGALG00000004669,…
1	!	3.22e-13	1046	467	241	0.516	0.23	HP:0100547	hp	81	Abnormality of forebrain morphology	4	ENSGALG00000000102,ENSGALG00000000169,ENSGALG00000000394,ENSGALG00000000490,ENSGALG00000000508,ENSGALG00000000538,ENSGALG00000000706,ENSGALG00000000794,ENSGALG00000000912,ENSGALG00000000988,ENSGALG00000001033,ENSGALG00000001082,ENSGALG00000001181,ENSGALG00000001269,ENSGALG00000001298,ENSGALG00000001312,ENSGALG00000001386,ENSGALG00000001444,ENSGALG00000001576,ENSGALG00000001850,ENSGALG00000001985,…
1	!	2.11e-13	1043	467	241	0.516	0.231	HP:0002060	hp	81	Abnormality of the cerebrum	5	ENSGALG00000000102,ENSGALG00000000169,ENSGALG00000000394,ENSGALG00000000490,ENSGALG00000000508,ENSGALG00000000538,ENSGALG00000000706,ENSGALG00000000794,ENSGALG00000000912,ENSGALG00000000988,ENSGALG00000001033,ENSGALG00000001082,ENSGALG00000001181,ENSGALG00000001269,ENSGALG00000001298,ENSGALG00000001312,ENSGALG00000001386,ENSGALG00000001444,ENSGALG00000001576,ENSGALG00000001850,ENSGALG00000001985,…
1	!	0.00874	532	467	117	0.251	0.22	HP:0010993	hp	81	Abnormality of the cerebral subcortex	6	ENSGALG00000000394,ENSGALG00000000490,ENSGALG00000000538,ENSGALG00000000706,ENSGALG00000000912,ENSGALG00000001298,ENSGALG00000001312,ENSGALG00000001850,ENSGALG00000001985,ENSGALG00000002010,ENSGALG00000002090,ENSGALG00000002175,ENSGALG00000002338,ENSGALG00000002375,ENSGALG00000002426,ENSGALG00000002470,ENSGALG00000002490,ENSGALG00000002603,ENSGALG00000002661,ENSGALG00000002663,ENSGALG00000002787,…
1	!	0.0286	488	467	107	0.229	0.219	HP:0002500	hp	81	Abnormality of the cerebral white matter	7	ENSGALG00000000394,ENSGALG00000000490,ENSGALG00000000538,ENSGALG00000000706,ENSGALG00000000912,ENSGALG00000001298,ENSGALG00000001312,ENSGALG00000001850,ENSGALG00000001985,ENSGALG00000002010,ENSGALG00000002090,ENSGALG00000002175,ENSGALG00000002338,ENSGALG00000002375,ENSGALG00000002426,ENSGALG00000002470,ENSGALG00000002490,ENSGALG00000002603,ENSGALG00000002661,ENSGALG00000002787,ENSGALG00000002981,…
1	!	2.08e-11	797	467	193	0.413	0.242	HP:0007364	hp	81	Aplasia/Hypoplasia of the cerebrum	6	ENSGALG00000000102,ENSGALG00000000169,ENSGALG00000000394,ENSGALG00000000490,ENSGALG00000000538,ENSGALG00000000706,ENSGALG00000000794,ENSGALG00000000912,ENSGALG00000000988,ENSGALG00000001082,ENSGALG00000001181,ENSGALG00000001298,ENSGALG00000001312,ENSGALG00000001444,ENSGALG00000001576,ENSGALG00000001850,ENSGALG00000001985,ENSGALG00000002010,ENSGALG00000002090,ENSGALG00000002175,ENSGALG00000002338,…
1	!	0.0495	449	467	99	0.212	0.22	HP:0007370	hp	81	Aplasia/Hypoplasia of the corpus callosum	7	ENSGALG00000000394,ENSGALG00000000490,ENSGALG00000000538,ENSGALG00000000706,ENSGALG00000000912,ENSGALG00000001298,ENSGALG00000001312,ENSGALG00000001850,ENSGALG00000001985,ENSGALG00000002010,ENSGALG00000002090,ENSGALG00000002175,ENSGALG00000002338,ENSGALG00000002375,ENSGALG00000002426,ENSGALG00000002490,ENSGALG00000002603,ENSGALG00000002661,ENSGALG00000002787,ENSGALG00000003092,ENSGALG00000003430,…
1	!	4.86e-06	779	467	173	0.37	0.222	HP:0011282	hp	81	Abnormality of hindbrain morphology	4	ENSGALG00000000169,ENSGALG00000000394,ENSGALG00000000470,ENSGALG00000000508,ENSGALG00000000538,ENSGALG00000000706,ENSGALG00000000794,ENSGALG00000001033,ENSGALG00000001298,ENSGALG00000001375,ENSGALG00000001798,ENSGALG00000001850,ENSGALG00000001985,ENSGALG00000002041,ENSGALG00000002090,ENSGALG00000002175,ENSGALG00000002338,ENSGALG00000002375,ENSGALG00000002426,ENSGALG00000002470,ENSGALG00000002490,…
1	!	4.86e-06	779	467	173	0.37	0.222	HP:0011283	hp	81	Abnormality of the metencephalon	5	ENSGALG00000000169,ENSGALG00000000394,ENSGALG00000000470,ENSGALG00000000508,ENSGALG00000000538,ENSGALG00000000706,ENSGALG00000000794,ENSGALG00000001033,ENSGALG00000001298,ENSGALG00000001375,ENSGALG00000001798,ENSGALG00000001850,ENSGALG00000001985,ENSGALG00000002041,ENSGALG00000002090,ENSGALG00000002175,ENSGALG00000002338,ENSGALG00000002375,ENSGALG00000002426,ENSGALG00000002470,ENSGALG00000002490,…
1	!	1.38e-06	768	467	173	0.37	0.225	HP:0001317	hp	81	Abnormality of the cerebellum	6	ENSGALG00000000169,ENSGALG00000000394,ENSGALG00000000470,ENSGALG00000000508,ENSGALG00000000538,ENSGALG00000000706,ENSGALG00000000794,ENSGALG00000001033,ENSGALG00000001298,ENSGALG00000001375,ENSGALG00000001798,ENSGALG00000001850,ENSGALG00000001985,ENSGALG00000002041,ENSGALG00000002090,ENSGALG00000002175,ENSGALG00000002338,ENSGALG00000002375,ENSGALG00000002426,ENSGALG00000002470,ENSGALG00000002490,…
1	!	0.00955	228	467	60	0.128	0.263	HP:0001272	hp	81	Cerebellar atrophy	7	ENSGALG00000000169,ENSGALG00000000794,ENSGALG00000001033,ENSGALG00000002426,ENSGALG00000002470,ENSGALG00000002490,ENSGALG00000002663,ENSGALG00000003520,ENSGALG00000004019,ENSGALG00000004523,ENSGALG00000004947,ENSGALG00000005089,ENSGALG00000005353,ENSGALG00000005642,ENSGALG00000006254,ENSGALG00000006641,ENSGALG00000007021,ENSGALG00000008041,ENSGALG00000008084,ENSGALG00000008587,ENSGALG00000008606,…
1	!	0.000117	270	467	74	0.158	0.274	HP:0007360	hp	81	Aplasia/Hypoplasia of the cerebellum	7	ENSGALG00000000508,ENSGALG00000000538,ENSGALG00000000706,ENSGALG00000000794,ENSGALG00000001298,ENSGALG00000002090,ENSGALG00000002175,ENSGALG00000002338,ENSGALG00000002426,ENSGALG00000002663,ENSGALG00000003602,ENSGALG00000003605,ENSGALG00000004522,ENSGALG00000004825,ENSGALG00000004838,ENSGALG00000005054,ENSGALG00000005066,ENSGALG00000005089,ENSGALG00000005096,ENSGALG00000005642,ENSGALG00000005983,…
1	!	4.29e-05	157	467	51	0.109	0.325	HP:0001321	hp	81	Cerebellar hypoplasia	8	ENSGALG00000000538,ENSGALG00000000706,ENSGALG00000001298,ENSGALG00000002090,ENSGALG00000002175,ENSGALG00000002338,ENSGALG00000002426,ENSGALG00000002663,ENSGALG00000003602,ENSGALG00000004522,ENSGALG00000004838,ENSGALG00000005054,ENSGALG00000005066,ENSGALG00000005089,ENSGALG00000005096,ENSGALG00000005642,ENSGALG00000005983,ENSGALG00000006123,ENSGALG00000006254,ENSGALG00000006500,ENSGALG00000007021,…
1	!	0.00143	422	467	100	0.214	0.237	HP:0007367	hp	81	Atrophy/Degeneration affecting the central nervous system	3	ENSGALG00000000169,ENSGALG00000000538,ENSGALG00000000794,ENSGALG00000000912,ENSGALG00000001298,ENSGALG00000001985,ENSGALG00000002375,ENSGALG00000002426,ENSGALG00000002470,ENSGALG00000002490,ENSGALG00000002603,ENSGALG00000002661,ENSGALG00000002663,ENSGALG00000002906,ENSGALG00000002981,ENSGALG00000003092,ENSGALG00000003520,ENSGALG00000003558,ENSGALG00000003605,ENSGALG00000004019,ENSGALG00000004625,…
1	!	0.00493	384	467	91	0.195	0.237	HP:0012444	hp	81	Brain atrophy	4	ENSGALG00000000538,ENSGALG00000000794,ENSGALG00000000912,ENSGALG00000001298,ENSGALG00000001985,ENSGALG00000002375,ENSGALG00000002426,ENSGALG00000002470,ENSGALG00000002490,ENSGALG00000002603,ENSGALG00000002661,ENSGALG00000002663,ENSGALG00000002906,ENSGALG00000002981,ENSGALG00000003092,ENSGALG00000003520,ENSGALG00000003558,ENSGALG00000003605,ENSGALG00000004019,ENSGALG00000004625,ENSGALG00000004669,…
1	!	0.00475	373	467	89	0.191	0.239	HP:0007369	hp	81	Atrophy/Degeneration affecting the cerebrum	5	ENSGALG00000000538,ENSGALG00000000794,ENSGALG00000000912,ENSGALG00000001298,ENSGALG00000001985,ENSGALG00000002375,ENSGALG00000002426,ENSGALG00000002470,ENSGALG00000002490,ENSGALG00000002603,ENSGALG00000002661,ENSGALG00000002663,ENSGALG00000002906,ENSGALG00000002981,ENSGALG00000003092,ENSGALG00000003520,ENSGALG00000003558,ENSGALG00000003605,ENSGALG00000004019,ENSGALG00000004625,ENSGALG00000004825,…
1	!	0.0063	370	467	88	0.188	0.238	HP:0002059	hp	81	Cerebral atrophy	6	ENSGALG00000000538,ENSGALG00000000794,ENSGALG00000000912,ENSGALG00000001298,ENSGALG00000001985,ENSGALG00000002375,ENSGALG00000002426,ENSGALG00000002470,ENSGALG00000002490,ENSGALG00000002603,ENSGALG00000002661,ENSGALG00000002663,ENSGALG00000002906,ENSGALG00000002981,ENSGALG00000003092,ENSGALG00000003520,ENSGALG00000003558,ENSGALG00000003605,ENSGALG00000004019,ENSGALG00000004625,ENSGALG00000004825,…
1	!	0.0404	168	467	46	0.099	0.274	HP:0011400	hp	81	Abnormal CNS myelination	3	ENSGALG00000000912,ENSGALG00000001033,ENSGALG00000001375,ENSGALG00000001850,ENSGALG00000001985,ENSGALG00000002010,ENSGALG00000002981,ENSGALG00000003187,ENSGALG00000003558,ENSGALG00000004302,ENSGALG00000004669,ENSGALG00000004908,ENSGALG00000004947,ENSGALG00000006254,ENSGALG00000007353,ENSGALG00000007748,ENSGALG00000008084,ENSGALG00000008094,ENSGALG00000008587,ENSGALG00000008606,ENSGALG00000008875,…
1	!	0.00738	70	467	26	0.056	0.371	HP:0007305	hp	81	CNS demyelination	4	ENSGALG00000001033,ENSGALG00000001375,ENSGALG00000002981,ENSGALG00000003187,ENSGALG00000004302,ENSGALG00000004669,ENSGALG00000004908,ENSGALG00000006254,ENSGALG00000007353,ENSGALG00000008084,ENSGALG00000008606,ENSGALG00000009410,ENSGALG00000009703,ENSGALG00000009967,ENSGALG00000010140,ENSGALG00000010593,ENSGALG00000011386,ENSGALG00000013167,ENSGALG00000013777,ENSGALG00000016758,ENSGALG00000017675,…
1	!	0.0487	60	467	22	0.047	0.367	HP:0002415	hp	81	Leukodystrophy	4	ENSGALG00000001033,ENSGALG00000001850,ENSGALG00000003558,ENSGALG00000004947,ENSGALG00000007748,ENSGALG00000008084,ENSGALG00000008094,ENSGALG00000008587,ENSGALG00000008606,ENSGALG00000009410,ENSGALG00000009703,ENSGALG00000010553,ENSGALG00000012655,ENSGALG00000013191,ENSGALG00000013777,ENSGALG00000014822,ENSGALG00000015490,ENSGALG00000017675,ENSGALG00000018378,ENSGALG00000018382,ENSGALG00000020729,…
1	!	0.037	134	467	39	0.084	0.291	HP:0004375	hp	81	Neoplasm of the nervous system	2	ENSGALG00000000102,ENSGALG00000000508,ENSGALG00000000912,ENSGALG00000002561,ENSGALG00000002781,ENSGALG00000002981,ENSGALG00000003430,ENSGALG00000003720,ENSGALG00000003920,ENSGALG00000003922,ENSGALG00000004366,ENSGALG00000004821,ENSGALG00000004998,ENSGALG00000005279,ENSGALG00000005695,ENSGALG00000005983,ENSGALG00000006087,ENSGALG00000006390,ENSGALG00000006611,ENSGALG00000006658,ENSGALG00000008073,…
1	!	0.000635	107	467	37	0.079	0.346	HP:0100006	hp	81	Neoplasm of the central nervous system	3	ENSGALG00000000102,ENSGALG00000000508,ENSGALG00000000912,ENSGALG00000002561,ENSGALG00000002781,ENSGALG00000002981,ENSGALG00000003430,ENSGALG00000003720,ENSGALG00000003920,ENSGALG00000003922,ENSGALG00000004366,ENSGALG00000004821,ENSGALG00000004998,ENSGALG00000005279,ENSGALG00000005695,ENSGALG00000005983,ENSGALG00000006087,ENSGALG00000006611,ENSGALG00000006658,ENSGALG00000008073,ENSGALG00000008957,…
1	!	0.00109	72	467	28	0.06	0.389	HP:0100836	hp	81	Malignant neoplasm of the central nervous system	4	ENSGALG00000000102,ENSGALG00000000508,ENSGALG00000000912,ENSGALG00000002561,ENSGALG00000002981,ENSGALG00000003430,ENSGALG00000003720,ENSGALG00000003922,ENSGALG00000004821,ENSGALG00000004998,ENSGALG00000005279,ENSGALG00000005695,ENSGALG00000005983,ENSGALG00000006087,ENSGALG00000006658,ENSGALG00000008073,ENSGALG00000008957,ENSGALG00000008962,ENSGALG00000009942,ENSGALG00000010133,ENSGALG00000010999,…
1	!	0.000964	29	467	16	0.034	0.552	HP:0002885	hp	81	Medulloblastoma	5	ENSGALG00000000102,ENSGALG00000002561,ENSGALG00000002981,ENSGALG00000003430,ENSGALG00000003720,ENSGALG00000005279,ENSGALG00000005983,ENSGALG00000006658,ENSGALG00000008957,ENSGALG00000008962,ENSGALG00000010133,ENSGALG00000010999,ENSGALG00000012618,ENSGALG00000015912,ENSGALG00000016569,ENSGALG00000017073
1	!	0.013	52	467	21	0.045	0.404	HP:0004376	hp	81	Neuroblastic tumors	5	ENSGALG00000000102,ENSGALG00000000508,ENSGALG00000000912,ENSGALG00000002561,ENSGALG00000002981,ENSGALG00000003430,ENSGALG00000003720,ENSGALG00000003922,ENSGALG00000004821,ENSGALG00000004998,ENSGALG00000005279,ENSGALG00000006087,ENSGALG00000006658,ENSGALG00000008957,ENSGALG00000008962,ENSGALG00000012618,ENSGALG00000013064,ENSGALG00000013167,ENSGALG00000016569,ENSGALG00000017073,ENSGALG00000028929
1	!	0.00208	70	467	27	0.058	0.386	HP:0030060	hp	81	Nervous tissue neoplasm	1	ENSGALG00000000102,ENSGALG00000000508,ENSGALG00000000912,ENSGALG00000002561,ENSGALG00000002981,ENSGALG00000003430,ENSGALG00000003720,ENSGALG00000003922,ENSGALG00000004821,ENSGALG00000004998,ENSGALG00000005279,ENSGALG00000005695,ENSGALG00000006087,ENSGALG00000006658,ENSGALG00000008073,ENSGALG00000008957,ENSGALG00000008962,ENSGALG00000009942,ENSGALG00000010133,ENSGALG00000012618,ENSGALG00000013064,…
1	!	0.00208	70	467	27	0.058	0.386	HP:0030061	hp	81	Neuroectodermal neoplasm	2	ENSGALG00000000102,ENSGALG00000000508,ENSGALG00000000912,ENSGALG00000002561,ENSGALG00000002981,ENSGALG00000003430,ENSGALG00000003720,ENSGALG00000003922,ENSGALG00000004821,ENSGALG00000004998,ENSGALG00000005279,ENSGALG00000005695,ENSGALG00000006087,ENSGALG00000006658,ENSGALG00000008073,ENSGALG00000008957,ENSGALG00000008962,ENSGALG00000009942,ENSGALG00000010133,ENSGALG00000012618,ENSGALG00000013064,…
1	!	0.00208	70	467	27	0.058	0.386	HP:0030063	hp	81	Neuroepithelial neoplasm	3	ENSGALG00000000102,ENSGALG00000000508,ENSGALG00000000912,ENSGALG00000002561,ENSGALG00000002981,ENSGALG00000003430,ENSGALG00000003720,ENSGALG00000003922,ENSGALG00000004821,ENSGALG00000004998,ENSGALG00000005279,ENSGALG00000005695,ENSGALG00000006087,ENSGALG00000006658,ENSGALG00000008073,ENSGALG00000008957,ENSGALG00000008962,ENSGALG00000009942,ENSGALG00000010133,ENSGALG00000012618,ENSGALG00000013064,…
1	!	0.013	52	467	21	0.045	0.404	HP:0030065	hp	81	Primitive neuroectodermal tumor	4	ENSGALG00000000102,ENSGALG00000000508,ENSGALG00000000912,ENSGALG00000002561,ENSGALG00000002981,ENSGALG00000003430,ENSGALG00000003720,ENSGALG00000003922,ENSGALG00000004821,ENSGALG00000004998,ENSGALG00000005279,ENSGALG00000006087,ENSGALG00000006658,ENSGALG00000008957,ENSGALG00000008962,ENSGALG00000012618,ENSGALG00000013064,ENSGALG00000013167,ENSGALG00000016569,ENSGALG00000017073,ENSGALG00000028929
1	!	0.013	52	467	21	0.045	0.404	HP:0030067	hp	81	Peripheral primitive neuroectodermal neoplasm	5	ENSGALG00000000102,ENSGALG00000000508,ENSGALG00000000912,ENSGALG00000002561,ENSGALG00000002981,ENSGALG00000003430,ENSGALG00000003720,ENSGALG00000003922,ENSGALG00000004821,ENSGALG00000004998,ENSGALG00000005279,ENSGALG00000006087,ENSGALG00000006658,ENSGALG00000008957,ENSGALG00000008962,ENSGALG00000012618,ENSGALG00000013064,ENSGALG00000013167,ENSGALG00000016569,ENSGALG00000017073,ENSGALG00000028929
1	!	0.013	52	467	21	0.045	0.404	HP:0003006	hp	81	Neuroblastoma	6	ENSGALG00000000102,ENSGALG00000000508,ENSGALG00000000912,ENSGALG00000002561,ENSGALG00000002981,ENSGALG00000003430,ENSGALG00000003720,ENSGALG00000003922,ENSGALG00000004821,ENSGALG00000004998,ENSGALG00000005279,ENSGALG00000006087,ENSGALG00000006658,ENSGALG00000008957,ENSGALG00000008962,ENSGALG00000012618,ENSGALG00000013064,ENSGALG00000013167,ENSGALG00000016569,ENSGALG00000017073,ENSGALG00000028929
1	!	0.000826	1448	467	273	0.585	0.189	HP:0009121	hp	81	Abnormal axial skeleton morphology	1	ENSGALG00000000041,ENSGALG00000000102,ENSGALG00000000169,ENSGALG00000000394,ENSGALG00000000470,ENSGALG00000000490,ENSGALG00000000508,ENSGALG00000000538,ENSGALG00000000550,ENSGALG00000000706,ENSGALG00000000794,ENSGALG00000000912,ENSGALG00000000988,ENSGALG00000001033,ENSGALG00000001082,ENSGALG00000001181,ENSGALG00000001298,ENSGALG00000001312,ENSGALG00000001444,ENSGALG00000001576,ENSGALG00000001798,…
1	!	7.93e-08	1214	467	252	0.54	0.208	HP:0000929	hp	81	Abnormality of the skull	2	ENSGALG00000000041,ENSGALG00000000102,ENSGALG00000000169,ENSGALG00000000394,ENSGALG00000000490,ENSGALG00000000508,ENSGALG00000000538,ENSGALG00000000550,ENSGALG00000000706,ENSGALG00000000794,ENSGALG00000000912,ENSGALG00000000988,ENSGALG00000001033,ENSGALG00000001082,ENSGALG00000001181,ENSGALG00000001298,ENSGALG00000001312,ENSGALG00000001444,ENSGALG00000001576,ENSGALG00000001798,ENSGALG00000001850,…
1	!	8.93e-17	854	467	217	0.465	0.254	HP:0000240	hp	81	Abnormality of skull size	3	ENSGALG00000000041,ENSGALG00000000102,ENSGALG00000000169,ENSGALG00000000394,ENSGALG00000000508,ENSGALG00000000538,ENSGALG00000000550,ENSGALG00000000706,ENSGALG00000000794,ENSGALG00000000912,ENSGALG00000000988,ENSGALG00000001033,ENSGALG00000001082,ENSGALG00000001181,ENSGALG00000001298,ENSGALG00000001312,ENSGALG00000001444,ENSGALG00000001576,ENSGALG00000001798,ENSGALG00000001850,ENSGALG00000001985,…
1	!	5.83e-12	646	467	167	0.358	0.259	HP:0040195	hp	81	Decreased head circumference	4	ENSGALG00000000102,ENSGALG00000000169,ENSGALG00000000394,ENSGALG00000000538,ENSGALG00000000706,ENSGALG00000000794,ENSGALG00000000912,ENSGALG00000000988,ENSGALG00000001082,ENSGALG00000001181,ENSGALG00000001298,ENSGALG00000001312,ENSGALG00000001444,ENSGALG00000001576,ENSGALG00000001850,ENSGALG00000001985,ENSGALG00000002175,ENSGALG00000002338,ENSGALG00000002354,ENSGALG00000002375,ENSGALG00000002426,…
1	!	5.83e-12	646	467	167	0.358	0.259	HP:0000252	hp	81	Microcephaly	5	ENSGALG00000000102,ENSGALG00000000169,ENSGALG00000000394,ENSGALG00000000538,ENSGALG00000000706,ENSGALG00000000794,ENSGALG00000000912,ENSGALG00000000988,ENSGALG00000001082,ENSGALG00000001181,ENSGALG00000001298,ENSGALG00000001312,ENSGALG00000001444,ENSGALG00000001576,ENSGALG00000001850,ENSGALG00000001985,ENSGALG00000002175,ENSGALG00000002338,ENSGALG00000002354,ENSGALG00000002375,ENSGALG00000002426,…
1	!	0.00938	757	467	156	0.334	0.206	HP:0011821	hp	81	Abnormality of facial skeleton	3	ENSGALG00000000041,ENSGALG00000000102,ENSGALG00000000394,ENSGALG00000000490,ENSGALG00000000508,ENSGALG00000000538,ENSGALG00000000706,ENSGALG00000000912,ENSGALG00000000988,ENSGALG00000001181,ENSGALG00000001298,ENSGALG00000001444,ENSGALG00000001576,ENSGALG00000002010,ENSGALG00000002041,ENSGALG00000002175,ENSGALG00000002338,ENSGALG00000002354,ENSGALG00000002375,ENSGALG00000002561,ENSGALG00000002661,…
1	!	0.00367	625	467	135	0.289	0.216	HP:0030791	hp	81	Abnormal jaw morphology	4	ENSGALG00000000041,ENSGALG00000000102,ENSGALG00000000394,ENSGALG00000000508,ENSGALG00000000538,ENSGALG00000000706,ENSGALG00000000912,ENSGALG00000000988,ENSGALG00000001181,ENSGALG00000001298,ENSGALG00000001444,ENSGALG00000001576,ENSGALG00000002010,ENSGALG00000002041,ENSGALG00000002175,ENSGALG00000002338,ENSGALG00000002354,ENSGALG00000002375,ENSGALG00000002561,ENSGALG00000002661,ENSGALG00000002663,…
1	!	0.00146	610	467	134	0.287	0.22	HP:0000277	hp	81	Abnormality of the mandible	5	ENSGALG00000000041,ENSGALG00000000102,ENSGALG00000000394,ENSGALG00000000508,ENSGALG00000000538,ENSGALG00000000706,ENSGALG00000000912,ENSGALG00000000988,ENSGALG00000001181,ENSGALG00000001298,ENSGALG00000001444,ENSGALG00000001576,ENSGALG00000002010,ENSGALG00000002041,ENSGALG00000002175,ENSGALG00000002338,ENSGALG00000002354,ENSGALG00000002375,ENSGALG00000002561,ENSGALG00000002661,ENSGALG00000002663,…
[truncated: 134 more rows]

## Sheet: G
#	signf	p-value	T	Q	Q&T	Q&T/Q	Q&T/T	term ID	t type	t group	t name	t depth	Q&T list
[truncated: 208 more rows]

[truncated: 5 more sheets: H, I, J, K, L]
