# Supplementary material for: Identification and evolutionary analysis of long non-coding RNAs in zebra finch
Source: BMC Genomics. 2017 Jan 31;18:117. doi: 10.1186/s12864-017-3506-z (PMC5282891; doi:10.1186/s12864-017-3506-z)
Supplement: Additional file 10: Table S6. — Gene set enrichment analysis using Fisher’s exact test. (XLSX 1040 kb) [file 12864_2017_3506_MOESM10_ESM.xlsx]

## Sheet: F
Set	Description	Size of set	No. of overlap	Odd ratio	P-value	FDR (fdr_bh)
GO:0005694	chromosome	418	189	4.7703	2.80311e-48	1.59805e-44
GO:0044427	chromosomal part	381	173	4.78183	1.59897e-44	4.55787e-41
GO:0006396	RNA processing	281	142	5.82613	2.08265e-43	3.22698e-40
GO:1990904	ribonucleoprotein complex	384	172	4.6611	2.83019e-43	3.22698e-40
GO:0030529	intracellular ribonucleoprotein complex	384	172	4.6611	2.83019e-43	3.22698e-40
GO:0006259	DNA metabolic process	376	165	4.47949	4.01281e-40	3.81284e-37
GO:0051276	chromosome organization	402	171	4.245	2.15001e-39	1.75103e-36
GO:0044451	nucleoplasm part	367	155	4.17003	2.54541e-35	1.81392e-32
GO:0005730	nucleolus	413	167	3.88191	3.68205e-35	2.33238e-32
GO:0016071	mRNA metabolic process	161	93	7.68161	6.63917e-35	3.78499e-32
GO:0006397	mRNA processing	120	74	8.97946	1.24268e-30	6.44047e-28
GO:0098687	chromosomal region	142	81	7.42511	5.0067e-30	2.3786e-27
GO:0005681	spliceosomal complex	82	58	13.423	4.79337e-29	2.10208e-26
GO:0006974	cellular response to DNA damage stimulus	359	141	3.6655	2.95354e-28	1.20272e-25
GO:0007049	cell cycle	411	149	3.22329	1.61474e-25	6.13708e-23
GO:0034622	cellular macromolecular complex assembly	253	108	4.18569	2.26353e-25	8.06524e-23
GO:0006260	DNA replication	101	61	8.47077	8.81944e-25	2.95763e-22
GO:0000228	nuclear chromosome	219	97	4.4553	2.28933e-24	7.25082e-22
GO:0022613	ribonucleoprotein complex biogenesis	146	75	5.88786	4.95839e-24	1.48778e-21
GO:0008380	RNA splicing	88	55	9.23977	1.62097e-23	4.62059e-21
GO:0006281	DNA repair	226	97	4.21135	4.01209e-23	1.08919e-20
GO:1990234	transferase complex	368	133	3.19254	9.57891e-23	2.48224e-20
GO:0022402	cell cycle process	377	135	3.14782	1.21003e-22	2.9993e-20
GO:0044454	nuclear chromosome part	200	88	4.38967	5.52555e-22	1.31255e-19
GO:0071013	catalytic step 2 spliceosome	52	39	16.548	1.75938e-21	4.01208e-19
GO:0003682	chromatin binding	244	95	3.56264	4.13657e-19	9.07023e-17
GO:0000398	mRNA splicing, via spliceosome	71	44	8.99804	7.09727e-19	1.39523e-16
GO:0000375	RNA splicing, via transesterification reactions	71	44	8.99804	7.09727e-19	1.39523e-16
GO:0000377	RNA splicing, via transesterification reactions with bulged adenosine as nucleophile	71	44	8.99804	7.09727e-19	1.39523e-16
GO:0000775	chromosome, centromeric region	80	46	7.47253	8.00378e-18	1.52099e-15
GO:0006325	chromatin organization	263	97	3.2637	1.33788e-17	2.4604e-15
GO:0007059	chromosome segregation	106	54	5.74669	1.78345e-17	3.17733e-15
GO:0034660	ncRNA metabolic process	179	75	4.00981	1.83998e-17	3.17871e-15
GO:0004386	helicase activity	108	54	5.53303	5.20631e-17	8.72976e-15
GO:0065003	macromolecular complex assembly	446	138	2.51897	9.75874e-17	1.58956e-14
GO:0022618	ribonucleoprotein complex assembly	76	43	7.18862	2.14856e-16	3.40248e-14
GO:0000781	chromosome, telomeric region	66	39	7.95937	7.05476e-16	1.08701e-13
GO:0071826	ribonucleoprotein complex subunit organization	81	44	6.56131	7.57922e-16	1.13708e-13
GO:0000776	kinetochore	55	35	9.63244	8.17663e-16	1.19526e-13
GO:0031967	organelle envelope	404	126	2.54099	1.11701e-15	1.59202e-13
GO:0000428	DNA-directed RNA polymerase complex	73	41	7.06325	1.52543e-15	2.02243e-13
GO:0030880	RNA polymerase complex	73	41	7.06325	1.52543e-15	2.02243e-13
GO:0055029	nuclear DNA-directed RNA polymerase complex	73	41	7.06325	1.52543e-15	2.02243e-13
GO:0048285	organelle fission	143	62	4.24057	1.60809e-15	2.08357e-13
GO:0071103	DNA conformation change	95	48	5.63987	1.66022e-15	2.10331e-13
GO:0031975	envelope	407	126	2.51329	2.09562e-15	2.59721e-13
GO:0010564	regulation of cell cycle process	243	87	3.10431	4.94118e-15	5.99355e-13
GO:0000278	mitotic cell cycle	220	81	3.23976	7.19126e-15	8.54112e-13
GO:0044429	mitochondrial part	312	103	2.75062	7.93962e-15	9.23751e-13
GO:0051726	regulation of cell cycle	421	127	2.41988	1.42901e-14	1.62936e-12
GO:0098813	nuclear chromosome segregation	80	42	6.09285	1.6954e-14	1.89519e-12
GO:0000280	nuclear division	131	57	4.26086	1.82896e-14	2.00517e-12
GO:0061695	transferase complex, transferring phosphorus-containing groups	135	58	4.16747	2.1367e-14	2.29836e-12
HP:0000252	Microcephaly	420	126	2.39982	2.86094e-14	6.02228e-11
GO:0000785	chromatin	213	78	3.20919	3.18449e-14	3.32335e-12
GO:1903047	mitotic cell cycle process	205	76	3.2711	3.20618e-14	3.32335e-12
GO:0007005	mitochondrion organization	210	76	3.14788	1.38388e-13	1.40884e-11
GO:0005643	nuclear pore	28	22	20.0973	2.17721e-13	2.17759e-11
GO:0005815	microtubule organizing center	311	99	2.60147	3.38025e-13	3.27634e-11
GO:0016569	covalent chromatin modification	177	67	3.3741	3.3907e-13	3.27634e-11
GO:0034470	ncRNA processing	121	52	4.16182	4.64291e-13	4.41154e-11
GO:0004518	nuclease activity	97	45	4.7714	6.43012e-13	6.00953e-11
HP:0002151	Increased serum lactate	97	45	4.7714	6.43012e-13	5.98209e-10
GO:0016570	histone modification	176	66	3.32238	8.44224e-13	7.76278e-11
HP:0001510	Growth delay	184	68	3.24722	8.52554e-13	5.98209e-10
GO:0070035	purine NTP-dependent helicase activity	42	27	9.87931	1.16277e-12	1.03577e-10
GO:0008026	ATP-dependent helicase activity	42	27	9.87931	1.16277e-12	1.03577e-10
GO:0000793	condensed chromosome	69	36	6.00132	1.61345e-12	1.41512e-10
GO:0000075	cell cycle checkpoint	89	42	4.92287	1.84552e-12	1.59414e-10
GO:0005819	spindle	129	53	3.85074	2.39597e-12	2.03872e-10
GO:0016604	nuclear body	133	54	3.7751	2.62029e-12	2.1968e-10
GO:0006310	DNA recombination	104	46	4.37271	2.9699e-12	2.45382e-10
GO:0051052	regulation of DNA metabolic process	161	60	3.2836	1.24061e-11	1.01039e-09
GO:0035770	ribonucleoprotein granule	67	34	5.66333	1.84953e-11	1.48509e-09
GO:0032392	DNA geometric change	32	22	12.0548	1.97176e-11	1.54293e-09
GO:0005813	centrosome	268	85	2.57815	1.97568e-11	1.54293e-09
GO:0016591	DNA-directed RNA polymerase II, holoenzyme	61	32	6.06228	2.30293e-11	1.77419e-09
GO:0033044	regulation of chromosome organization	136	53	3.52415	2.70991e-11	2.05989e-09
GO:0044265	cellular macromolecule catabolic process	328	98	2.36949	2.8082e-11	2.10652e-09
HP:0000639	Nystagmus	450	124	2.123	2.96777e-11	1.56179e-08
GO:0090305	nucleic acid phosphodiester bond hydrolysis	89	40	4.49278	4.19058e-11	3.10266e-09
HP:0001508	Failure to thrive	317	95	2.37819	4.69673e-11	1.97732e-08
GO:0006302	double-strand break repair	79	37	4.84506	5.05052e-11	3.64468e-09
GO:0010948	negative regulation of cell cycle process	79	37	4.84506	5.05052e-11	3.64468e-09
GO:0032259	methylation	162	59	3.16441	5.45418e-11	3.88679e-09
HP:0000340	Sloping forehead	73	35	5.06299	7.35581e-11	2.58066e-08
GO:0042254	ribosome biogenesis	80	37	4.73204	7.99757e-11	5.62891e-09
GO:0032508	DNA duplex unwinding	31	21	11.5023	8.81434e-11	6.12812e-09
GO:0016741	transferase activity, transferring one-carbon groups	148	55	3.26415	9.98369e-11	6.82673e-09
GO:0051321	meiotic cell cycle	48	27	7.05354	1.00587e-10	6.82673e-09
GO:0009057	macromolecule catabolic process	361	103	2.22008	1.69932e-10	1.13975e-08
HP:0003812	Phenotypic variability	208	69	2.74621	1.71748e-10	5.16469e-08
GO:0008134	transcription factor binding	252	79	2.53028	1.89536e-10	1.25645e-08
GO:0005667	transcription factor complex	167	59	3.0168	2.21721e-10	1.45291e-08
GO:0036464	cytoplasmic ribonucleoprotein granule	62	31	5.49091	2.32684e-10	1.50743e-08
GO:0043414	macromolecule methylation	108	44	3.78572	2.38437e-10	1.52734e-08
GO:1901987	regulation of cell cycle phase transition	112	45	3.69908	2.58145e-10	1.63521e-08
GO:0006261	DNA-dependent DNA replication	47	26	6.78955	3.68973e-10	2.31156e-08
GO:0000819	sister chromatid segregation	57	29	5.68368	5.18723e-10	3.21439e-08
GO:0008168	methyltransferase activity	142	52	3.18578	5.93873e-10	3.6405e-08
GO:0006403	RNA localization	36	22	8.60806	6.14186e-10	3.72497e-08
GO:0003678	DNA helicase activity	48	26	6.48046	6.86157e-10	4.11766e-08
HP:0000486	Strabismus	398	109	2.09776	6.95007e-10	1.82874e-07
GO:0000784	nuclear chromosome, telomeric region	45	25	6.85258	7.12865e-10	4.19269e-08
GO:0007126	meiotic nuclear division	42	24	7.30755	7.13368e-10	4.19269e-08
GO:0033365	protein localization to organelle	232	73	2.54035	7.67235e-10	4.46327e-08
GO:0070647	protein modification by small protein conjugation or removal	314	91	2.26391	8.24303e-10	4.74682e-08
GO:0000790	nuclear chromatin	120	46	3.42321	1.03136e-09	5.87977e-08
GO:0007346	regulation of mitotic cell cycle	186	62	2.76125	1.15301e-09	6.50821e-08
GO:0000502	proteasome complex	37	22	8.0336	1.29242e-09	7.22361e-08
GO:1903046	meiotic cell cycle process	46	25	6.52579	1.33124e-09	7.36834e-08
GO:0031570	DNA integrity checkpoint	59	29	5.30398	1.48097e-09	8.11826e-08
GO:0005740	mitochondrial envelope	250	76	2.41704	1.98916e-09	1.08002e-07
GO:0000070	mitotic sister chromatid segregation	50	26	5.93955	2.21273e-09	1.18564e-07
GO:0016779	nucleotidyltransferase activity	88	37	3.9874	2.22528e-09	1.18564e-07
GO:0003697	single-stranded DNA binding	35	21	8.21348	2.44407e-09	1.29015e-07
GO:0016887	ATPase activity	229	71	2.48453	2.65438e-09	1.38831e-07
GO:0004519	endonuclease activity	51	26	5.70155	3.84792e-09	1.99427e-07
HP:0000369	Low-set ears	227	70	2.46431	4.41759e-09	1.03322e-06
GO:0007067	mitotic nuclear division	94	38	3.72967	5.11149e-09	2.62528e-07
GO:1901990	regulation of mitotic cell cycle phase transition	102	40	3.54734	5.79634e-09	2.95044e-07
HP:0003128	Lactic acidosis	123	45	3.17484	8.65376e-09	1.82162e-06
GO:0051168	nuclear export	40	22	6.69319	9.71861e-09	4.90317e-07
GO:0006399	tRNA metabolic process	100	39	3.51419	1.07469e-08	5.37438e-07
HP:0001251	Ataxia	292	83	2.19822	1.21197e-08	2.31928e-06
GO:0000932	cytoplasmic mRNA processing body	26	17	10.3301	1.2999e-08	6.44412e-07
HP:0001511	Intrauterine growth retardation	210	65	2.47479	1.32645e-08	2.32681e-06
HP:0001629	Ventricular septal defect	193	61	2.54951	1.54852e-08	2.50742e-06
GO:0000723	telomere maintenance	29	18	8.95133	1.61561e-08	7.94019e-07
GO:0006352	DNA-templated transcription, initiation	44	23	5.99889	1.6424e-08	8.00285e-07
GO:0017053	transcriptional repressor complex	38	21	6.76255	1.88496e-08	9.10691e-07
HP:0000648	Optic atrophy	295	83	2.16663	2.01505e-08	3.02977e-06
GO:0042623	ATPase activity, coupled	160	53	2.72884	2.30968e-08	1.10651e-06
GO:0032774	RNA biosynthetic process	413	107	1.94077	2.64312e-08	1.2557e-06
GO:0043623	cellular protein complex assembly	127	45	3.01907	2.68125e-08	1.26329e-06
GO:0031966	mitochondrial membrane	237	70	2.31503	3.1412e-08	1.46787e-06
GO:0033043	regulation of organelle organization	500	124	1.83377	3.30589e-08	1.53227e-06
GO:0032200	telomere organization	30	18	8.20478	3.45102e-08	1.58664e-06
GO:0008213	protein alkylation	66	29	4.29831	3.65432e-08	1.64087e-06
GO:0006479	protein methylation	66	29	4.29831	3.65432e-08	1.64087e-06
GO:0005657	replication fork	36	20	6.84081	3.65534e-08	1.64087e-06
GO:1901988	negative regulation of cell cycle phase transition	49	24	5.25873	4.18307e-08	1.8631e-06
GO:0000989	transcription factor activity, transcription factor binding	239	70	2.28729	4.5507e-08	2.01113e-06
GO:0008094	DNA-dependent ATPase activity	46	23	5.47644	4.8905e-08	2.14467e-06
GO:0034502	protein localization to chromosome	25	16	9.71852	5.52794e-08	2.40202e-06
GO:0004540	ribonuclease activity	43	22	5.73576	5.60374e-08	2.40202e-06
GO:0051983	regulation of chromosome segregation	43	22	5.73576	5.60374e-08	2.40202e-06
GO:2001020	regulation of response to DNA damage stimulus	82	33	3.69605	5.85279e-08	2.49006e-06
GO:1901566	organonitrogen compound biosynthetic process	470	117	1.84077	6.4968e-08	2.74358e-06
GO:0051236	establishment of RNA localization	31	18	7.57309	7.03192e-08	2.88015e-06
GO:0050658	RNA transport	31	18	7.57309	7.03192e-08	2.88015e-06
GO:0050657	nucleic acid transport	31	18	7.57309	7.03192e-08	2.88015e-06
GO:0044798	nuclear transcription factor complex	75	31	3.86489	7.05856e-08	2.88015e-06
GO:0044452	nucleolar part	20	14	12.7481	7.0728e-08	2.88015e-06
GO:0000988	transcription factor activity, protein binding	242	70	2.24689	7.83385e-08	3.15783e-06
GO:0051253	negative regulation of RNA metabolic process	497	122	1.80762	7.8655e-08	3.15783e-06
GO:2001251	negative regulation of chromosome organization	47	23	5.24787	8.17157e-08	3.25777e-06
GO:0000077	DNA damage checkpoint	54	25	4.72279	9.02112e-08	3.54686e-06
GO:0045333	cellular respiration	54	25	4.72279	9.02112e-08	3.54686e-06
GO:0004527	exonuclease activity	44	22	5.47464	9.56507e-08	3.73496e-06
GO:0046907	intracellular transport	494	121	1.80193	1.01003e-07	3.91715e-06
GO:0018205	peptidyl-lysine modification	128	44	2.8801	1.05371e-07	4.0589e-06
GO:0005635	nuclear envelope	158	51	2.62373	1.08163e-07	4.13851e-06
GO:0005759	mitochondrial matrix	80	32	3.6575	1.09603e-07	4.16565e-06
GO:1903311	regulation of mRNA metabolic process	51	24	4.86848	1.10571e-07	4.17462e-06
HP:0001347	Hyperreflexia	321	86	2.02426	1.26766e-07	1.77896e-05
GO:0034062	RNA polymerase activity	29	17	7.74585	1.34864e-07	5.02523e-06
GO:0003899	DNA-directed RNA polymerase activity	29	17	7.74585	1.34864e-07	5.02523e-06
HP:0001272	Cerebellar atrophy	168	53	2.53751	1.42372e-07	1.87309e-05
GO:0090501	RNA phosphodiester bond hydrolysis	45	22	5.23622	1.59728e-07	5.91306e-06
GO:0005743	mitochondrial inner membrane	182	56	2.44807	1.64018e-07	6.03271e-06
GO:0006351	transcription, DNA-templated	407	103	1.87766	1.68715e-07	6.12641e-06
GO:0097659	nucleic acid-templated transcription	407	103	1.87766	1.68715e-07	6.12641e-06
GO:0043566	structure-specific DNA binding	59	26	4.31681	1.71651e-07	6.19356e-06
GO:0051028	mRNA transport	21	14	10.9262	1.8169e-07	6.51457e-06
GO:0050684	regulation of mRNA processing	42	21	5.47284	1.87216e-07	6.67074e-06
GO:0007017	microtubule-based process	290	79	2.06873	1.94329e-07	6.88118e-06
GO:0010608	posttranscriptional regulation of gene expression	139	46	2.72003	1.97363e-07	6.94547e-06
HP:0001332	Dystonia	174	54	2.47775	1.98673e-07	2.46004e-05
GO:0000922	spindle pole	63	27	4.11002	2.00965e-07	7.02886e-06
GO:0065004	protein-DNA complex assembly	56	25	4.41744	2.17354e-07	7.5557e-06
GO:0000794	condensed nuclear chromosome	36	19	6.11358	2.39587e-07	8.2781e-06
HP:0000365	Hearing impairment	350	91	1.944	2.42635e-07	2.83748e-05
GO:0051169	nuclear transport	140	46	2.69089	2.50171e-07	8.59172e-06
GO:0006401	RNA catabolic process	46	22	5.01768	2.61316e-07	8.86764e-06
GO:0006282	regulation of DNA repair	46	22	5.01768	2.61316e-07	8.86764e-06
GO:0048024	regulation of mRNA splicing, via spliceosome	30	17	7.14949	2.66096e-07	8.9764e-06
GO:0003712	transcription cofactor activity	217	63	2.25511	2.9813e-07	9.99788e-06
GO:0005487	nucleocytoplasmic transporter activity	8	8	inf	3.36757e-07	1.11619e-05
GO:0006999	nuclear pore organization	8	8	inf	3.36757e-07	1.11619e-05
GO:2000779	regulation of double-strand break repair	22	14	9.55969	4.27899e-07	1.41009e-05
GO:0019866	organelle inner membrane	196	58	2.31486	4.32879e-07	1.4183e-05
HP:0000508	Ptosis	276	75	2.05984	4.36998e-07	4.84148e-05
GO:0044248	cellular catabolic process	476	115	1.76667	4.44937e-07	1.44948e-05
GO:0050685	positive regulation of mRNA processing	10	9	49.0909	4.49116e-07	1.45478e-05
GO:0030163	protein catabolic process	286	77	2.03428	4.60982e-07	1.48478e-05
HP:0003676	Progressive	156	49	2.51878	4.80992e-07	5.06244e-05
GO:0004520	endodeoxyribonuclease activity	25	15	8.19611	4.92565e-07	1.57759e-05
GO:1902679	negative regulation of RNA biosynthetic process	477	115	1.76165	4.98429e-07	1.58746e-05
GO:0034399	nuclear periphery	44	21	4.9962	5.10363e-07	1.61643e-05
GO:0004536	deoxyribonuclease activity	28	16	7.28728	5.15191e-07	1.62271e-05
HP:0000086	Ectopic kidney	28	16	7.28728	5.15191e-07	5.16418e-05
GO:0016072	rRNA metabolic process	51	23	4.49685	5.28909e-07	1.65676e-05
GO:0006913	nucleocytoplasmic transport	139	45	2.63133	5.40434e-07	1.68362e-05
GO:1903313	positive regulation of mRNA metabolic process	17	12	13.1028	5.55851e-07	1.72223e-05
GO:0044257	cellular protein catabolic process	268	73	2.06582	5.61295e-07	1.7297e-05
GO:0006417	regulation of translation	118	40	2.81635	5.97438e-07	1.83118e-05
GO:0051053	negative regulation of DNA metabolic process	55	24	4.23904	6.35085e-07	1.92586e-05
GO:0016607	nuclear speck	55	24	4.23904	6.35085e-07	1.92586e-05
GO:0045892	negative regulation of transcription, DNA-templated	464	112	1.76356	6.5829e-07	1.98567e-05
GO:0000724	double-strand break repair via homologous recombination	38	19	5.46924	7.19081e-07	2.15762e-05
GO:0070646	protein modification by small protein removal	59	25	4.02678	7.33027e-07	2.17656e-05
GO:0006839	mitochondrial transport	59	25	4.02678	7.33027e-07	2.17656e-05
GO:1903507	negative regulation of nucleic acid-templated transcription	471	113	1.74942	8.10047e-07	2.39279e-05
HP:0002311	Incoordination	195	57	2.27402	8.4361e-07	8.07182e-05
GO:0071824	protein-DNA complex subunit organization	67	27	3.69793	8.91269e-07	2.61914e-05
GO:0005689	U12-type spliceosomal complex	15	11	15.0087	9.27633e-07	2.71048e-05
GO:0071166	ribonucleoprotein complex localization	23	14	8.49688	9.36615e-07	2.71048e-05
GO:0071426	ribonucleoprotein complex export from nucleus	23	14	8.49688	9.36615e-07	2.71048e-05
GO:0010212	response to ionizing radiation	71	28	3.56799	9.48166e-07	2.73005e-05
GO:0008408	3'-5' exonuclease activity	26	15	7.45046	9.96616e-07	2.85513e-05
HP:0002667	Nephroblastoma (Wilms tumor)	26	15	7.45046	9.96616e-07	8.91393e-05
HP:0002171	Gliosis	79	30	3.35597	1.01631e-06	8.91393e-05
GO:0034708	methyltransferase complex	49	22	4.45918	1.02404e-06	2.91903e-05
GO:0018193	peptidyl-amino acid modification	357	90	1.86314	1.19392e-06	3.38179e-05
GO:0000725	recombinational repair	39	19	5.1954	1.19825e-06	3.38179e-05
HP:0001321	Cerebellar hypoplasia	104	36	2.90491	1.22127e-06	0.000102831
GO:0009161	ribonucleoside monophosphate metabolic process	92	33	3.06734	1.35376e-06	3.80186e-05
GO:0033045	regulation of sister chromatid segregation	36	18	5.46744	1.41142e-06	3.94437e-05
GO:0006406	mRNA export from nucleus	18	12	10.9182	1.43049e-06	3.94747e-05
GO:0071427	mRNA-containing ribonucleoprotein complex export from nucleus	18	12	10.9182	1.43049e-06	3.94747e-05
GO:0045787	positive regulation of cell cycle	139	44	2.54455	1.4333e-06	3.94747e-05
GO:0006270	DNA replication initiation	13	10	18.1864	1.46766e-06	4.02267e-05
GO:0042826	histone deacetylase binding	50	22	4.2996	1.56131e-06	4.25886e-05
HP:0001518	Small for gestational age	105	36	2.86259	1.58318e-06	0.000128176
GO:0051603	proteolysis involved in cellular protein catabolic process	256	69	2.03403	1.7133e-06	4.6512e-05
GO:0006405	RNA export from nucleus	21	13	8.8733	1.77232e-06	4.76603e-05
GO:0045132	meiotic chromosome segregation	21	13	8.8733	1.77232e-06	4.76603e-05
HP:0001909	Leukemia	30	16	6.24532	1.80293e-06	0.000140562
GO:0007093	mitotic cell cycle checkpoint	54	23	4.06077	1.81497e-06	4.83511e-05
GO:0043484	regulation of RNA splicing	54	23	4.06077	1.81497e-06	4.83511e-05
GO:0034248	regulation of cellular amide metabolic process	127	41	2.61774	1.84164e-06	4.88333e-05
GO:0007127	meiosis I	27	15	6.82908	1.91976e-06	5.06693e-05
GO:0006402	mRNA catabolic process	40	19	4.94763	1.95057e-06	5.12451e-05
GO:0006364	rRNA processing	47	21	4.41874	1.98251e-06	5.18454e-05
GO:0072594	establishment of protein localization to organelle	119	39	2.67582	2.14514e-06	5.58422e-05
GO:0009141	nucleoside triphosphate metabolic process	98	34	2.91349	2.25576e-06	5.8455e-05
GO:0003684	damaged DNA binding	37	18	5.1793	2.34992e-06	6.06195e-05
GO:0045930	negative regulation of mitotic cell cycle	86	31	3.08941	2.48622e-06	6.35055e-05
GO:1901991	negative regulation of mitotic cell cycle phase transition	44	20	4.55786	2.49522e-06	6.35055e-05
GO:0016571	histone methylation	44	20	4.55786	2.49522e-06	6.35055e-05
GO:0006461	protein complex assembly	353	88	1.83424	2.56604e-06	6.47301e-05
GO:0070271	protein complex biogenesis	353	88	1.83424	2.56604e-06	6.47301e-05
GO:0008608	attachment of spindle microtubules to kinetochore	9	8	43.6189	2.61331e-06	6.53442e-05
GO:0031080	nuclear pore outer ring	9	8	43.6189	2.61331e-06	6.53442e-05
GO:0009314	response to radiation	169	50	2.3099	2.65279e-06	6.60418e-05
HP:0000028	Cryptorchidism	279	73	1.95391	2.85553e-06	0.000198028
HP:0001639	Hypertrophic cardiomyopathy	174	51	2.27973	2.86232e-06	0.000198028
HP:0001257	Spasticity	221	61	2.09898	2.91466e-06	0.000198028
HP:0002490	Increased CSF lactate	59	24	3.75347	2.92809e-06	0.000198028
HP:0000957	Cafe-au-lait spot	48	21	4.25477	3.0104e-06	0.000198028
GO:0000018	regulation of DNA recombination	31	16	5.82854	3.18865e-06	7.86947e-05
GO:0042770	signal transduction in response to DNA damage	31	16	5.82854	3.18865e-06	7.86947e-05
HP:0003006	Neuroblastoma	31	16	5.82854	3.18865e-06	0.000203397
GO:0006626	protein targeting to mitochondrion	19	12	9.35777	3.33137e-06	8.1163e-05
GO:0030532	small nuclear ribonucleoprotein complex	19	12	9.35777	3.33137e-06	8.1163e-05
GO:0000387	spliceosomal snRNP assembly	19	12	9.35777	3.33137e-06	8.1163e-05
HP:0100627	Displacement of the external urethral meatus	83	30	3.10178	3.36904e-06	0.000208583
GO:0009451	RNA modification	71	27	3.36077	3.37612e-06	8.19032e-05
GO:0098798	mitochondrial protein complex	79	29	3.17771	3.41273e-06	8.24406e-05
GO:0043632	modification-dependent macromolecule catabolic process	227	62	2.06882	3.53533e-06	8.50418e-05
HP:0002885	Medulloblastoma	22	13	7.88679	3.71425e-06	0.000223386
GO:0009123	nucleoside monophosphate metabolic process	100	34	2.82479	3.78008e-06	9.05473e-05
GO:0044455	mitochondrial membrane part	92	32	2.92342	4.16907e-06	9.9447e-05
GO:0006091	generation of precursor metabolites and energy	109	36	2.70494	4.26305e-06	0.000101265
HP:0000518	Cataract	307	78	1.87869	4.41318e-06	0.000258048
GO:0022624	proteasome accessory complex	14	10	13.6388	4.41652e-06	0.000104044
GO:0008536	Ran GTPase binding	14	10	13.6388	4.41652e-06	0.000104044
HP:0000047	Hypospadias	105	35	2.74201	4.56046e-06	0.000259453
GO:0000956	nuclear-transcribed mRNA catabolic process	35	17	5.16162	4.6136e-06	0.000108239
GO:0006457	protein folding	101	34	2.78242	4.85611e-06	0.000113462
GO:0006323	DNA packaging	57	23	3.70165	5.52224e-06	0.000128499
GO:0003690	double-stranded DNA binding	324	81	1.8389	5.65271e-06	0.000131
GO:0009167	purine ribonucleoside monophosphate metabolic process	85	30	2.98854	5.88826e-06	0.000135359
GO:0009199	ribonucleoside triphosphate metabolic process	85	30	2.98854	5.88826e-06	0.000135359
HP:0003546	Exercise intolerance	77	28	3.12971	6.18524e-06	0.00034263
GO:0004003	ATP-dependent DNA helicase activity	17	11	10.0043	6.20334e-06	0.000141058
GO:0097525	spliceosomal snRNP complex	17	11	10.0043	6.20334e-06	0.000141058
GO:0046034	ATP metabolic process	69	26	3.31047	6.21043e-06	0.000141058
GO:0008757	S-adenosylmethionine-dependent methyltransferase activity	73	27	3.21417	6.23837e-06	0.000141131
GO:0010965	regulation of mitotic sister chromatid separation	29	15	5.85264	6.28022e-06	0.000141516
HP:0000316	Hypertelorism	300	76	1.87054	6.52327e-06	0.000352089
GO:0043209	myelin sheath	111	36	2.63242	6.80877e-06	0.000152822
GO:0003727	single-stranded RNA binding	26	14	6.37125	6.96115e-06	0.000155629
HP:0000368	Low-set, posteriorly rotated ears	179	51	2.18986	6.99425e-06	0.000368073
HP:0002415	Leukodystrophy	54	22	3.76105	7.30231e-06	0.000374911
GO:0010569	regulation of double-strand break repair via homologous recombination	12	9	16.3612	7.32305e-06	0.000161864
GO:0071173	spindle assembly checkpoint	12	9	16.3612	7.32305e-06	0.000161864
GO:0000152	nuclear ubiquitin ligase complex	23	13	7.09759	7.32518e-06	0.000161864
GO:0045786	negative regulation of cell cycle	170	49	2.22505	7.41226e-06	0.000162869
GO:0015931	nucleobase-containing compound transport	43	19	4.32822	7.42779e-06	0.000162869
HP:0000054	Micropenis	138	42	2.40146	7.4968e-06	0.000375733
GO:0009144	purine nucleoside triphosphate metabolic process	86	30	2.93496	7.71078e-06	0.000167783
GO:0009126	purine nucleoside monophosphate metabolic process	86	30	2.93496	7.71078e-06	0.000167783
GO:0008033	tRNA processing	58	23	3.59563	7.81374e-06	0.000169377
GO:0001085	RNA polymerase II transcription factor binding	62	24	3.45638	8.1646e-06	0.000175587
HP:0001427	Mitochondrial inheritance	62	24	3.45638	8.1646e-06	0.000391942
GO:0006412	translation	218	59	2.04141	8.19261e-06	0.000175587
GO:0070925	organelle assembly	218	59	2.04141	8.19261e-06	0.000175587
HP:0003202	Skeletal muscle atrophy	218	59	2.04141	8.19261e-06	0.000391942
HP:0001873	Thrombocytopenia	112	36	2.59759	8.54988e-06	0.000394969
HP:0012745	Short palpebral fissure	47	20	4.05053	8.63115e-06	0.000394969
GO:0016874	ligase activity	176	50	2.18044	9.35407e-06	0.000199729
GO:0071897	DNA biosynthetic process	40	18	4.47205	9.42756e-06	0.000200547
GO:0080135	regulation of cellular response to stress	263	68	1.92038	9.49457e-06	0.000201221
GO:0006511	ubiquitin-dependent protein catabolic process	224	60	2.01279	9.77183e-06	0.00020633
GO:0033047	regulation of mitotic sister chromatid segregation	30	15	5.46206	1.07575e-05	0.000226305
HP:0000347	Micrognathia	299	75	1.84517	1.09115e-05	0.000488696
GO:0044702	single organism reproductive process	279	71	1.88028	1.09855e-05	0.000230251
GO:0015980	energy derivation by oxidation of organic compounds	75	27	3.0798	1.1171e-05	0.000230289
GO:0030496	midbody	63	24	3.36751	1.12597e-05	0.000230289
GO:0034719	SMN-Sm protein complex	10	8	21.8078	1.12701e-05	0.000230289
GO:0030261	chromosome condensation	10	8	21.8078	1.12701e-05	0.000230289
GO:0007076	mitotic chromosome condensation	10	8	21.8078	1.12701e-05	0.000230289
GO:0042555	MCM complex	10	8	21.8078	1.12701e-05	0.000230289
GO:0070717	poly-purine tract binding	10	8	21.8078	1.12701e-05	0.000230289
HP:0002859	Rhabdomyosarcoma	10	8	21.8078	1.12701e-05	0.00049424
GO:0019941	modification-dependent protein catabolic process	225	60	2.00045	1.13381e-05	0.000230351
GO:0004298	threonine-type endopeptidase activity	15	10	10.9103	1.13943e-05	0.000230351
GO:0070003	threonine-type peptidase activity	15	10	10.9103	1.13943e-05	0.000230351
GO:0090068	positive regulation of cell cycle process	96	32	2.73989	1.15116e-05	0.000231899
HP:0002910	Elevated hepatic transaminases	92	31	2.7843	1.22612e-05	0.000521633
HP:0008316	Abnormal mitochondria in muscle tissue	27	14	5.88073	1.23903e-05	0.000521633
GO:0043043	peptide biosynthetic process	226	60	1.98825	1.31346e-05	0.000263663
HP:0002079	Hypoplasia of the corpus callosum	178	50	2.14605	1.31371e-05	0.000542225
GO:0006284	base-excision repair	18	11	8.57452	1.37035e-05	0.00027322
GO:0072655	establishment of protein localization to mitochondrion	24	13	6.45188	1.37065e-05	0.00027322
GO:0040029	regulation of gene expression, epigenetic	52	21	3.70468	1.37977e-05	0.000274079
GO:0000796	condensin complex	6	6	inf	1.40077e-05	0.000275372
GO:0051292	nuclear pore complex assembly	6	6	inf	1.40077e-05	0.000275372
GO:0042382	paraspeckles	6	6	inf	1.40077e-05	0.000275372
HP:0001795	Hyperconvex nail	6	6	inf	1.40077e-05	0.000567043
GO:0032446	protein modification by small protein conjugation	256	66	1.91209	1.41039e-05	0.00027631
GO:0009205	purine ribonucleoside triphosphate metabolic process	80	28	2.9485	1.42734e-05	0.000278674
HP:0001404	Hepatocellular necrosis	34	16	4.85605	1.46652e-05	0.000582459
GO:0042393	histone binding	76	27	3.01672	1.47837e-05	0.000287652
GO:0017056	structural constituent of nuclear pore	8	7	38.1513	1.50209e-05	0.000291273
HP:0000581	Blepharophimosis	119	37	2.47431	1.50445e-05	0.000586457
GO:0031625	ubiquitin protein ligase binding	142	42	2.30472	1.63312e-05	0.000315608
GO:0016579	protein deubiquitination	49	20	3.77063	1.82638e-05	0.000351763
HP:0001260	Dysarthria	248	64	1.9139	1.82845e-05	0.000699798
GO:0006518	peptide metabolic process	263	67	1.88157	1.84985e-05	0.000355083
HP:0000494	Downslanted palpebral fissures	185	51	2.09088	1.90154e-05	0.000714776
GO:0090575	RNA polymerase II transcription factor complex	57	22	3.43791	2.03469e-05	0.000389253
GO:0033120	positive regulation of RNA splicing	13	9	12.27	2.04977e-05	0.000390827
GO:0017038	protein import	65	24	3.20277	2.08207e-05	0.000394349
GO:2001252	positive regulation of chromosome organization	65	24	3.20277	2.08207e-05	0.000394349
GO:0031491	nucleosome binding	28	14	5.46027	2.12402e-05	0.000398324
GO:0030071	regulation of mitotic metaphase/anaphase transition	28	14	5.46027	2.12402e-05	0.000398324
GO:1902099	regulation of metaphase/anaphase transition of cell cycle	28	14	5.46027	2.12402e-05	0.000398324
GO:0070603	SWI/SNF superfamily-type complex	42	18	4.09877	2.15175e-05	0.000400886
GO:0009156	ribonucleoside monophosphate biosynthetic process	42	18	4.09877	2.15175e-05	0.000400886
HP:0000426	Prominent nasal bridge	103	33	2.58323	2.15243e-05	0.000794888
HP:0001337	Tremor	186	51	2.07524	2.23028e-05	0.000809436
GO:0051225	spindle assembly	35	16	4.60013	2.31298e-05	0.000429521
GO:0009295	nucleoid	25	13	5.91379	2.44933e-05	0.000451897
GO:0042645	mitochondrial nucleoid	25	13	5.91379	2.44933e-05	0.000451897
GO:0051569	regulation of histone H3-K4 methylation	16	10	9.09121	2.61363e-05	0.000477574
GO:0005680	anaphase-promoting complex	16	10	9.09121	2.61363e-05	0.000477574
GO:0017069	snRNA binding	16	10	9.09121	2.61363e-05	0.000477574
HP:0006872	Cerebral hypoplasia	16	10	9.09121	2.61363e-05	0.000925425
HP:0003487	Babinski sign	168	47	2.13249	2.63779e-05	0.000925425
GO:0030518	intracellular steroid hormone receptor signaling pathway	22	12	6.549	2.70318e-05	0.000492359
HP:0003220	Abnormality of chromosome stability	22	12	6.549	2.70318e-05	0.00093282
GO:0001047	core promoter binding	91	30	2.6934	2.71941e-05	0.000493738
GO:0070491	repressing transcription factor binding	39	17	4.2219	2.78108e-05	0.000503331
GO:0042162	telomeric DNA binding	19	11	7.50215	2.79652e-05	0.000504525
GO:0000003	reproduction	297	73	1.79449	2.96489e-05	0.000531535
GO:0022414	reproductive process	297	73	1.79449	2.96489e-05	0.000531535
GO:0016567	protein ubiquitination	237	61	1.9059	3.09265e-05	0.000552702
HP:0000431	Wide nasal bridge	193	52	2.02581	3.13322e-05	0.00106304
HP:0008897	Postnatal growth retardation	96	31	2.61219	3.18153e-05	0.00106304
GO:0000226	microtubule cytoskeleton organization	174	48	2.09152	3.23622e-05	0.000576553
GO:0044389	ubiquitin-like protein ligase binding	146	42	2.21542	3.39618e-05	0.000603166
GO:0035145	exon-exon junction complex	11	8	14.5375	3.56536e-05	0.000629291
GO:0034047	regulation of protein phosphatase type 2A activity	11	8	14.5375	3.56536e-05	0.000629291
GO:0003729	mRNA binding	67	24	3.05335	3.71744e-05	0.000654109
GO:0006338	chromatin remodeling	59	22	3.2516	3.81562e-05	0.000669319
GO:0031965	nuclear membrane	97	31	2.57242	3.98796e-05	0.000697403
GO:0009165	nucleotide biosynthetic process	115	35	2.39749	4.17526e-05	0.000727926
HP:0000470	Short neck	152	43	2.1642	4.27478e-05	0.0013871
HP:0000505	Visual impairment	295	72	1.77724	4.2832e-05	0.0013871
GO:0051783	regulation of nuclear division	76	26	2.84553	4.48351e-05	0.000779284
HP:0001631	Atria septal defect	157	44	2.13637	4.48657e-05	0.00143094
GO:0043604	amide biosynthetic process	245	62	1.86283	4.6129e-05	0.000799335
GO:0009411	response to UV	68	24	2.98374	4.90651e-05	0.0008315
GO:0001098	basal transcription machinery binding	14	9	9.8153	4.94437e-05	0.0008315
GO:0001099	basal RNA polymerase II transcription machinery binding	14	9	9.8153	4.94437e-05	0.0008315
GO:0000178	exosome (RNase complex)	14	9	9.8153	4.94437e-05	0.0008315
GO:0070192	chromosome organization involved in meiotic cell cycle	14	9	9.8153	4.94437e-05	0.0008315
GO:0019843	rRNA binding	14	9	9.8153	4.94437e-05	0.0008315
GO:0045143	homologous chromosome segregation	14	9	9.8153	4.94437e-05	0.0008315
GO:0031577	spindle checkpoint	14	9	9.8153	4.94437e-05	0.0008315
GO:0005839	proteasome core complex	14	9	9.8153	4.94437e-05	0.0008315
GO:0034508	centromere complex assembly	14	9	9.8153	4.94437e-05	0.0008315
GO:0098800	inner mitochondrial membrane protein complex	64	23	3.06808	5.05705e-05	0.000847948
GO:0000151	ubiquitin ligase complex	116	35	2.36771	5.09733e-05	0.000850484
GO:0060249	anatomical structure homeostasis	107	33	2.44287	5.10201e-05	0.000850484
GO:0010638	positive regulation of organelle organization	246	62	1.85257	5.24821e-05	0.000872304
GO:0006367	transcription initiation from RNA polymerase II promoter	20	11	6.66809	5.34098e-05	0.000877491
GO:0001103	RNA polymerase II repressing transcription factor binding	20	11	6.66809	5.34098e-05	0.000877491
GO:0006754	ATP biosynthetic process	20	11	6.66809	5.34098e-05	0.000877491
GO:0016568	chromatin modification	20	11	6.66809	5.34098e-05	0.000877491
HP:0003196	Short nose	144	41	2.18294	5.4265e-05	0.00170489
GO:0043565	sequence-specific DNA binding	487	108	1.57358	5.53993e-05	0.000907561
GO:0022904	respiratory electron transport chain	30	14	4.77704	5.65926e-05	0.000916576
GO:0016592	mediator complex	30	14	4.77704	5.65926e-05	0.000916576
GO:0032204	regulation of telomere maintenance	30	14	4.77704	5.65926e-05	0.000916576
GO:0005876	spindle microtubule	30	14	4.77704	5.65926e-05	0.000916576
GO:0010639	negative regulation of organelle organization	149	42	2.15282	5.71527e-05	0.000923024
HP:0000712	Emotional lability	77	26	2.78953	5.77884e-05	0.00178308
GO:0010833	telomere maintenance via telomere lengthening	9	7	19.0742	5.84476e-05	0.00094127
HP:0000237	Small anterior fontanelle	9	7	19.0742	5.84476e-05	0.00178308
HP:0008872	Feeding difficulties in infancy	222	57	1.8981	5.95819e-05	0.00179171
GO:0034655	nucleobase-containing compound catabolic process	86	28	2.64231	6.39837e-05	0.00102752
GO:0008276	protein methyltransferase activity	49	19	3.46105	6.84111e-05	0.00109554
GO:0071478	cellular response to radiation	61	22	3.0844	6.88079e-05	0.00109881
HP:0002878	Respiratory failure	82	27	2.68644	6.8994e-05	0.00198771
HP:0002863	Myelodysplasia	34	15	4.31089	6.93501e-05	0.00198771
GO:0070585	protein localization to mitochondrion	27	13	5.06822	6.95437e-05	0.00110745
HP:0100242	Sarcoma	27	13	5.06822	6.95437e-05	0.00198771
GO:1903900	regulation of viral life cycle	57	21	3.18897	6.98769e-05	0.00110966
HP:0000657	Oculomotor apraxia	57	21	3.18897	6.98769e-05	0.00198771
GO:0071822	protein complex subunit organization	404	92	1.6257	7.03926e-05	0.00111474
HP:0000093	Proteinuria	78	26	2.73569	7.40054e-05	0.00207708
GO:1901293	nucleoside phosphate biosynthetic process	118	35	2.31032	7.51537e-05	0.00118685
GO:0022900	electron transport chain	38	16	3.97196	7.95844e-05	0.00124989
GO:0009142	nucleoside triphosphate biosynthetic process	38	16	3.97196	7.95844e-05	0.00124989
HP:0002664	Neoplasm	38	16	3.97196	7.95844e-05	0.00217565
HP:0002665	Lymphoma	38	16	3.97196	7.95844e-05	0.00217565
GO:0090329	regulation of DNA-dependent DNA replication	24	12	5.4567	8.33535e-05	0.00130549
GO:0071168	protein localization to chromatin	7	6	32.688	8.50204e-05	0.00131355
GO:0048026	positive regulation of mRNA splicing, via spliceosome	7	6	32.688	8.50204e-05	0.00131355
GO:0008187	poly-pyrimidine tract binding	7	6	32.688	8.50204e-05	0.00131355
GO:0008143	poly(A) binding	7	6	32.688	8.50204e-05	0.00131355
GO:0008266	poly(U) RNA binding	7	6	32.688	8.50204e-05	0.00131355
HP:0000207	Triangular mouth	7	6	32.688	8.50204e-05	0.00229446
GO:0007051	spindle organization	42	17	3.71446	8.70763e-05	0.00134168
HP:0009879	Cortical gyral simplification	42	17	3.71446	8.70763e-05	0.0023202
GO:0016363	nuclear matrix	31	14	4.4957	8.84956e-05	0.00135987
GO:0000182	rDNA binding	5	5	inf	9.02969e-05	0.00138382
GO:0071214	cellular response to abiotic stimulus	92	29	2.51957	9.21793e-05	0.00139229
GO:0005732	small nucleolar ribonucleoprotein complex	12	8	10.9023	9.23146e-05	0.00139229
GO:0032205	negative regulation of telomere maintenance	12	8	10.9023	9.23146e-05	0.00139229
GO:0097346	INO80-type complex	12	8	10.9023	9.23146e-05	0.00139229
GO:0051571	positive regulation of histone H3-K4 methylation	12	8	10.9023	9.23146e-05	0.00139229
GO:0006383	transcription from RNA polymerase III promoter	12	8	10.9023	9.23146e-05	0.00139229
HP:0000879	Short sternum	12	8	10.9023	9.23146e-05	0.00242903
GO:0004842	ubiquitin-protein transferase activity	176	47	1.99906	9.3024e-05	0.00139929
HP:0007305	CNS demyelination	58	21	3.10255	9.36415e-05	0.00243352
GO:0090407	organophosphate biosynthetic process	181	48	1.98041	9.48608e-05	0.00142316
HP:0000107	Renal cyst	97	30	2.45111	0.000103796	0.00266451
GO:0009168	purine ribonucleoside monophosphate biosynthetic process	35	15	4.09504	0.000104015	0.00154979
GO:0009127	purine nucleoside monophosphate biosynthetic process	35	15	4.09504	0.000104015	0.00154979
GO:0016796	exonuclease activity, active with either ribo- or deoxyribonucleic acids and producing 5'-phosphomonoesters	18	10	6.81741	0.000105748	0.00154979
GO:0000307	cyclin-dependent protein kinase holoenzyme complex	18	10	6.81741	0.000105748	0.00154979
GO:0031492	nucleosomal DNA binding	18	10	6.81741	0.000105748	0.00154979
GO:0045005	DNA-dependent DNA replication maintenance of fidelity	18	10	6.81741	0.000105748	0.00154979
GO:0051539	4 iron, 4 sulfur cluster binding	18	10	6.81741	0.000105748	0.00154979
GO:0005758	mitochondrial intermembrane space	18	10	6.81741	0.000105748	0.00154979
GO:0031124	mRNA 3'-end processing	18	10	6.81741	0.000105748	0.00154979
GO:0000184	nuclear-transcribed mRNA catabolic process, nonsense-mediated decay	15	9	8.17881	0.000106518	0.00155309
GO:0004532	exoribonuclease activity	15	9	8.17881	0.000106518	0.00155309
HP:0000407	Sensorineural hearing impairment	409	92	1.59946	0.000112766	0.0028599
GO:1902580	single-organism cellular localization	283	68	1.73915	0.000114351	0.00166305
GO:0043903	regulation of symbiosis, encompassing mutualism through parasitism	144	40	2.10821	0.000120355	0.00174591
GO:0007018	microtubule-based movement	116	34	2.27093	0.000122419	0.00177135
GO:1905269	positive regulation of chromatin organization	43	17	3.57133	0.000123309	0.0017797
HP:0002793	Abnormal pattern of respiration	43	17	3.57133	0.000123309	0.00309005
GO:0000209	protein polyubiquitination	89	28	2.51181	0.000125527	0.00180715
GO:0006275	regulation of DNA replication	55	20	3.12286	0.000127464	0.00183041
GO:0031461	cullin-RING ubiquitin ligase complex	76	25	2.68116	0.000128637	0.00184261
GO:0009201	ribonucleoside triphosphate biosynthetic process	32	14	4.24563	0.000134933	0.00192795
GO:1903901	negative regulation of viral life cycle	25	12	5.03658	0.000137686	0.00195748
GO:0072686	mitotic spindle	25	12	5.03658	0.000137686	0.00195748
HP:0100867	Duodenal stenosis	25	12	5.03658	0.000137686	0.00340975
HP:0008053	Aplasia/Hypoplasia of the iris	36	15	3.89975	0.000152847	0.0037412
GO:0050792	regulation of viral process	136	38	2.12464	0.000153939	0.0021831
HP:0001903	Anemia	141	39	2.09527	0.000160408	0.00388113
GO:0035304	regulation of protein dephosphorylation	40	16	3.64043	0.000165069	0.00233514
GO:0000245	spliceosomal complex assembly	22	11	5.45491	0.0001658	0.00233767
GO:0072422	signal transduction involved in DNA damage checkpoint	10	7	12.7152	0.000168528	0.00233767
GO:0072401	signal transduction involved in DNA integrity checkpoint	10	7	12.7152	0.000168528	0.00233767
GO:0032039	integrator complex	10	7	12.7152	0.000168528	0.00233767
GO:0071157	negative regulation of cell cycle arrest	10	7	12.7152	0.000168528	0.00233767
GO:0008353	RNA polymerase II carboxy-terminal domain kinase activity	10	7	12.7152	0.000168528	0.00233767
GO:0005685	U1 snRNP	10	7	12.7152	0.000168528	0.00233767
GO:0008601	protein phosphatase type 2A regulator activity	10	7	12.7152	0.000168528	0.00233767
HP:0009733	Glioma	10	7	12.7152	0.000168528	0.00403128
GO:0044270	cellular nitrogen compound catabolic process	95	29	2.40452	0.000173317	0.00238099
GO:0019439	aromatic compound catabolic process	95	29	2.40452	0.000173317	0.00238099
GO:0046700	heterocycle catabolic process	95	29	2.40452	0.000173317	0.00238099
GO:0044774	mitotic DNA integrity checkpoint	29	13	4.43404	0.000173322	0.00238099
GO:0009124	nucleoside monophosphate biosynthetic process	48	18	3.27757	0.000174631	0.0023932
GO:0019900	kinase binding	287	68	1.70687	0.000178008	0.00243363
GO:0043603	cellular amide metabolic process	303	71	1.68275	0.000185243	0.00252648
GO:0009119	ribonucleoside metabolic process	123	35	2.17824	0.000186839	0.00254218
GO:0001076	transcription factor activity, RNA polymerase II transcription factor binding	69	23	2.73359	0.000188844	0.00256334
GO:0051059	NF-kappaB binding	19	10	6.05947	0.000192172	0.00259615
GO:0031062	positive regulation of histone methylation	19	10	6.05947	0.000192172	0.00259615
GO:0019787	ubiquitin-like protein transferase activity	186	48	1.90795	0.000192762	0.00259796
HP:0004209	Clinodactyly of the 5th finger	128	36	2.1433	0.000196585	0.00464957
GO:0019901	protein kinase binding	257	62	1.74664	0.000199104	0.0026771
GO:1902749	regulation of cell cycle G2/M phase transition	33	14	4.02188	0.000201034	0.00269037
GO:0006289	nucleotide-excision repair	33	14	4.02188	0.000201034	0.00269037
HP:0000752	Hyperactivity	105	31	2.29297	0.000206951	0.00481708
GO:0030521	androgen receptor signaling pathway	13	8	8.72122	0.000207222	0.00276021
GO:0090503	RNA phosphodiester bond hydrolysis, exonucleolytic	13	8	8.72122	0.000207222	0.00276021
GO:0010494	cytoplasmic stress granule	16	9	7.0099	0.000209866	0.00278891
HP:0007360	Aplasia/Hypoplasia of the cerebellum	119	34	2.19029	0.000210533	0.00481708
HP:0002104	Apnea	119	34	2.19029	0.000210533	0.00481708
GO:0007088	regulation of mitotic nuclear division	61	21	2.86923	0.00021324	0.00282717
HP:0000602	Ophthalmoplegia	61	21	2.86923	0.00021324	0.00482657
GO:0044212	transcription regulatory region DNA binding	336	77	1.63544	0.000214755	0.00284065
GO:0034061	DNA polymerase activity	26	12	4.67648	0.000219681	0.00289238
GO:0031123	RNA 3'-end processing	26	12	4.67648	0.000219681	0.00289238
GO:0031647	regulation of protein stability	101	30	2.31234	0.000231285	0.00303814
GO:0032845	negative regulation of homeostatic process	45	17	3.31575	0.000236865	0.0031043
GO:0098727	maintenance of cell number	70	23	2.67523	0.000240385	0.0031432
HP:0002120	Cerebral cortical atrophy	134	37	2.08936	0.000242081	0.00542107
GO:0009117	nucleotide metabolic process	213	53	1.81776	0.000249569	0.00325582
GO:0051054	positive regulation of DNA metabolic process	79	25	2.53165	0.000255624	0.0033272
GO:0005874	microtubule	144	39	2.03495	0.000258303	0.00334789
GO:0032993	protein-DNA complex	66	22	2.73289	0.000258389	0.00334789
GO:0016893	endonuclease activity, active with either ribo- or deoxyribonucleic acids and producing 5'-phosphomonoesters	23	11	4.99997	0.000273298	0.0035171
GO:0045069	regulation of viral genome replication	23	11	4.99997	0.000273298	0.0035171
GO:0032784	regulation of DNA-templated transcription, elongation	23	11	4.99997	0.000273298	0.0035171
HP:0006965	Acute necrotizing encephalopathy	23	11	4.99997	0.000273298	0.00605572
GO:0046128	purine ribonucleoside metabolic process	116	33	2.17654	0.000282648	0.00362923
HP:0011968	Feeding difficulties	135	37	2.06789	0.000284348	0.00623493
GO:0070034	telomerase RNA binding	8	6	16.3428	0.000295019	0.00370463
GO:0090576	RNA polymerase III transcription factor complex	8	6	16.3428	0.000295019	0.00370463
GO:0034709	methylosome	8	6	16.3428	0.000295019	0.00370463
GO:0000783	nuclear telomere cap complex	8	6	16.3428	0.000295019	0.00370463
GO:0000782	telomere cap complex	8	6	16.3428	0.000295019	0.00370463
GO:0045292	mRNA cis splicing, via spliceosome	8	6	16.3428	0.000295019	0.00370463
GO:0016580	Sin3 complex	8	6	16.3428	0.000295019	0.00370463
GO:0051383	kinetochore organization	8	6	16.3428	0.000295019	0.00370463
GO:0070822	Sin3-type complex	8	6	16.3428	0.000295019	0.00370463
GO:0046931	pore complex assembly	8	6	16.3428	0.000295019	0.00370463
HP:0005328	Progeroid facial appearance	8	6	16.3428	0.000295019	0.00633688
HP:0007429	Few cafe-au-lait spots	8	6	16.3428	0.000295019	0.00633688
HP:0000268	Dolichocephaly	126	35	2.10597	0.000310541	0.00657201
GO:0051297	centrosome organization	38	15	3.56012	0.000312209	0.00391188
HP:0000815	Hypergonadotropic hypogonadism	38	15	3.56012	0.000312209	0.00657201
GO:0000975	regulatory region DNA binding	340	77	1.61009	0.000315947	0.00394139
GO:0001067	regulatory region nucleic acid binding	340	77	1.61009	0.000315947	0.00394139
GO:0031490	chromatin DNA binding	42	16	3.3599	0.000321131	0.00399731
HP:0002090	Pneumonia	42	16	3.3599	0.000321131	0.00664174
GO:0008170	N-methyltransferase activity	46	17	3.20117	0.000321832	0.00399731
HP:0001876	Pancytopenia	46	17	3.20117	0.000321832	0.00664174
HP:0100022	Abnormality of movement	67	22	2.67196	0.000328938	0.00672247
GO:0002200	somatic diversification of immune receptors	20	10	5.45312	0.000330935	0.00410144
GO:0051129	negative regulation of cellular component organization	272	64	1.69004	0.0003325	0.00411189
GO:0042278	purine nucleoside metabolic process	117	33	2.15047	0.000335873	0.00414461
GO:0009206	purine ribonucleoside triphosphate biosynthetic process	27	12	4.36439	0.00033979	0.0041839
HP:0000588	Optic nerve coloboma	27	12	4.36439	0.00033979	0.00681199
HP:0004481	Progressive macrocephaly	27	12	4.36439	0.00033979	0.00681199
GO:0006163	purine nucleotide metabolic process	146	39	1.99662	0.000350408	0.00430534
GO:1902493	acetyltransferase complex	63	21	2.73219	0.00035381	0.00431921
GO:0031248	protein acetyltransferase complex	63	21	2.73219	0.00035381	0.00431921
GO:0006475	internal protein amino acid acetylation	63	21	2.73219	0.00035381	0.00431921
GO:0000123	histone acetyltransferase complex	59	20	2.80174	0.000377756	0.00460168
HP:0001562	Oligohydramnios	59	20	2.80174	0.000377756	0.00742593
GO:0051704	multi-organism process	483	103	1.49355	0.000379367	0.00461146
HP:0003774	Stage 5 chronic kidney disease	72	23	2.56566	0.000381758	0.00742593
GO:0000779	condensed chromosome, centromeric region	17	9	6.13321	0.000384526	0.00465431
GO:0051233	spindle midzone	17	9	6.13321	0.000384526	0.00465431
HP:0002858	Meningioma	17	9	6.13321	0.000384526	0.00742593
HP:0005487	Prominent metopic ridge	17	9	6.13321	0.000384526	0.00742593
GO:0042054	histone methyltransferase activity	31	13	3.94079	0.000388318	0.00468035
GO:0031060	regulation of histone methylation	31	13	3.94079	0.000388318	0.00468035
HP:0001956	Truncal obesity	31	13	3.94079	0.000388318	0.007431
GO:0006997	nucleus organization	55	19	2.88294	0.000399728	0.00478335
HP:0001428	Somatic mutation	55	19	2.88294	0.000399728	0.00746443
HP:0000457	Depressed nasal ridge	55	19	2.88294	0.000399728	0.00746443
HP:0005280	Depressed nasal bridge	222	54	1.76353	0.000400703	0.00746443
GO:0072395	signal transduction involved in cell cycle checkpoint	11	7	9.53571	0.000401059	0.00478335
GO:0045120	pronucleus	11	7	9.53571	0.000401059	0.00478335
GO:0016180	snRNA processing	11	7	9.53571	0.000401059	0.00478335
GO:0005838	proteasome regulatory particle	11	7	9.53571	0.000401059	0.00478335
GO:0006753	nucleoside phosphate metabolic process	217	53	1.77289	0.00040605	0.00483276
GO:0019827	stem cell population maintenance	68	22	2.61368	0.000415801	0.00489855
GO:0006473	protein acetylation	68	22	2.61368	0.000415801	0.00489855
GO:0016896	exoribonuclease activity, producing 5'-phosphomonoesters	14	8	7.26715	0.000417592	0.00489855
GO:0030515	snoRNA binding	14	8	7.26715	0.000417592	0.00489855
GO:0031297	replication fork processing	14	8	7.26715	0.000417592	0.00489855
GO:0005720	nuclear heterochromatin	14	8	7.26715	0.000417592	0.00489855
GO:2000279	negative regulation of DNA biosynthetic process	14	8	7.26715	0.000417592	0.00489855
HP:0001045	Vitiligo	14	8	7.26715	0.000417592	0.00767584
GO:0035097	histone methyltransferase complex	35	14	3.63831	0.000419345	0.00489895
GO:0007006	mitochondrial membrane organization	35	14	3.63831	0.000419345	0.00489895
HP:0004372	Reduced consciousness/confusion	35	14	3.63831	0.000419345	0.00767584
HP:0002119	Ventriculomegaly	182	46	1.85411	0.00042797	0.00776618
GO:0008565	protein transporter activity	47	17	3.09424	0.00043195	0.00502835
HP:0001770	Toe syndactyly	77	24	2.47542	0.000433237	0.00779456
GO:0010332	response to gamma radiation	24	11	4.61501	0.000434021	0.00502835
GO:0003954	NADH dehydrogenase activity	24	11	4.61501	0.000434021	0.00502835
GO:0031058	positive regulation of histone modification	39	15	3.41153	0.00043509	0.00502835
GO:0034968	histone lysine methylation	39	15	3.41153	0.00043509	0.00502835
GO:0018022	peptidyl-lysine methylation	43	16	3.23522	0.00043836	0.00502835
GO:0051540	metal cluster binding	43	16	3.23522	0.00043836	0.00502835
GO:0051536	iron-sulfur cluster binding	43	16	3.23522	0.00043836	0.00502835
GO:2000045	regulation of G1/S transition of mitotic cell cycle	43	16	3.23522	0.00043836	0.00502835
HP:0200055	Small hand	43	16	3.23522	0.00043836	0.00781989
GO:0080134	regulation of response to stress	485	103	1.48551	0.000442536	0.00506606
GO:0019773	proteasome core complex, alpha-subunit complex	6	5	27.2291	0.000471743	0.00533612
GO:0010388	cullin deneddylation	6	5	27.2291	0.000471743	0.00533612
GO:0097472	cyclin-dependent protein kinase activity	6	5	27.2291	0.000471743	0.00533612
GO:0032404	mismatch repair complex binding	6	5	27.2291	0.000471743	0.00533612
GO:0031616	spindle pole centrosome	6	5	27.2291	0.000471743	0.00533612
GO:1901836	regulation of transcription of nuclear large rRNA transcript from RNA polymerase I promoter	6	5	27.2291	0.000471743	0.00533612
HP:0003079	Defective DNA repair after ultraviolet radiation damage	6	5	27.2291	0.000471743	0.00833104
HP:0000154	Wide mouth	73	23	2.51416	0.000476502	0.00833104
HP:0000175	Cleft palate	239	57	1.71863	0.000478887	0.00833104
HP:0001399	Hepatic failure	96	28	2.25208	0.000510399	0.00867596
GO:0009145	purine nucleoside triphosphate biosynthetic process	28	12	4.09132	0.000511078	0.00573554
GO:0051702	interaction with symbiont	28	12	4.09132	0.000511078	0.00573554
GO:0043666	regulation of phosphoprotein phosphatase activity	28	12	4.09132	0.000511078	0.00573554
GO:0008023	transcription elongation factor complex	28	12	4.09132	0.000511078	0.00573554
HP:0000965	Cutis marmorata	28	12	4.09132	0.000511078	0.00867596
HP:0100273	Neoplasm of the colon	28	12	4.09132	0.000511078	0.00867596
HP:0001298	Encephalopathy	56	19	2.80481	0.000517905	0.00870484
HP:0001324	Muscle weakness	214	52	1.76046	0.00052105	0.00870484
HP:0001943	Hypoglycemia	87	26	2.33051	0.000529225	0.00875022
HP:0000490	Deeply set eye	115	32	2.10973	0.00053208	0.00875022
GO:1904356	regulation of telomere maintenance via telomere lengthening	21	10	4.95702	0.000544134	0.00608257
GO:0009060	aerobic respiration	21	10	4.95702	0.000544134	0.00608257
HP:0002028	Chronic diarrhea	21	10	4.95702	0.000544134	0.00887909
GO:0001158	enhancer sequence-specific DNA binding	52	18	2.89112	0.000547983	0.00611361
GO:0000122	negative regulation of transcription from RNA polymerase II promoter	330	74	1.58854	0.000554084	0.0061696
GO:0050000	chromosome localization	32	13	3.73311	0.000561687	0.00622992
GO:0051303	establishment of chromosome localization	32	13	3.73311	0.000561687	0.00622992
HP:0002181	Cerebral edema	32	13	3.73311	0.000561687	0.00909502
GO:0000792	heterochromatin	36	14	3.47268	0.000588935	0.00645612
GO:0048525	negative regulation of viral process	36	14	3.47268	0.000588935	0.00645612
HP:0000864	Abnormality of the hypothalamus-pituitary axis	36	14	3.47268	0.000588935	0.00946342
GO:0043038	amino acid activation	44	16	3.11945	0.000590518	0.00645612
GO:0043039	tRNA aminoacylation	44	16	3.11945	0.000590518	0.00645612
GO:0016875	ligase activity, forming carbon-oxygen bonds	44	16	3.11945	0.000590518	0.00645612
GO:0016876	ligase activity, forming aminoacyl-tRNA and related compounds	44	16	3.11945	0.000590518	0.00645612
GO:0004812	aminoacyl-tRNA ligase activity	44	16	3.11945	0.000590518	0.00645612
GO:0019783	ubiquitin-like protein-specific protease activity	74	23	2.46468	0.000591141	0.00645612
GO:0009116	nucleoside metabolic process	135	36	1.99073	0.000599906	0.00653932
GO:0046982	protein heterodimerization activity	205	50	1.76868	0.000602467	0.0065547
HP:0001274	Agenesis of corpus callosum	111	31	2.12006	0.000602546	0.00960878
HP:0000348	High forehead	88	26	2.29275	0.00064179	0.0101577
GO:1901361	organic cyclic compound catabolic process	102	29	2.17282	0.000649257	0.00705031
GO:0061630	ubiquitin protein ligase activity	70	22	2.50441	0.000651126	0.00705717
GO:0003714	transcription corepressor activity	79	24	2.38506	0.000656741	0.00710451
GO:0045070	positive regulation of viral genome replication	18	9	5.45134	0.000663304	0.00714838
GO:0033108	mitochondrial respiratory chain complex assembly	18	9	5.45134	0.000663304	0.00714838
GO:0042592	homeostatic process	496	104	1.46117	0.000666098	0.00716496
HP:0000286	Epicanthus	196	48	1.77771	0.000696007	0.0109335
GO:0045931	positive regulation of mitotic cell cycle	53	18	2.80831	0.00071075	0.00763086
GO:0043900	regulation of multi-organism process	176	44	1.82629	0.000720956	0.00772588
GO:0003725	double-stranded RNA binding	29	12	3.85037	0.000749493	0.00798311
GO:0042752	regulation of circadian rhythm	29	12	3.85037	0.000749493	0.00798311
GO:0051865	protein autoubiquitination	29	12	3.85037	0.000749493	0.00798311
HP:0004299	Hernia of the abdominal wall	29	12	3.85037	0.000749493	0.0116865
GO:0001104	RNA polymerase II transcription cofactor activity	49	17	2.90042	0.000751961	0.00798311
GO:1990204	oxidoreductase complex	49	17	2.90042	0.000751961	0.00798311
GO:0006366	transcription from RNA polymerase II promoter	207	50	1.74589	0.000761342	0.00800601
GO:0006360	transcription from RNA polymerase I promoter	9	6	10.8944	0.000768161	0.00800601
GO:0007094	mitotic spindle assembly checkpoint	9	6	10.8944	0.000768161	0.00800601
GO:0031011	Ino80 complex	9	6	10.8944	0.000768161	0.00800601
GO:0070198	protein localization to chromosome, telomeric region	9	6	10.8944	0.000768161	0.00800601
GO:0045071	negative regulation of viral genome replication	9	6	10.8944	0.000768161	0.00800601
GO:0060338	regulation of type I interferon-mediated signaling pathway	9	6	10.8944	0.000768161	0.00800601
GO:0033202	DNA helicase complex	9	6	10.8944	0.000768161	0.00800601
GO:0008409	5'-3' exonuclease activity	9	6	10.8944	0.000768161	0.00800601
GO:0070182	DNA polymerase binding	9	6	10.8944	0.000768161	0.00800601
HP:0003561	Birth length less than 3rd percentile	9	6	10.8944	0.000768161	0.0117078
HP:0002896	Neoplasm of the liver	9	6	10.8944	0.000768161	0.0117078
GO:0016073	snRNA metabolic process	15	8	6.22853	0.000773106	0.00804284
HP:0009942	Duplication of thumb phalanx	15	8	6.22853	0.000773106	0.0117078
HP:0006525	Lung segmentation defects	15	8	6.22853	0.000773106	0.0117078
GO:0016573	histone acetylation	62	20	2.60104	0.000780049	0.00808556
GO:0018393	internal peptidyl-lysine acetylation	62	20	2.60104	0.000780049	0.00808556
HP:0000085	Horseshoe kidney	33	13	3.54619	0.000796112	0.0118852
HP:0001679	Abnormality of the aorta	33	13	3.54619	0.000796112	0.0118852
GO:0031023	microtubule organizing center organization	41	15	3.14864	0.000807756	0.00835757
GO:0044711	single-organism biosynthetic process	427	91	1.48986	0.000824205	0.00848332
GO:0072521	purine-containing compound metabolic process	157	40	1.87216	0.000828427	0.00848332
HP:0002059	Cerebral atrophy	157	40	1.87216	0.000828427	0.0122806
GO:0060968	regulation of gene silencing	12	7	7.62801	0.000833302	0.00848332
GO:0036260	RNA capping	12	7	7.62801	0.000833302	0.00848332
GO:0005849	mRNA cleavage factor complex	12	7	7.62801	0.000833302	0.00848332
GO:0000159	protein phosphatase type 2A complex	12	7	7.62801	0.000833302	0.00848332
GO:0006099	tricarboxylic acid cycle	12	7	7.62801	0.000833302	0.00848332
GO:0009452	7-methylguanosine RNA capping	12	7	7.62801	0.000833302	0.00848332
GO:0006356	regulation of transcription from RNA polymerase I promoter	12	7	7.62801	0.000833302	0.00848332
HP:0003593	Infantile onset	340	75	1.55492	0.000839349	0.0123555
HP:0000738	Hallucinations	58	19	2.66058	0.00084696	0.0123809
GO:0007098	centrosome cycle	22	10	4.5436	0.000859412	0.0086259
GO:0004521	endoribonuclease activity	22	10	4.5436	0.000859412	0.0086259
GO:0050136	NADH dehydrogenase (quinone) activity	22	10	4.5436	0.000859412	0.0086259
GO:0008137	NADH dehydrogenase (ubiquinone) activity	22	10	4.5436	0.000859412	0.0086259
GO:0031572	G2 DNA damage checkpoint	22	10	4.5436	0.000859412	0.0086259
GO:0044743	intracellular protein transmembrane import	22	10	4.5436	0.000859412	0.0086259
GO:0008180	COP9 signalosome	22	10	4.5436	0.000859412	0.0086259
GO:0046782	regulation of viral transcription	22	10	4.5436	0.000859412	0.0086259
HP:0001915	Aplastic anemia	22	10	4.5436	0.000859412	0.0124404
HP:0000580	Pigmentary retinopathy	118	32	2.03568	0.000862851	0.0124404
GO:0045944	positive regulation of transcription from RNA polymerase II promoter	472	99	1.46083	0.000875918	0.00877612
GO:0003713	transcription coactivator activity	123	33	2.00621	0.000885019	0.00885174
GO:0035303	regulation of dephosphorylation	76	23	2.37133	0.000894012	0.00892602
HP:0001419	X-linked recessive inheritance	138	36	1.93175	0.000929524	0.0133105
HP:0000463	Anteverted nares	204	49	1.7326	0.00097383	0.0138508
GO:0018394	peptidyl-lysine acetylation	63	20	2.54037	0.000978299	0.0097505
GO:1902275	regulation of chromatin organization	72	22	2.40388	0.000994123	0.00988025
GO:0051851	modification by host of symbiont morphology or physiology	26	11	3.99909	0.000994784	0.00988025
GO:0000118	histone deacetylase complex	30	12	3.63619	0.0010741	0.010631
GO:0071156	regulation of cell cycle arrest	30	12	3.63619	0.0010741	0.010631
GO:0006418	tRNA aminoacylation for protein translation	42	15	3.0318	0.0010781	0.0106521
HP:0002937	Hemivertebrae	19	9	4.90585	0.00108732	0.0153612
GO:1903902	positive regulation of viral life cycle	38	14	3.18282	0.00110556	0.0109041
GO:0016458	gene silencing	34	13	3.37707	0.00110743	0.0109041
GO:0045637	regulation of myeloid cell differentiation	82	24	2.26119	0.00117801	0.011579
GO:0055086	nucleobase-containing small molecule metabolic process	237	55	1.65697	0.00118009	0.0115795
GO:0061659	ubiquitin-like protein ligase activity	73	22	2.35657	0.00121741	0.0119127
GO:0031056	regulation of histone modification	64	20	2.48245	0.00121823	0.0119127
HP:0002553	Highly arched eyebrow	64	20	2.48245	0.00121823	0.0170958
GO:0009894	regulation of catabolic process	201	48	1.71898	0.00124349	0.0121389
GO:0051082	unfolded protein binding	51	17	2.72941	0.00125553	0.0122287
GO:0043543	protein acylation	87	25	2.20368	0.00125697	0.0122287
GO:1903320	regulation of protein modification by small protein conjugation or removal	106	29	2.05934	0.001268	0.0123149
GO:0031970	organelle envelope lumen	23	10	4.19379	0.00131027	0.0126608
GO:0031519	PcG protein complex	23	10	4.19379	0.00131027	0.0126608
GO:0090502	RNA phosphodiester bond hydrolysis, endonucleolytic	23	10	4.19379	0.00131027	0.0126608
HP:0001254	Lethargy	78	23	2.28476	0.00132252	0.0183286
GO:0016891	endoribonuclease activity, producing 5'-phosphomonoesters	16	8	5.44956	0.00133635	0.0128691
GO:0000049	tRNA binding	16	8	5.44956	0.00133635	0.0128691
HP:0001896	Reticulocytopenia	16	8	5.44956	0.00133635	0.0183286
HP:0000130	Abnormality of the uterus	16	8	5.44956	0.00133635	0.0183286
GO:0051100	negative regulation of binding	60	19	2.53043	0.00134091	0.0128696
GO:0030522	intracellular receptor signaling pathway	60	19	2.53043	0.00134091	0.0128696
HP:0000430	Underdeveloped nasal alae	60	19	2.53043	0.00134091	0.0183286
GO:0004843	thiol-dependent ubiquitin-specific protease activity	47	16	2.81695	0.00134322	0.0128701
GO:0006886	intracellular protein transport	351	76	1.51784	0.00134756	0.01289
GO:0036459	thiol-dependent ubiquitinyl hydrolase activity	69	21	2.38961	0.00135621	0.0129294
GO:0101005	ubiquitinyl hydrolase activity	69	21	2.38961	0.00135621	0.0129294
GO:0051020	GTPase binding	121	32	1.96663	0.00136127	0.0129559
GO:0051188	cofactor biosynthetic process	97	27	2.10844	0.00138838	0.0131699
GO:0051301	cell division	97	27	2.10844	0.00138838	0.0131699
GO:1901657	glycosyl compound metabolic process	141	36	1.87614	0.00140846	0.0132705
GO:0070469	respiratory chain	43	15	2.92331	0.00142082	0.0132705
GO:0000980	RNA polymerase II distal enhancer sequence-specific DNA binding	43	15	2.92331	0.00142082	0.0132705
GO:0004004	ATP-dependent RNA helicase activity	7	5	13.6136	0.00143855	0.0132705
GO:0000460	maturation of 5.8S rRNA	7	5	13.6136	0.00143855	0.0132705
GO:0051382	kinetochore assembly	7	5	13.6136	0.00143855	0.0132705
GO:0033962	cytoplasmic mRNA processing body assembly	7	5	13.6136	0.00143855	0.0132705
GO:0000780	condensed nuclear chromosome, centromeric region	7	5	13.6136	0.00143855	0.0132705
GO:0006312	mitotic recombination	7	5	13.6136	0.00143855	0.0132705
GO:0005666	DNA-directed RNA polymerase III complex	7	5	13.6136	0.00143855	0.0132705
GO:0000394	RNA splicing, via endonucleolytic cleavage and ligation	7	5	13.6136	0.00143855	0.0132705
GO:0051974	negative regulation of telomerase activity	7	5	13.6136	0.00143855	0.0132705
GO:0008186	RNA-dependent ATPase activity	7	5	13.6136	0.00143855	0.0132705
GO:1904357	negative regulation of telomere maintenance via telomere lengthening	7	5	13.6136	0.00143855	0.0132705
GO:0000940	condensed chromosome outer kinetochore	7	5	13.6136	0.00143855	0.0132705
GO:0000338	protein deneddylation	7	5	13.6136	0.00143855	0.0132705
GO:0006388	tRNA splicing, via endonucleolytic cleavage and ligation	7	5	13.6136	0.00143855	0.0132705
HP:0006498	Aplasia/Hypoplasia of the patella	7	5	13.6136	0.00143855	0.0191316
HP:0003683	Large beaked nose	7	5	13.6136	0.00143855	0.0191316
HP:0012473	Tongue atrophy	7	5	13.6136	0.00143855	0.0191316
HP:0003348	Hyperalaninemia	7	5	13.6136	0.00143855	0.0191316
HP:0002984	Hypoplasia of the radius	27	11	3.74887	0.00144509	0.0191316
GO:0009628	response to abiotic stimulus	352	76	1.51223	0.00146274	0.0134719
HP:0004279	Short palm	56	18	2.58603	0.00146876	0.0192494
GO:0034504	protein localization to nucleus	74	22	2.31108	0.00148237	0.0136306
HP:0001320	Cerebellar vermis hypoplasia	65	20	2.4271	0.00150665	0.0192494
GO:0010389	regulation of G2/M transition of mitotic cell cycle	31	12	3.44456	0.00150722	0.0138146
GO:0001510	RNA methylation	31	12	3.44456	0.00150722	0.0138146
HP:0003200	Ragged-red muscle fibers	35	13	3.22333	0.00151403	0.0192494
HP:0004313	Decreased antibody level in blood	35	13	3.22333	0.00151403	0.0192494
GO:0009067	aspartate family amino acid biosynthetic process	13	7	6.35621	0.00156373	0.0142637
GO:0030914	STAGA complex	13	7	6.35621	0.00156373	0.0142637
GO:0000175	3'-5'-exoribonuclease activity	13	7	6.35621	0.00156373	0.0142637
HP:0006709	Aplasia/Hypoplasia of the nipples	13	7	6.35621	0.00156373	0.0192494
HP:0009943	Complete duplication of thumb phalanx	13	7	6.35621	0.00156373	0.0192494
HP:0003221	Chromosomal breakage induced by crosslinking agents	13	7	6.35621	0.00156373	0.0192494
HP:0003214	Prolonged G2 phase of cell cycle	13	7	6.35621	0.00156373	0.0192494
HP:0003213	Deficient excision of UV-induced pyrimidine dimers in DNA	13	7	6.35621	0.00156373	0.0192494
HP:0001017	Anemic pallor	13	7	6.35621	0.00156373	0.0192494
HP:0001009	Telangiectasia	13	7	6.35621	0.00156373	0.0192494
HP:0010293	Aplasia/Hypoplasia of the uvula	13	7	6.35621	0.00156373	0.0192494
GO:0007568	aging	52	17	2.65123	0.0015992	0.014564
GO:0006605	protein targeting	132	34	1.89792	0.00160325	0.0145775
GO:0009259	ribonucleotide metabolic process	142	36	1.8583	0.00161004	0.014616
GO:0019953	sexual reproduction	193	46	1.71396	0.00161743	0.0146597
GO:2000104	negative regulation of DNA-dependent DNA replication	10	6	8.1702	0.00166761	0.014878
GO:2000816	negative regulation of mitotic sister chromatid separation	10	6	8.1702	0.00166761	0.014878
GO:0033048	negative regulation of mitotic sister chromatid segregation	10	6	8.1702	0.00166761	0.014878
GO:0032543	mitochondrial translation	10	6	8.1702	0.00166761	0.014878
GO:0071174	mitotic spindle checkpoint	10	6	8.1702	0.00166761	0.014878
GO:0034450	ubiquitin-ubiquitin ligase activity	10	6	8.1702	0.00166761	0.014878
GO:0000803	sex chromosome	10	6	8.1702	0.00166761	0.014878
GO:0045841	negative regulation of mitotic metaphase/anaphase transition	10	6	8.1702	0.00166761	0.014878
GO:0046112	nucleobase biosynthetic process	10	6	8.1702	0.00166761	0.014878
GO:1902100	negative regulation of metaphase/anaphase transition of cell cycle	10	6	8.1702	0.00166761	0.014878
HP:0002101	Abnormal lung lobation	10	6	8.1702	0.00166761	0.0204088
GO:0051784	negative regulation of nuclear division	20	9	4.45953	0.00170618	0.0151747
GO:0003887	DNA-directed DNA polymerase activity	20	9	4.45953	0.00170618	0.0151747
GO:1902806	regulation of cell cycle G1/S phase transition	48	16	2.72871	0.0017283	0.0153474
HP:0001161	Hand polydactyly	48	16	2.72871	0.0017283	0.0210293
GO:0006520	cellular amino acid metabolic process	118	31	1.94847	0.00179825	0.0159438
HP:0000238	Hydrocephalus	143	36	1.8408	0.00183623	0.0221275
GO:0035326	enhancer binding	57	18	2.51954	0.00183968	0.0162857
GO:0048524	positive regulation of viral process	44	15	2.8223	0.00185029	0.0163037
GO:0008630	intrinsic apoptotic signaling pathway in response to DNA damage	44	15	2.8223	0.00185029	0.0163037
GO:0017148	negative regulation of translation	44	15	2.8223	0.00185029	0.0163037
HP:0001942	Metabolic acidosis	44	15	2.8223	0.00185029	0.0221275
HP:0000597	Ophthalmoparesis	94	26	2.08953	0.0018606	0.0221275
HP:0003272	Abnormality of the hip bone	94	26	2.08953	0.0018606	0.0221275
GO:0051338	regulation of transferase activity	383	81	1.47312	0.00193373	0.0170078
GO:0006476	protein deacetylation	24	10	3.89394	0.00193616	0.0170078
GO:1902554	serine/threonine protein kinase complex	40	14	2.93755	0.00195697	0.0171378
GO:0033613	activating transcription factor binding	40	14	2.93755	0.00195697	0.0171378
HP:0000992	Cutaneous photosensitivity	40	14	2.93755	0.00195697	0.0231428
GO:0044703	multi-organism reproductive process	195	46	1.69071	0.00201651	0.0176321
HP:0000520	Proptosis	109	29	1.98168	0.00201996	0.0236223
HP:0000276	Long face	109	29	1.98168	0.00201996	0.0236223
GO:0005746	mitochondrial respiratory chain	36	13	3.08296	0.0020369	0.0177831
HP:0007400	Irregular hyperpigmentation	36	13	3.08296	0.0020369	0.0236888
GO:0035064	methylated histone binding	28	11	3.52809	0.00204946	0.0178654
HP:0000527	Long eyelashes	28	11	3.52809	0.00204946	0.0237039
GO:0051186	cofactor metabolic process	154	38	1.79257	0.00205654	0.0178811
GO:0009163	nucleoside biosynthetic process	62	19	2.41238	0.00206067	0.0178811
GO:0042455	ribonucleoside biosynthetic process	62	19	2.41238	0.00206067	0.0178811
HP:0000343	Long philtrum	129	33	1.87999	0.00210125	0.023916
HP:0007370	Aplasia/Hypoplasia of the corpus callosum	129	33	1.87999	0.00210125	0.023916
HP:0002007	Frontal bossing	185	44	1.70858	0.00210474	0.023916
HP:0000322	Short philtrum	90	25	2.10151	0.00211324	0.023916
HP:0000089	Renal hypoplasia	76	22	2.22516	0.00216217	0.0240522
HP:0002465	Poor speech	76	22	2.22516	0.00216217	0.0240522
GO:0070461	SAGA-type complex	17	8	4.8437	0.00218241	0.0187944
GO:0000381	regulation of alternative mRNA splicing, via spliceosome	17	8	4.8437	0.00218241	0.0187944
GO:0045839	negative regulation of mitotic nuclear division	17	8	4.8437	0.00218241	0.0187944
GO:0015985	energy coupled proton transport, down electrochemical gradient	17	8	4.8437	0.00218241	0.0187944
GO:0015986	ATP synthesis coupled proton transport	17	8	4.8437	0.00218241	0.0187944
HP:0002245	Meckel diverticulum	17	8	4.8437	0.00218241	0.0240522
HP:0000666	Horizontal nystagmus	17	8	4.8437	0.00218241	0.0240522
HP:0000059	Hypoplastic labia majora	17	8	4.8437	0.00218241	0.0240522
GO:0042177	negative regulation of protein catabolic process	49	16	2.64583	0.00220167	0.0189317
HP:0002094	Dyspnea	49	16	2.64583	0.00220167	0.0241381
GO:0042176	regulation of protein catabolic process	155	38	1.77711	0.00232467	0.0199593
GO:0009416	response to light stimulus	110	29	1.95707	0.0023438	0.0200932
GO:1990837	sequence-specific double-stranded DNA binding	287	63	1.54233	0.00235783	0.0201831
HP:0002750	Delayed skeletal maturation	115	30	1.92949	0.00237259	0.0258772
GO:0034249	negative regulation of cellular amide metabolic process	45	15	2.72802	0.00238262	0.0203343
GO:0016651	oxidoreductase activity, acting on NAD(P)H	45	15	2.72802	0.00238262	0.0203343
HP:0001423	X-linked dominant inheritance	86	24	2.11468	0.0023994	0.0259603
GO:0044419	interspecies interaction between organisms	130	33	1.86047	0.00240452	0.0204599
GO:0044403	symbiosis, encompassing mutualism through parasitism	130	33	1.86047	0.00240452	0.0204599
HP:0000003	Multicystic kidney dysplasia	72	21	2.24855	0.00243673	0.0259603
HP:0000219	Thin upper lip vermilion	91	25	2.06952	0.00249179	0.0259603
GO:0003777	microtubule motor activity	54	17	2.50755	0.00252666	0.0210236
HP:0000319	Smooth philtrum	54	17	2.50755	0.00252666	0.0259603
GO:0010921	regulation of phosphatase activity	63	19	2.35738	0.00252805	0.0210236
GO:1901659	glycosyl compound biosynthetic process	63	19	2.35738	0.00252805	0.0210236
GO:0010822	positive regulation of mitochondrion organization	63	19	2.35738	0.00252805	0.0210236
GO:0034715	pICln-Sm protein complex	5	4	21.7746	0.0025482	0.0210236
GO:0005736	DNA-directed RNA polymerase I complex	5	4	21.7746	0.0025482	0.0210236
GO:0000076	DNA replication checkpoint	5	4	21.7746	0.0025482	0.0210236
GO:0034982	mitochondrial protein processing	5	4	21.7746	0.0025482	0.0210236
GO:0000812	Swr1 complex	5	4	21.7746	0.0025482	0.0210236
GO:0000177	cytoplasmic exosome (RNase complex)	5	4	21.7746	0.0025482	0.0210236
GO:0035520	monoubiquitinated protein deubiquitination	5	4	21.7746	0.0025482	0.0210236
GO:0010248	establishment or maintenance of transmembrane electrochemical gradient	5	4	21.7746	0.0025482	0.0210236
GO:0055075	potassium ion homeostasis	5	4	21.7746	0.0025482	0.0210236
GO:0018344	protein geranylgeranylation	5	4	21.7746	0.0025482	0.0210236
GO:0005663	DNA replication factor C complex	5	4	21.7746	0.0025482	0.0210236
GO:0004693	cyclin-dependent protein serine/threonine kinase activity	5	4	21.7746	0.0025482	0.0210236
GO:0031264	death-inducing signaling complex	5	4	21.7746	0.0025482	0.0210236
GO:0090267	positive regulation of mitotic cell cycle spindle assembly checkpoint	5	4	21.7746	0.0025482	0.0210236
GO:0032211	negative regulation of telomere maintenance via telomerase	5	4	21.7746	0.0025482	0.0210236
GO:0007004	telomere maintenance via telomerase	5	4	21.7746	0.0025482	0.0210236
GO:0090151	establishment of protein localization to mitochondrial membrane	5	4	21.7746	0.0025482	0.0210236
HP:0003187	Breast hypoplasia	5	4	21.7746	0.0025482	0.0259603
HP:0007519	Lack of subcutaneous fatty tissue	5	4	21.7746	0.0025482	0.0259603
HP:0005387	Combined immunodeficiency	5	4	21.7746	0.0025482	0.0259603
HP:0001551	Abnormality of the umbilicus	5	4	21.7746	0.0025482	0.0259603
HP:0006628	Absent sternal ossification	5	4	21.7746	0.0025482	0.0259603
HP:0200147	Neuronal loss in basal ganglia	5	4	21.7746	0.0025482	0.0259603
HP:0000911	Flat glenoid fossa	5	4	21.7746	0.0025482	0.0259603
HP:0006980	Progressive leukoencephalopathy	5	4	21.7746	0.0025482	0.0259603
HP:0006850	Hypoplasia of the ventral pons	5	4	21.7746	0.0025482	0.0259603
HP:0006753	Neoplasm of the stomach	41	14	2.82855	0.00255286	0.0259603
GO:1902807	negative regulation of cell cycle G1/S phase transition	21	9	4.08761	0.00257772	0.0210841
GO:0051568	histone H3-K4 methylation	21	9	4.08761	0.00257772	0.0210841
GO:2000134	negative regulation of G1/S transition of mitotic cell cycle	21	9	4.08761	0.00257772	0.0210841
GO:0016575	histone deacetylation	21	9	4.08761	0.00257772	0.0210841
GO:0015030	Cajal body	21	9	4.08761	0.00257772	0.0210841
GO:1990391	DNA repair complex	21	9	4.08761	0.00257772	0.0210841
GO:0071482	cellular response to light stimulus	37	13	2.95429	0.0026997	0.0219757
HP:0100589	Urogenital fistula	37	13	2.95429	0.0026997	0.0267806
HP:0012448	Delayed myelination	37	13	2.95429	0.0026997	0.0267806
GO:0043921	modulation by host of viral transcription	14	7	5.44778	0.00270987	0.0219757
GO:0052312	modulation of transcription in other organism involved in symbiotic interaction	14	7	5.44778	0.00270987	0.0219757
GO:0052472	modulation by host of symbiont transcription	14	7	5.44778	0.00270987	0.0219757
GO:0006611	protein export from nucleus	14	7	5.44778	0.00270987	0.0219757
GO:0000726	non-recombinational repair	14	7	5.44778	0.00270987	0.0219757
HP:0005912	Biliary atresia	14	7	5.44778	0.00270987	0.0267806
HP:0010880	Increased nuchal translucency	14	7	5.44778	0.00270987	0.0267806
HP:0001747	Accessory spleen	14	7	5.44778	0.00270987	0.0267806
HP:0007565	Multiple cafe-au-lait spots	14	7	5.44778	0.00270987	0.0267806
GO:0009150	purine ribonucleotide metabolic process	136	34	1.82295	0.00273192	0.0221231
HP:0000488	Retinopathy	68	20	2.27491	0.00274234	0.0269748
GO:0051248	negative regulation of protein metabolic process	410	85	1.43635	0.0027487	0.0222274
GO:0044773	mitotic DNA damage checkpoint	25	10	3.63408	0.00278236	0.0224043
GO:0065002	intracellular protein transmembrane transport	25	10	3.63408	0.00278236	0.0224043
GO:0046605	regulation of centrosome cycle	25	10	3.63408	0.00278236	0.0224043
HP:0009778	Short thumb	25	10	3.63408	0.00278236	0.0271152
HP:0200008	Intestinal polyposis	25	10	3.63408	0.00278236	0.0271152
GO:0016278	lysine N-methyltransferase activity	33	12	3.11605	0.00280508	0.0225236
GO:0016279	protein-lysine N-methyltransferase activity	33	12	3.11605	0.00280508	0.0225236
HP:0000483	Astigmatism	87	24	2.08096	0.0028346	0.0274604
GO:0071806	protein transmembrane transport	29	11	3.33184	0.00284388	0.022771
GO:0071479	cellular response to ionizing radiation	29	11	3.33184	0.00284388	0.022771
HP:0001888	Lymphopenia	29	11	3.33184	0.00284388	0.0274604
GO:0016788	hydrolase activity, acting on ester bonds	433	89	1.4212	0.00287196	0.0229636
GO:0031396	regulation of protein ubiquitination	92	25	2.03848	0.00292639	0.0233661
HP:0000998	Hypertrichosis	97	26	2.0008	0.00299998	0.0288355
HP:0003241	External genital hypoplasia	46	15	2.63983	0.00303566	0.0290458
GO:0019693	ribose phosphate metabolic process	147	36	1.77394	0.00303794	0.0242228
GO:0005840	ribosome	142	35	1.78894	0.00307325	0.0244701
GO:0017016	Ras GTPase binding	107	28	1.93692	0.00309844	0.0246363
GO:0045910	negative regulation of DNA recombination	11	6	6.53568	0.00318747	0.0247909
GO:0035098	ESC/E(Z) complex	11	6	6.53568	0.00318747	0.0247909
GO:0008053	mitochondrial fusion	11	6	6.53568	0.00318747	0.0247909
GO:0016578	histone deubiquitination	11	6	6.53568	0.00318747	0.0247909
GO:0033046	negative regulation of sister chromatid segregation	11	6	6.53568	0.00318747	0.0247909
GO:0032806	carboxy-terminal domain protein kinase complex	11	6	6.53568	0.00318747	0.0247909
GO:0032786	positive regulation of DNA-templated transcription, elongation	11	6	6.53568	0.00318747	0.0247909
GO:0046966	thyroid hormone receptor binding	11	6	6.53568	0.00318747	0.0247909
GO:0031061	negative regulation of histone methylation	11	6	6.53568	0.00318747	0.0247909
GO:0005852	eukaryotic translation initiation factor 3 complex	11	6	6.53568	0.00318747	0.0247909
GO:0097031	mitochondrial respiratory chain complex I biogenesis	11	6	6.53568	0.00318747	0.0247909
GO:0051985	negative regulation of chromosome segregation	11	6	6.53568	0.00318747	0.0247909
GO:0032981	mitochondrial respiratory chain complex I assembly	11	6	6.53568	0.00318747	0.0247909
GO:0035308	negative regulation of protein dephosphorylation	11	6	6.53568	0.00318747	0.0247909
GO:0051570	regulation of histone H3-K9 methylation	11	6	6.53568	0.00318747	0.0247909
GO:0010257	NADH dehydrogenase complex assembly	11	6	6.53568	0.00318747	0.0247909
HP:0004639	Elevated amniotic fluid alpha-fetoprotein	11	6	6.53568	0.00318747	0.0303603
GO:1902593	single-organism nuclear import	42	14	2.72733	0.00329024	0.0253545
GO:0044744	protein targeting to nucleus	42	14	2.72733	0.00329024	0.0253545
GO:0006606	protein import into nucleus	42	14	2.72733	0.00329024	0.0253545
GO:0043968	histone H2A acetylation	8	5	9.07504	0.00334443	0.0253545
GO:0060147	regulation of posttranscriptional gene silencing	8	5	9.07504	0.00334443	0.0253545
GO:0060966	regulation of gene silencing by RNA	8	5	9.07504	0.00334443	0.0253545
GO:0098781	ncRNA transcription	8	5	9.07504	0.00334443	0.0253545
GO:0003724	RNA helicase activity	8	5	9.07504	0.00334443	0.0253545
GO:0002208	somatic diversification of immunoglobulins involved in immune response	8	5	9.07504	0.00334443	0.0253545
GO:0002204	somatic recombination of immunoglobulin genes involved in immune response	8	5	9.07504	0.00334443	0.0253545
GO:0006370	7-methylguanosine mRNA capping	8	5	9.07504	0.00334443	0.0253545
GO:0072413	signal transduction involved in mitotic cell cycle checkpoint	8	5	9.07504	0.00334443	0.0253545
GO:1902402	signal transduction involved in mitotic DNA damage checkpoint	8	5	9.07504	0.00334443	0.0253545
GO:1902403	signal transduction involved in mitotic DNA integrity checkpoint	8	5	9.07504	0.00334443	0.0253545
GO:0000808	origin recognition complex	8	5	9.07504	0.00334443	0.0253545
GO:0002381	immunoglobulin production involved in immunoglobulin mediated immune response	8	5	9.07504	0.00334443	0.0253545
GO:0051573	negative regulation of histone H3-K9 methylation	8	5	9.07504	0.00334443	0.0253545
GO:0008327	methyl-CpG binding	8	5	9.07504	0.00334443	0.0253545
GO:0045190	isotype switching	8	5	9.07504	0.00334443	0.0253545
HP:0010622	Neoplasm of the skeletal system	8	5	9.07504	0.00334443	0.0315696
HP:0000049	Shawl scrotum	8	5	9.07504	0.00334443	0.0315696
GO:0035861	site of double-strand break	18	8	4.35901	0.0033977	0.0255882
GO:0002562	somatic diversification of immune receptors via germline recombination within a single locus	18	8	4.35901	0.0033977	0.0255882
GO:0045259	proton-transporting ATP synthase complex	18	8	4.35901	0.0033977	0.0255882
GO:0016444	somatic cell DNA recombination	18	8	4.35901	0.0033977	0.0255882
GO:0001522	pseudouridine synthesis	18	8	4.35901	0.0033977	0.0255882
HP:0000025	Functional abnormality of male internal genitalia	18	8	4.35901	0.0033977	0.0317873
HP:0004315	IgG deficiency	18	8	4.35901	0.0033977	0.0317873
HP:0002721	Immunodeficiency	38	13	2.83591	0.00352866	0.0324359
HP:0001410	Decreased liver function	38	13	2.83591	0.00352866	0.0324359
HP:0000444	Convex nasal ridge	38	13	2.83591	0.00352866	0.0324359
HP:0001266	Choreoathetosis	38	13	2.83591	0.00352866	0.0324359
GO:0032886	regulation of microtubule-based process	79	22	2.10758	0.00366558	0.0275692
GO:0045638	negative regulation of myeloid cell differentiation	34	12	2.97419	0.00373106	0.0280248
HP:0000057	Clitoromegaly	34	12	2.97419	0.00373106	0.0341473
GO:0000313	organellar ribosome	22	9	3.7729	0.00376732	0.0281857
GO:0005761	mitochondrial ribosome	22	9	3.7729	0.00376732	0.0281857
GO:0009378	four-way junction helicase activity	22	9	3.7729	0.00376732	0.0281857
GO:0046129	purine ribonucleoside biosynthetic process	56	17	2.37861	0.00386369	0.028831
GO:0042451	purine nucleoside biosynthetic process	56	17	2.37861	0.00386369	0.028831
HP:0003002	Breast carcinoma	30	11	3.15625	0.00386849	0.0352518
GO:0016859	cis-trans isomerase activity	26	10	3.4067	0.0038996	0.0288722
GO:0016655	oxidoreductase activity, acting on NAD(P)H, quinone or similar compound as acceptor	26	10	3.4067	0.0038996	0.0288722
GO:0098732	macromolecule deacylation	26	10	3.4067	0.0038996	0.0288722
GO:0035601	protein deacylation	26	10	3.4067	0.0038996	0.0288722
GO:0003755	peptidyl-prolyl cis-trans isomerase activity	26	10	3.4067	0.0038996	0.0288722
GO:0008173	RNA methyltransferase activity	26	10	3.4067	0.0038996	0.0288722
HP:0000135	Hypogonadism	70	20	2.18359	0.00396798	0.0360026
HP:0002015	Dysphagia	134	33	1.78626	0.00402225	0.0363384
GO:0051170	nuclear import	43	14	2.63309	0.00419272	0.0310022
GO:2001233	regulation of apoptotic signaling pathway	181	42	1.65329	0.00421478	0.0311249
HP:0001773	Short foot	80	22	2.07109	0.0043291	0.0389434
GO:0033146	regulation of intracellular estrogen receptor signaling pathway	15	7	4.76646	0.00440453	0.0321514
GO:0070584	mitochondrion morphogenesis	15	7	4.76646	0.00440453	0.0321514
GO:0051298	centrosome duplication	15	7	4.76646	0.00440453	0.0321514
GO:1901976	regulation of cell cycle checkpoint	15	7	4.76646	0.00440453	0.0321514
GO:0000959	mitochondrial RNA metabolic process	15	7	4.76646	0.00440453	0.0321514
GO:1990542	mitochondrial transmembrane transport	15	7	4.76646	0.00440453	0.0321514
GO:0034243	regulation of transcription elongation from RNA polymerase II promoter	15	7	4.76646	0.00440453	0.0321514
GO:1902750	negative regulation of cell cycle G2/M phase transition	15	7	4.76646	0.00440453	0.0321514
GO:0080008	Cul4-RING E3 ubiquitin ligase complex	15	7	4.76646	0.00440453	0.0321514
HP:0000081	Duplicated collecting system	15	7	4.76646	0.00440453	0.0389561
HP:0002445	Tetraplegia	15	7	4.76646	0.00440453	0.0389561
HP:0001172	Abnormality of the thumb	15	7	4.76646	0.00440453	0.0389561
HP:0100587	Abnormality of the preputium	15	7	4.76646	0.00440453	0.0389561
GO:0070507	regulation of microtubule cytoskeleton organization	66	19	2.20642	0.00449151	0.0327444
GO:0006915	apoptotic process	235	52	1.55601	0.00453201	0.0329974
GO:0044815	DNA packaging complex	39	13	2.72663	0.00455248	0.033062
GO:0009566	fertilization	39	13	2.72663	0.00455248	0.033062
HP:0000496	Abnormality of eye movement	39	13	2.72663	0.00455248	0.0400961
GO:0097190	apoptotic signaling pathway	125	31	1.80244	0.00465051	0.033731
GO:0008234	cysteine-type peptidase activity	120	30	1.82162	0.00468629	0.0339473
HP:0002093	Respiratory insufficiency	230	51	1.56002	0.00469245	0.0411567
HP:0000104	Renal agenesis	57	17	2.31897	0.0047239	0.0412606
HP:0002566	Intestinal malrotation	48	15	2.47947	0.00478385	0.0416116
GO:2001022	positive regulation of response to DNA damage stimulus	35	12	2.84467	0.00488778	0.0353171
GO:0032465	regulation of cytokinesis	35	12	2.84467	0.00488778	0.0353171
HP:0000179	Thick lower lip vermilion	76	21	2.0844	0.0049316	0.0427202
GO:0008156	negative regulation of DNA replication	19	8	3.96244	0.00507797	0.0365063
GO:0032781	positive regulation of ATPase activity	19	8	3.96244	0.00507797	0.0365063
GO:0043596	nuclear replication fork	19	8	3.96244	0.00507797	0.0365063
GO:0010259	multicellular organism aging	19	8	3.96244	0.00507797	0.0365063
HP:0002488	Acute leukemia	19	8	3.96244	0.00507797	0.0431064
HP:0003542	Increased serum pyruvate	19	8	3.96244	0.00507797	0.0431064
HP:0002020	Gastroesophageal reflux	62	18	2.23241	0.00507857	0.0431064
HP:0001305	Dandy-Walker malformation	62	18	2.23241	0.00507857	0.0431064
HP:0000453	Choanal atresia	62	18	2.23241	0.00507857	0.0431064
HP:0002376	Developmental regression	136	33	1.75132	0.00512872	0.0433572
GO:0006304	DNA modification	31	11	2.99822	0.00516718	0.0370542
GO:0030118	clathrin coat	31	11	2.99822	0.00516718	0.0370542
GO:0031497	chromatin assembly	44	14	2.54513	0.00528585	0.0378144
GO:0044772	mitotic cell cycle phase transition	53	16	2.3591	0.00529754	0.0378144
GO:0006333	chromatin assembly or disassembly	53	16	2.3591	0.00529754	0.0378144
HP:0001875	Neutropenia	53	16	2.3591	0.00529754	0.0444141
GO:0010821	regulation of mitochondrion organization	91	24	1.95615	0.00529972	0.0378144
GO:0031503	protein complex localization	27	10	3.20607	0.00534343	0.0379134
GO:0044728	DNA methylation or demethylation	27	10	3.20607	0.00534343	0.0379134
HP:0001199	Triphalangeal thumb	27	10	3.20607	0.00534343	0.0444141
GO:0031057	negative regulation of histone modification	23	9	3.50315	0.00534685	0.0379134
GO:0005844	polysome	23	9	3.50315	0.00534685	0.0379134
GO:0007080	mitotic metaphase plate congression	23	9	3.50315	0.00534685	0.0379134
HP:0000125	Pelvic kidney	23	9	3.50315	0.00534685	0.0444141
HP:0003100	Slender long bone	23	9	3.50315	0.00534685	0.0444141
HP:0000543	Optic disc pallor	96	25	1.92307	0.00535923	0.0444141
GO:0031267	small GTPase binding	111	28	1.84303	0.00539437	0.0382029
GO:0000777	condensed chromosome kinetochore	12	6	5.446	0.00554164	0.0389555
GO:0006303	double-strand break repair via nonhomologous end joining	12	6	5.446	0.00554164	0.0389555
GO:0008334	histone mRNA metabolic process	12	6	5.446	0.00554164	0.0389555
GO:0008625	extrinsic apoptotic signaling pathway via death domain receptors	12	6	5.446	0.00554164	0.0389555
GO:0005721	pericentric heterochromatin	12	6	5.446	0.00554164	0.0389555
GO:0090568	nuclear transcriptional repressor complex	12	6	5.446	0.00554164	0.0389555
HP:0001414	Microvesicular hepatic steatosis	12	6	5.446	0.00554164	0.0452137
HP:0002720	IgA deficiency	12	6	5.446	0.00554164	0.0452137
HP:0002671	Basal cell carcinoma	12	6	5.446	0.00554164	0.0452137
HP:0002403	Positive Romberg sign	12	6	5.446	0.00554164	0.0452137
GO:1902582	single-organism intracellular transport	147	35	1.70844	0.00555309	0.0389879
HP:0007018	Attention deficit hyperactivity disorder	58	17	2.26225	0.00573457	0.0466072
GO:0008219	cell death	265	57	1.50089	0.0057842	0.0405606
GO:0019637	organophosphate metabolic process	376	77	1.41241	0.00580297	0.0406369
GO:0048545	response to steroid hormone	77	21	2.04703	0.00580935	0.0406369
GO:0012501	programmed cell death	249	54	1.5163	0.00596794	0.0416752
GO:0070011	peptidase activity, acting on L-amino acid peptides	354	73	1.42439	0.00597239	0.0416752
GO:0071383	cellular response to steroid hormone stimulus	63	18	2.18264	0.00609878	0.0425051
HP:0000718	Aggressive behavior	112	28	1.82096	0.00615043	0.0497948
HP:0001344	Absent speech	97	25	1.89622	0.00617842	0.0498297
GO:0035821	modification of morphology or physiology of other organism	36	12	2.72594	0.00631322	0.0437323
GO:0032091	negative regulation of protein binding	36	12	2.72594	0.00631322	0.0437323
GO:0098803	respiratory chain complex	36	12	2.72594	0.00631322	0.0437323
GO:0034644	cellular response to UV	36	12	2.72594	0.00631322	0.0437323
GO:0051817	modification of morphology or physiology of other organism involved in symbiotic interaction	36	12	2.72594	0.00631322	0.0437323
HP:0001259	Coma	54	16	2.29685	0.00646422	0.0513479
HP:0000293	Full cheeks	54	16	2.29685	0.00646422	0.0513479
HP:0002187	Intellectual disability, profound	54	16	2.29685	0.00646422	0.0513479
HP:0003355	Aminoaciduria	54	16	2.29685	0.00646422	0.0513479
GO:0090231	regulation of spindle checkpoint	9	5	6.80578	0.00656477	0.0447867
GO:0000380	alternative mRNA splicing, via spliceosome	9	5	6.80578	0.00656477	0.0447867
GO:0045263	proton-transporting ATP synthase complex, coupling factor F(o)	9	5	6.80578	0.00656477	0.0447867
GO:0048025	negative regulation of mRNA splicing, via spliceosome	9	5	6.80578	0.00656477	0.0447867
GO:0071480	cellular response to gamma radiation	9	5	6.80578	0.00656477	0.0447867
GO:0019908	nuclear cyclin-dependent protein kinase holoenzyme complex	9	5	6.80578	0.00656477	0.0447867
GO:0000217	DNA secondary structure binding	9	5	6.80578	0.00656477	0.0447867
GO:0016888	endodeoxyribonuclease activity, producing 5'-phosphomonoesters	9	5	6.80578	0.00656477	0.0447867
GO:0051984	positive regulation of chromosome segregation	9	5	6.80578	0.00656477	0.0447867
GO:0016581	NuRD complex	9	5	6.80578	0.00656477	0.0447867
GO:0007007	inner mitochondrial membrane organization	9	5	6.80578	0.00656477	0.0447867
GO:0090545	CHD-type complex	9	5	6.80578	0.00656477	0.0447867
HP:0002669	Osteosarcoma	9	5	6.80578	0.00656477	0.0519505
GO:0006164	purine nucleotide biosynthetic process	73	20	2.05953	0.00663107	0.0447867
GO:0043922	negative regulation by host of viral transcription	6	4	10.8865	0.00670111	0.0447867
GO:0090232	positive regulation of spindle checkpoint	6	4	10.8865	0.00670111	0.0447867
GO:0005672	transcription factor TFIIA complex	6	4	10.8865	0.00670111	0.0447867
GO:0042405	nuclear inclusion body	6	4	10.8865	0.00670111	0.0447867
GO:0019054	modulation by virus of host process	6	4	10.8865	0.00670111	0.0447867
GO:0051290	protein heterotetramerization	6	4	10.8865	0.00670111	0.0447867
GO:1901978	positive regulation of cell cycle checkpoint	6	4	10.8865	0.00670111	0.0447867
GO:0000346	transcription export complex	6	4	10.8865	0.00670111	0.0447867
GO:0016593	Cdc73/Paf1 complex	6	4	10.8865	0.00670111	0.0447867
GO:0070933	histone H4 deacetylation	6	4	10.8865	0.00670111	0.0447867
GO:0034661	ncRNA catabolic process	6	4	10.8865	0.00670111	0.0447867
GO:0097342	ripoptosome	6	4	10.8865	0.00670111	0.0447867
GO:1990023	mitotic spindle midzone	6	4	10.8865	0.00670111	0.0447867
GO:0051131	chaperone-mediated protein complex assembly	6	4	10.8865	0.00670111	0.0447867
GO:0048478	replication fork protection	6	4	10.8865	0.00670111	0.0447867
GO:0000127	transcription factor TFIIIC complex	6	4	10.8865	0.00670111	0.0447867
GO:0048188	Set1C/COMPASS complex	6	4	10.8865	0.00670111	0.0447867
HP:0200024	Premature chromatid separation	6	4	10.8865	0.00670111	0.0523621
HP:0040082	Happy demeanor	6	4	10.8865	0.00670111	0.0523621
HP:0001425	Heterogeneous	256	55	1.49822	0.0067808	0.0523621
GO:0030119	AP-type membrane coat adaptor complex	32	11	2.85523	0.00678713	0.0450173
HP:0002075	Dysdiadochokinesis	32	11	2.85523	0.00678713	0.0523621
HP:0005528	Bone marrow hypocellularity	32	11	2.85523	0.00678713	0.0523621
GO:0090342	regulation of cell aging	16	7	4.23654	0.0067909	0.0450173
GO:0005719	nuclear euchromatin	16	7	4.23654	0.0067909	0.0450173
GO:0043631	RNA polyadenylation	16	7	4.23654	0.0067909	0.0450173
GO:0070979	protein K11-linked ubiquitination	16	7	4.23654	0.0067909	0.0450173
GO:0006298	mismatch repair	16	7	4.23654	0.0067909	0.0450173
GO:0016441	posttranscriptional gene silencing	16	7	4.23654	0.0067909	0.0450173
HP:0001195	Single umbilical artery	16	7	4.23654	0.0067909	0.0523621
HP:0000685	Hypoplasia of teeth	16	7	4.23654	0.0067909	0.0523621
HP:0001999	Abnormal facial shape	88	23	1.93183	0.00703112	0.0540164
GO:0008233	peptidase activity	362	74	1.40865	0.00704145	0.046624
HP:0000582	Upslanted palpebral fissure	103	26	1.84407	0.0070868	0.0542462
GO:0018024	histone-lysine N-methyltransferase activity	28	10	3.02773	0.00717341	0.0472236
GO:0030964	NADH dehydrogenase complex	28	10	3.02773	0.00717341	0.0472236
GO:0019888	protein phosphatase regulator activity	28	10	3.02773	0.00717341	0.0472236
GO:0005747	mitochondrial respiratory chain complex I	28	10	3.02773	0.00717341	0.0472236
GO:0045271	respiratory chain complex I	28	10	3.02773	0.00717341	0.0472236
HP:0003042	Elbow dislocation	28	10	3.02773	0.00717341	0.0543167
HP:0000046	Scrotal hypoplasia	28	10	3.02773	0.00717341	0.0543167
HP:0003083	Dislocated radial head	28	10	3.02773	0.00717341	0.0543167
GO:0043902	positive regulation of multi-organism process	64	18	2.13503	0.00727962	0.0478675
GO:0030674	protein binding, bridging	41	13	2.5315	0.00731078	0.0479501
GO:0045089	positive regulation of innate immune response	41	13	2.5315	0.00731078	0.0479501
HP:0007772	Impaired smooth pursuit	41	13	2.5315	0.00731078	0.0548785
GO:0007276	gamete generation	160	37	1.64454	0.007323	0.0479501
GO:0050810	regulation of steroid biosynthetic process	20	8	3.63197	0.00732582	0.0479501
HP:0009777	Absent thumb	20	8	3.63197	0.00732582	0.0548785
HP:0000869	Secondary amenorrhea	20	8	3.63197	0.00732582	0.0548785
GO:1905268	negative regulation of chromatin organization	24	9	3.26936	0.00739327	0.0481153
GO:0043488	regulation of mRNA stability	24	9	3.26936	0.00739327	0.0481153
GO:1903293	phosphatase complex	24	9	3.26936	0.00739327	0.0481153
GO:0000413	protein peptidyl-prolyl isomerization	24	9	3.26936	0.00739327	0.0481153
GO:0008287	protein serine/threonine phosphatase complex	24	9	3.26936	0.00739327	0.0481153
HP:0000079	Abnormality of the urinary system	24	9	3.26936	0.00739327	0.0551874
GO:0032403	protein complex binding	346	71	1.41507	0.00745798	0.0484811
GO:0042803	protein homodimerization activity	313	65	1.4359	0.00775063	0.0503261
GO:0044770	cell cycle phase transition	55	16	2.23779	0.00782938	0.0507796
HP:0001394	Cirrhosis	55	16	2.23779	0.00782938	0.0580311
HP:0012385	Camptodactyly	55	16	2.23779	0.00782938	0.0580311
GO:0051640	organelle localization	166	38	1.62307	0.00788434	0.051078
GO:0072522	purine-containing compound biosynthetic process	79	21	1.97615	0.00795054	0.0514484
HP:0000331	Short chin	37	12	2.61671	0.0080477	0.0594401
GO:0047485	protein N-terminus binding	46	14	2.38571	0.00815507	0.0527121
GO:0015631	tubulin binding	151	35	1.64904	0.00859141	0.0554696
GO:0048609	multicellular organismal reproductive process	183	41	1.57883	0.0087142	0.0561987
HP:0001397	Hepatic steatosis	33	11	2.72525	0.00877816	0.0640377
HP:0000969	Edema	33	11	2.72525	0.00877816	0.0640377
HP:0000823	Delayed puberty	33	11	2.72525	0.00877816	0.0640377
GO:0043901	negative regulation of multi-organism process	51	15	2.27235	0.00885271	0.0569545
HP:0001285	Spastic tetraparesis	51	15	2.27235	0.00885271	0.0640377
HP:0002066	Gait ataxia	51	15	2.27235	0.00885271	0.0640377
HP:0001829	Foot polydactyly	51	15	2.27235	0.00885271	0.0640377
GO:0007281	germ cell development	70	19	2.03277	0.00891031	0.0569545
GO:0045939	negative regulation of steroid metabolic process	13	6	4.66766	0.00895127	0.0569545
GO:0050686	negative regulation of mRNA processing	13	6	4.66766	0.00895127	0.0569545
GO:0044818	mitotic G2/M transition checkpoint	13	6	4.66766	0.00895127	0.0569545
GO:0016572	histone phosphorylation	13	6	4.66766	0.00895127	0.0569545
GO:0050434	positive regulation of viral transcription	13	6	4.66766	0.00895127	0.0569545
GO:0006378	mRNA polyadenylation	13	6	4.66766	0.00895127	0.0569545
GO:0040001	establishment of mitotic spindle localization	13	6	4.66766	0.00895127	0.0569545
GO:0010894	negative regulation of steroid biosynthetic process	13	6	4.66766	0.00895127	0.0569545
GO:0016445	somatic diversification of immunoglobulins	13	6	4.66766	0.00895127	0.0569545
GO:0007062	sister chromatid cohesion	13	6	4.66766	0.00895127	0.0569545
GO:0002683	negative regulation of immune system process	141	33	1.66962	0.00905714	0.0575638
GO:0030326	embryonic limb morphogenesis	75	20	1.98435	0.00910747	0.0577549
GO:0035113	embryonic appendage morphogenesis	75	20	1.98435	0.00910747	0.0577549
HP:0002251	Aganglionic megacolon	75	20	1.98435	0.00910747	0.0656549
HP:0000256	Macrocephaly	189	42	1.56238	0.00924494	0.0664184
HP:0002353	EEG abnormality	100	25	1.81997	0.00927724	0.0664238
GO:0051117	ATPase binding	29	10	2.86817	0.00945211	0.0598739
GO:0002697	regulation of immune effector process	147	34	1.64416	0.00981035	0.0620741
GO:1903322	positive regulation of protein modification by small protein conjugation or removal	61	17	2.10754	0.00985788	0.0623058
HP:0008056	Aplasia/Hypoplasia affecting the eye	61	17	2.10754	0.00985788	0.0701042
HP:0000341	Narrow forehead	61	17	2.10754	0.00985788	0.0701042
GO:0003006	developmental process involved in reproduction	179	40	1.57328	0.00990616	0.0625416
GO:0043487	regulation of RNA stability	25	9	3.0648	0.00998691	0.0626162
GO:0001102	RNA polymerase II activating transcription factor binding	25	9	3.0648	0.00998691	0.0626162
GO:2001021	negative regulation of response to DNA damage stimulus	25	9	3.0648	0.00998691	0.0626162
GO:1902911	protein kinase complex	47	14	2.31324	0.00999038	0.0626162
HP:0000414	Bulbous nose	47	14	2.31324	0.00999038	0.0702848

## Sheet: G
Set	Description	Size of set	No. of overlap	Odd ratio	P-value	FDR (fdr_bh)
GO:0006629	lipid metabolic process	434	60	2.59707	1.35356e-09	6.00302e-06
GO:0051056	regulation of small GTPase mediated signal transduction	128	26	4.05151	3.77266e-08	8.36587e-05
GO:0005773	vacuole	406	53	2.41549	8.75875e-08	9.22319e-05
GO:0044255	cellular lipid metabolic process	330	46	2.59819	9.05952e-08	9.22319e-05
GO:0044242	cellular lipid catabolic process	56	16	6.31724	1.15303e-07	9.22319e-05
GO:0006811	ion transport	467	58	2.28522	1.24778e-07	9.22319e-05
GO:0046578	regulation of Ras protein signal transduction	111	23	4.14495	1.56066e-07	9.29417e-05
GO:0010876	lipid localization	87	20	4.72569	1.67651e-07	9.29417e-05
GO:0043087	regulation of GTPase activity	284	40	2.61979	4.74683e-07	0.000233913
GO:0035023	regulation of Rho protein signal transduction	77	18	4.82226	5.29088e-07	0.00023465
GO:0006643	membrane lipid metabolic process	81	18	4.51488	1.17508e-06	0.000473769
GO:0006869	lipid transport	76	17	4.54959	2.10431e-06	0.000777718
GO:0043588	skin development	71	16	4.5898	3.76785e-06	0.000986523
GO:0030216	keratinocyte differentiation	35	11	7.20851	3.97578e-06	0.000986523
GO:0098590	plasma membrane region	233	33	2.6249	4.16711e-06	0.000986523
GO:0005085	guanyl-nucleotide exchange factor activity	133	23	3.31112	4.31551e-06	0.000986523
GO:0043178	alcohol binding	18	8	12.5546	4.33509e-06	0.000986523
GO:0030855	epithelial cell differentiation	223	32	2.66407	4.3858e-06	0.000986523
GO:0016042	lipid catabolic process	80	17	4.2596	4.44651e-06	0.000986523
GO:0016298	lipase activity	49	13	5.68675	4.44881e-06	0.000986523
GO:0005089	Rho guanyl-nucleotide exchange factor activity	59	14	4.90154	7.98395e-06	0.00168614
HP:0003470	Paralysis	10	6	23.5005	8.08592e-06	0.00343442
HP:0001820	Leukonychia	10	6	23.5005	8.08592e-06	0.00343442
HP:0000982	Palmoplantar keratoderma	67	15	4.54733	8.21184e-06	0.00343442
HP:0000989	Pruritus	38	11	6.40629	9.70175e-06	0.00343442
GO:0009395	phospholipid catabolic process	15	7	13.7192	1.19419e-05	0.0021811
GO:0050891	multicellular organismal water homeostasis	15	7	13.7192	1.19419e-05	0.0021811
GO:0006820	anion transport	122	21	3.28764	1.19986e-05	0.0021811
GO:0043547	positive regulation of GTPase activity	245	33	2.47434	1.22948e-05	0.0021811
GO:0005911	cell-cell junction	172	26	2.82224	1.33585e-05	0.00227866
GO:0044437	vacuolar part	194	28	2.67523	1.53328e-05	0.00251855
HP:0001036	Parakeratosis	11	6	18.7992	1.68784e-05	0.0039833
HP:0000492	Abnormality of the eyelid	11	6	18.7992	1.68784e-05	0.0039833
GO:0007043	cell-cell junction assembly	27	9	7.85062	1.77948e-05	0.00281856
GO:0030104	water homeostasis	16	7	12.194	2.01244e-05	0.00287259
GO:0015711	organic anion transport	72	15	4.14707	2.06709e-05	0.00287259
GO:0016324	apical plasma membrane	72	15	4.14707	2.06709e-05	0.00287259
GO:0006644	phospholipid metabolic process	136	22	3.052	2.07267e-05	0.00287259
GO:0005768	endosome	264	34	2.34947	2.37768e-05	0.00319545
GO:0046942	carboxylic acid transport	65	14	4.32317	2.60974e-05	0.00340418
GO:0030001	metal ion transport	233	31	2.4359	2.85136e-05	0.00361308
GO:0045177	apical part of cell	102	18	3.38145	3.50993e-05	0.00432404
HP:0100840	Aplasia/Hypoplasia of the eyebrow	36	10	6.04202	3.67166e-05	0.00742724
GO:0043168	anion binding	112	19	3.22534	3.80089e-05	0.00455593
GO:0009913	epidermal cell differentiation	59	13	4.44755	3.90803e-05	0.00456109
GO:0005774	vacuolar membrane	183	26	2.62258	4.02162e-05	0.0045733
GO:0007033	vacuole organization	68	14	4.08218	4.45258e-05	0.0049368
GO:0005088	Ras guanyl-nucleotide exchange factor activity	86	16	3.60269	4.85117e-05	0.00524754
GO:0022838	substrate-specific channel activity	175	25	2.63783	5.12566e-05	0.00534811
GO:0022610	biological adhesion	344	40	2.09426	5.18532e-05	0.00534811
HP:0000962	Hyperkeratosis	53	12	4.60283	5.80302e-05	0.0102713
GO:0001533	cornified envelope	5	4	62.5511	6.27029e-05	0.00624069
GO:0030334	regulation of cell migration	300	36	2.16697	6.33216e-05	0.00624069
GO:0051270	regulation of cellular component movement	338	39	2.07453	7.58198e-05	0.00731002
GO:0008544	epidermis development	72	14	3.79965	8.6197e-05	0.00795656
GO:0005216	ion channel activity	170	24	2.59965	8.69646e-05	0.00795656
GO:0015267	channel activity	181	25	2.53536	8.9702e-05	0.00795656
GO:0022803	passive transmembrane transporter activity	181	25	2.53536	8.9702e-05	0.00795656
GO:0015485	cholesterol binding	14	6	11.7472	9.37437e-05	0.00815202
HP:0000656	Ectropion	14	6	11.7472	9.37437e-05	0.0139087
HP:0100533	Inflammatory abnormality of the eye	40	10	5.23503	9.82253e-05	0.0139087
GO:0007155	cell adhesion	343	39	2.03972	0.000104041	0.00887352
GO:0004620	phospholipase activity	41	10	5.06582	0.000122957	0.0102889
GO:0060429	epithelium development	432	46	1.89851	0.000126755	0.0104103
GO:2000145	regulation of cell motility	311	36	2.07876	0.000132444	0.0106798
GO:0045216	cell-cell junction organization	58	12	4.10116	0.000146797	0.0116258
HP:0001006	Hypotrichosis	15	6	10.4412	0.000148278	0.0158464
HP:0002164	Nail dysplasia	42	10	4.90719	0.000152747	0.0158464
HP:0008404	Nail dystrophy	42	10	4.90719	0.000152747	0.0158464
GO:0030057	desmosome	10	5	15.6498	0.000154479	0.0120195
HP:0200020	Corneal erosion	21	7	7.83644	0.000156674	0.0158464
GO:0051345	positive regulation of hydrolase activity	362	40	1.9748	0.000158063	0.0120863
GO:0040012	regulation of locomotion	327	37	2.02611	0.000171134	0.012864
GO:0032060	bleb assembly	6	4	31.2735	0.000179083	0.0132372
HP:0007431	Congenital ichthyosiform erythroderma	6	4	31.2735	0.000179083	0.0169054
GO:0005764	lysosome	179	24	2.44723	0.000195565	0.0142185
GO:0044712	single-organism catabolic process	224	28	2.26122	0.000201992	0.014449
GO:0009986	cell surface	259	31	2.15437	0.000209009	0.0144606
GO:0000323	lytic vacuole	180	24	2.43139	0.000213053	0.0144606
GO:0098609	cell-cell adhesion	225	28	2.2496	0.000217764	0.0144606
GO:0097708	intracellular vesicle	331	37	1.99801	0.000218457	0.0144606
GO:0031410	cytoplasmic vesicle	331	37	1.99801	0.000218457	0.0144606
GO:0015908	fatty acid transport	16	6	9.39648	0.00022517	0.0144729
GO:0032934	sterol binding	16	6	9.39648	0.00022517	0.0144729
GO:0022891	substrate-specific transmembrane transporter activity	420	44	1.86151	0.000253192	0.0160415
GO:0051241	negative regulation of multicellular organismal process	396	42	1.88607	0.00026726	0.0166943
HP:0007479	Congenital nonbullous ichthyosiform erythroderma	11	5	13.0406	0.000269146	0.0227913
GO:0003008	system process	434	45	1.84055	0.000272352	0.0167761
HP:0000966	Hypohidrosis	37	9	5.04349	0.000273624	0.0227913
GO:0010942	positive regulation of cell death	217	27	2.24785	0.000280786	0.0170587
GO:0002683	negative regulation of immune system process	141	20	2.60734	0.000307709	0.0184418
GO:0000982	transcription factor activity, RNA polymerase II core promoter proximal region sequence-specific binding	152	21	2.52969	0.000317753	0.0187898
GO:0044248	cellular catabolic process	476	48	1.78542	0.000329106	0.0190245
GO:0002762	negative regulation of myeloid leukocyte differentiation	17	6	8.54169	0.000330301	0.0190245
HP:0001107	Ocular albinism	17	6	8.54169	0.000330301	0.0259837
GO:0007600	sensory perception	122	18	2.72755	0.000371752	0.0202813
GO:0006665	sphingolipid metabolic process	55	11	3.92672	0.000375881	0.0202813
GO:0002064	epithelial cell development	112	17	2.8188	0.0003818	0.0202813
GO:0016337	single organismal cell-cell adhesion	176	23	2.37374	0.000383526	0.0202813
GO:0050839	cell adhesion molecule binding	64	12	3.62651	0.000387254	0.0202813
GO:0051048	negative regulation of secretion	64	12	3.62651	0.000387254	0.0202813
GO:0015718	monocarboxylic acid transport	24	7	6.45226	0.000397633	0.0202813
GO:0070830	bicellular tight junction assembly	7	4	20.8476	0.000397852	0.0202813
GO:0002934	desmosome organization	7	4	20.8476	0.000397852	0.0202813
GO:0061436	establishment of skin barrier	7	4	20.8476	0.000397852	0.0202813
HP:0001596	Alopecia	83	14	3.19158	0.000411358	0.030657
GO:0043297	apical junction assembly	12	5	11.1769	0.000438514	0.0221001
GO:0034330	cell junction organization	65	12	3.55785	0.000449288	0.0223887
GO:1902105	regulation of leukocyte differentiation	84	14	3.14578	0.000466734	0.0229205
GO:1904036	negative regulation of epithelial cell apoptotic process	18	6	7.82937	0.000470296	0.0229205
GO:1902106	negative regulation of leukocyte differentiation	32	8	5.22625	0.000489066	0.0235761
GO:0043068	positive regulation of programmed cell death	214	26	2.1856	0.000522544	0.024802
GO:0048878	chemical homeostasis	273	31	2.02783	0.000525679	0.024802
GO:0051271	negative regulation of cellular component movement	106	16	2.79837	0.000597252	0.0278822
GO:0098805	whole membrane	412	42	1.80256	0.000609151	0.0280609
GO:0046467	membrane lipid biosynthetic process	41	9	4.41189	0.00062006	0.0280609
GO:1903509	liposaccharide metabolic process	41	9	4.41189	0.00062006	0.0280609
HP:0001019	Erythroderma	19	6	7.22663	0.000652499	0.0456698
GO:0046873	metal ion transmembrane transporter activity	183	23	2.26883	0.00066892	0.029848
HP:0001595	Abnormality of the hair	13	5	9.77918	0.000677306	0.0456698
GO:0030802	regulation of cyclic nucleotide biosynthetic process	26	7	5.77231	0.000679739	0.029848
GO:1904035	regulation of epithelial cell apoptotic process	26	7	5.77231	0.000679739	0.029848
GO:0015075	ion transmembrane transporter activity	364	38	1.84857	0.000695609	0.0302454
GO:2000146	negative regulation of cell motility	98	15	2.84308	0.000754488	0.0317013
GO:0044548	S100 protein binding	8	4	15.6347	0.000757685	0.0317013
GO:2000696	regulation of epithelial cell differentiation involved in kidney development	8	4	15.6347	0.000757685	0.0317013
GO:0033561	regulation of water loss via skin	8	4	15.6347	0.000757685	0.0317013
HP:0001927	Acanthocytosis	8	4	15.6347	0.000757685	0.0487674
GO:0048469	cell maturation	51	10	3.82772	0.000809881	0.0335582
GO:0004553	hydrolase activity, hydrolyzing O-glycosyl compounds	60	11	3.52486	0.000817201	0.0335582
GO:0042552	myelination	35	8	4.64464	0.000931626	0.0377003
GO:0007009	plasma membrane organization	100	15	2.77582	0.000935069	0.0377003
HP:0008064	Ichthyosis	61	11	3.45414	0.000943597	0.0580927
GO:0046189	phenol-containing compound biosynthetic process	14	5	8.69203	0.00100151	0.0400152
HP:0001022	Albinism	14	5	8.69203	0.00100151	0.0590889
GO:0043065	positive regulation of apoptotic process	212	25	2.11069	0.00102435	0.0405625
GO:0043296	apical junction complex	53	10	3.64921	0.00110798	0.0434859
GO:0034329	cell junction assembly	45	9	3.92064	0.00126284	0.0491288
GO:0061024	membrane organization	313	33	1.8649	0.00128766	0.0496588
HP:0001217	Clubbing	9	4	12.5069	0.00129881	0.070735
HP:0100758	Gangrene	9	4	12.5069	0.00129881	0.070735
GO:0021700	developmental maturation	83	13	2.91804	0.00133683	0.0504472
GO:0022836	gated channel activity	136	18	2.4017	0.00137013	0.0504472
GO:0007272	ensheathment of neurons	37	8	4.32374	0.00137305	0.0504472
GO:0008366	axon ensheathment	37	8	4.32374	0.00137305	0.0504472
GO:1900371	regulation of purine nucleotide biosynthetic process	29	7	4.98419	0.00137635	0.0504472
GO:0030808	regulation of nucleotide biosynthetic process	29	7	4.98419	0.00137635	0.0504472
GO:0098602	single organism cell adhesion	193	23	2.13394	0.00138792	0.0504545
GO:0008289	lipid binding	241	27	1.99255	0.00142793	0.0510784
GO:1902186	regulation of viral release from host cell	15	5	7.82231	0.00142812	0.0510784
GO:0005496	steroid binding	22	6	5.87048	0.00153561	0.0540511
GO:0045582	positive regulation of T cell differentiation	22	6	5.87048	0.00153561	0.0540511
GO:0030336	negative regulation of cell migration	95	14	2.71659	0.00162544	0.0567623
GO:0005615	extracellular space	356	36	1.78103	0.0016665	0.0577416
GO:1903531	negative regulation of secretion by cell	56	10	3.41054	0.0017179	0.059061
GO:1903706	regulation of hemopoiesis	128	17	2.40992	0.00177001	0.0603847
GO:0040013	negative regulation of locomotion	107	15	2.56342	0.00188032	0.0622951
GO:0006631	fatty acid metabolic process	107	15	2.56342	0.00188032	0.0622951
GO:0098862	cluster of actin-based cell projections	39	8	4.04426	0.00196621	0.0622951
GO:0030817	regulation of cAMP biosynthetic process	23	6	5.52479	0.00197277	0.0622951
GO:0006505	GPI anchor metabolic process	23	6	5.52479	0.00197277	0.0622951
GO:0007605	sensory perception of sound	57	10	3.33775	0.00197297	0.0622951
GO:0030819	positive regulation of cAMP biosynthetic process	16	5	7.11073	0.00197492	0.0622951
GO:0030816	positive regulation of cAMP metabolic process	16	5	7.11073	0.00197492	0.0622951
GO:0010739	positive regulation of protein kinase A signaling	5	3	23.4309	0.00199701	0.0622951
GO:0016722	oxidoreductase activity, oxidizing metal ions	5	3	23.4309	0.00199701	0.0622951
HP:0002041	Intractable diarrhea	5	3	23.4309	0.00199701	0.0941728
HP:0001097	Keratoconjunctivitis sicca	5	3	23.4309	0.00199701	0.0941728
HP:0000289	Broad philtrum	5	3	23.4309	0.00199701	0.0941728
GO:0005923	bicellular tight junction	48	9	3.61834	0.00203237	0.0622951
GO:0030054	cell junction	465	44	1.65747	0.00205756	0.0622951
GO:1903541	regulation of exosomal secretion	10	4	10.4217	0.00206169	0.0622951
GO:1903543	positive regulation of exosomal secretion	10	4	10.4217	0.00206169	0.0622951
GO:0010640	regulation of platelet-derived growth factor receptor signaling pathway	10	4	10.4217	0.00206169	0.0622951
GO:0080025	phosphatidylinositol-3,5-bisphosphate binding	10	4	10.4217	0.00206169	0.0622951
HP:0002224	Woolly hair	10	4	10.4217	0.00206169	0.0941728
HP:0001816	Thin nail	10	4	10.4217	0.00206169	0.0941728
GO:0050878	regulation of body fluid levels	108	15	2.53569	0.0020648	0.0622951
GO:0030799	regulation of cyclic nucleotide metabolic process	31	7	4.56824	0.00208683	0.0625343
GO:0000981	RNA polymerase II transcription factor activity, sequence-specific DNA binding	260	28	1.90575	0.00212519	0.0632565
GO:0022857	transmembrane transporter activity	466	44	1.65343	0.00214392	0.0633886
GO:0051093	negative regulation of developmental process	323	33	1.79938	0.00215859	0.0633997
GO:1902532	negative regulation of intracellular signal transduction	212	24	2.01323	0.00222443	0.0649035
GO:0006140	regulation of nucleotide metabolic process	58	10	3.268	0.00225771	0.0654442
GO:0006664	glycolipid metabolic process	40	8	3.91762	0.00233002	0.0671017
GO:0070160	occluding junction	49	9	3.52765	0.00235891	0.0674952
HP:0001369	Arthritis	49	9	3.52765	0.00235891	0.104382
GO:1901615	organic hydroxy compound metabolic process	99	14	2.58806	0.00241822	0.0684674
GO:0042592	homeostatic process	496	46	1.62144	0.00244883	0.0684674
GO:0005261	cation channel activity	121	16	2.39622	0.00249289	0.0684674
GO:0030814	regulation of cAMP metabolic process	24	6	5.21751	0.00249781	0.0684674
GO:0006812	cation transport	326	33	1.7806	0.00250335	0.0684674
GO:0045596	negative regulation of cell differentiation	263	28	1.88104	0.00251106	0.0684674
GO:0016052	carbohydrate catabolic process	32	7	4.38522	0.0025342	0.0684674
GO:0019751	polyol metabolic process	32	7	4.38522	0.0025342	0.0684674
GO:0002088	lens development in camera-type eye	32	7	4.38522	0.0025342	0.0684674
GO:0010008	endosome membrane	89	13	2.6866	0.00254726	0.0684674
GO:0050954	sensory perception of mechanical stimulus	59	10	3.20109	0.00257456	0.0687842
GO:0044440	endosomal part	100	14	2.5578	0.00265966	0.0706323
GO:1903707	negative regulation of hemopoiesis	50	9	3.44138	0.00272577	0.071957
GO:0006497	protein lipidation	41	8	3.79865	0.00274456	0.0720244
GO:0001228	transcriptional activator activity, RNA polymerase II transcription regulatory region sequence-specific binding	145	18	2.23017	0.00281905	0.0735442
GO:0005543	phospholipid binding	169	20	2.11342	0.00299401	0.0776517
GO:0045936	negative regulation of phosphate metabolic process	254	27	1.87681	0.00303253	0.0777414
GO:0010563	negative regulation of phosphorus metabolic process	254	27	1.87681	0.00303253	0.0777414
GO:0045649	regulation of macrophage differentiation	11	4	8.93233	0.003086	0.0786507
GO:0080171	lytic vacuole organization	25	6	4.94258	0.0031212	0.0786507
GO:0007040	lysosome organization	25	6	4.94258	0.0031212	0.0786507
GO:0005975	carbohydrate metabolic process	318	32	1.76786	0.00316077	0.0791977
GO:0042158	lipoprotein biosynthetic process	42	8	3.68668	0.00321446	0.0796431
GO:0002761	regulation of myeloid leukocyte differentiation	42	8	3.68668	0.00321446	0.0796431
GO:0099600	transmembrane receptor activity	332	33	1.74416	0.00333653	0.0822083
GO:0051046	regulation of secretion	219	24	1.94005	0.00340254	0.0833717
GO:0046632	alpha-beta T cell differentiation	18	5	6.01597	0.00350244	0.0844932
GO:0030804	positive regulation of cyclic nucleotide biosynthetic process	18	5	6.01597	0.00350244	0.0844932
GO:0001077	transcriptional activator activity, RNA polymerase II core promoter proximal region sequence-specific binding	103	14	2.47109	0.00350547	0.0844932
GO:0045598	regulation of fat cell differentiation	52	9	3.28088	0.00359404	0.0860169
GO:0031344	regulation of cell projection organization	220	24	1.93002	0.00360747	0.0860169
GO:0045638	negative regulation of myeloid cell differentiation	34	7	4.05985	0.00364638	0.0864796
HP:0001597	Abnormality of the nail	34	7	4.05985	0.00364638	0.154342
GO:0004252	serine-type endopeptidase activity	62	10	3.01582	0.0037434	0.0871983
GO:0030676	Rac guanyl-nucleotide exchange factor activity	6	3	15.6196	0.00381494	0.0871983
GO:0006662	glycerol ether metabolic process	6	3	15.6196	0.00381494	0.0871983
GO:0050884	neuromuscular process controlling posture	6	3	15.6196	0.00381494	0.0871983
GO:0044275	cellular carbohydrate catabolic process	6	3	15.6196	0.00381494	0.0871983
GO:0032530	regulation of microvillus organization	6	3	15.6196	0.00381494	0.0871983
GO:1903551	regulation of extracellular exosome assembly	6	3	15.6196	0.00381494	0.0871983
HP:0002074	Increased neuronal autofluorescent lipopigment	6	3	15.6196	0.00381494	0.154342
HP:0010729	Cherry red spot of the macula	6	3	15.6196	0.00381494	0.154342
GO:2001244	positive regulation of intrinsic apoptotic signaling pathway	26	6	4.69514	0.00385364	0.0871983
GO:0009062	fatty acid catabolic process	26	6	4.69514	0.00385364	0.0871983
GO:0008236	serine-type peptidase activity	83	12	2.65269	0.0039966	0.0899741
GO:1900542	regulation of purine nucleotide metabolic process	53	9	3.2061	0.00410255	0.0918931
GO:0046486	glycerolipid metabolic process	116	15	2.33361	0.00415242	0.0923622
HP:0200042	Skin ulcer	73	11	2.78338	0.0041596	0.163611
GO:0010256	endomembrane system organization	198	22	1.96872	0.00416515	0.0923622
GO:0016023	cytoplasmic, membrane-bounded vesicle	286	29	1.7807	0.00431587	0.0952283
GO:0045920	negative regulation of exocytosis	12	4	7.81527	0.00440975	0.0952521
GO:0005227	calcium activated cation channel activity	12	4	7.81527	0.00440975	0.0952521
GO:0017171	serine hydrolase activity	84	12	2.61568	0.00441334	0.0952521
GO:1903530	regulation of secretion by cell	199	22	1.95746	0.00442434	0.0952521
GO:0001817	regulation of cytokine production	199	22	1.95746	0.00442434	0.0952521
GO:0015850	organic hydroxy compound transport	19	5	5.58589	0.00452027	0.0959206
GO:0006506	GPI anchor biosynthetic process	19	5	5.58589	0.00452027	0.0959206
GO:2000351	regulation of endothelial cell apoptotic process	19	5	5.58589	0.00452027	0.0959206
GO:0050877	neurological system process	249	26	1.83826	0.0045436	0.0959566
GO:0042803	protein homodimerization activity	313	31	1.73553	0.00459364	0.0965536
GO:0060491	regulation of cell projection assembly	54	9	3.13465	0.00466555	0.0974744
GO:0060627	regulation of vesicle-mediated transport	152	18	2.11268	0.00468141	0.0974744
GO:0006661	phosphatidylinositol biosynthetic process	27	6	4.47127	0.004706	0.0975286
GO:0004888	transmembrane signaling receptor activity	314	31	1.72928	0.00481221	0.0992659
GO:0006650	glycerophospholipid metabolic process	96	13	2.45887	0.00496529	0.101949
GO:0004866	endopeptidase inhibitor activity	55	9	3.0663	0.00528682	0.107276
GO:0098858	actin-based cell projection	55	9	3.0663	0.00528682	0.107276
GO:0001818	negative regulation of cytokine production	65	10	2.85075	0.0052973	0.107276
GO:0008219	cell death	265	27	1.78874	0.00539823	0.108823
GO:0098588	bounding membrane of organelle	450	41	1.58595	0.00554612	0.111012
GO:0008375	acetylglucosaminyltransferase activity	28	6	4.26774	0.00568926	0.111012
GO:0045621	positive regulation of lymphocyte differentiation	28	6	4.26774	0.00568926	0.111012
GO:0072329	monocarboxylic acid catabolic process	28	6	4.26774	0.00568926	0.111012
GO:0030810	positive regulation of nucleotide biosynthetic process	20	5	5.21315	0.00573205	0.111012
GO:0005520	insulin-like growth factor binding	20	5	5.21315	0.00573205	0.111012
GO:0055092	sterol homeostasis	20	5	5.21315	0.00573205	0.111012
GO:1900373	positive regulation of purine nucleotide biosynthetic process	20	5	5.21315	0.00573205	0.111012
GO:0042632	cholesterol homeostasis	20	5	5.21315	0.00573205	0.111012
GO:0034220	ion transmembrane transport	305	30	1.72128	0.00577882	0.111431
GO:1903532	positive regulation of secretion by cell	98	13	2.4007	0.00591997	0.113658
GO:0070201	regulation of establishment of protein localization	319	31	1.69868	0.00604084	0.114529
GO:0030301	cholesterol transport	13	4	6.94645	0.00606861	0.114529
GO:0061077	chaperone-mediated protein folding	13	4	6.94645	0.00606861	0.114529
GO:0015918	sterol transport	13	4	6.94645	0.00606861	0.114529
HP:0001386	Joint swelling	13	4	6.94645	0.00606861	0.220337
HP:0002111	Restrictive respiratory insufficiency	13	4	6.94645	0.00606861	0.220337
HP:0000523	Subcapsular cataract	13	4	6.94645	0.00606861	0.220337
GO:0016798	hydrolase activity, acting on glycosyl bonds	77	11	2.614	0.00627918	0.115924
GO:0002682	regulation of immune system process	440	40	1.58135	0.00633116	0.115924
GO:0031526	brush border membrane	7	3	11.7139	0.00637775	0.115924
GO:0010738	regulation of protein kinase A signaling	7	3	11.7139	0.00637775	0.115924
GO:0000421	autophagosome membrane	7	3	11.7139	0.00637775	0.115924
GO:0018904	ether metabolic process	7	3	11.7139	0.00637775	0.115924
GO:0034311	diol metabolic process	7	3	11.7139	0.00637775	0.115924
GO:0050996	positive regulation of lipid catabolic process	7	3	11.7139	0.00637775	0.115924
GO:0034237	protein kinase A regulatory subunit binding	7	3	11.7139	0.00637775	0.115924
HP:0002280	Enlarged cisterna magna	7	3	11.7139	0.00637775	0.225772
GO:0042157	lipoprotein metabolic process	47	8	3.21297	0.00656643	0.118866
GO:0006821	chloride transport	29	6	4.08192	0.00681436	0.121862
GO:0044291	cell-cell contact zone	29	6	4.08192	0.00681436	0.121862
GO:0071230	cellular response to amino acid stimulus	29	6	4.08192	0.00681436	0.121862
GO:0046631	alpha-beta T cell activation	21	5	4.88701	0.00715574	0.127453
GO:0030414	peptidase inhibitor activity	58	9	2.878	0.00753927	0.133747
GO:0043200	response to amino acid	30	6	3.91158	0.0080922	0.137732
GO:0050885	neuromuscular process controlling balance	30	6	3.91158	0.0080922	0.137732
GO:0044724	single-organism carbohydrate catabolic process	30	6	3.91158	0.0080922	0.137732
GO:0090003	regulation of establishment of protein localization to plasma membrane	30	6	3.91158	0.0080922	0.137732
GO:0032269	negative regulation of cellular protein metabolic process	379	35	1.60643	0.00809435	0.137732
GO:0051339	regulation of lyase activity	14	4	6.25139	0.00809546	0.137732
GO:0070306	lens fiber cell differentiation	14	4	6.25139	0.00809546	0.137732
GO:0003995	acyl-CoA dehydrogenase activity	14	4	6.25139	0.00809546	0.137732
GO:0019748	secondary metabolic process	14	4	6.25139	0.00809546	0.137732
GO:2000352	negative regulation of endothelial cell apoptotic process	14	4	6.25139	0.00809546	0.137732
GO:1903708	positive regulation of hemopoiesis	69	10	2.65678	0.00810551	0.137732
GO:0007264	small GTPase mediated signal transduction	235	24	1.79102	0.00815146	0.137984
GO:0046488	phosphatidylinositol metabolic process	80	11	2.49985	0.00836315	0.139308
HP:0000613	Photophobia	80	11	2.49985	0.00836315	0.288835
GO:0061135	endopeptidase regulator activity	59	9	2.82025	0.00843291	0.139308
GO:0006813	potassium ion transport	59	9	2.82025	0.00843291	0.139308
GO:0052689	carboxylic ester hydrolase activity	49	8	3.05583	0.00847116	0.139308
GO:0050707	regulation of cytokine secretion	49	8	3.05583	0.00847116	0.139308
GO:1902107	positive regulation of leukocyte differentiation	49	8	3.05583	0.00847116	0.139308
GO:0001159	core promoter proximal region DNA binding	149	17	2.02369	0.008481	0.139308
GO:0000987	core promoter proximal region sequence-specific DNA binding	149	17	2.02369	0.008481	0.139308
GO:0044723	single-organism carbohydrate metabolic process	236	24	1.78245	0.00857308	0.140301
GO:0003700	transcription factor activity, sequence-specific DNA binding	435	39	1.55614	0.00868096	0.140528
GO:0001071	nucleic acid binding transcription factor activity	435	39	1.55614	0.00868096	0.140528
GO:0070011	peptidase activity, acting on L-amino acid peptides	354	33	1.62222	0.00868872	0.140528
GO:0015108	chloride transmembrane transporter activity	22	5	4.59923	0.00880872	0.140528
GO:0030801	positive regulation of cyclic nucleotide metabolic process	22	5	4.59923	0.00880872	0.140528
GO:0030276	clathrin binding	22	5	4.59923	0.00880872	0.140528
GO:0018149	peptide cross-linking	22	5	4.59923	0.00880872	0.140528
GO:0051051	negative regulation of transport	174	19	1.92724	0.00887245	0.141037
GO:0016758	transferase activity, transferring hexosyl groups	103	13	2.26657	0.00895352	0.141817
GO:0045017	glycerolipid biosynthetic process	40	7	3.32038	0.00923339	0.144134
HP:0002797	Osteolysis	40	7	3.32038	0.00923339	0.311297
GO:0007034	vacuolar transport	115	14	2.17576	0.00932665	0.144134
GO:0043005	neuron projection	225	23	1.79206	0.00935845	0.144134
GO:0006865	amino acid transport	31	6	3.75487	0.00953349	0.144134
GO:0055088	lipid homeostasis	31	6	3.75487	0.00953349	0.144134
GO:1903555	regulation of tumor necrosis factor superfamily cytokine production	31	6	3.75487	0.00953349	0.144134
HP:0000421	Epistaxis	31	6	3.75487	0.00953349	0.31394
GO:0032787	monocarboxylic acid metabolic process	151	17	1.99322	0.00963868	0.144134
GO:0004930	G-protein coupled receptor activity	139	16	2.04311	0.00964273	0.144134
GO:0004872	receptor activity	438	39	1.54413	0.00966464	0.144134
GO:0060089	molecular transducer activity	438	39	1.54413	0.00966464	0.144134
GO:0005765	lysosomal membrane	104	13	2.24152	0.00968519	0.144134
GO:0098852	lytic vacuole membrane	104	13	2.24152	0.00968519	0.144134
GO:0042438	melanin biosynthetic process	8	3	9.37052	0.0097498	0.144134
GO:0071715	icosanoid transport	8	3	9.37052	0.0097498	0.144134
GO:0043162	ubiquitin-dependent protein catabolic process via the multivesicular body sorting pathway	8	3	9.37052	0.0097498	0.144134
GO:0006026	aminoglycan catabolic process	8	3	9.37052	0.0097498	0.144134
GO:0044550	secondary metabolite biosynthetic process	8	3	9.37052	0.0097498	0.144134
GO:0046519	sphingoid metabolic process	8	3	9.37052	0.0097498	0.144134
GO:0010642	negative regulation of platelet-derived growth factor receptor signaling pathway	8	3	9.37052	0.0097498	0.144134
GO:0045671	negative regulation of osteoclast differentiation	8	3	9.37052	0.0097498	0.144134
GO:0038023	signaling receptor activity	357	33	1.60688	0.00979208	0.144279
GO:0044087	regulation of cellular component biogenesis	344	32	1.6177	0.00994736	0.146081

## Sheet: L
Set	Description	Size of set	No. of overlap	Odd ratio	P-value	FDR (fdr_bh)
HP:0008233	Decreased serum progesterone	5	4	72.4076	3.63785e-05	0.016916
HP:0004485	Cessation of head growth	5	4	72.4076	3.63785e-05	0.016916
HP:0008193	Primary gonadal insufficiency	5	4	72.4076	3.63785e-05	0.016916
GO:0016411	acylglycerol O-acyltransferase activity	6	4	36.2014	0.000104573	0.212706
GO:0045010	actin nucleation	17	6	9.89074	0.00015581	0.212706
GO:0001738	morphogenesis of a polarized epithelium	18	6	9.06591	0.000223364	0.212706
GO:0003743	translation initiation factor activity	33	8	5.81105	0.000242331	0.212706
GO:0016746	transferase activity, transferring acyl groups	160	20	2.61197	0.000281381	0.212706
GO:0005740	mitochondrial envelope	250	27	2.22037	0.000315276	0.212706
GO:0015669	gas transport	8	4	18.0983	0.000448165	0.240214
GO:0008135	translation factor activity, RNA binding	46	9	4.41897	0.000559814	0.240214
HP:0100820	Glomerulopathy	21	6	7.25131	0.000570103	0.154079
GO:0005743	mitochondrial inner membrane	182	21	2.38442	0.000596982	0.240214
GO:0048037	cofactor binding	195	22	2.32566	0.000608896	0.240214
GO:0019866	organelle inner membrane	196	22	2.31214	0.000652755	0.240214
GO:0031967	organelle envelope	404	37	1.85375	0.000743249	0.250723
HP:0006808	Cerebral hypomyelination	22	6	6.79765	0.000749316	0.154079
HP:0000746	Delusions	15	5	9.05635	0.000766585	0.154079
HP:0002913	Myoglobinuria	9	4	14.4777	0.000773156	0.154079
GO:0031975	envelope	407	37	1.83835	0.000851639	0.262137
GO:0070160	occluding junction	49	9	4.08674	0.000906599	0.262137
HP:0002354	Memory impairment	41	8	4.4	0.00114901	0.178855
GO:0017017	MAP kinase tyrosine/serine/threonine phosphatase activity	10	4	12.064	0.00123512	0.297284
GO:0005885	Arp2/3 protein complex	10	4	12.064	0.00123512	0.297284
GO:1900745	positive regulation of p38MAPK cascade	5	3	27.1189	0.00133748	0.297284
GO:0005851	eukaryotic translation initiation factor 2B complex	5	3	27.1189	0.00133748	0.297284
HP:0000073	Ureteral duplication	5	3	27.1189	0.00133748	0.178855
HP:0000751	Personality changes	33	7	4.88297	0.00139263	0.178855
HP:0002514	Cerebral calcification	52	9	3.80087	0.00141032	0.178855
GO:0006629	lipid metabolic process	434	38	1.76317	0.00145444	0.297284
GO:0043296	apical junction complex	53	9	3.71424	0.00162102	0.297284
GO:0001736	establishment of planar polarity	11	4	10.3399	0.0018605	0.297284
GO:0007164	establishment of tissue polarity	11	4	10.3399	0.0018605	0.297284
GO:0051537	2 iron, 2 sulfur cluster binding	11	4	10.3399	0.0018605	0.297284
GO:0033549	MAP kinase phosphatase activity	11	4	10.3399	0.0018605	0.297284
GO:0009069	serine family amino acid metabolic process	18	5	6.96505	0.00191732	0.297284
HP:0002376	Developmental regression	136	16	2.42933	0.00209765	0.243852
GO:0048471	perinuclear region of cytoplasm	201	21	2.13005	0.00211595	0.297284
GO:0006665	sphingolipid metabolic process	55	9	3.55229	0.00211792	0.297284
GO:0044429	mitochondrial part	312	29	1.8763	0.00213466	0.297284
GO:0006413	translational initiation	36	7	4.37697	0.00237259	0.297284
HP:0003621	Juvenile onset	138	16	2.38919	0.00243754	0.248175
GO:0008374	O-acyltransferase activity	19	5	6.46712	0.00249064	0.297284
HP:0003076	Glycosuria	19	5	6.46712	0.00249064	0.248175
GO:0019825	oxygen binding	6	3	18.0781	0.00257039	0.297284
GO:0032486	Rap protein signal transduction	6	3	18.0781	0.00257039	0.297284
GO:0005344	oxygen transporter activity	6	3	18.0781	0.00257039	0.297284
GO:0006563	L-serine metabolic process	6	3	18.0781	0.00257039	0.297284
GO:0015671	oxygen transport	6	3	18.0781	0.00257039	0.297284
HP:0003119	Abnormality of lipid metabolism	20	5	6.03559	0.00317885	0.295633
GO:0005768	endosome	264	25	1.91157	0.00327244	0.349578
GO:0005923	bicellular tight junction	48	8	3.62833	0.00328162	0.349578
GO:0055037	recycling endosome	48	8	3.62833	0.00328162	0.349578
GO:0098796	membrane protein complex	473	39	1.64895	0.00366901	0.365797
GO:0070403	NAD+ binding	13	4	8.04107	0.00370496	0.365797
GO:0034314	Arp2/3 complex-mediated actin nucleation	13	4	8.04107	0.00370496	0.365797
GO:0010256	endomembrane system organization	198	20	2.0492	0.00393141	0.378913
HP:0002317	Unsteady gait	30	6	4.52939	0.00416429	0.353729
GO:0005911	cell-cell junction	172	18	2.12995	0.00417388	0.380409
HP:0001337	Tremor	186	19	2.07398	0.00431067	0.353729
GO:0061024	membrane organization	313	28	1.79646	0.00432121	0.380409
GO:0042171	lysophosphatidic acid acyltransferase activity	7	3	13.5577	0.00432282	0.380409
GO:0009070	serine family amino acid biosynthetic process	7	3	13.5577	0.00432282	0.380409
GO:1902600	hydrogen ion transmembrane transport	62	9	3.0817	0.00487397	0.419417
HP:0002880	Respiratory difficulties	31	6	4.34793	0.00493825	0.382714
GO:0000188	inactivation of MAPK activity	14	4	7.23649	0.00497332	0.419417
GO:0008138	protein tyrosine/serine/threonine phosphatase activity	41	7	3.73208	0.00508901	0.420415
GO:1901615	organic hydroxy compound metabolic process	99	12	2.50652	0.00568528	0.453886
GO:0016616	oxidoreductase activity, acting on the CH-OH group of donors, NAD or NADP as acceptor	75	10	2.7931	0.00571843	0.453886
GO:0016192	vesicle-mediated transport	425	35	1.64353	0.00583322	0.454094
GO:0050662	coenzyme binding	138	15	2.21884	0.00601531	0.458488
HP:0003124	Hypercholesterolemia	15	4	6.5782	0.00650305	0.416297
HP:0003109	Hyperphosphaturia	15	4	6.5782	0.00650305	0.416297
GO:0034518	RNA cap binding complex	8	3	10.8454	0.00664762	0.458488
GO:0071617	lysophospholipid acyltransferase activity	8	3	10.8454	0.00664762	0.458488
GO:0003993	acid phosphatase activity	8	3	10.8454	0.00664762	0.458488
HP:0002018	Nausea	8	3	10.8454	0.00664762	0.416297
GO:0007030	Golgi organization	43	7	3.52428	0.00666153	0.458488
GO:0019897	extrinsic component of plasma membrane	43	7	3.52428	0.00666153	0.458488
GO:0030838	positive regulation of actin filament polymerization	33	6	4.02534	0.00679503	0.458488
HP:0000819	Diabetes mellitus	89	11	2.56121	0.00685891	0.416297
HP:0008619	Bilateral sensorineural hearing impairment	54	8	3.15383	0.00686367	0.416297
GO:0044248	cellular catabolic process	476	38	1.5896	0.00690976	0.458488
GO:0016491	oxidoreductase activity	492	39	1.57776	0.0070199	0.458488
GO:0031966	mitochondrial membrane	237	22	1.86614	0.0070223	0.458488
GO:0046903	secretion	141	15	2.16558	0.00731342	0.46612
GO:0007034	vacuolar transport	115	13	2.31656	0.00736948	0.46612
GO:0007265	Ras protein signal transduction	55	8	3.08652	0.00767146	0.466672
GO:0099512	supramolecular fiber	312	27	1.73019	0.00772406	0.466672
GO:0099513	polymeric cytoskeletal fiber	312	27	1.73019	0.00772406	0.466672
HP:0000408	Progressive sensorineural hearing impairment	56	8	3.02202	0.00854867	0.489019
GO:0044255	cellular lipid metabolic process	330	28	1.69341	0.00873867	0.512245
HP:0006480	Premature loss of teeth	25	5	4.52521	0.00876379	0.489019
GO:0005773	vacuole	406	33	1.61811	0.00878751	0.512245
GO:0007033	vacuole organization	68	9	2.76722	0.00895969	0.512245
GO:0005882	intermediate filament	131	14	2.17537	0.00901358	0.512245
GO:0015849	organic acid transport	35	6	3.74724	0.00911108	0.512245
GO:0070328	triglyceride homeostasis	9	3	9.03728	0.00958485	0.517326
GO:0055090	acylglycerol homeostasis	9	3	9.03728	0.00958485	0.517326
GO:0097038	perinuclear endoplasmic reticulum	9	3	9.03728	0.00958485	0.517326
HP:0009125	Lipodystrophy	9	3	9.03728	0.00958485	0.514264

## Sheet: F_list
GO:0005694	chromosome	ENSTGUG00000005559	ENSTGUG00000008186	ENSTGUG00000011964	ENSTGUG00000012321	ENSTGUG00000010645	ENSTGUG00000000790	ENSTGUG00000005417	ENSTGUG00000006733	ENSTGUG00000013556	ENSTGUG00000003198	ENSTGUG00000012785	ENSTGUG00000014185	ENSTGUG00000000657	ENSTGUG00000003120	ENSTGUG00000010405	ENSTGUG00000003697	ENSTGUG00000002135	ENSTGUG00000013909	ENSTGUG00000004902	ENSTGUG00000001420	ENSTGUG00000006320	ENSTGUG00000009855	ENSTGUG00000002338	ENSTGUG00000016885	ENSTGUG00000007329	ENSTGUG00000011467	ENSTGUG00000011743	ENSTGUG00000010657	ENSTGUG00000013251	ENSTGUG00000011382	ENSTGUG00000013110	ENSTGUG00000000008	ENSTGUG00000006627	ENSTGUG00000012872	ENSTGUG00000013990	ENSTGUG00000001932	ENSTGUG00000001246	ENSTGUG00000007357	ENSTGUG00000011171	ENSTGUG00000012276	ENSTGUG00000009824	ENSTGUG00000000556	ENSTGUG00000002109	ENSTGUG00000004185	ENSTGUG00000003502	ENSTGUG00000015209	ENSTGUG00000005332	ENSTGUG00000012175
GO:0044427	chromosomal part	ENSTGUG00000005559	ENSTGUG00000008186	ENSTGUG00000011964	ENSTGUG00000012321	ENSTGUG00000010645	ENSTGUG00000000790	ENSTGUG00000005417	ENSTGUG00000003198	ENSTGUG00000012785	ENSTGUG00000014185	ENSTGUG00000000657	ENSTGUG00000010405	ENSTGUG00000003697	ENSTGUG00000002135	ENSTGUG00000013909	ENSTGUG00000004902	ENSTGUG00000001420	ENSTGUG00000006320	ENSTGUG00000009855	ENSTGUG00000002338	ENSTGUG00000016885	ENSTGUG00000007329	ENSTGUG00000011467	ENSTGUG00000011743	ENSTGUG00000010657	ENSTGUG00000013251	ENSTGUG00000011382	ENSTGUG00000013110	ENSTGUG00000000008	ENSTGUG00000006627	ENSTGUG00000012872	ENSTGUG00000013990	ENSTGUG00000001932	ENSTGUG00000001246	ENSTGUG00000007357	ENSTGUG00000012276	ENSTGUG00000009824	ENSTGUG00000000556	ENSTGUG00000002109	ENSTGUG00000004185	ENSTGUG00000003502	ENSTGUG00000015209	ENSTGUG00000005332	ENSTGUG00000012175	ENSTGUG00000001439	ENSTGUG00000001012	ENSTGUG00000009525	ENSTGUG00000016186
GO:0006396	RNA processing	ENSTGUG00000001135	ENSTGUG00000005411	ENSTGUG00000010086	ENSTGUG00000005414	ENSTGUG00000005988	ENSTGUG00000010987	ENSTGUG00000007739	ENSTGUG00000003120	ENSTGUG00000011770	ENSTGUG00000003124	ENSTGUG00000002623	ENSTGUG00000009602	ENSTGUG00000011071	ENSTGUG00000007323	ENSTGUG00000010079	ENSTGUG00000016769	ENSTGUG00000004149	ENSTGUG00000012658	ENSTGUG00000003048	ENSTGUG00000009948	ENSTGUG00000004447	ENSTGUG00000001804	ENSTGUG00000009216	ENSTGUG00000002195	ENSTGUG00000008687	ENSTGUG00000016869	ENSTGUG00000006742	ENSTGUG00000000641	ENSTGUG00000014475	ENSTGUG00000013020	ENSTGUG00000008068	ENSTGUG00000012571	ENSTGUG00000004159	ENSTGUG00000009450	ENSTGUG00000001012	ENSTGUG00000001472	ENSTGUG00000005578	ENSTGUG00000003907	ENSTGUG00000012680	ENSTGUG00000012687	ENSTGUG00000013128	ENSTGUG00000000486	ENSTGUG00000010303	ENSTGUG00000009593	ENSTGUG00000008283	ENSTGUG00000001722	ENSTGUG00000007699	ENSTGUG00000002112
GO:1990904	ribonucleoprotein complex	ENSTGUG00000009369	ENSTGUG00000010977	ENSTGUG00000005798	ENSTGUG00000010086	ENSTGUG00000008451	ENSTGUG00000008452	ENSTGUG00000005829	ENSTGUG00000008345	ENSTGUG00000013067	ENSTGUG00000005919	ENSTGUG00000010987	ENSTGUG00000000305	ENSTGUG00000004552	ENSTGUG00000010400	ENSTGUG00000009602	ENSTGUG00000003759	ENSTGUG00000012302	ENSTGUG00000001749	ENSTGUG00000002132	ENSTGUG00000005493	ENSTGUG00000000817	ENSTGUG00000012658	ENSTGUG00000000812	ENSTGUG00000000807	ENSTGUG00000011976	ENSTGUG00000004447	ENSTGUG00000009759	ENSTGUG00000013855	ENSTGUG00000001804	ENSTGUG00000009216	ENSTGUG00000016869	ENSTGUG00000013469	ENSTGUG00000004620	ENSTGUG00000014475	ENSTGUG00000010248	ENSTGUG00000000880	ENSTGUG00000010004	ENSTGUG00000003113	ENSTGUG00000009593	ENSTGUG00000017418	ENSTGUG00000010156	ENSTGUG00000007809	ENSTGUG00000009452	ENSTGUG00000000413	ENSTGUG00000008862	ENSTGUG00000010810	ENSTGUG00000005578	ENSTGUG00000009998
GO:0030529	intracellular ribonucleoprotein complex	ENSTGUG00000009369	ENSTGUG00000010977	ENSTGUG00000005798	ENSTGUG00000010086	ENSTGUG00000008451	ENSTGUG00000008452	ENSTGUG00000005829	ENSTGUG00000008345	ENSTGUG00000013067	ENSTGUG00000005919	ENSTGUG00000010987	ENSTGUG00000000305	ENSTGUG00000004552	ENSTGUG00000010400	ENSTGUG00000009602	ENSTGUG00000003759	ENSTGUG00000012302	ENSTGUG00000001749	ENSTGUG00000002132	ENSTGUG00000005493	ENSTGUG00000000817	ENSTGUG00000012658	ENSTGUG00000000812	ENSTGUG00000000807	ENSTGUG00000011976	ENSTGUG00000004447	ENSTGUG00000009759	ENSTGUG00000013855	ENSTGUG00000001804	ENSTGUG00000009216	ENSTGUG00000016869	ENSTGUG00000013469	ENSTGUG00000004620	ENSTGUG00000014475	ENSTGUG00000010248	ENSTGUG00000000880	ENSTGUG00000010004	ENSTGUG00000003113	ENSTGUG00000009593	ENSTGUG00000017418	ENSTGUG00000010156	ENSTGUG00000007809	ENSTGUG00000009452	ENSTGUG00000000413	ENSTGUG00000008862	ENSTGUG00000010810	ENSTGUG00000005578	ENSTGUG00000009998
GO:0006259	DNA metabolic process	ENSTGUG00000010648	ENSTGUG00000008180	ENSTGUG00000000790	ENSTGUG00000006627	ENSTGUG00000004666	ENSTGUG00000010645	ENSTGUG00000003597	ENSTGUG00000013103	ENSTGUG00000005411	ENSTGUG00000005559	ENSTGUG00000008216	ENSTGUG00000012477	ENSTGUG00000009200	ENSTGUG00000006733	ENSTGUG00000008459	ENSTGUG00000000540	ENSTGUG00000008174	ENSTGUG00000014378	ENSTGUG00000000544	ENSTGUG00000011071	ENSTGUG00000010362	ENSTGUG00000002334	ENSTGUG00000008874	ENSTGUG00000013907	ENSTGUG00000007329	ENSTGUG00000010493	ENSTGUG00000008198	ENSTGUG00000001641	ENSTGUG00000013110	ENSTGUG00000000008	ENSTGUG00000013117	ENSTGUG00000014080	ENSTGUG00000012872	ENSTGUG00000001932	ENSTGUG00000015368	ENSTGUG00000007357	ENSTGUG00000004855	ENSTGUG00000000552	ENSTGUG00000011175	ENSTGUG00000011700	ENSTGUG00000000556	ENSTGUG00000003057	ENSTGUG00000008901	ENSTGUG00000015209	ENSTGUG00000012175	ENSTGUG00000008644	ENSTGUG00000011790	ENSTGUG00000010817
GO:0051276	chromosome organization	ENSTGUG00000000790	ENSTGUG00000017279	ENSTGUG00000011964	ENSTGUG00000008185	ENSTGUG00000007157	ENSTGUG00000013096	ENSTGUG00000008457	ENSTGUG00000006733	ENSTGUG00000003198	ENSTGUG00000004221	ENSTGUG00000010278	ENSTGUG00000014185	ENSTGUG00000000657	ENSTGUG00000002583	ENSTGUG00000010002	ENSTGUG00000008174	ENSTGUG00000013909	ENSTGUG00000001420	ENSTGUG00000008877	ENSTGUG00000009855	ENSTGUG00000002338	ENSTGUG00000013275	ENSTGUG00000007329	ENSTGUG00000010493	ENSTGUG00000010657	ENSTGUG00000008644	ENSTGUG00000004442	ENSTGUG00000011382	ENSTGUG00000013110	ENSTGUG00000002297	ENSTGUG00000015075	ENSTGUG00000001932	ENSTGUG00000001246	ENSTGUG00000007357	ENSTGUG00000017492	ENSTGUG00000011171	ENSTGUG00000004855	ENSTGUG00000005902	ENSTGUG00000007046	ENSTGUG00000011700	ENSTGUG00000009199	ENSTGUG00000012702	ENSTGUG00000003197	ENSTGUG00000004801	ENSTGUG00000015209	ENSTGUG00000007809	ENSTGUG00000005332	ENSTGUG00000012175
GO:0044451	nucleoplasm part	ENSTGUG00000001722	ENSTGUG00000011964	ENSTGUG00000012321	ENSTGUG00000003597	ENSTGUG00000003197	ENSTGUG00000008216	ENSTGUG00000009200	ENSTGUG00000014678	ENSTGUG00000003198	ENSTGUG00000004590	ENSTGUG00000007739	ENSTGUG00000010984	ENSTGUG00000003120	ENSTGUG00000008174	ENSTGUG00000014378	ENSTGUG00000002623	ENSTGUG00000001420	ENSTGUG00000016941	ENSTGUG00000011467	ENSTGUG00000010657	ENSTGUG00000008986	ENSTGUG00000013110	ENSTGUG00000002297	ENSTGUG00000013990	ENSTGUG00000007048	ENSTGUG00000001246	ENSTGUG00000007357	ENSTGUG00000017492	ENSTGUG00000001732	ENSTGUG00000000552	ENSTGUG00000011175	ENSTGUG00000000886	ENSTGUG00000009824	ENSTGUG00000008482	ENSTGUG00000012571	ENSTGUG00000009901	ENSTGUG00000008590	ENSTGUG00000008904	ENSTGUG00000010120	ENSTGUG00000004159	ENSTGUG00000006183	ENSTGUG00000006781	ENSTGUG00000012282	ENSTGUG00000007822	ENSTGUG00000007087	ENSTGUG00000006619	ENSTGUG00000000486	ENSTGUG00000000483
GO:0005730	nucleolus	ENSTGUG00000013419	ENSTGUG00000003923	ENSTGUG00000012389	ENSTGUG00000016252	ENSTGUG00000004455	ENSTGUG00000008455	ENSTGUG00000005411	ENSTGUG00000010874	ENSTGUG00000008216	ENSTGUG00000006267	ENSTGUG00000006733	ENSTGUG00000004226	ENSTGUG00000005988	ENSTGUG00000008073	ENSTGUG00000000893	ENSTGUG00000003356	ENSTGUG00000000543	ENSTGUG00000010404	ENSTGUG00000002749	ENSTGUG00000014378	ENSTGUG00000000716	ENSTGUG00000002367	ENSTGUG00000009602	ENSTGUG00000011071	ENSTGUG00000010362	ENSTGUG00000001749	ENSTGUG00000012417	ENSTGUG00000008741	ENSTGUG00000000817	ENSTGUG00000005237	ENSTGUG00000002690	ENSTGUG00000009017	ENSTGUG00000013855	ENSTGUG00000006627	ENSTGUG00000001246	ENSTGUG00000005784	ENSTGUG00000013357	ENSTGUG00000012006	ENSTGUG00000013990	ENSTGUG00000010248	ENSTGUG00000007357	ENSTGUG00000017492	ENSTGUG00000004855	ENSTGUG00000001366	ENSTGUG00000012276	ENSTGUG00000012702	ENSTGUG00000003057	ENSTGUG00000004260
GO:0016071	mRNA metabolic process	ENSTGUG00000001606	ENSTGUG00000001135	ENSTGUG00000000305	ENSTGUG00000011770	ENSTGUG00000004519	ENSTGUG00000007323	ENSTGUG00000010079	ENSTGUG00000002132	ENSTGUG00000004149	ENSTGUG00000009449	ENSTGUG00000003048	ENSTGUG00000004447	ENSTGUG00000009216	ENSTGUG00000012340	ENSTGUG00000016869	ENSTGUG00000006742	ENSTGUG00000000641	ENSTGUG00000014475	ENSTGUG00000009593	ENSTGUG00000004159	ENSTGUG00000009450	ENSTGUG00000001012	ENSTGUG00000003907	ENSTGUG00000000972	ENSTGUG00000000486	ENSTGUG00000010303	ENSTGUG00000012571	ENSTGUG00000001722	ENSTGUG00000007699	ENSTGUG00000006222	ENSTGUG00000007253	ENSTGUG00000002112	ENSTGUG00000009936	ENSTGUG00000011895	ENSTGUG00000005010	ENSTGUG00000013030	ENSTGUG00000006815	ENSTGUG00000002093	ENSTGUG00000000067	ENSTGUG00000006162	ENSTGUG00000005095	ENSTGUG00000006599	ENSTGUG00000009431	ENSTGUG00000002231	ENSTGUG00000004552	ENSTGUG00000000850	ENSTGUG00000007645	ENSTGUG00000002663
GO:0006397	mRNA processing	ENSTGUG00000001012	ENSTGUG00000012433	ENSTGUG00000001722	ENSTGUG00000006908	ENSTGUG00000004552	ENSTGUG00000000850	ENSTGUG00000000938	ENSTGUG00000001135	ENSTGUG00000007645	ENSTGUG00000008490	ENSTGUG00000012395	ENSTGUG00000011770	ENSTGUG00000000486	ENSTGUG00000010303	ENSTGUG00000000305	ENSTGUG00000002869	ENSTGUG00000012571	ENSTGUG00000012817	ENSTGUG00000012340	ENSTGUG00000001466	ENSTGUG00000002093	ENSTGUG00000004519	ENSTGUG00000016665	ENSTGUG00000007323	ENSTGUG00000010079	ENSTGUG00000014863	ENSTGUG00000001178	ENSTGUG00000004149	ENSTGUG00000012585	ENSTGUG00000002112	ENSTGUG00000009936	ENSTGUG00000002795	ENSTGUG00000010599	ENSTGUG00000002415	ENSTGUG00000002940	ENSTGUG00000007699	ENSTGUG00000004447	ENSTGUG00000000615	ENSTGUG00000003724	ENSTGUG00000002663	ENSTGUG00000005010	ENSTGUG00000013660	ENSTGUG00000013030	ENSTGUG00000009216	ENSTGUG00000006916	ENSTGUG00000006884	ENSTGUG00000000067	ENSTGUG00000016869
GO:0098687	chromosomal region	ENSTGUG00000011513	ENSTGUG00000004750	ENSTGUG00000008186	ENSTGUG00000005680	ENSTGUG00000004579	ENSTGUG00000011929	ENSTGUG00000005260	ENSTGUG00000013708	ENSTGUG00000005502	ENSTGUG00000003736	ENSTGUG00000016186	ENSTGUG00000006095	ENSTGUG00000011296	ENSTGUG00000004260	ENSTGUG00000006715	ENSTGUG00000003277	ENSTGUG00000009525	ENSTGUG00000001917	ENSTGUG00000004159	ENSTGUG00000017319	ENSTGUG00000010126	ENSTGUG00000011805	ENSTGUG00000013368	ENSTGUG00000012785	ENSTGUG00000006761	ENSTGUG00000014185	ENSTGUG00000004484	ENSTGUG00000013313	ENSTGUG00000006112	ENSTGUG00000010013	ENSTGUG00000007157	ENSTGUG00000003697	ENSTGUG00000008703	ENSTGUG00000016761	ENSTGUG00000004036	ENSTGUG00000011345	ENSTGUG00000010897	ENSTGUG00000005775	ENSTGUG00000006320	ENSTGUG00000014057	ENSTGUG00000001402	ENSTGUG00000005361	ENSTGUG00000013275	ENSTGUG00000003761	ENSTGUG00000008090	ENSTGUG00000012622	ENSTGUG00000005055	ENSTGUG00000002929
GO:0005681	spliceosomal complex	ENSTGUG00000001012	ENSTGUG00000011770	ENSTGUG00000004470	ENSTGUG00000010810	ENSTGUG00000001057	ENSTGUG00000000938	ENSTGUG00000012046	ENSTGUG00000007645	ENSTGUG00000005829	ENSTGUG00000012478	ENSTGUG00000006286	ENSTGUG00000002663	ENSTGUG00000016869	ENSTGUG00000000305	ENSTGUG00000002869	ENSTGUG00000012340	ENSTGUG00000001466	ENSTGUG00000001276	ENSTGUG00000002135	ENSTGUG00000000850	ENSTGUG00000002065	ENSTGUG00000013622	ENSTGUG00000012433	ENSTGUG00000013251	ENSTGUG00000006205	ENSTGUG00000004105	ENSTGUG00000006202	ENSTGUG00000000812	ENSTGUG00000002881	ENSTGUG00000004620	ENSTGUG00000012071	ENSTGUG00000010079	ENSTGUG00000009069	ENSTGUG00000004447	ENSTGUG00000002132	ENSTGUG00000009401	ENSTGUG00000008309	ENSTGUG00000008886	ENSTGUG00000002208	ENSTGUG00000007799	ENSTGUG00000012817	ENSTGUG00000010156	ENSTGUG00000008327	ENSTGUG00000014475	ENSTGUG00000004149	ENSTGUG00000008416	ENSTGUG00000000880	ENSTGUG00000001452
GO:0006974	cellular response to DNA damage stimulus	ENSTGUG00000010648	ENSTGUG00000008180	ENSTGUG00000000790	ENSTGUG00000013117	ENSTGUG00000004666	ENSTGUG00000010645	ENSTGUG00000003597	ENSTGUG00000013103	ENSTGUG00000005559	ENSTGUG00000008216	ENSTGUG00000009200	ENSTGUG00000006733	ENSTGUG00000012785	ENSTGUG00000012719	ENSTGUG00000003120	ENSTGUG00000008174	ENSTGUG00000014378	ENSTGUG00000010400	ENSTGUG00000011071	ENSTGUG00000010362	ENSTGUG00000002334	ENSTGUG00000009852	ENSTGUG00000010493	ENSTGUG00000008198	ENSTGUG00000001641	ENSTGUG00000013110	ENSTGUG00000000008	ENSTGUG00000006627	ENSTGUG00000007515	ENSTGUG00000012872	ENSTGUG00000015760	ENSTGUG00000001932	ENSTGUG00000015368	ENSTGUG00000007357	ENSTGUG00000017492	ENSTGUG00000000552	ENSTGUG00000011175	ENSTGUG00000015209	ENSTGUG00000011700	ENSTGUG00000003057	ENSTGUG00000008901	ENSTGUG00000008612	ENSTGUG00000008904	ENSTGUG00000005332	ENSTGUG00000006185	ENSTGUG00000010817	ENSTGUG00000007046	ENSTGUG00000005005
GO:0007049	cell cycle	ENSTGUG00000000790	ENSTGUG00000008186	ENSTGUG00000010645	ENSTGUG00000008457	ENSTGUG00000005417	ENSTGUG00000007448	ENSTGUG00000006733	ENSTGUG00000013067	ENSTGUG00000012785	ENSTGUG00000000657	ENSTGUG00000006640	ENSTGUG00000003120	ENSTGUG00000008174	ENSTGUG00000002027	ENSTGUG00000012890	ENSTGUG00000010362	ENSTGUG00000002335	ENSTGUG00000006320	ENSTGUG00000007329	ENSTGUG00000004721	ENSTGUG00000002583	ENSTGUG00000010218	ENSTGUG00000004442	ENSTGUG00000011382	ENSTGUG00000009214	ENSTGUG00000000008	ENSTGUG00000007515	ENSTGUG00000007357	ENSTGUG00000003290	ENSTGUG00000010794	ENSTGUG00000012276	ENSTGUG00000010164	ENSTGUG00000015209	ENSTGUG00000005332	ENSTGUG00000004521	ENSTGUG00000004249	ENSTGUG00000012824	ENSTGUG00000012041	ENSTGUG00000016186	ENSTGUG00000008654	ENSTGUG00000013329	ENSTGUG00000008125	ENSTGUG00000006756	ENSTGUG00000008123	ENSTGUG00000000486	ENSTGUG00000006112	ENSTGUG00000005361	ENSTGUG00000010786
GO:0034622	cellular macromolecular complex assembly	ENSTGUG00000005020	ENSTGUG00000004221	ENSTGUG00000014185	ENSTGUG00000012389	ENSTGUG00000013660	ENSTGUG00000011993	ENSTGUG00000005917	ENSTGUG00000004519	ENSTGUG00000011071	ENSTGUG00000012302	ENSTGUG00000010079	ENSTGUG00000000814	ENSTGUG00000004149	ENSTGUG00000002139	ENSTGUG00000012658	ENSTGUG00000009105	ENSTGUG00000009216	ENSTGUG00000011386	ENSTGUG00000007880	ENSTGUG00000001246	ENSTGUG00000010004	ENSTGUG00000000556	ENSTGUG00000002109	ENSTGUG00000012663	ENSTGUG00000000874	ENSTGUG00000009323	ENSTGUG00000004243	ENSTGUG00000003904	ENSTGUG00000012969	ENSTGUG00000002912	ENSTGUG00000016508	ENSTGUG00000011654	ENSTGUG00000006505	ENSTGUG00000009593	ENSTGUG00000011876	ENSTGUG00000007699	ENSTGUG00000006222	ENSTGUG00000008919	ENSTGUG00000007253	ENSTGUG00000009933	ENSTGUG00000006586	ENSTGUG00000005161	ENSTGUG00000009535	ENSTGUG00000000650	ENSTGUG00000004549	ENSTGUG00000005562	ENSTGUG00000013030	ENSTGUG00000013037
GO:0006260	DNA replication	ENSTGUG00000004666	ENSTGUG00000011790	ENSTGUG00000011929	ENSTGUG00000001057	ENSTGUG00000010831	ENSTGUG00000010645	ENSTGUG00000003597	ENSTGUG00000005411	ENSTGUG00000000866	ENSTGUG00000011595	ENSTGUG00000008125	ENSTGUG00000008459	ENSTGUG00000010897	ENSTGUG00000008123	ENSTGUG00000008156	ENSTGUG00000003553	ENSTGUG00000002867	ENSTGUG00000000540	ENSTGUG00000008174	ENSTGUG00000010469	ENSTGUG00000000544	ENSTGUG00000001765	ENSTGUG00000005775	ENSTGUG00000008874	ENSTGUG00000002254	ENSTGUG00000013907	ENSTGUG00000015994	ENSTGUG00000017006	ENSTGUG00000003761	ENSTGUG00000012296	ENSTGUG00000002884	ENSTGUG00000004676	ENSTGUG00000014616	ENSTGUG00000011934	ENSTGUG00000001678	ENSTGUG00000015633	ENSTGUG00000003875	ENSTGUG00000011183	ENSTGUG00000012790	ENSTGUG00000010218	ENSTGUG00000006627	ENSTGUG00000010204	ENSTGUG00000005195	ENSTGUG00000007103	ENSTGUG00000014080	ENSTGUG00000014504	ENSTGUG00000011743	ENSTGUG00000001932
GO:0000228	nuclear chromosome	ENSTGUG00000000790	ENSTGUG00000011964	ENSTGUG00000008159	ENSTGUG00000010645	ENSTGUG00000005559	ENSTGUG00000005417	ENSTGUG00000003198	ENSTGUG00000000657	ENSTGUG00000004519	ENSTGUG00000003759	ENSTGUG00000004902	ENSTGUG00000001420	ENSTGUG00000009855	ENSTGUG00000013275	ENSTGUG00000007329	ENSTGUG00000011467	ENSTGUG00000010657	ENSTGUG00000000008	ENSTGUG00000006627	ENSTGUG00000013990	ENSTGUG00000001246	ENSTGUG00000007357	ENSTGUG00000009824	ENSTGUG00000004185	ENSTGUG00000003502	ENSTGUG00000015209	ENSTGUG00000005332	ENSTGUG00000012175	ENSTGUG00000001439	ENSTGUG00000001012	ENSTGUG00000013329	ENSTGUG00000010126	ENSTGUG00000006945	ENSTGUG00000010897	ENSTGUG00000006112	ENSTGUG00000010786	ENSTGUG00000011876	ENSTGUG00000005775	ENSTGUG00000012673	ENSTGUG00000003761	ENSTGUG00000012296	ENSTGUG00000004542	ENSTGUG00000004676	ENSTGUG00000005014	ENSTGUG00000004549	ENSTGUG00000004159	ENSTGUG00000013339	ENSTGUG00000008547
GO:0022613	ribonucleoprotein complex biogenesis	ENSTGUG00000006302	ENSTGUG00000008490	ENSTGUG00000009385	ENSTGUG00000000989	ENSTGUG00000005578	ENSTGUG00000017015	ENSTGUG00000012389	ENSTGUG00000004552	ENSTGUG00000006091	ENSTGUG00000004243	ENSTGUG00000005798	ENSTGUG00000007645	ENSTGUG00000005411	ENSTGUG00000004185	ENSTGUG00000010086	ENSTGUG00000006497	ENSTGUG00000005414	ENSTGUG00000005988	ENSTGUG00000012395	ENSTGUG00000010728	ENSTGUG00000008073	ENSTGUG00000004105	ENSTGUG00000002231	ENSTGUG00000012321	ENSTGUG00000006419	ENSTGUG00000004519	ENSTGUG00000011071	ENSTGUG00000001178	ENSTGUG00000012302	ENSTGUG00000010079	ENSTGUG00000006222	ENSTGUG00000016769	ENSTGUG00000007253	ENSTGUG00000004149	ENSTGUG00000012658	ENSTGUG00000008953	ENSTGUG00000005926	ENSTGUG00000002940	ENSTGUG00000007699	ENSTGUG00000002749	ENSTGUG00000009535	ENSTGUG00000013855	ENSTGUG00000000688	ENSTGUG00000013660	ENSTGUG00000013030	ENSTGUG00000009216	ENSTGUG00000011386	ENSTGUG00000006916
GO:0008380	RNA splicing	ENSTGUG00000009385	ENSTGUG00000001722	ENSTGUG00000003821	ENSTGUG00000004552	ENSTGUG00000000850	ENSTGUG00000000938	ENSTGUG00000007645	ENSTGUG00000013128	ENSTGUG00000008548	ENSTGUG00000007073	ENSTGUG00000002663	ENSTGUG00000012817	ENSTGUG00000013096	ENSTGUG00000011770	ENSTGUG00000001606	ENSTGUG00000002623	ENSTGUG00000004519	ENSTGUG00000016665	ENSTGUG00000007323	ENSTGUG00000010079	ENSTGUG00000014863	ENSTGUG00000001178	ENSTGUG00000006205	ENSTGUG00000004149	ENSTGUG00000009936	ENSTGUG00000002795	ENSTGUG00000002415	ENSTGUG00000002940	ENSTGUG00000012433	ENSTGUG00000004447	ENSTGUG00000000688	ENSTGUG00000012395	ENSTGUG00000013660	ENSTGUG00000013030	ENSTGUG00000009216	ENSTGUG00000006916	ENSTGUG00000012340	ENSTGUG00000000067	ENSTGUG00000016869	ENSTGUG00000006742	ENSTGUG00000002013	ENSTGUG00000014475	ENSTGUG00000006091	ENSTGUG00000008416	ENSTGUG00000001850	ENSTGUG00000001472	ENSTGUG00000009593	ENSTGUG00000005095
GO:0006281	DNA repair	ENSTGUG00000010648	ENSTGUG00000008180	ENSTGUG00000000790	ENSTGUG00000006627	ENSTGUG00000004666	ENSTGUG00000010645	ENSTGUG00000013103	ENSTGUG00000005559	ENSTGUG00000008216	ENSTGUG00000009200	ENSTGUG00000006733	ENSTGUG00000010405	ENSTGUG00000014378	ENSTGUG00000010400	ENSTGUG00000011071	ENSTGUG00000010362	ENSTGUG00000002334	ENSTGUG00000009852	ENSTGUG00000010493	ENSTGUG00000008198	ENSTGUG00000001641	ENSTGUG00000013110	ENSTGUG00000000008	ENSTGUG00000013117	ENSTGUG00000012872	ENSTGUG00000015368	ENSTGUG00000007357	ENSTGUG00000000552	ENSTGUG00000011175	ENSTGUG00000011700	ENSTGUG00000003057	ENSTGUG00000008901	ENSTGUG00000008904	ENSTGUG00000010817	ENSTGUG00000005575	ENSTGUG00000005005	ENSTGUG00000017196	ENSTGUG00000007890	ENSTGUG00000006756	ENSTGUG00000007340	ENSTGUG00000007598	ENSTGUG00000010786	ENSTGUG00000011876	ENSTGUG00000005775	ENSTGUG00000003109	ENSTGUG00000012296	ENSTGUG00000015209	ENSTGUG00000005014
GO:1990234	transferase complex	ENSTGUG00000005711	ENSTGUG00000011964	ENSTGUG00000007150	ENSTGUG00000010645	ENSTGUG00000001136	ENSTGUG00000003597	ENSTGUG00000014678	ENSTGUG00000004590	ENSTGUG00000002586	ENSTGUG00000007739	ENSTGUG00000001338	ENSTGUG00000003120	ENSTGUG00000010273	ENSTGUG00000002027	ENSTGUG00000010517	ENSTGUG00000009440	ENSTGUG00000012650	ENSTGUG00000002334	ENSTGUG00000016941	ENSTGUG00000007169	ENSTGUG00000005237	ENSTGUG00000010493	ENSTGUG00000010657	ENSTGUG00000011544	ENSTGUG00000008201	ENSTGUG00000002297	ENSTGUG00000012340	ENSTGUG00000010383	ENSTGUG00000013990	ENSTGUG00000001932	ENSTGUG00000001246	ENSTGUG00000017492	ENSTGUG00000002756	ENSTGUG00000010002	ENSTGUG00000003290	ENSTGUG00000012276	ENSTGUG00000009824	ENSTGUG00000002437	ENSTGUG00000009901	ENSTGUG00000008904	ENSTGUG00000010120	ENSTGUG00000004159	ENSTGUG00000012171	ENSTGUG00000003508	ENSTGUG00000010704	ENSTGUG00000012168	ENSTGUG00000004086	ENSTGUG00000002195
GO:0022402	cell cycle process	ENSTGUG00000000790	ENSTGUG00000008186	ENSTGUG00000010645	ENSTGUG00000008457	ENSTGUG00000005417	ENSTGUG00000007448	ENSTGUG00000006733	ENSTGUG00000013067	ENSTGUG00000012785	ENSTGUG00000000657	ENSTGUG00000006640	ENSTGUG00000003120	ENSTGUG00000008174	ENSTGUG00000002027	ENSTGUG00000012890	ENSTGUG00000010362	ENSTGUG00000002335	ENSTGUG00000006320	ENSTGUG00000007329	ENSTGUG00000004721	ENSTGUG00000002583	ENSTGUG00000010218	ENSTGUG00000004442	ENSTGUG00000011382	ENSTGUG00000009214	ENSTGUG00000000008	ENSTGUG00000007515	ENSTGUG00000007357	ENSTGUG00000003290	ENSTGUG00000010794	ENSTGUG00000010164	ENSTGUG00000015209	ENSTGUG00000005332	ENSTGUG00000004521	ENSTGUG00000004249	ENSTGUG00000012041	ENSTGUG00000016186	ENSTGUG00000008654	ENSTGUG00000013329	ENSTGUG00000008125	ENSTGUG00000006756	ENSTGUG00000008123	ENSTGUG00000000486	ENSTGUG00000006112	ENSTGUG00000005361	ENSTGUG00000010786	ENSTGUG00000008284	ENSTGUG00000004221
GO:0044454	nuclear chromosome part	ENSTGUG00000005559	ENSTGUG00000011964	ENSTGUG00000008159	ENSTGUG00000010645	ENSTGUG00000005417	ENSTGUG00000003198	ENSTGUG00000000657	ENSTGUG00000004519	ENSTGUG00000004902	ENSTGUG00000001420	ENSTGUG00000009855	ENSTGUG00000013275	ENSTGUG00000007329	ENSTGUG00000011467	ENSTGUG00000010657	ENSTGUG00000000008	ENSTGUG00000006627	ENSTGUG00000013990	ENSTGUG00000001246	ENSTGUG00000007357	ENSTGUG00000009824	ENSTGUG00000004260	ENSTGUG00000003502	ENSTGUG00000015209	ENSTGUG00000004159	ENSTGUG00000012175	ENSTGUG00000001439	ENSTGUG00000001012	ENSTGUG00000013329	ENSTGUG00000010126	ENSTGUG00000006945	ENSTGUG00000010897	ENSTGUG00000006112	ENSTGUG00000010786	ENSTGUG00000011876	ENSTGUG00000005775	ENSTGUG00000012673	ENSTGUG00000003761	ENSTGUG00000012296	ENSTGUG00000004542	ENSTGUG00000005014	ENSTGUG00000004549	ENSTGUG00000005332	ENSTGUG00000008547	ENSTGUG00000005680	ENSTGUG00000006294	ENSTGUG00000006690	ENSTGUG00000003277
GO:0071013	catalytic step 2 spliceosome	ENSTGUG00000009401	ENSTGUG00000012340	ENSTGUG00000000850	ENSTGUG00000000938	ENSTGUG00000012046	ENSTGUG00000007645	ENSTGUG00000000413	ENSTGUG00000006286	ENSTGUG00000000305	ENSTGUG00000002869	ENSTGUG00000011770	ENSTGUG00000001466	ENSTGUG00000001276	ENSTGUG00000002135	ENSTGUG00000002065	ENSTGUG00000010079	ENSTGUG00000013251	ENSTGUG00000004149	ENSTGUG00000000812	ENSTGUG00000002881	ENSTGUG00000012071	ENSTGUG00000012478	ENSTGUG00000004447	ENSTGUG00000002132	ENSTGUG00000008886	ENSTGUG00000008327	ENSTGUG00000012817	ENSTGUG00000008309	ENSTGUG00000014475	ENSTGUG00000004620	ENSTGUG00000008416	ENSTGUG00000000880	ENSTGUG00000001452	ENSTGUG00000005095	ENSTGUG00000006082	ENSTGUG00000008490	ENSTGUG00000002208	ENSTGUG00000006319	ENSTGUG00000010395
GO:0003682	chromatin binding	ENSTGUG00000010648	ENSTGUG00000005559	ENSTGUG00000011964	ENSTGUG00000010645	ENSTGUG00000003597	ENSTGUG00000003197	ENSTGUG00000008216	ENSTGUG00000009200	ENSTGUG00000006961	ENSTGUG00000003198	ENSTGUG00000005797	ENSTGUG00000002583	ENSTGUG00000014378	ENSTGUG00000004519	ENSTGUG00000004902	ENSTGUG00000001420	ENSTGUG00000009855	ENSTGUG00000010657	ENSTGUG00000008984	ENSTGUG00000003595	ENSTGUG00000003186	ENSTGUG00000013990	ENSTGUG00000007048	ENSTGUG00000001246	ENSTGUG00000007357	ENSTGUG00000010558	ENSTGUG00000002109	ENSTGUG00000003502	ENSTGUG00000017414	ENSTGUG00000001439	ENSTGUG00000006183	ENSTGUG00000017196	ENSTGUG00000013329	ENSTGUG00000008125	ENSTGUG00000007598	ENSTGUG00000004676	ENSTGUG00000012702	ENSTGUG00000001722	ENSTGUG00000001880	ENSTGUG00000011876	ENSTGUG00000006423	ENSTGUG00000003761	ENSTGUG00000013225	ENSTGUG00000005161	ENSTGUG00000006690	ENSTGUG00000001540	ENSTGUG00000008538	ENSTGUG00000002205
GO:0000398	mRNA splicing, via spliceosome	ENSTGUG00000001722	ENSTGUG00000004552	ENSTGUG00000000850	ENSTGUG00000000938	ENSTGUG00000007645	ENSTGUG00000004519	ENSTGUG00000002663	ENSTGUG00000012817	ENSTGUG00000011770	ENSTGUG00000007073	ENSTGUG00000016665	ENSTGUG00000007323	ENSTGUG00000012433	ENSTGUG00000014863	ENSTGUG00000001178	ENSTGUG00000004149	ENSTGUG00000009936	ENSTGUG00000002795	ENSTGUG00000002415	ENSTGUG00000002940	ENSTGUG00000010079	ENSTGUG00000000688	ENSTGUG00000012395	ENSTGUG00000013660	ENSTGUG00000013030	ENSTGUG00000009216	ENSTGUG00000006916	ENSTGUG00000012340	ENSTGUG00000000067	ENSTGUG00000016869	ENSTGUG00000006742	ENSTGUG00000002013	ENSTGUG00000014475	ENSTGUG00000006091	ENSTGUG00000008416	ENSTGUG00000001850	ENSTGUG00000001472	ENSTGUG00000009593	ENSTGUG00000005095	ENSTGUG00000010377	ENSTGUG00000008490	ENSTGUG00000002093	ENSTGUG00000005648	ENSTGUG00000006319
GO:0000375	RNA splicing, via transesterification reactions	ENSTGUG00000001722	ENSTGUG00000004552	ENSTGUG00000000850	ENSTGUG00000000938	ENSTGUG00000007645	ENSTGUG00000007073	ENSTGUG00000002663	ENSTGUG00000012817	ENSTGUG00000011770	ENSTGUG00000004519	ENSTGUG00000016665	ENSTGUG00000007323	ENSTGUG00000012433	ENSTGUG00000014863	ENSTGUG00000001178	ENSTGUG00000004149	ENSTGUG00000009936	ENSTGUG00000002795	ENSTGUG00000002415	ENSTGUG00000002940	ENSTGUG00000010079	ENSTGUG00000000688	ENSTGUG00000012395	ENSTGUG00000013660	ENSTGUG00000013030	ENSTGUG00000009216	ENSTGUG00000006916	ENSTGUG00000012340	ENSTGUG00000000067	ENSTGUG00000016869	ENSTGUG00000006742	ENSTGUG00000002013	ENSTGUG00000014475	ENSTGUG00000006091	ENSTGUG00000008416	ENSTGUG00000001850	ENSTGUG00000001472	ENSTGUG00000009593	ENSTGUG00000005095	ENSTGUG00000010377	ENSTGUG00000008490	ENSTGUG00000002093	ENSTGUG00000005648	ENSTGUG00000006319
GO:0000377	RNA splicing, via transesterification reactions with bulged adenosine as nucleophile	ENSTGUG00000001722	ENSTGUG00000004552	ENSTGUG00000000850	ENSTGUG00000000938	ENSTGUG00000007645	ENSTGUG00000004519	ENSTGUG00000002663	ENSTGUG00000012817	ENSTGUG00000011770	ENSTGUG00000007073	ENSTGUG00000016665	ENSTGUG00000007323	ENSTGUG00000012433	ENSTGUG00000014863	ENSTGUG00000001178	ENSTGUG00000004149	ENSTGUG00000009936	ENSTGUG00000002795	ENSTGUG00000002415	ENSTGUG00000002940	ENSTGUG00000010079	ENSTGUG00000000688	ENSTGUG00000012395	ENSTGUG00000013660	ENSTGUG00000013030	ENSTGUG00000009216	ENSTGUG00000006916	ENSTGUG00000012340	ENSTGUG00000000067	ENSTGUG00000016869	ENSTGUG00000006742	ENSTGUG00000002013	ENSTGUG00000014475	ENSTGUG00000006091	ENSTGUG00000008416	ENSTGUG00000001850	ENSTGUG00000001472	ENSTGUG00000009593	ENSTGUG00000005095	ENSTGUG00000010377	ENSTGUG00000008490	ENSTGUG00000002093	ENSTGUG00000005648	ENSTGUG00000006319
GO:0000775	chromosome, centromeric region	ENSTGUG00000004750	ENSTGUG00000005361	ENSTGUG00000004579	ENSTGUG00000005260	ENSTGUG00000013708	ENSTGUG00000003736	ENSTGUG00000016186	ENSTGUG00000011296	ENSTGUG00000006715	ENSTGUG00000003277	ENSTGUG00000009525	ENSTGUG00000001917	ENSTGUG00000017319	ENSTGUG00000000556	ENSTGUG00000012785	ENSTGUG00000006761	ENSTGUG00000014185	ENSTGUG00000004484	ENSTGUG00000013313	ENSTGUG00000006112	ENSTGUG00000010013	ENSTGUG00000007157	ENSTGUG00000003697	ENSTGUG00000008703	ENSTGUG00000011345	ENSTGUG00000004221	ENSTGUG00000006320	ENSTGUG00000003761	ENSTGUG00000012401	ENSTGUG00000004549	ENSTGUG00000011382	ENSTGUG00000007339	ENSTGUG00000018362	ENSTGUG00000013990	ENSTGUG00000001246	ENSTGUG00000006512	ENSTGUG00000010459	ENSTGUG00000011588	ENSTGUG00000014057	ENSTGUG00000010126	ENSTGUG00000007482	ENSTGUG00000007581	ENSTGUG00000009439	ENSTGUG00000002360	ENSTGUG00000004789	ENSTGUG00000008186
GO:0006325	chromatin organization	ENSTGUG00000000790	ENSTGUG00000011964	ENSTGUG00000008185	ENSTGUG00000008457	ENSTGUG00000003198	ENSTGUG00000010278	ENSTGUG00000001420	ENSTGUG00000008877	ENSTGUG00000009855	ENSTGUG00000002338	ENSTGUG00000016885	ENSTGUG00000010493	ENSTGUG00000010657	ENSTGUG00000002297	ENSTGUG00000015075	ENSTGUG00000001246	ENSTGUG00000017492	ENSTGUG00000010002	ENSTGUG00000004855	ENSTGUG00000005902	ENSTGUG00000010558	ENSTGUG00000011700	ENSTGUG00000013392	ENSTGUG00000012702	ENSTGUG00000003197	ENSTGUG00000004801	ENSTGUG00000015209	ENSTGUG00000007809	ENSTGUG00000005332	ENSTGUG00000012175	ENSTGUG00000001439	ENSTGUG00000009323	ENSTGUG00000003907	ENSTGUG00000013329	ENSTGUG00000009199	ENSTGUG00000006945	ENSTGUG00000007598	ENSTGUG00000002109	ENSTGUG00000010786	ENSTGUG00000011876	ENSTGUG00000008601	ENSTGUG00000004542	ENSTGUG00000003470	ENSTGUG00000004676	ENSTGUG00000004159	ENSTGUG00000006815	ENSTGUG00000008547	ENSTGUG00000015013
GO:0007059	chromosome segregation	ENSTGUG00000011513	ENSTGUG00000004750	ENSTGUG00000015612	ENSTGUG00000004579	ENSTGUG00000004801	ENSTGUG00000005260	ENSTGUG00000003736	ENSTGUG00000018415	ENSTGUG00000015625	ENSTGUG00000012622	ENSTGUG00000009525	ENSTGUG00000009308	ENSTGUG00000006733	ENSTGUG00000001917	ENSTGUG00000006756	ENSTGUG00000004221	ENSTGUG00000011183	ENSTGUG00000013313	ENSTGUG00000000657	ENSTGUG00000010786	ENSTGUG00000002583	ENSTGUG00000002867	ENSTGUG00000006112	ENSTGUG00000012205	ENSTGUG00000008644	ENSTGUG00000010135	ENSTGUG00000013909	ENSTGUG00000002335	ENSTGUG00000012581	ENSTGUG00000012673	ENSTGUG00000007329	ENSTGUG00000009641	ENSTGUG00000010610	ENSTGUG00000010822	ENSTGUG00000013563	ENSTGUG00000004442	ENSTGUG00000001288	ENSTGUG00000004549	ENSTGUG00000011382	ENSTGUG00000013339	ENSTGUG00000006266	ENSTGUG00000018362	ENSTGUG00000010459	ENSTGUG00000003277	ENSTGUG00000010126	ENSTGUG00000007482	ENSTGUG00000017288	ENSTGUG00000015209
GO:0034660	ncRNA metabolic process	ENSTGUG00000004666	ENSTGUG00000009385	ENSTGUG00000002231	ENSTGUG00000005578	ENSTGUG00000003821	ENSTGUG00000005000	ENSTGUG00000016930	ENSTGUG00000015529	ENSTGUG00000017335	ENSTGUG00000012180	ENSTGUG00000007087	ENSTGUG00000013020	ENSTGUG00000012680	ENSTGUG00000011510	ENSTGUG00000010086	ENSTGUG00000001499	ENSTGUG00000005414	ENSTGUG00000007789	ENSTGUG00000005988	ENSTGUG00000013001	ENSTGUG00000013128	ENSTGUG00000001688	ENSTGUG00000012500	ENSTGUG00000005411	ENSTGUG00000007739	ENSTGUG00000003120	ENSTGUG00000008283	ENSTGUG00000002749	ENSTGUG00000003124	ENSTGUG00000009315	ENSTGUG00000009602	ENSTGUG00000011071	ENSTGUG00000007016	ENSTGUG00000004142	ENSTGUG00000016769	ENSTGUG00000005225	ENSTGUG00000004105	ENSTGUG00000004410	ENSTGUG00000012658	ENSTGUG00000008953	ENSTGUG00000003229	ENSTGUG00000009417	ENSTGUG00000012011	ENSTGUG00000005237	ENSTGUG00000005253	ENSTGUG00000004335	ENSTGUG00000002195	ENSTGUG00000013037
GO:0004386	helicase activity	ENSTGUG00000005302	ENSTGUG00000009852	ENSTGUG00000010786	ENSTGUG00000007914	ENSTGUG00000011790	ENSTGUG00000001057	ENSTGUG00000010831	ENSTGUG00000003907	ENSTGUG00000005005	ENSTGUG00000013103	ENSTGUG00000000112	ENSTGUG00000003865	ENSTGUG00000013329	ENSTGUG00000004226	ENSTGUG00000000038	ENSTGUG00000012605	ENSTGUG00000011805	ENSTGUG00000010897	ENSTGUG00000009385	ENSTGUG00000007340	ENSTGUG00000013096	ENSTGUG00000013660	ENSTGUG00000010400	ENSTGUG00000001765	ENSTGUG00000011730	ENSTGUG00000002132	ENSTGUG00000004620	ENSTGUG00000012673	ENSTGUG00000012658	ENSTGUG00000013438	ENSTGUG00000015994	ENSTGUG00000002881	ENSTGUG00000005014	ENSTGUG00000014475	ENSTGUG00000007512	ENSTGUG00000001260	ENSTGUG00000001931	ENSTGUG00000001932	ENSTGUG00000016047	ENSTGUG00000015368	ENSTGUG00000013392	ENSTGUG00000017360	ENSTGUG00000004953	ENSTGUG00000007046	ENSTGUG00000005649	ENSTGUG00000010243	ENSTGUG00000007929	ENSTGUG00000017064
GO:0065003	macromolecular complex assembly	ENSTGUG00000007157	ENSTGUG00000005020	ENSTGUG00000001136	ENSTGUG00000013027	ENSTGUG00000004221	ENSTGUG00000014185	ENSTGUG00000008073	ENSTGUG00000000540	ENSTGUG00000013660	ENSTGUG00000011993	ENSTGUG00000005917	ENSTGUG00000004519	ENSTGUG00000011071	ENSTGUG00000007878	ENSTGUG00000012302	ENSTGUG00000010079	ENSTGUG00000000814	ENSTGUG00000004149	ENSTGUG00000002139	ENSTGUG00000012658	ENSTGUG00000009105	ENSTGUG00000009216	ENSTGUG00000011386	ENSTGUG00000007880	ENSTGUG00000001246	ENSTGUG00000007357	ENSTGUG00000008951	ENSTGUG00000011700	ENSTGUG00000000556	ENSTGUG00000002109	ENSTGUG00000012663	ENSTGUG00000008750	ENSTGUG00000004006	ENSTGUG00000000874	ENSTGUG00000009034	ENSTGUG00000008876	ENSTGUG00000004243	ENSTGUG00000012168	ENSTGUG00000003904	ENSTGUG00000012969	ENSTGUG00000002912	ENSTGUG00000013147	ENSTGUG00000016508	ENSTGUG00000011654	ENSTGUG00000006505	ENSTGUG00000009593	ENSTGUG00000011876	ENSTGUG00000008725
GO:0022618	ribonucleoprotein complex assembly	ENSTGUG00000012389	ENSTGUG00000004552	ENSTGUG00000004243	ENSTGUG00000007645	ENSTGUG00000006497	ENSTGUG00000010728	ENSTGUG00000009933	ENSTGUG00000013660	ENSTGUG00000012321	ENSTGUG00000004519	ENSTGUG00000001178	ENSTGUG00000012302	ENSTGUG00000007699	ENSTGUG00000006222	ENSTGUG00000007253	ENSTGUG00000004105	ENSTGUG00000012658	ENSTGUG00000006586	ENSTGUG00000002940	ENSTGUG00000010079	ENSTGUG00000009535	ENSTGUG00000000688	ENSTGUG00000012395	ENSTGUG00000006210	ENSTGUG00000013030	ENSTGUG00000009216	ENSTGUG00000011386	ENSTGUG00000006916	ENSTGUG00000017360	ENSTGUG00000008073	ENSTGUG00000004149	ENSTGUG00000006419	ENSTGUG00000006091	ENSTGUG00000008416	ENSTGUG00000011484	ENSTGUG00000010004	ENSTGUG00000009593	ENSTGUG00000005095	ENSTGUG00000007002	ENSTGUG00000010377	ENSTGUG00000008490	ENSTGUG00000002093	ENSTGUG00000006319
GO:0000781	chromosome, telomeric region	ENSTGUG00000011513	ENSTGUG00000000790	ENSTGUG00000006627	ENSTGUG00000011929	ENSTGUG00000006095	ENSTGUG00000006414	ENSTGUG00000004260	ENSTGUG00000004159	ENSTGUG00000013368	ENSTGUG00000011805	ENSTGUG00000010897	ENSTGUG00000013313	ENSTGUG00000008159	ENSTGUG00000016761	ENSTGUG00000005775	ENSTGUG00000001402	ENSTGUG00000013275	ENSTGUG00000008090	ENSTGUG00000012622	ENSTGUG00000005055	ENSTGUG00000002929	ENSTGUG00000005014	ENSTGUG00000013110	ENSTGUG00000000008	ENSTGUG00000005680	ENSTGUG00000005502	ENSTGUG00000010204	ENSTGUG00000010331	ENSTGUG00000013990	ENSTGUG00000001246	ENSTGUG00000007357	ENSTGUG00000005332	ENSTGUG00000010354	ENSTGUG00000000557	ENSTGUG00000004484	ENSTGUG00000004185	ENSTGUG00000004036	ENSTGUG00000007849	ENSTGUG00000009431
GO:0071826	ribonucleoprotein complex subunit organization	ENSTGUG00000012389	ENSTGUG00000004552	ENSTGUG00000004243	ENSTGUG00000007645	ENSTGUG00000006497	ENSTGUG00000010728	ENSTGUG00000009933	ENSTGUG00000000998	ENSTGUG00000013660	ENSTGUG00000012321	ENSTGUG00000004519	ENSTGUG00000001178	ENSTGUG00000012302	ENSTGUG00000010079	ENSTGUG00000006222	ENSTGUG00000007253	ENSTGUG00000004105	ENSTGUG00000012658	ENSTGUG00000006586	ENSTGUG00000002940	ENSTGUG00000007699	ENSTGUG00000009535	ENSTGUG00000000688	ENSTGUG00000012395	ENSTGUG00000006210	ENSTGUG00000013030	ENSTGUG00000009216	ENSTGUG00000011386	ENSTGUG00000006916	ENSTGUG00000017360	ENSTGUG00000008073	ENSTGUG00000004149	ENSTGUG00000006419	ENSTGUG00000006091	ENSTGUG00000008416	ENSTGUG00000011484	ENSTGUG00000010004	ENSTGUG00000009593	ENSTGUG00000005095	ENSTGUG00000007002	ENSTGUG00000010377	ENSTGUG00000008490	ENSTGUG00000002093	ENSTGUG00000006319
GO:0000776	kinetochore	ENSTGUG00000004750	ENSTGUG00000005361	ENSTGUG00000005260	ENSTGUG00000003736	ENSTGUG00000011296	ENSTGUG00000006715	ENSTGUG00000014057	ENSTGUG00000009525	ENSTGUG00000001917	ENSTGUG00000010126	ENSTGUG00000004221	ENSTGUG00000006761	ENSTGUG00000014185	ENSTGUG00000013313	ENSTGUG00000006112	ENSTGUG00000010013	ENSTGUG00000003697	ENSTGUG00000008703	ENSTGUG00000011345	ENSTGUG00000006320	ENSTGUG00000003761	ENSTGUG00000012401	ENSTGUG00000004549	ENSTGUG00000011382	ENSTGUG00000007339	ENSTGUG00000018362	ENSTGUG00000013990	ENSTGUG00000006512	ENSTGUG00000007482	ENSTGUG00000003277	ENSTGUG00000000556	ENSTGUG00000007581	ENSTGUG00000009439	ENSTGUG00000004789	ENSTGUG00000008186
GO:0031967	organelle envelope	ENSTGUG00000018741	ENSTGUG00000008186	ENSTGUG00000005020	ENSTGUG00000001685	ENSTGUG00000016259	ENSTGUG00000008451	ENSTGUG00000008510	ENSTGUG00000003284	ENSTGUG00000010569	ENSTGUG00000001620	ENSTGUG00000005917	ENSTGUG00000010367	ENSTGUG00000000814	ENSTGUG00000011475	ENSTGUG00000015213	ENSTGUG00000007280	ENSTGUG00000003910	ENSTGUG00000010711	ENSTGUG00000009105	ENSTGUG00000016262	ENSTGUG00000005238	ENSTGUG00000018759	ENSTGUG00000014680	ENSTGUG00000011381	ENSTGUG00000007823	ENSTGUG00000013357	ENSTGUG00000007606	ENSTGUG00000004857	ENSTGUG00000012276	ENSTGUG00000000556	ENSTGUG00000017106	ENSTGUG00000011278	ENSTGUG00000002575	ENSTGUG00000000874	ENSTGUG00000009525	ENSTGUG00000013849	ENSTGUG00000008995	ENSTGUG00000000972	ENSTGUG00000001795	ENSTGUG00000017196	ENSTGUG00000011396	ENSTGUG00000004083	ENSTGUG00000010013	ENSTGUG00000003470	ENSTGUG00000007057	ENSTGUG00000017292	ENSTGUG00000005588	ENSTGUG00000012295
GO:0000428	DNA-directed RNA polymerase complex	ENSTGUG00000010704	ENSTGUG00000005433	ENSTGUG00000010837	ENSTGUG00000013020	ENSTGUG00000014678	ENSTGUG00000005450	ENSTGUG00000004590	ENSTGUG00000005281	ENSTGUG00000007739	ENSTGUG00000003120	ENSTGUG00000008283	ENSTGUG00000002929	ENSTGUG00000006423	ENSTGUG00000005773	ENSTGUG00000001766	ENSTGUG00000016941	ENSTGUG00000012990	ENSTGUG00000010383	ENSTGUG00000005237	ENSTGUG00000003817	ENSTGUG00000011035	ENSTGUG00000011544	ENSTGUG00000008986	ENSTGUG00000002531	ENSTGUG00000006815	ENSTGUG00000010278	ENSTGUG00000005055	ENSTGUG00000007169	ENSTGUG00000010002	ENSTGUG00000003308	ENSTGUG00000016930	ENSTGUG00000006251	ENSTGUG00000009824	ENSTGUG00000009901	ENSTGUG00000000922	ENSTGUG00000008904	ENSTGUG00000001771	ENSTGUG00000004159	ENSTGUG00000004335	ENSTGUG00000002128	ENSTGUG00000008547
GO:0030880	RNA polymerase complex	ENSTGUG00000010704	ENSTGUG00000005433	ENSTGUG00000010837	ENSTGUG00000013020	ENSTGUG00000014678	ENSTGUG00000005450	ENSTGUG00000004590	ENSTGUG00000005281	ENSTGUG00000007739	ENSTGUG00000003120	ENSTGUG00000008283	ENSTGUG00000002929	ENSTGUG00000006423	ENSTGUG00000005773	ENSTGUG00000001766	ENSTGUG00000016941	ENSTGUG00000012990	ENSTGUG00000010383	ENSTGUG00000005237	ENSTGUG00000003817	ENSTGUG00000011035	ENSTGUG00000011544	ENSTGUG00000008986	ENSTGUG00000002531	ENSTGUG00000006815	ENSTGUG00000010278	ENSTGUG00000005055	ENSTGUG00000007169	ENSTGUG00000010002	ENSTGUG00000003308	ENSTGUG00000016930	ENSTGUG00000006251	ENSTGUG00000009824	ENSTGUG00000009901	ENSTGUG00000000922	ENSTGUG00000008904	ENSTGUG00000001771	ENSTGUG00000004159	ENSTGUG00000004335	ENSTGUG00000002128	ENSTGUG00000008547
GO:0055029	nuclear DNA-directed RNA polymerase complex	ENSTGUG00000010704	ENSTGUG00000005433	ENSTGUG00000010837	ENSTGUG00000013020	ENSTGUG00000014678	ENSTGUG00000005450	ENSTGUG00000004590	ENSTGUG00000005281	ENSTGUG00000007739	ENSTGUG00000003120	ENSTGUG00000008283	ENSTGUG00000002929	ENSTGUG00000006423	ENSTGUG00000005773	ENSTGUG00000001766	ENSTGUG00000016941	ENSTGUG00000012990	ENSTGUG00000010383	ENSTGUG00000005237	ENSTGUG00000003817	ENSTGUG00000011035	ENSTGUG00000011544	ENSTGUG00000008986	ENSTGUG00000002531	ENSTGUG00000006815	ENSTGUG00000010278	ENSTGUG00000005055	ENSTGUG00000007169	ENSTGUG00000010002	ENSTGUG00000003308	ENSTGUG00000016930	ENSTGUG00000006251	ENSTGUG00000009824	ENSTGUG00000009901	ENSTGUG00000000922	ENSTGUG00000008904	ENSTGUG00000001771	ENSTGUG00000004159	ENSTGUG00000004335	ENSTGUG00000002128	ENSTGUG00000008547
GO:0048285	organelle fission	ENSTGUG00000004249	ENSTGUG00000011513	ENSTGUG00000004750	ENSTGUG00000005020	ENSTGUG00000003736	ENSTGUG00000016186	ENSTGUG00000004579	ENSTGUG00000008457	ENSTGUG00000015625	ENSTGUG00000012622	ENSTGUG00000009525	ENSTGUG00000009308	ENSTGUG00000006733	ENSTGUG00000006578	ENSTGUG00000017319	ENSTGUG00000001915	ENSTGUG00000004221	ENSTGUG00000008174	ENSTGUG00000006756	ENSTGUG00000013313	ENSTGUG00000000657	ENSTGUG00000006640	ENSTGUG00000006112	ENSTGUG00000010786	ENSTGUG00000010135	ENSTGUG00000013909	ENSTGUG00000012205	ENSTGUG00000002335	ENSTGUG00000006152	ENSTGUG00000001917	ENSTGUG00000007329	ENSTGUG00000000446	ENSTGUG00000010610	ENSTGUG00000013622	ENSTGUG00000010822	ENSTGUG00000006851	ENSTGUG00000010828	ENSTGUG00000004442	ENSTGUG00000001288	ENSTGUG00000011382	ENSTGUG00000001417	ENSTGUG00000013339	ENSTGUG00000015612	ENSTGUG00000011505	ENSTGUG00000018362	ENSTGUG00000007849	ENSTGUG00000007357	ENSTGUG00000011763
GO:0071103	DNA conformation change	ENSTGUG00000007157	ENSTGUG00000007914	ENSTGUG00000009323	ENSTGUG00000010831	ENSTGUG00000003907	ENSTGUG00000015625	ENSTGUG00000013027	ENSTGUG00000008538	ENSTGUG00000011805	ENSTGUG00000002312	ENSTGUG00000010897	ENSTGUG00000011790	ENSTGUG00000001765	ENSTGUG00000000657	ENSTGUG00000002583	ENSTGUG00000013096	ENSTGUG00000010786	ENSTGUG00000008644	ENSTGUG00000011876	ENSTGUG00000010822	ENSTGUG00000004063	ENSTGUG00000011730	ENSTGUG00000012673	ENSTGUG00000009852	ENSTGUG00000015029	ENSTGUG00000009641	ENSTGUG00000004676	ENSTGUG00000009146	ENSTGUG00000005014	ENSTGUG00000001288	ENSTGUG00000015994	ENSTGUG00000007412	ENSTGUG00000013339	ENSTGUG00000015612	ENSTGUG00000011743	ENSTGUG00000001932	ENSTGUG00000001362	ENSTGUG00000001246	ENSTGUG00000007357	ENSTGUG00000003540	ENSTGUG00000007046	ENSTGUG00000011700	ENSTGUG00000013275	ENSTGUG00000002109	ENSTGUG00000014970	ENSTGUG00000015209	ENSTGUG00000007767	ENSTGUG00000016047
GO:0031975	envelope	ENSTGUG00000018741	ENSTGUG00000008186	ENSTGUG00000005020	ENSTGUG00000001685	ENSTGUG00000016259	ENSTGUG00000008451	ENSTGUG00000008510	ENSTGUG00000003284	ENSTGUG00000010569	ENSTGUG00000001620	ENSTGUG00000005917	ENSTGUG00000010367	ENSTGUG00000000814	ENSTGUG00000011475	ENSTGUG00000015213	ENSTGUG00000007280	ENSTGUG00000003910	ENSTGUG00000010711	ENSTGUG00000009105	ENSTGUG00000016262	ENSTGUG00000005238	ENSTGUG00000018759	ENSTGUG00000014680	ENSTGUG00000011381	ENSTGUG00000007823	ENSTGUG00000013357	ENSTGUG00000007606	ENSTGUG00000004857	ENSTGUG00000012276	ENSTGUG00000000556	ENSTGUG00000017106	ENSTGUG00000011278	ENSTGUG00000002575	ENSTGUG00000000874	ENSTGUG00000009525	ENSTGUG00000013849	ENSTGUG00000008995	ENSTGUG00000000972	ENSTGUG00000001795	ENSTGUG00000017196	ENSTGUG00000011396	ENSTGUG00000004083	ENSTGUG00000010013	ENSTGUG00000003470	ENSTGUG00000007057	ENSTGUG00000017292	ENSTGUG00000005588	ENSTGUG00000012295
GO:0010564	regulation of cell cycle process	ENSTGUG00000003923	ENSTGUG00000000790	ENSTGUG00000008186	ENSTGUG00000003597	ENSTGUG00000008455	ENSTGUG00000013067	ENSTGUG00000012785	ENSTGUG00000002586	ENSTGUG00000012719	ENSTGUG00000006640	ENSTGUG00000008174	ENSTGUG00000003697	ENSTGUG00000012890	ENSTGUG00000010218	ENSTGUG00000004442	ENSTGUG00000007515	ENSTGUG00000013117	ENSTGUG00000002293	ENSTGUG00000012877	ENSTGUG00000012872	ENSTGUG00000001246	ENSTGUG00000003290	ENSTGUG00000009612	ENSTGUG00000004159	ENSTGUG00000008125	ENSTGUG00000008123	ENSTGUG00000006112	ENSTGUG00000010786	ENSTGUG00000008284	ENSTGUG00000010250	ENSTGUG00000012205	ENSTGUG00000016583	ENSTGUG00000003761	ENSTGUG00000010822	ENSTGUG00000012118	ENSTGUG00000001941	ENSTGUG00000005332	ENSTGUG00000006294	ENSTGUG00000006512	ENSTGUG00000007741	ENSTGUG00000002205	ENSTGUG00000004789	ENSTGUG00000000615	ENSTGUG00000015857	ENSTGUG00000011805	ENSTGUG00000009328	ENSTGUG00000012503	ENSTGUG00000000181
GO:0000278	mitotic cell cycle	ENSTGUG00000011513	ENSTGUG00000000790	ENSTGUG00000008186	ENSTGUG00000004579	ENSTGUG00000011501	ENSTGUG00000005260	ENSTGUG00000012041	ENSTGUG00000010645	ENSTGUG00000012581	ENSTGUG00000016186	ENSTGUG00000008457	ENSTGUG00000005417	ENSTGUG00000012622	ENSTGUG00000009525	ENSTGUG00000001917	ENSTGUG00000008125	ENSTGUG00000015625	ENSTGUG00000010126	ENSTGUG00000011805	ENSTGUG00000017319	ENSTGUG00000012785	ENSTGUG00000008123	ENSTGUG00000001915	ENSTGUG00000013313	ENSTGUG00000000657	ENSTGUG00000010786	ENSTGUG00000002583	ENSTGUG00000006112	ENSTGUG00000004221	ENSTGUG00000008174	ENSTGUG00000002027	ENSTGUG00000008284	ENSTGUG00000010135	ENSTGUG00000012890	ENSTGUG00000010362	ENSTGUG00000016289	ENSTGUG00000006320	ENSTGUG00000005361	ENSTGUG00000009641	ENSTGUG00000004750	ENSTGUG00000010610	ENSTGUG00000013909	ENSTGUG00000013622	ENSTGUG00000010822	ENSTGUG00000004721	ENSTGUG00000005350	ENSTGUG00000015857	ENSTGUG00000010218
GO:0044429	mitochondrial part	ENSTGUG00000018741	ENSTGUG00000008180	ENSTGUG00000005020	ENSTGUG00000010977	ENSTGUG00000011968	ENSTGUG00000016259	ENSTGUG00000008345	ENSTGUG00000010987	ENSTGUG00000010569	ENSTGUG00000001620	ENSTGUG00000010367	ENSTGUG00000003759	ENSTGUG00000000814	ENSTGUG00000005225	ENSTGUG00000007280	ENSTGUG00000010711	ENSTGUG00000005238	ENSTGUG00000011381	ENSTGUG00000013469	ENSTGUG00000004857	ENSTGUG00000010004	ENSTGUG00000003113	ENSTGUG00000010693	ENSTGUG00000017418	ENSTGUG00000017106	ENSTGUG00000012295	ENSTGUG00000000874	ENSTGUG00000013849	ENSTGUG00000004243	ENSTGUG00000003907	ENSTGUG00000000972	ENSTGUG00000011958	ENSTGUG00000011396	ENSTGUG00000016631	ENSTGUG00000003470	ENSTGUG00000007057	ENSTGUG00000001644	ENSTGUG00000005588	ENSTGUG00000002575	ENSTGUG00000007823	ENSTGUG00000011401	ENSTGUG00000005161	ENSTGUG00000005145	ENSTGUG00000004811	ENSTGUG00000015397	ENSTGUG00000009338	ENSTGUG00000013735	ENSTGUG00000000308
GO:0051726	regulation of cell cycle	ENSTGUG00000003923	ENSTGUG00000000790	ENSTGUG00000008186	ENSTGUG00000004455	ENSTGUG00000003597	ENSTGUG00000008455	ENSTGUG00000007515	ENSTGUG00000013067	ENSTGUG00000012785	ENSTGUG00000002586	ENSTGUG00000012719	ENSTGUG00000006640	ENSTGUG00000008174	ENSTGUG00000003697	ENSTGUG00000012890	ENSTGUG00000006320	ENSTGUG00000000807	ENSTGUG00000004721	ENSTGUG00000013251	ENSTGUG00000004442	ENSTGUG00000009214	ENSTGUG00000013117	ENSTGUG00000002293	ENSTGUG00000012877	ENSTGUG00000012872	ENSTGUG00000001246	ENSTGUG00000003290	ENSTGUG00000003114	ENSTGUG00000012276	ENSTGUG00000004916	ENSTGUG00000004159	ENSTGUG00000004249	ENSTGUG00000012282	ENSTGUG00000008654	ENSTGUG00000008125	ENSTGUG00000008123	ENSTGUG00000000486	ENSTGUG00000006112	ENSTGUG00000001722	ENSTGUG00000008284	ENSTGUG00000010250	ENSTGUG00000012205	ENSTGUG00000003109	ENSTGUG00000016583	ENSTGUG00000006795	ENSTGUG00000003761	ENSTGUG00000003255	ENSTGUG00000010822
GO:0098813	nuclear chromosome segregation	ENSTGUG00000011513	ENSTGUG00000004750	ENSTGUG00000003736	ENSTGUG00000018415	ENSTGUG00000015625	ENSTGUG00000003277	ENSTGUG00000009525	ENSTGUG00000009308	ENSTGUG00000006733	ENSTGUG00000001917	ENSTGUG00000006756	ENSTGUG00000011183	ENSTGUG00000013313	ENSTGUG00000000657	ENSTGUG00000002583	ENSTGUG00000006112	ENSTGUG00000010786	ENSTGUG00000010135	ENSTGUG00000013909	ENSTGUG00000012205	ENSTGUG00000002335	ENSTGUG00000012673	ENSTGUG00000004801	ENSTGUG00000009641	ENSTGUG00000010610	ENSTGUG00000010822	ENSTGUG00000004442	ENSTGUG00000001288	ENSTGUG00000011382	ENSTGUG00000001417	ENSTGUG00000013339	ENSTGUG00000015612	ENSTGUG00000010459	ENSTGUG00000012622	ENSTGUG00000010126	ENSTGUG00000007329	ENSTGUG00000015209	ENSTGUG00000017288	ENSTGUG00000004789	ENSTGUG00000011501	ENSTGUG00000003387	ENSTGUG00000000037
GO:0000280	nuclear division	ENSTGUG00000004249	ENSTGUG00000011513	ENSTGUG00000004750	ENSTGUG00000004579	ENSTGUG00000003736	ENSTGUG00000016186	ENSTGUG00000001917	ENSTGUG00000008457	ENSTGUG00000015625	ENSTGUG00000012622	ENSTGUG00000009525	ENSTGUG00000009308	ENSTGUG00000006733	ENSTGUG00000006578	ENSTGUG00000017319	ENSTGUG00000001915	ENSTGUG00000004221	ENSTGUG00000008174	ENSTGUG00000006756	ENSTGUG00000013313	ENSTGUG00000000657	ENSTGUG00000006640	ENSTGUG00000006112	ENSTGUG00000010786	ENSTGUG00000010135	ENSTGUG00000013909	ENSTGUG00000012205	ENSTGUG00000002335	ENSTGUG00000007329	ENSTGUG00000013622	ENSTGUG00000010610	ENSTGUG00000010822	ENSTGUG00000006851	ENSTGUG00000004442	ENSTGUG00000001288	ENSTGUG00000011382	ENSTGUG00000000446	ENSTGUG00000013339	ENSTGUG00000015612	ENSTGUG00000018362	ENSTGUG00000007849	ENSTGUG00000007357	ENSTGUG00000011763	ENSTGUG00000007482	ENSTGUG00000002583	ENSTGUG00000011588	ENSTGUG00000003277	ENSTGUG00000011187
GO:0061695	transferase complex, transferring phosphorus-containing groups	ENSTGUG00000010704	ENSTGUG00000017447	ENSTGUG00000016930	ENSTGUG00000005433	ENSTGUG00000010837	ENSTGUG00000010645	ENSTGUG00000003597	ENSTGUG00000011035	ENSTGUG00000013020	ENSTGUG00000014511	ENSTGUG00000014678	ENSTGUG00000005450	ENSTGUG00000004590	ENSTGUG00000005281	ENSTGUG00000007739	ENSTGUG00000003120	ENSTGUG00000002982	ENSTGUG00000012340	ENSTGUG00000006423	ENSTGUG00000005773	ENSTGUG00000001766	ENSTGUG00000016941	ENSTGUG00000012990	ENSTGUG00000002334	ENSTGUG00000010383	ENSTGUG00000008156	ENSTGUG00000005237	ENSTGUG00000002531	ENSTGUG00000003817	ENSTGUG00000010278	ENSTGUG00000005350	ENSTGUG00000008986	ENSTGUG00000011544	ENSTGUG00000015633	ENSTGUG00000006815	ENSTGUG00000008547	ENSTGUG00000005055	ENSTGUG00000012719	ENSTGUG00000007169	ENSTGUG00000001495	ENSTGUG00000006004	ENSTGUG00000002929	ENSTGUG00000001850	ENSTGUG00000010002	ENSTGUG00000003308	ENSTGUG00000006251	ENSTGUG00000004335	ENSTGUG00000012276
GO:0000785	chromatin	ENSTGUG00000005559	ENSTGUG00000007914	ENSTGUG00000011964	ENSTGUG00000001057	ENSTGUG00000006162	ENSTGUG00000007157	ENSTGUG00000011294	ENSTGUG00000000790	ENSTGUG00000005417	ENSTGUG00000006267	ENSTGUG00000009323	ENSTGUG00000013329	ENSTGUG00000007087	ENSTGUG00000004484	ENSTGUG00000003198	ENSTGUG00000006945	ENSTGUG00000012321	ENSTGUG00000011467	ENSTGUG00000004519	ENSTGUG00000004968	ENSTGUG00000010786	ENSTGUG00000008538	ENSTGUG00000006112	ENSTGUG00000002231	ENSTGUG00000013708	ENSTGUG00000000187	ENSTGUG00000011876	ENSTGUG00000013556	ENSTGUG00000002135	ENSTGUG00000013909	ENSTGUG00000004902	ENSTGUG00000004108	ENSTGUG00000014680	ENSTGUG00000009855	ENSTGUG00000002338	ENSTGUG00000012673	ENSTGUG00000016885	ENSTGUG00000015029	ENSTGUG00000005112	ENSTGUG00000003761	ENSTGUG00000010610	ENSTGUG00000004542	ENSTGUG00000001722	ENSTGUG00000010296	ENSTGUG00000010657	ENSTGUG00000002555	ENSTGUG00000006578	ENSTGUG00000009311
GO:1903047	mitotic cell cycle process	ENSTGUG00000011513	ENSTGUG00000009641	ENSTGUG00000000790	ENSTGUG00000008186	ENSTGUG00000004579	ENSTGUG00000011501	ENSTGUG00000012041	ENSTGUG00000010645	ENSTGUG00000012581	ENSTGUG00000016186	ENSTGUG00000008457	ENSTGUG00000005417	ENSTGUG00000012622	ENSTGUG00000009525	ENSTGUG00000001917	ENSTGUG00000008125	ENSTGUG00000015625	ENSTGUG00000010126	ENSTGUG00000011805	ENSTGUG00000017319	ENSTGUG00000012785	ENSTGUG00000008123	ENSTGUG00000001915	ENSTGUG00000013313	ENSTGUG00000000657	ENSTGUG00000010786	ENSTGUG00000006640	ENSTGUG00000006112	ENSTGUG00000004221	ENSTGUG00000008174	ENSTGUG00000002027	ENSTGUG00000008284	ENSTGUG00000010135	ENSTGUG00000012890	ENSTGUG00000010362	ENSTGUG00000016289	ENSTGUG00000006320	ENSTGUG00000005361	ENSTGUG00000013622	ENSTGUG00000004750	ENSTGUG00000010610	ENSTGUG00000013909	ENSTGUG00000010822	ENSTGUG00000004721	ENSTGUG00000005350	ENSTGUG00000010218	ENSTGUG00000004442	ENSTGUG00000001288
GO:0007005	mitochondrion organization	ENSTGUG00000004666	ENSTGUG00000000874	ENSTGUG00000000552	ENSTGUG00000011510	ENSTGUG00000005020	ENSTGUG00000009173	ENSTGUG00000016259	ENSTGUG00000009019	ENSTGUG00000002433	ENSTGUG00000008212	ENSTGUG00000007645	ENSTGUG00000004260	ENSTGUG00000011595	ENSTGUG00000010776	ENSTGUG00000013029	ENSTGUG00000006908	ENSTGUG00000001114	ENSTGUG00000006390	ENSTGUG00000010992	ENSTGUG00000012503	ENSTGUG00000010987	ENSTGUG00000005161	ENSTGUG00000010569	ENSTGUG00000003245	ENSTGUG00000012808	ENSTGUG00000001195	ENSTGUG00000012180	ENSTGUG00000007057	ENSTGUG00000007436	ENSTGUG00000010367	ENSTGUG00000008810	ENSTGUG00000013431	ENSTGUG00000014680	ENSTGUG00000008501	ENSTGUG00000007280	ENSTGUG00000008490	ENSTGUG00000005104	ENSTGUG00000004636	ENSTGUG00000003707	ENSTGUG00000011565	ENSTGUG00000003470	ENSTGUG00000001389	ENSTGUG00000010590	ENSTGUG00000003907	ENSTGUG00000003148	ENSTGUG00000010828	ENSTGUG00000002923	ENSTGUG00000000814
GO:0005643	nuclear pore	ENSTGUG00000008186	ENSTGUG00000011296	ENSTGUG00000009525	ENSTGUG00000009308	ENSTGUG00000001917	ENSTGUG00000006761	ENSTGUG00000010013	ENSTGUG00000005917	ENSTGUG00000008703	ENSTGUG00000011345	ENSTGUG00000016332	ENSTGUG00000011475	ENSTGUG00000017079	ENSTGUG00000017292	ENSTGUG00000002069	ENSTGUG00000003910	ENSTGUG00000009105	ENSTGUG00000001685	ENSTGUG00000000556	ENSTGUG00000007581	ENSTGUG00000011278	ENSTGUG00000018220
GO:0005815	microtubule organizing center	ENSTGUG00000000790	ENSTGUG00000010483	ENSTGUG00000001134	ENSTGUG00000008457	ENSTGUG00000004227	ENSTGUG00000013067	ENSTGUG00000008510	ENSTGUG00000004992	ENSTGUG00000004601	ENSTGUG00000002586	ENSTGUG00000012494	ENSTGUG00000010405	ENSTGUG00000014378	ENSTGUG00000000716	ENSTGUG00000009440	ENSTGUG00000006036	ENSTGUG00000017079	ENSTGUG00000013275	ENSTGUG00000003048	ENSTGUG00000005238	ENSTGUG00000010719	ENSTGUG00000013117	ENSTGUG00000001402	ENSTGUG00000003290	ENSTGUG00000007019	ENSTGUG00000009821	ENSTGUG00000011701	ENSTGUG00000010164	ENSTGUG00000005982	ENSTGUG00000009901	ENSTGUG00000005332	ENSTGUG00000017417	ENSTGUG00000010168	ENSTGUG00000012041	ENSTGUG00000003904	ENSTGUG00000013329	ENSTGUG00000006945	ENSTGUG00000006500	ENSTGUG00000006112	ENSTGUG00000006224	ENSTGUG00000002115	ENSTGUG00000008919	ENSTGUG00000003109	ENSTGUG00000000650	ENSTGUG00000006815	ENSTGUG00000009239	ENSTGUG00000001495	ENSTGUG00000006297
GO:0016569	covalent chromatin modification	ENSTGUG00000004741	ENSTGUG00000000790	ENSTGUG00000007914	ENSTGUG00000011964	ENSTGUG00000008185	ENSTGUG00000004749	ENSTGUG00000010837	ENSTGUG00000004684	ENSTGUG00000008457	ENSTGUG00000006414	ENSTGUG00000000445	ENSTGUG00000015114	ENSTGUG00000003198	ENSTGUG00000018486	ENSTGUG00000010278	ENSTGUG00000015029	ENSTGUG00000004968	ENSTGUG00000008482	ENSTGUG00000006263	ENSTGUG00000007157	ENSTGUG00000006815	ENSTGUG00000006264	ENSTGUG00000003308	ENSTGUG00000008601	ENSTGUG00000001420	ENSTGUG00000010218	ENSTGUG00000009855	ENSTGUG00000002338	ENSTGUG00000004829	ENSTGUG00000016885	ENSTGUG00000004801	ENSTGUG00000007598	ENSTGUG00000003470	ENSTGUG00000010493	ENSTGUG00000000682	ENSTGUG00000010657	ENSTGUG00000012982	ENSTGUG00000016029	ENSTGUG00000004159	ENSTGUG00000006483	ENSTGUG00000002297	ENSTGUG00000008547	ENSTGUG00000012006	ENSTGUG00000006095	ENSTGUG00000002531	ENSTGUG00000005735	ENSTGUG00000017492	ENSTGUG00000011763
GO:0034470	ncRNA processing	ENSTGUG00000006781	ENSTGUG00000009385	ENSTGUG00000002749	ENSTGUG00000005578	ENSTGUG00000003821	ENSTGUG00000016930	ENSTGUG00000003737	ENSTGUG00000013020	ENSTGUG00000012680	ENSTGUG00000010086	ENSTGUG00000005414	ENSTGUG00000007789	ENSTGUG00000005988	ENSTGUG00000013128	ENSTGUG00000002195	ENSTGUG00000007739	ENSTGUG00000003120	ENSTGUG00000008283	ENSTGUG00000002231	ENSTGUG00000003124	ENSTGUG00000009602	ENSTGUG00000011071	ENSTGUG00000007016	ENSTGUG00000016769	ENSTGUG00000003229	ENSTGUG00000004105	ENSTGUG00000012658	ENSTGUG00000008953	ENSTGUG00000005411	ENSTGUG00000012011	ENSTGUG00000005253	ENSTGUG00000004335	ENSTGUG00000003817	ENSTGUG00000008548	ENSTGUG00000004378	ENSTGUG00000008399	ENSTGUG00000004491	ENSTGUG00000009948	ENSTGUG00000009090	ENSTGUG00000006350	ENSTGUG00000000989	ENSTGUG00000006162	ENSTGUG00000008068	ENSTGUG00000005733	ENSTGUG00000001453	ENSTGUG00000007002	ENSTGUG00000005926	ENSTGUG00000005649
GO:0004518	nuclease activity	ENSTGUG00000010648	ENSTGUG00000006908	ENSTGUG00000006627	ENSTGUG00000010817	ENSTGUG00000005575	ENSTGUG00000010645	ENSTGUG00000014514	ENSTGUG00000010874	ENSTGUG00000012824	ENSTGUG00000006556	ENSTGUG00000003821	ENSTGUG00000012500	ENSTGUG00000005919	ENSTGUG00000013096	ENSTGUG00000002231	ENSTGUG00000014378	ENSTGUG00000012477	ENSTGUG00000009602	ENSTGUG00000010362	ENSTGUG00000000121	ENSTGUG00000010218	ENSTGUG00000007253	ENSTGUG00000005537	ENSTGUG00000012658	ENSTGUG00000008953	ENSTGUG00000012011	ENSTGUG00000005055	ENSTGUG00000013016	ENSTGUG00000001765	ENSTGUG00000009333	ENSTGUG00000013117	ENSTGUG00000007535	ENSTGUG00000009315	ENSTGUG00000008225	ENSTGUG00000012872	ENSTGUG00000011743	ENSTGUG00000002494	ENSTGUG00000012335	ENSTGUG00000003057	ENSTGUG00000008399	ENSTGUG00000012980	ENSTGUG00000007927	ENSTGUG00000007103	ENSTGUG00000001327	ENSTGUG00000007073
GO:0016570	histone modification	ENSTGUG00000004741	ENSTGUG00000000790	ENSTGUG00000007914	ENSTGUG00000011964	ENSTGUG00000008185	ENSTGUG00000004749	ENSTGUG00000010837	ENSTGUG00000004684	ENSTGUG00000008457	ENSTGUG00000006414	ENSTGUG00000015029	ENSTGUG00000015114	ENSTGUG00000003198	ENSTGUG00000018486	ENSTGUG00000010278	ENSTGUG00000004968	ENSTGUG00000008482	ENSTGUG00000006263	ENSTGUG00000003470	ENSTGUG00000006815	ENSTGUG00000006264	ENSTGUG00000003308	ENSTGUG00000008601	ENSTGUG00000001420	ENSTGUG00000010218	ENSTGUG00000009855	ENSTGUG00000002338	ENSTGUG00000004829	ENSTGUG00000016885	ENSTGUG00000004801	ENSTGUG00000007598	ENSTGUG00000000445	ENSTGUG00000010493	ENSTGUG00000000682	ENSTGUG00000010657	ENSTGUG00000012982	ENSTGUG00000016029	ENSTGUG00000004159	ENSTGUG00000006483	ENSTGUG00000002297	ENSTGUG00000008547	ENSTGUG00000012006	ENSTGUG00000006095	ENSTGUG00000002531	ENSTGUG00000005735	ENSTGUG00000017492	ENSTGUG00000011763	ENSTGUG00000010002
GO:0070035	purine NTP-dependent helicase activity	ENSTGUG00000007914	ENSTGUG00000001057	ENSTGUG00000003907	ENSTGUG00000000112	ENSTGUG00000003865	ENSTGUG00000013329	ENSTGUG00000004226	ENSTGUG00000011805	ENSTGUG00000010897	ENSTGUG00000013096	ENSTGUG00000001765	ENSTGUG00000011730	ENSTGUG00000004620	ENSTGUG00000012673	ENSTGUG00000013392	ENSTGUG00000013438	ENSTGUG00000002881	ENSTGUG00000005014	ENSTGUG00000002132	ENSTGUG00000014475	ENSTGUG00000007512	ENSTGUG00000001932	ENSTGUG00000007046	ENSTGUG00000009852	ENSTGUG00000015029	ENSTGUG00000007767	ENSTGUG00000009452
GO:0008026	ATP-dependent helicase activity	ENSTGUG00000007914	ENSTGUG00000001057	ENSTGUG00000003907	ENSTGUG00000000112	ENSTGUG00000003865	ENSTGUG00000013329	ENSTGUG00000004226	ENSTGUG00000011805	ENSTGUG00000010897	ENSTGUG00000013096	ENSTGUG00000001765	ENSTGUG00000011730	ENSTGUG00000004620	ENSTGUG00000012673	ENSTGUG00000013392	ENSTGUG00000013438	ENSTGUG00000002881	ENSTGUG00000005014	ENSTGUG00000002132	ENSTGUG00000014475	ENSTGUG00000007512	ENSTGUG00000001932	ENSTGUG00000007046	ENSTGUG00000009852	ENSTGUG00000015029	ENSTGUG00000007767	ENSTGUG00000009452
GO:0000793	condensed chromosome	ENSTGUG00000000790	ENSTGUG00000003736	ENSTGUG00000015625	ENSTGUG00000011700	ENSTGUG00000006733	ENSTGUG00000004221	ENSTGUG00000000657	ENSTGUG00000002867	ENSTGUG00000006112	ENSTGUG00000010013	ENSTGUG00000008644	ENSTGUG00000006267	ENSTGUG00000003759	ENSTGUG00000010218	ENSTGUG00000007329	ENSTGUG00000009641	ENSTGUG00000010610	ENSTGUG00000004461	ENSTGUG00000001288	ENSTGUG00000004549	ENSTGUG00000013110	ENSTGUG00000000008	ENSTGUG00000013339	ENSTGUG00000015612	ENSTGUG00000012319	ENSTGUG00000007091	ENSTGUG00000001246	ENSTGUG00000007357	ENSTGUG00000007482	ENSTGUG00000011588	ENSTGUG00000003277	ENSTGUG00000010126	ENSTGUG00000015209	ENSTGUG00000004036	ENSTGUG00000007339	ENSTGUG00000001674
GO:0000075	cell cycle checkpoint	ENSTGUG00000011513	ENSTGUG00000000790	ENSTGUG00000008186	ENSTGUG00000004036	ENSTGUG00000006795	ENSTGUG00000018415	ENSTGUG00000001917	ENSTGUG00000007789	ENSTGUG00000008125	ENSTGUG00000011805	ENSTGUG00000012785	ENSTGUG00000008123	ENSTGUG00000008174	ENSTGUG00000002867	ENSTGUG00000003120	ENSTGUG00000000181	ENSTGUG00000008284	ENSTGUG00000013436	ENSTGUG00000007339	ENSTGUG00000010362	ENSTGUG00000000445	ENSTGUG00000010218	ENSTGUG00000006320	ENSTGUG00000009439	ENSTGUG00000003109	ENSTGUG00000005350	ENSTGUG00000013251	ENSTGUG00000011382	ENSTGUG00000009214	ENSTGUG00000000008	ENSTGUG00000005502	ENSTGUG00000007091	ENSTGUG00000006836	ENSTGUG00000012581	ENSTGUG00000016930	ENSTGUG00000012622	ENSTGUG00000007741	ENSTGUG00000006112	ENSTGUG00000005332	ENSTGUG00000004789	ENSTGUG00000007849	ENSTGUG00000006319
GO:0005819	spindle	ENSTGUG00000004249	ENSTGUG00000011513	ENSTGUG00000004750	ENSTGUG00000008186	ENSTGUG00000001202	ENSTGUG00000003736	ENSTGUG00000003904	ENSTGUG00000008457	ENSTGUG00000012622	ENSTGUG00000001917	ENSTGUG00000005361	ENSTGUG00000001915	ENSTGUG00000006809	ENSTGUG00000012496	ENSTGUG00000002586	ENSTGUG00000012494	ENSTGUG00000013313	ENSTGUG00000006640	ENSTGUG00000006112	ENSTGUG00000010347	ENSTGUG00000012205	ENSTGUG00000003697	ENSTGUG00000010135	ENSTGUG00000004601	ENSTGUG00000008833	ENSTGUG00000009440	ENSTGUG00000006036	ENSTGUG00000002334	ENSTGUG00000006320	ENSTGUG00000012673	ENSTGUG00000010610	ENSTGUG00000002531	ENSTGUG00000010822	ENSTGUG00000001041	ENSTGUG00000004790	ENSTGUG00000004442	ENSTGUG00000017253	ENSTGUG00000008919	ENSTGUG00000002293	ENSTGUG00000013075	ENSTGUG00000008375	ENSTGUG00000006297	ENSTGUG00000007482	ENSTGUG00000015400	ENSTGUG00000011187	ENSTGUG00000006690	ENSTGUG00000015013	ENSTGUG00000003277
GO:0016604	nuclear body	ENSTGUG00000008174	ENSTGUG00000010729	ENSTGUG00000004552	ENSTGUG00000000851	ENSTGUG00000000938	ENSTGUG00000003597	ENSTGUG00000011295	ENSTGUG00000009577	ENSTGUG00000007087	ENSTGUG00000011805	ENSTGUG00000000486	ENSTGUG00000007368	ENSTGUG00000013251	ENSTGUG00000010984	ENSTGUG00000003198	ENSTGUG00000013096	ENSTGUG00000001722	ENSTGUG00000014378	ENSTGUG00000002623	ENSTGUG00000002065	ENSTGUG00000012205	ENSTGUG00000012433	ENSTGUG00000005775	ENSTGUG00000006884	ENSTGUG00000009645	ENSTGUG00000016126	ENSTGUG00000009936	ENSTGUG00000009068	ENSTGUG00000011895	ENSTGUG00000004447	ENSTGUG00000010124	ENSTGUG00000001606	ENSTGUG00000000688	ENSTGUG00000013110	ENSTGUG00000006486	ENSTGUG00000007799	ENSTGUG00000006836	ENSTGUG00000007278	ENSTGUG00000013990	ENSTGUG00000007048	ENSTGUG00000006294	ENSTGUG00000007357	ENSTGUG00000008416	ENSTGUG00000001850	ENSTGUG00000011175	ENSTGUG00000000886	ENSTGUG00000008590	ENSTGUG00000006599
GO:0006310	DNA recombination	ENSTGUG00000010648	ENSTGUG00000011880	ENSTGUG00000005559	ENSTGUG00000007914	ENSTGUG00000005575	ENSTGUG00000003907	ENSTGUG00000005005	ENSTGUG00000013103	ENSTGUG00000000866	ENSTGUG00000012622	ENSTGUG00000000038	ENSTGUG00000006756	ENSTGUG00000011805	ENSTGUG00000007340	ENSTGUG00000002867	ENSTGUG00000000463	ENSTGUG00000010786	ENSTGUG00000010400	ENSTGUG00000001765	ENSTGUG00000011730	ENSTGUG00000010362	ENSTGUG00000001641	ENSTGUG00000007329	ENSTGUG00000012296	ENSTGUG00000005055	ENSTGUG00000005775	ENSTGUG00000006162	ENSTGUG00000013110	ENSTGUG00000000008	ENSTGUG00000013117	ENSTGUG00000005502	ENSTGUG00000002802	ENSTGUG00000012872	ENSTGUG00000015368	ENSTGUG00000007357	ENSTGUG00000015640	ENSTGUG00000004855	ENSTGUG00000011763	ENSTGUG00000007046	ENSTGUG00000011700	ENSTGUG00000005014	ENSTGUG00000007929	ENSTGUG00000001722	ENSTGUG00000015209	ENSTGUG00000001678	ENSTGUG00000007760
GO:0051052	regulation of DNA metabolic process	ENSTGUG00000011513	ENSTGUG00000006781	ENSTGUG00000000790	ENSTGUG00000004036	ENSTGUG00000010107	ENSTGUG00000007046	ENSTGUG00000015857	ENSTGUG00000003597	ENSTGUG00000011294	ENSTGUG00000005559	ENSTGUG00000012622	ENSTGUG00000008125	ENSTGUG00000013368	ENSTGUG00000008159	ENSTGUG00000008510	ENSTGUG00000011743	ENSTGUG00000008174	ENSTGUG00000010467	ENSTGUG00000013313	ENSTGUG00000002867	ENSTGUG00000010786	ENSTGUG00000014378	ENSTGUG00000016761	ENSTGUG00000000445	ENSTGUG00000010218	ENSTGUG00000007929	ENSTGUG00000004801	ENSTGUG00000010610	ENSTGUG00000008090	ENSTGUG00000009799	ENSTGUG00000005055	ENSTGUG00000000682	ENSTGUG00000005014	ENSTGUG00000015645	ENSTGUG00000009272	ENSTGUG00000008039	ENSTGUG00000005680	ENSTGUG00000005502	ENSTGUG00000012099	ENSTGUG00000008376	ENSTGUG00000008309	ENSTGUG00000001932	ENSTGUG00000007357	ENSTGUG00000007515	ENSTGUG00000012259	ENSTGUG00000010204	ENSTGUG00000009943	ENSTGUG00000006271
GO:0035770	ribonucleoprotein granule	ENSTGUG00000017253	ENSTGUG00000014514	ENSTGUG00000009782	ENSTGUG00000006497	ENSTGUG00000007789	ENSTGUG00000013067	ENSTGUG00000006820	ENSTGUG00000005919	ENSTGUG00000011148	ENSTGUG00000013096	ENSTGUG00000010400	ENSTGUG00000001644	ENSTGUG00000004793	ENSTGUG00000006222	ENSTGUG00000005493	ENSTGUG00000000753	ENSTGUG00000006586	ENSTGUG00000000807	ENSTGUG00000004676	ENSTGUG00000011976	ENSTGUG00000009535	ENSTGUG00000009790	ENSTGUG00000008784	ENSTGUG00000008876	ENSTGUG00000017360	ENSTGUG00000010987	ENSTGUG00000008309	ENSTGUG00000010004	ENSTGUG00000007253	ENSTGUG00000003425	ENSTGUG00000014953	ENSTGUG00000017148	ENSTGUG00000000274	ENSTGUG00000005312
GO:0032392	DNA geometric change	ENSTGUG00000007914	ENSTGUG00000011790	ENSTGUG00000010831	ENSTGUG00000003907	ENSTGUG00000011805	ENSTGUG00000010897	ENSTGUG00000013096	ENSTGUG00000010786	ENSTGUG00000001765	ENSTGUG00000011730	ENSTGUG00000012673	ENSTGUG00000013275	ENSTGUG00000015029	ENSTGUG00000015994	ENSTGUG00000005014	ENSTGUG00000011743	ENSTGUG00000001932	ENSTGUG00000007357	ENSTGUG00000007046	ENSTGUG00000009852	ENSTGUG00000007767	ENSTGUG00000016047
GO:0005813	centrosome	ENSTGUG00000006945	ENSTGUG00000001077	ENSTGUG00000000790	ENSTGUG00000005361	ENSTGUG00000014378	ENSTGUG00000001919	ENSTGUG00000001134	ENSTGUG00000008314	ENSTGUG00000003904	ENSTGUG00000008021	ENSTGUG00000009547	ENSTGUG00000008457	ENSTGUG00000003384	ENSTGUG00000013329	ENSTGUG00000004227	ENSTGUG00000006394	ENSTGUG00000013067	ENSTGUG00000001915	ENSTGUG00000006809	ENSTGUG00000008510	ENSTGUG00000004992	ENSTGUG00000006500	ENSTGUG00000006761	ENSTGUG00000002586	ENSTGUG00000012494	ENSTGUG00000011184	ENSTGUG00000006297	ENSTGUG00000001848	ENSTGUG00000006112	ENSTGUG00000010347	ENSTGUG00000010405	ENSTGUG00000003697	ENSTGUG00000000716	ENSTGUG00000010135	ENSTGUG00000001765	ENSTGUG00000006224	ENSTGUG00000011456	ENSTGUG00000009440	ENSTGUG00000006036	ENSTGUG00000012041	ENSTGUG00000001579	ENSTGUG00000003109	ENSTGUG00000017079	ENSTGUG00000007019	ENSTGUG00000013275	ENSTGUG00000009641	ENSTGUG00000012420	ENSTGUG00000009315
GO:0016591	DNA-directed RNA polymerase II, holoenzyme	ENSTGUG00000005433	ENSTGUG00000010837	ENSTGUG00000013020	ENSTGUG00000014678	ENSTGUG00000004590	ENSTGUG00000005281	ENSTGUG00000007739	ENSTGUG00000003120	ENSTGUG00000008283	ENSTGUG00000005773	ENSTGUG00000001766	ENSTGUG00000012990	ENSTGUG00000010383	ENSTGUG00000003817	ENSTGUG00000002929	ENSTGUG00000004335	ENSTGUG00000011544	ENSTGUG00000004159	ENSTGUG00000006815	ENSTGUG00000010278	ENSTGUG00000005055	ENSTGUG00000010002	ENSTGUG00000003308	ENSTGUG00000016930	ENSTGUG00000006251	ENSTGUG00000009824	ENSTGUG00000000922	ENSTGUG00000008904	ENSTGUG00000001771	ENSTGUG00000002531	ENSTGUG00000002128	ENSTGUG00000008547
GO:0033044	regulation of chromosome organization	ENSTGUG00000011513	ENSTGUG00000000790	ENSTGUG00000008186	ENSTGUG00000013117	ENSTGUG00000004801	ENSTGUG00000013708	ENSTGUG00000010837	ENSTGUG00000003736	ENSTGUG00000003597	ENSTGUG00000008471	ENSTGUG00000000037	ENSTGUG00000001917	ENSTGUG00000013368	ENSTGUG00000001915	ENSTGUG00000008510	ENSTGUG00000010296	ENSTGUG00000013313	ENSTGUG00000010119	ENSTGUG00000002867	ENSTGUG00000006112	ENSTGUG00000012205	ENSTGUG00000003697	ENSTGUG00000012200	ENSTGUG00000009328	ENSTGUG00000012890	ENSTGUG00000011495	ENSTGUG00000010218	ENSTGUG00000013579	ENSTGUG00000015029	ENSTGUG00000003761	ENSTGUG00000008090	ENSTGUG00000005055	ENSTGUG00000000682	ENSTGUG00000005014	ENSTGUG00000012982	ENSTGUG00000005680	ENSTGUG00000002293	ENSTGUG00000012340	ENSTGUG00000012872	ENSTGUG00000008309	ENSTGUG00000012099	ENSTGUG00000001246	ENSTGUG00000006412	ENSTGUG00000003073	ENSTGUG00000010354	ENSTGUG00000008159	ENSTGUG00000012622	ENSTGUG00000007339
GO:0044265	cellular macromolecule catabolic process	ENSTGUG00000008834	ENSTGUG00000013294	ENSTGUG00000008455	ENSTGUG00000003023	ENSTGUG00000012785	ENSTGUG00000002231	ENSTGUG00000002027	ENSTGUG00000006953	ENSTGUG00000008667	ENSTGUG00000012650	ENSTGUG00000002132	ENSTGUG00000007871	ENSTGUG00000002139	ENSTGUG00000009449	ENSTGUG00000011976	ENSTGUG00000004447	ENSTGUG00000004442	ENSTGUG00000006627	ENSTGUG00000007455	ENSTGUG00000008447	ENSTGUG00000001932	ENSTGUG00000002756	ENSTGUG00000003290	ENSTGUG00000006231	ENSTGUG00000017107	ENSTGUG00000003508	ENSTGUG00000003907	ENSTGUG00000000972	ENSTGUG00000017196	ENSTGUG00000004086	ENSTGUG00000007057	ENSTGUG00000000083	ENSTGUG00000006222	ENSTGUG00000004644	ENSTGUG00000003109	ENSTGUG00000004108	ENSTGUG00000003974	ENSTGUG00000004706	ENSTGUG00000013036	ENSTGUG00000006185	ENSTGUG00000001865	ENSTGUG00000005444	ENSTGUG00000006162	ENSTGUG00000009080	ENSTGUG00000010223	ENSTGUG00000018486	ENSTGUG00000004422	ENSTGUG00000014533
GO:0090305	nucleic acid phosphodiester bond hydrolysis	ENSTGUG00000010648	ENSTGUG00000006908	ENSTGUG00000013117	ENSTGUG00000010817	ENSTGUG00000005575	ENSTGUG00000010645	ENSTGUG00000014514	ENSTGUG00000010874	ENSTGUG00000012824	ENSTGUG00000006556	ENSTGUG00000003821	ENSTGUG00000012500	ENSTGUG00000005919	ENSTGUG00000013096	ENSTGUG00000002231	ENSTGUG00000014378	ENSTGUG00000009602	ENSTGUG00000008225	ENSTGUG00000010218	ENSTGUG00000005537	ENSTGUG00000012658	ENSTGUG00000008953	ENSTGUG00000012011	ENSTGUG00000005055	ENSTGUG00000013016	ENSTGUG00000001765	ENSTGUG00000000121	ENSTGUG00000006627	ENSTGUG00000007535	ENSTGUG00000008399	ENSTGUG00000001932	ENSTGUG00000002494	ENSTGUG00000001472	ENSTGUG00000012571	ENSTGUG00000003057	ENSTGUG00000007253	ENSTGUG00000012980	ENSTGUG00000007927	ENSTGUG00000007103	ENSTGUG00000007073
GO:0006302	double-strand break repair	ENSTGUG00000011880	ENSTGUG00000010786	ENSTGUG00000005575	ENSTGUG00000005014	ENSTGUG00000017196	ENSTGUG00000012824	ENSTGUG00000006756	ENSTGUG00000011805	ENSTGUG00000002867	ENSTGUG00000013096	ENSTGUG00000001722	ENSTGUG00000001765	ENSTGUG00000010362	ENSTGUG00000000445	ENSTGUG00000010218	ENSTGUG00000009852	ENSTGUG00000012296	ENSTGUG00000005055	ENSTGUG00000002334	ENSTGUG00000010840	ENSTGUG00000013110	ENSTGUG00000000008	ENSTGUG00000013117	ENSTGUG00000005502	ENSTGUG00000005775	ENSTGUG00000001641	ENSTGUG00000012872	ENSTGUG00000007357	ENSTGUG00000011763	ENSTGUG00000012622	ENSTGUG00000013563	ENSTGUG00000004260	ENSTGUG00000018486	ENSTGUG00000007849	ENSTGUG00000006319	ENSTGUG00000000463	ENSTGUG00000007760
GO:0010948	negative regulation of cell cycle process	ENSTGUG00000011513	ENSTGUG00000000790	ENSTGUG00000008186	ENSTGUG00000015857	ENSTGUG00000003597	ENSTGUG00000001917	ENSTGUG00000008471	ENSTGUG00000003940	ENSTGUG00000008125	ENSTGUG00000004159	ENSTGUG00000011805	ENSTGUG00000012785	ENSTGUG00000008123	ENSTGUG00000012719	ENSTGUG00000011187	ENSTGUG00000006112	ENSTGUG00000008174	ENSTGUG00000008284	ENSTGUG00000010250	ENSTGUG00000012205	ENSTGUG00000013251	ENSTGUG00000010610	ENSTGUG00000005350	ENSTGUG00000010218	ENSTGUG00000007515	ENSTGUG00000004789	ENSTGUG00000006836	ENSTGUG00000001246	ENSTGUG00000003290	ENSTGUG00000006319	ENSTGUG00000012622	ENSTGUG00000014970	ENSTGUG00000001770	ENSTGUG00000005332	ENSTGUG00000012401	ENSTGUG00000007849	ENSTGUG00000010204
GO:0032259	methylation	ENSTGUG00000006095	ENSTGUG00000005733	ENSTGUG00000017274	ENSTGUG00000013708	ENSTGUG00000006412	ENSTGUG00000010837	ENSTGUG00000004684	ENSTGUG00000007699	ENSTGUG00000002444	ENSTGUG00000015623	ENSTGUG00000005414	ENSTGUG00000007789	ENSTGUG00000003198	ENSTGUG00000010279	ENSTGUG00000002195	ENSTGUG00000004968	ENSTGUG00000013495	ENSTGUG00000014317	ENSTGUG00000002749	ENSTGUG00000002621	ENSTGUG00000004772	ENSTGUG00000011050	ENSTGUG00000004142	ENSTGUG00000000682	ENSTGUG00000007244	ENSTGUG00000011263	ENSTGUG00000010218	ENSTGUG00000002338	ENSTGUG00000004829	ENSTGUG00000008482	ENSTGUG00000005034	ENSTGUG00000007157	ENSTGUG00000010079	ENSTGUG00000005253	ENSTGUG00000011895	ENSTGUG00000007924	ENSTGUG00000013370	ENSTGUG00000006916	ENSTGUG00000006565	ENSTGUG00000001867	ENSTGUG00000015757	ENSTGUG00000003737	ENSTGUG00000014560	ENSTGUG00000001241	ENSTGUG00000017492	ENSTGUG00000000472	ENSTGUG00000003308	ENSTGUG00000005902
GO:0042254	ribosome biogenesis	ENSTGUG00000009385	ENSTGUG00000006781	ENSTGUG00000005578	ENSTGUG00000017015	ENSTGUG00000004243	ENSTGUG00000005798	ENSTGUG00000005411	ENSTGUG00000004185	ENSTGUG00000010086	ENSTGUG00000005414	ENSTGUG00000005988	ENSTGUG00000004491	ENSTGUG00000011071	ENSTGUG00000002231	ENSTGUG00000002749	ENSTGUG00000006302	ENSTGUG00000000989	ENSTGUG00000016769	ENSTGUG00000008953	ENSTGUG00000013855	ENSTGUG00000011386	ENSTGUG00000005142	ENSTGUG00000008115	ENSTGUG00000004378	ENSTGUG00000008073	ENSTGUG00000009948	ENSTGUG00000006512	ENSTGUG00000002770	ENSTGUG00000015367	ENSTGUG00000006162	ENSTGUG00000010004	ENSTGUG00000001453	ENSTGUG00000005926	ENSTGUG00000006210	ENSTGUG00000005649	ENSTGUG00000009845	ENSTGUG00000002367
GO:0032508	DNA duplex unwinding	ENSTGUG00000013275	ENSTGUG00000007767	ENSTGUG00000001932	ENSTGUG00000005014	ENSTGUG00000007914	ENSTGUG00000011790	ENSTGUG00000012673	ENSTGUG00000010831	ENSTGUG00000010786	ENSTGUG00000003907	ENSTGUG00000009852	ENSTGUG00000001765	ENSTGUG00000007046	ENSTGUG00000015029	ENSTGUG00000011730	ENSTGUG00000007357	ENSTGUG00000016047	ENSTGUG00000011805	ENSTGUG00000013096	ENSTGUG00000010897	ENSTGUG00000015994
GO:0016741	transferase activity, transferring one-carbon groups	ENSTGUG00000006095	ENSTGUG00000005733	ENSTGUG00000008185	ENSTGUG00000017274	ENSTGUG00000013708	ENSTGUG00000004684	ENSTGUG00000003737	ENSTGUG00000015623	ENSTGUG00000005414	ENSTGUG00000007789	ENSTGUG00000010279	ENSTGUG00000004968	ENSTGUG00000002942	ENSTGUG00000014317	ENSTGUG00000002749	ENSTGUG00000002621	ENSTGUG00000004772	ENSTGUG00000011050	ENSTGUG00000004142	ENSTGUG00000007244	ENSTGUG00000011263	ENSTGUG00000010218	ENSTGUG00000002338	ENSTGUG00000004829	ENSTGUG00000002444	ENSTGUG00000005034	ENSTGUG00000006412	ENSTGUG00000005253	ENSTGUG00000008956	ENSTGUG00000009090	ENSTGUG00000003954	ENSTGUG00000006916	ENSTGUG00000006565	ENSTGUG00000001867	ENSTGUG00000015757	ENSTGUG00000014560	ENSTGUG00000013495	ENSTGUG00000014552	ENSTGUG00000001241	ENSTGUG00000017492	ENSTGUG00000013370	ENSTGUG00000000472	ENSTGUG00000005902	ENSTGUG00000010558	ENSTGUG00000003112	ENSTGUG00000016885	ENSTGUG00000014327	ENSTGUG00000011332
GO:0051321	meiotic cell cycle	ENSTGUG00000011513	ENSTGUG00000004249	ENSTGUG00000004750	ENSTGUG00000007789	ENSTGUG00000008457	ENSTGUG00000003277	ENSTGUG00000012824	ENSTGUG00000009308	ENSTGUG00000006733	ENSTGUG00000006578	ENSTGUG00000006756	ENSTGUG00000011187	ENSTGUG00000006112	ENSTGUG00000000446	ENSTGUG00000002335	ENSTGUG00000007329	ENSTGUG00000010610	ENSTGUG00000010590	ENSTGUG00000006851	ENSTGUG00000001288	ENSTGUG00000007357	ENSTGUG00000011763	ENSTGUG00000010459	ENSTGUG00000011588	ENSTGUG00000012622	ENSTGUG00000015209	ENSTGUG00000001417
GO:0009057	macromolecule catabolic process	ENSTGUG00000008834	ENSTGUG00000013294	ENSTGUG00000013103	ENSTGUG00000008455	ENSTGUG00000003023	ENSTGUG00000012785	ENSTGUG00000002231	ENSTGUG00000002027	ENSTGUG00000010400	ENSTGUG00000008667	ENSTGUG00000012650	ENSTGUG00000002132	ENSTGUG00000007871	ENSTGUG00000002139	ENSTGUG00000009449	ENSTGUG00000011976	ENSTGUG00000004447	ENSTGUG00000004442	ENSTGUG00000006627	ENSTGUG00000007455	ENSTGUG00000008447	ENSTGUG00000001932	ENSTGUG00000003290	ENSTGUG00000002756	ENSTGUG00000006231	ENSTGUG00000017107	ENSTGUG00000003508	ENSTGUG00000005444	ENSTGUG00000003907	ENSTGUG00000000972	ENSTGUG00000017196	ENSTGUG00000004086	ENSTGUG00000007057	ENSTGUG00000000083	ENSTGUG00000006222	ENSTGUG00000004644	ENSTGUG00000003109	ENSTGUG00000004108	ENSTGUG00000003974	ENSTGUG00000004706	ENSTGUG00000013036	ENSTGUG00000006185	ENSTGUG00000008424	ENSTGUG00000001865	ENSTGUG00000009080	ENSTGUG00000006162	ENSTGUG00000010223	ENSTGUG00000002170
GO:0008134	transcription factor binding	ENSTGUG00000001138	ENSTGUG00000013579	ENSTGUG00000013660	ENSTGUG00000011964	ENSTGUG00000001606	ENSTGUG00000004243	ENSTGUG00000013329	ENSTGUG00000003595	ENSTGUG00000010124	ENSTGUG00000017196	ENSTGUG00000005417	ENSTGUG00000011700	ENSTGUG00000009577	ENSTGUG00000000079	ENSTGUG00000004260	ENSTGUG00000004226	ENSTGUG00000008692	ENSTGUG00000006445	ENSTGUG00000010303	ENSTGUG00000005919	ENSTGUG00000007598	ENSTGUG00000000660	ENSTGUG00000011152	ENSTGUG00000011805	ENSTGUG00000002982	ENSTGUG00000012326	ENSTGUG00000008471	ENSTGUG00000001766	ENSTGUG00000006267	ENSTGUG00000004519	ENSTGUG00000010296	ENSTGUG00000006455	ENSTGUG00000010362	ENSTGUG00000001420	ENSTGUG00000004145	ENSTGUG00000009855	ENSTGUG00000003028	ENSTGUG00000005433	ENSTGUG00000015029	ENSTGUG00000003761	ENSTGUG00000005057	ENSTGUG00000005055	ENSTGUG00000007708	ENSTGUG00000005350	ENSTGUG00000011976	ENSTGUG00000002334	ENSTGUG00000010836	ENSTGUG00000009272
GO:0005667	transcription factor complex	ENSTGUG00000012340	ENSTGUG00000000872	ENSTGUG00000005175	ENSTGUG00000014901	ENSTGUG00000012040	ENSTGUG00000005433	ENSTGUG00000015857	ENSTGUG00000004260	ENSTGUG00000005417	ENSTGUG00000001918	ENSTGUG00000006578	ENSTGUG00000014678	ENSTGUG00000007148	ENSTGUG00000001251	ENSTGUG00000010278	ENSTGUG00000005281	ENSTGUG00000012851	ENSTGUG00000011152	ENSTGUG00000012205	ENSTGUG00000005329	ENSTGUG00000001766	ENSTGUG00000012990	ENSTGUG00000009855	ENSTGUG00000003395	ENSTGUG00000003761	ENSTGUG00000013500	ENSTGUG00000005055	ENSTGUG00000000675	ENSTGUG00000002690	ENSTGUG00000002924	ENSTGUG00000002925	ENSTGUG00000011544	ENSTGUG00000007185	ENSTGUG00000014839	ENSTGUG00000002921	ENSTGUG00000007515	ENSTGUG00000013037	ENSTGUG00000008500	ENSTGUG00000012926	ENSTGUG00000007048	ENSTGUG00000007708	ENSTGUG00000011665	ENSTGUG00000009272	ENSTGUG00000004483	ENSTGUG00000005076	ENSTGUG00000001540	ENSTGUG00000009824	ENSTGUG00000010023
GO:0036464	cytoplasmic ribonucleoprotein granule	ENSTGUG00000017253	ENSTGUG00000014514	ENSTGUG00000009782	ENSTGUG00000006497	ENSTGUG00000007789	ENSTGUG00000013067	ENSTGUG00000006820	ENSTGUG00000005919	ENSTGUG00000011148	ENSTGUG00000013096	ENSTGUG00000010400	ENSTGUG00000004793	ENSTGUG00000006222	ENSTGUG00000005493	ENSTGUG00000000753	ENSTGUG00000006586	ENSTGUG00000000807	ENSTGUG00000004676	ENSTGUG00000011976	ENSTGUG00000009535	ENSTGUG00000009790	ENSTGUG00000008784	ENSTGUG00000008876	ENSTGUG00000017360	ENSTGUG00000008309	ENSTGUG00000007253	ENSTGUG00000003425	ENSTGUG00000014953	ENSTGUG00000017148	ENSTGUG00000000274	ENSTGUG00000005312
GO:0043414	macromolecule methylation	ENSTGUG00000006095	ENSTGUG00000005733	ENSTGUG00000013708	ENSTGUG00000010837	ENSTGUG00000004684	ENSTGUG00000003737	ENSTGUG00000007157	ENSTGUG00000005414	ENSTGUG00000007789	ENSTGUG00000003198	ENSTGUG00000002195	ENSTGUG00000004968	ENSTGUG00000014317	ENSTGUG00000002749	ENSTGUG00000002621	ENSTGUG00000011050	ENSTGUG00000004142	ENSTGUG00000000682	ENSTGUG00000007244	ENSTGUG00000011263	ENSTGUG00000010218	ENSTGUG00000002338	ENSTGUG00000004829	ENSTGUG00000008482	ENSTGUG00000010079	ENSTGUG00000011895	ENSTGUG00000006916	ENSTGUG00000007924	ENSTGUG00000015757	ENSTGUG00000014560	ENSTGUG00000017492	ENSTGUG00000006412	ENSTGUG00000003308	ENSTGUG00000005902	ENSTGUG00000010558	ENSTGUG00000016885	ENSTGUG00000014327	ENSTGUG00000002612	ENSTGUG00000001770	ENSTGUG00000012982	ENSTGUG00000012175	ENSTGUG00000009450	ENSTGUG00000004741	ENSTGUG00000010049
GO:1901987	regulation of cell cycle phase transition	ENSTGUG00000011513	ENSTGUG00000010786	ENSTGUG00000008186	ENSTGUG00000003736	ENSTGUG00000008471	ENSTGUG00000000037	ENSTGUG00000001917	ENSTGUG00000008125	ENSTGUG00000013368	ENSTGUG00000011805	ENSTGUG00000009328	ENSTGUG00000012785	ENSTGUG00000008123	ENSTGUG00000008174	ENSTGUG00000012503	ENSTGUG00000006112	ENSTGUG00000012205	ENSTGUG00000003697	ENSTGUG00000008284	ENSTGUG00000013251	ENSTGUG00000016583	ENSTGUG00000003761	ENSTGUG00000012401	ENSTGUG00000005350	ENSTGUG00000000615	ENSTGUG00000004442	ENSTGUG00000001941	ENSTGUG00000009214	ENSTGUG00000013117	ENSTGUG00000002293	ENSTGUG00000006294	ENSTGUG00000006836	ENSTGUG00000012872	ENSTGUG00000001246	ENSTGUG00000007515	ENSTGUG00000005332	ENSTGUG00000012622	ENSTGUG00000006414	ENSTGUG00000014970	ENSTGUG00000004916	ENSTGUG00000001770	ENSTGUG00000004159	ENSTGUG00000004789	ENSTGUG00000007849	ENSTGUG00000006319
GO:0006261	DNA-dependent DNA replication	ENSTGUG00000011790	ENSTGUG00000011929	ENSTGUG00000010831	ENSTGUG00000003597	ENSTGUG00000008459	ENSTGUG00000010897	ENSTGUG00000011183	ENSTGUG00000008174	ENSTGUG00000001765	ENSTGUG00000010218	ENSTGUG00000013275	ENSTGUG00000015994	ENSTGUG00000017006	ENSTGUG00000012296	ENSTGUG00000011743	ENSTGUG00000011934	ENSTGUG00000012790	ENSTGUG00000006627	ENSTGUG00000010204	ENSTGUG00000014616	ENSTGUG00000001932	ENSTGUG00000007357	ENSTGUG00000011763	ENSTGUG00000016138	ENSTGUG00000016047	ENSTGUG00000007103
GO:0000819	sister chromatid segregation	ENSTGUG00000004750	ENSTGUG00000003736	ENSTGUG00000015625	ENSTGUG00000000037	ENSTGUG00000009525	ENSTGUG00000001917	ENSTGUG00000011183	ENSTGUG00000013313	ENSTGUG00000000657	ENSTGUG00000002583	ENSTGUG00000006112	ENSTGUG00000010786	ENSTGUG00000010135	ENSTGUG00000013909	ENSTGUG00000012205	ENSTGUG00000012673	ENSTGUG00000004801	ENSTGUG00000009641	ENSTGUG00000010610	ENSTGUG00000010822	ENSTGUG00000004442	ENSTGUG00000001288	ENSTGUG00000011382	ENSTGUG00000013339	ENSTGUG00000015612	ENSTGUG00000017288	ENSTGUG00000004789	ENSTGUG00000011501	ENSTGUG00000003387
GO:0008168	methyltransferase activity	ENSTGUG00000006095	ENSTGUG00000005733	ENSTGUG00000008185	ENSTGUG00000017274	ENSTGUG00000013708	ENSTGUG00000004684	ENSTGUG00000003737	ENSTGUG00000015623	ENSTGUG00000005414	ENSTGUG00000007789	ENSTGUG00000010279	ENSTGUG00000004968	ENSTGUG00000013495	ENSTGUG00000014317	ENSTGUG00000002749	ENSTGUG00000002621	ENSTGUG00000004772	ENSTGUG00000011050	ENSTGUG00000004142	ENSTGUG00000007244	ENSTGUG00000011263	ENSTGUG00000010218	ENSTGUG00000002338	ENSTGUG00000004829	ENSTGUG00000016885	ENSTGUG00000005034	ENSTGUG00000006412	ENSTGUG00000005253	ENSTGUG00000008956	ENSTGUG00000003954	ENSTGUG00000006916	ENSTGUG00000006565	ENSTGUG00000001867	ENSTGUG00000015757	ENSTGUG00000014560	ENSTGUG00000001241	ENSTGUG00000017492	ENSTGUG00000013370	ENSTGUG00000000472	ENSTGUG00000005902	ENSTGUG00000010558	ENSTGUG00000003112	ENSTGUG00000002444	ENSTGUG00000014327	ENSTGUG00000011332	ENSTGUG00000002612	ENSTGUG00000001770	ENSTGUG00000012982
GO:0006403	RNA localization	ENSTGUG00000011414	ENSTGUG00000006908	ENSTGUG00000006761	ENSTGUG00000002869	ENSTGUG00000010013	ENSTGUG00000002231	ENSTGUG00000016332	ENSTGUG00000009645	ENSTGUG00000016126	ENSTGUG00000002069	ENSTGUG00000009168	ENSTGUG00000003910	ENSTGUG00000004447	ENSTGUG00000006419	ENSTGUG00000009431	ENSTGUG00000002300	ENSTGUG00000001472	ENSTGUG00000010124	ENSTGUG00000000557	ENSTGUG00000007581	ENSTGUG00000010204	ENSTGUG00000011278
GO:0003678	DNA helicase activity	ENSTGUG00000007914	ENSTGUG00000011790	ENSTGUG00000010831	ENSTGUG00000003907	ENSTGUG00000005005	ENSTGUG00000013103	ENSTGUG00000000038	ENSTGUG00000011805	ENSTGUG00000010897	ENSTGUG00000007340	ENSTGUG00000010786	ENSTGUG00000010400	ENSTGUG00000001765	ENSTGUG00000011730	ENSTGUG00000012673	ENSTGUG00000009852	ENSTGUG00000015029	ENSTGUG00000015994	ENSTGUG00000005014	ENSTGUG00000001932	ENSTGUG00000015368	ENSTGUG00000007046	ENSTGUG00000013275	ENSTGUG00000007929	ENSTGUG00000007767	ENSTGUG00000016047
GO:0000784	nuclear chromosome, telomeric region	ENSTGUG00000011513	ENSTGUG00000005680	ENSTGUG00000011929	ENSTGUG00000004260	ENSTGUG00000013368	ENSTGUG00000011805	ENSTGUG00000010897	ENSTGUG00000013313	ENSTGUG00000008159	ENSTGUG00000004036	ENSTGUG00000005775	ENSTGUG00000013275	ENSTGUG00000008090	ENSTGUG00000005055	ENSTGUG00000005014	ENSTGUG00000004159	ENSTGUG00000006627	ENSTGUG00000005502	ENSTGUG00000013990	ENSTGUG00000001246	ENSTGUG00000007357	ENSTGUG00000010354	ENSTGUG00000006414	ENSTGUG00000004185	ENSTGUG00000005332
GO:0007126	meiotic nuclear division	ENSTGUG00000011513	ENSTGUG00000004249	ENSTGUG00000004750	ENSTGUG00000008457	ENSTGUG00000003277	ENSTGUG00000009308	ENSTGUG00000006733	ENSTGUG00000006578	ENSTGUG00000006756	ENSTGUG00000011187	ENSTGUG00000006112	ENSTGUG00000000446	ENSTGUG00000002335	ENSTGUG00000007329	ENSTGUG00000010610	ENSTGUG00000006851	ENSTGUG00000001288	ENSTGUG00000007357	ENSTGUG00000011763	ENSTGUG00000010459	ENSTGUG00000011588	ENSTGUG00000012622	ENSTGUG00000015209	ENSTGUG00000001417
GO:0033365	protein localization to organelle	ENSTGUG00000011513	ENSTGUG00000000697	ENSTGUG00000005301	ENSTGUG00000012340	ENSTGUG00000010483	ENSTGUG00000011928	ENSTGUG00000004534	ENSTGUG00000000850	ENSTGUG00000001019	ENSTGUG00000008189	ENSTGUG00000016259	ENSTGUG00000010722	ENSTGUG00000003904	ENSTGUG00000018415	ENSTGUG00000008457	ENSTGUG00000015029	ENSTGUG00000013029	ENSTGUG00000006394	ENSTGUG00000003387	ENSTGUG00000012808	ENSTGUG00000008510	ENSTGUG00000010992	ENSTGUG00000002586	ENSTGUG00000009173	ENSTGUG00000012319	ENSTGUG00000001595	ENSTGUG00000018325	ENSTGUG00000006112	ENSTGUG00000002982	ENSTGUG00000012205	ENSTGUG00000010367	ENSTGUG00000012890	ENSTGUG00000008667	ENSTGUG00000003515	ENSTGUG00000009765	ENSTGUG00000005116	ENSTGUG00000004105	ENSTGUG00000009503	ENSTGUG00000002069	ENSTGUG00000007690	ENSTGUG00000000947	ENSTGUG00000008090	ENSTGUG00000011763	ENSTGUG00000001478	ENSTGUG00000005238	ENSTGUG00000012503	ENSTGUG00000010963	ENSTGUG00000008273
GO:0070647	protein modification by small protein conjugation or removal	ENSTGUG00000005711	ENSTGUG00000008455	ENSTGUG00000008510	ENSTGUG00000014187	ENSTGUG00000002586	ENSTGUG00000011169	ENSTGUG00000003284	ENSTGUG00000010984	ENSTGUG00000002027	ENSTGUG00000007288	ENSTGUG00000006321	ENSTGUG00000007871	ENSTGUG00000009609	ENSTGUG00000010493	ENSTGUG00000001932	ENSTGUG00000002756	ENSTGUG00000003290	ENSTGUG00000009612	ENSTGUG00000006231	ENSTGUG00000017106	ENSTGUG00000006185	ENSTGUG00000003677	ENSTGUG00000010035	ENSTGUG00000001017	ENSTGUG00000002684	ENSTGUG00000016506	ENSTGUG00000006112	ENSTGUG00000008727	ENSTGUG00000007057	ENSTGUG00000000083	ENSTGUG00000017052	ENSTGUG00000003109	ENSTGUG00000008846	ENSTGUG00000011407	ENSTGUG00000003974	ENSTGUG00000003647	ENSTGUG00000004159	ENSTGUG00000006815	ENSTGUG00000008547	ENSTGUG00000009080	ENSTGUG00000011864	ENSTGUG00000002775	ENSTGUG00000009733	ENSTGUG00000010223	ENSTGUG00000018486	ENSTGUG00000004422	ENSTGUG00000001411	ENSTGUG00000009440
GO:0000790	nuclear chromatin	ENSTGUG00000005559	ENSTGUG00000007914	ENSTGUG00000011964	ENSTGUG00000005417	ENSTGUG00000006267	ENSTGUG00000013329	ENSTGUG00000004542	ENSTGUG00000010023	ENSTGUG00000003198	ENSTGUG00000006945	ENSTGUG00000002135	ENSTGUG00000004968	ENSTGUG00000010786	ENSTGUG00000012321	ENSTGUG00000011876	ENSTGUG00000013556	ENSTGUG00000004519	ENSTGUG00000004902	ENSTGUG00000001420	ENSTGUG00000009855	ENSTGUG00000012673	ENSTGUG00000015029	ENSTGUG00000003761	ENSTGUG00000011467	ENSTGUG00000004108	ENSTGUG00000010296	ENSTGUG00000010657	ENSTGUG00000006578	ENSTGUG00000006483	ENSTGUG00000000008	ENSTGUG00000008547	ENSTGUG00000006294	ENSTGUG00000013990	ENSTGUG00000001362	ENSTGUG00000001246	ENSTGUG00000012335	ENSTGUG00000006690	ENSTGUG00000009824	ENSTGUG00000008538	ENSTGUG00000003502	ENSTGUG00000001770	ENSTGUG00000012982	ENSTGUG00000012175	ENSTGUG00000004741	ENSTGUG00000001439	ENSTGUG00000000781
GO:0007346	regulation of mitotic cell cycle	ENSTGUG00000011513	ENSTGUG00000000790	ENSTGUG00000008186	ENSTGUG00000010934	ENSTGUG00000017253	ENSTGUG00000005502	ENSTGUG00000012581	ENSTGUG00000008471	ENSTGUG00000000037	ENSTGUG00000001917	ENSTGUG00000008125	ENSTGUG00000013368	ENSTGUG00000001915	ENSTGUG00000011805	ENSTGUG00000009328	ENSTGUG00000012785	ENSTGUG00000008123	ENSTGUG00000012503	ENSTGUG00000010786	ENSTGUG00000006640	ENSTGUG00000006112	ENSTGUG00000008174	ENSTGUG00000003697	ENSTGUG00000008284	ENSTGUG00000012205	ENSTGUG00000010218	ENSTGUG00000006320	ENSTGUG00000016583	ENSTGUG00000006795	ENSTGUG00000003761	ENSTGUG00000012401	ENSTGUG00000010822	ENSTGUG00000004721	ENSTGUG00000005350	ENSTGUG00000000615	ENSTGUG00000004442	ENSTGUG00000001941	ENSTGUG00000009214	ENSTGUG00000003736	ENSTGUG00000013117	ENSTGUG00000002293	ENSTGUG00000006294	ENSTGUG00000008375	ENSTGUG00000006836	ENSTGUG00000012872	ENSTGUG00000005332	ENSTGUG00000007515	ENSTGUG00000015400
GO:0000502	proteasome complex	ENSTGUG00000001212	ENSTGUG00000003023	ENSTGUG00000016508	ENSTGUG00000006505	ENSTGUG00000010400	ENSTGUG00000008170	ENSTGUG00000012451	ENSTGUG00000009442	ENSTGUG00000001663	ENSTGUG00000002139	ENSTGUG00000017395	ENSTGUG00000002797	ENSTGUG00000004449	ENSTGUG00000011976	ENSTGUG00000006851	ENSTGUG00000009697	ENSTGUG00000013036	ENSTGUG00000001827	ENSTGUG00000008447	ENSTGUG00000014073	ENSTGUG00000003425	ENSTGUG00000008205
GO:1903046	meiotic cell cycle process	ENSTGUG00000011513	ENSTGUG00000004249	ENSTGUG00000004750	ENSTGUG00000007789	ENSTGUG00000008457	ENSTGUG00000003277	ENSTGUG00000009308	ENSTGUG00000006733	ENSTGUG00000006578	ENSTGUG00000006756	ENSTGUG00000011187	ENSTGUG00000006112	ENSTGUG00000000446	ENSTGUG00000002335	ENSTGUG00000007329	ENSTGUG00000010610	ENSTGUG00000006851	ENSTGUG00000001288	ENSTGUG00000007357	ENSTGUG00000011763	ENSTGUG00000010459	ENSTGUG00000011588	ENSTGUG00000012622	ENSTGUG00000015209	ENSTGUG00000001417
GO:0031570	DNA integrity checkpoint	ENSTGUG00000000790	ENSTGUG00000008125	ENSTGUG00000011805	ENSTGUG00000012785	ENSTGUG00000008123	ENSTGUG00000002867	ENSTGUG00000003120	ENSTGUG00000008174	ENSTGUG00000008284	ENSTGUG00000013436	ENSTGUG00000010362	ENSTGUG00000000445	ENSTGUG00000010218	ENSTGUG00000000181	ENSTGUG00000003109	ENSTGUG00000005350	ENSTGUG00000013251	ENSTGUG00000005332	ENSTGUG00000000008	ENSTGUG00000005502	ENSTGUG00000007091	ENSTGUG00000006836	ENSTGUG00000006795	ENSTGUG00000012622	ENSTGUG00000007741	ENSTGUG00000006112	ENSTGUG00000004036	ENSTGUG00000007849	ENSTGUG00000006319
GO:0005740	mitochondrial envelope	ENSTGUG00000018741	ENSTGUG00000012295	ENSTGUG00000000874	ENSTGUG00000003470	ENSTGUG00000006908	ENSTGUG00000018129	ENSTGUG00000005020	ENSTGUG00000009173	ENSTGUG00000009075	ENSTGUG00000001620	ENSTGUG00000016259	ENSTGUG00000000972	ENSTGUG00000002433	ENSTGUG00000015620	ENSTGUG00000018752	ENSTGUG00000011958	ENSTGUG00000007057	ENSTGUG00000006577	ENSTGUG00000011396	ENSTGUG00000013029	ENSTGUG00000006092	ENSTGUG00000012503	ENSTGUG00000006763	ENSTGUG00000013849	ENSTGUG00000003244	ENSTGUG00000001195	ENSTGUG00000013555	ENSTGUG00000005819	ENSTGUG00000007436	ENSTGUG00000010367	ENSTGUG00000010569	ENSTGUG00000003431	ENSTGUG00000004109	ENSTGUG00000000814	ENSTGUG00000008501	ENSTGUG00000007280	ENSTGUG00000005641	ENSTGUG00000005588	ENSTGUG00000002575	ENSTGUG00000003707	ENSTGUG00000007823	ENSTGUG00000011401	ENSTGUG00000005625	ENSTGUG00000016631	ENSTGUG00000010711	ENSTGUG00000005238	ENSTGUG00000008099	ENSTGUG00000018759
GO:0000070	mitotic sister chromatid segregation	ENSTGUG00000004750	ENSTGUG00000003736	ENSTGUG00000015625	ENSTGUG00000000037	ENSTGUG00000009525	ENSTGUG00000001917	ENSTGUG00000013313	ENSTGUG00000000657	ENSTGUG00000002583	ENSTGUG00000006112	ENSTGUG00000010786	ENSTGUG00000010135	ENSTGUG00000013909	ENSTGUG00000012205	ENSTGUG00000009641	ENSTGUG00000010610	ENSTGUG00000010822	ENSTGUG00000004442	ENSTGUG00000001288	ENSTGUG00000011382	ENSTGUG00000013339	ENSTGUG00000015612	ENSTGUG00000017288	ENSTGUG00000004789	ENSTGUG00000011501	ENSTGUG00000003387
GO:0016779	nucleotidyltransferase activity	ENSTGUG00000011513	ENSTGUG00000010704	ENSTGUG00000003923	ENSTGUG00000004121	ENSTGUG00000006908	ENSTGUG00000004666	ENSTGUG00000010645	ENSTGUG00000002546	ENSTGUG00000004008	ENSTGUG00000004205	ENSTGUG00000012687	ENSTGUG00000008090	ENSTGUG00000005450	ENSTGUG00000011035	ENSTGUG00000008156	ENSTGUG00000003553	ENSTGUG00000006781	ENSTGUG00000002645	ENSTGUG00000006423	ENSTGUG00000005773	ENSTGUG00000016941	ENSTGUG00000007774	ENSTGUG00000017006	ENSTGUG00000005237	ENSTGUG00000002929	ENSTGUG00000003724	ENSTGUG00000008986	ENSTGUG00000012051	ENSTGUG00000015633	ENSTGUG00000012790	ENSTGUG00000007169	ENSTGUG00000014616	ENSTGUG00000007103	ENSTGUG00000009901	ENSTGUG00000000621	ENSTGUG00000016138	ENSTGUG00000000922
GO:0003697	single-stranded DNA binding	ENSTGUG00000001932	ENSTGUG00000002869	ENSTGUG00000010817	ENSTGUG00000011763	ENSTGUG00000012259	ENSTGUG00000008159	ENSTGUG00000010354	ENSTGUG00000005775	ENSTGUG00000010837	ENSTGUG00000011595	ENSTGUG00000002850	ENSTGUG00000005502	ENSTGUG00000003759	ENSTGUG00000001918	ENSTGUG00000010218	ENSTGUG00000005055	ENSTGUG00000013368	ENSTGUG00000012673	ENSTGUG00000008778	ENSTGUG00000010897	ENSTGUG00000007357
GO:0016887	ATPase activity	ENSTGUG00000011880	ENSTGUG00000008975	ENSTGUG00000004750	ENSTGUG00000007914	ENSTGUG00000012697	ENSTGUG00000012389	ENSTGUG00000001057	ENSTGUG00000003907	ENSTGUG00000005005	ENSTGUG00000013103	ENSTGUG00000000112	ENSTGUG00000008216	ENSTGUG00000003865	ENSTGUG00000013329	ENSTGUG00000004226	ENSTGUG00000000038	ENSTGUG00000008432	ENSTGUG00000002312	ENSTGUG00000010897	ENSTGUG00000000046	ENSTGUG00000005281	ENSTGUG00000001462	ENSTGUG00000011805	ENSTGUG00000012808	ENSTGUG00000010786	ENSTGUG00000010400	ENSTGUG00000001765	ENSTGUG00000011730	ENSTGUG00000008667	ENSTGUG00000012990	ENSTGUG00000002132	ENSTGUG00000013903	ENSTGUG00000004620	ENSTGUG00000012673	ENSTGUG00000009852	ENSTGUG00000013438	ENSTGUG00000002123	ENSTGUG00000002881	ENSTGUG00000013431	ENSTGUG00000004676	ENSTGUG00000007340	ENSTGUG00000008087	ENSTGUG00000005014	ENSTGUG00000014475	ENSTGUG00000004442	ENSTGUG00000005819	ENSTGUG00000009088	ENSTGUG00000007512
GO:0004519	endonuclease activity	ENSTGUG00000010648	ENSTGUG00000003821	ENSTGUG00000010817	ENSTGUG00000005575	ENSTGUG00000012824	ENSTGUG00000006556	ENSTGUG00000012500	ENSTGUG00000014378	ENSTGUG00000012477	ENSTGUG00000007073	ENSTGUG00000010362	ENSTGUG00000010218	ENSTGUG00000006627	ENSTGUG00000012658	ENSTGUG00000012011	ENSTGUG00000005055	ENSTGUG00000013016	ENSTGUG00000013117	ENSTGUG00000008225	ENSTGUG00000012872	ENSTGUG00000011743	ENSTGUG00000001327	ENSTGUG00000012335	ENSTGUG00000003057	ENSTGUG00000012980	ENSTGUG00000009602
GO:0007067	mitotic nuclear division	ENSTGUG00000004750	ENSTGUG00000004579	ENSTGUG00000003736	ENSTGUG00000016186	ENSTGUG00000008457	ENSTGUG00000015625	ENSTGUG00000000037	ENSTGUG00000009525	ENSTGUG00000001917	ENSTGUG00000017319	ENSTGUG00000001915	ENSTGUG00000004221	ENSTGUG00000008174	ENSTGUG00000013313	ENSTGUG00000000657	ENSTGUG00000006640	ENSTGUG00000006112	ENSTGUG00000010786	ENSTGUG00000010135	ENSTGUG00000013909	ENSTGUG00000013622	ENSTGUG00000009641	ENSTGUG00000010610	ENSTGUG00000010822	ENSTGUG00000004442	ENSTGUG00000001288	ENSTGUG00000011382	ENSTGUG00000013339	ENSTGUG00000015612	ENSTGUG00000018362	ENSTGUG00000012205	ENSTGUG00000007482	ENSTGUG00000002583	ENSTGUG00000017288	ENSTGUG00000004789	ENSTGUG00000007849	ENSTGUG00000011501	ENSTGUG00000003387
GO:1901990	regulation of mitotic cell cycle phase transition	ENSTGUG00000011513	ENSTGUG00000010786	ENSTGUG00000008186	ENSTGUG00000003736	ENSTGUG00000001917	ENSTGUG00000008471	ENSTGUG00000000037	ENSTGUG00000008125	ENSTGUG00000004159	ENSTGUG00000013368	ENSTGUG00000011805	ENSTGUG00000009328	ENSTGUG00000012785	ENSTGUG00000008123	ENSTGUG00000008174	ENSTGUG00000012503	ENSTGUG00000006112	ENSTGUG00000012205	ENSTGUG00000003697	ENSTGUG00000008284	ENSTGUG00000016583	ENSTGUG00000003761	ENSTGUG00000012401	ENSTGUG00000005350	ENSTGUG00000000615	ENSTGUG00000004442	ENSTGUG00000001941	ENSTGUG00000009214	ENSTGUG00000013117	ENSTGUG00000002293	ENSTGUG00000006836	ENSTGUG00000012872	ENSTGUG00000006294	ENSTGUG00000007515	ENSTGUG00000012622	ENSTGUG00000006414	ENSTGUG00000004916	ENSTGUG00000001770	ENSTGUG00000005332	ENSTGUG00000004789
GO:0051168	nuclear export	ENSTGUG00000005301	ENSTGUG00000015367	ENSTGUG00000006761	ENSTGUG00000009431	ENSTGUG00000010013	ENSTGUG00000013197	ENSTGUG00000016332	ENSTGUG00000004105	ENSTGUG00000017292	ENSTGUG00000016126	ENSTGUG00000002069	ENSTGUG00000009168	ENSTGUG00000003910	ENSTGUG00000009068	ENSTGUG00000009645	ENSTGUG00000006512	ENSTGUG00000001939	ENSTGUG00000001472	ENSTGUG00000003781	ENSTGUG00000000557	ENSTGUG00000007581	ENSTGUG00000010204
GO:0006399	tRNA metabolic process	ENSTGUG00000004666	ENSTGUG00000011510	ENSTGUG00000003821	ENSTGUG00000005000	ENSTGUG00000017335	ENSTGUG00000003124	ENSTGUG00000012680	ENSTGUG00000001499	ENSTGUG00000015529	ENSTGUG00000007789	ENSTGUG00000013001	ENSTGUG00000013128	ENSTGUG00000001688	ENSTGUG00000002195	ENSTGUG00000013096	ENSTGUG00000012180	ENSTGUG00000009602	ENSTGUG00000004602	ENSTGUG00000005225	ENSTGUG00000004410	ENSTGUG00000005733	ENSTGUG00000008953	ENSTGUG00000003229	ENSTGUG00000009417	ENSTGUG00000012011	ENSTGUG00000005253	ENSTGUG00000007880	ENSTGUG00000008548	ENSTGUG00000003737	ENSTGUG00000008399	ENSTGUG00000009090	ENSTGUG00000006350	ENSTGUG00000008068	ENSTGUG00000000092	ENSTGUG00000007002	ENSTGUG00000012762	ENSTGUG00000002269	ENSTGUG00000007016	ENSTGUG00000011256
GO:0000932	cytoplasmic mRNA processing body	ENSTGUG00000005919	ENSTGUG00000000807	ENSTGUG00000004676	ENSTGUG00000011976	ENSTGUG00000009535	ENSTGUG00000009790	ENSTGUG00000010400	ENSTGUG00000014514	ENSTGUG00000004793	ENSTGUG00000003425	ENSTGUG00000017360	ENSTGUG00000006222	ENSTGUG00000005493	ENSTGUG00000007253	ENSTGUG00000000274	ENSTGUG00000005312	ENSTGUG00000006820
GO:0000723	telomere maintenance	ENSTGUG00000011513	ENSTGUG00000005014	ENSTGUG00000013313	ENSTGUG00000007357	ENSTGUG00000005055	ENSTGUG00000011763	ENSTGUG00000010354	ENSTGUG00000006781	ENSTGUG00000007046	ENSTGUG00000012622	ENSTGUG00000001765	ENSTGUG00000013110	ENSTGUG00000005680	ENSTGUG00000005775	ENSTGUG00000008090	ENSTGUG00000013368	ENSTGUG00000011805	ENSTGUG00000009852
GO:0006352	DNA-templated transcription, initiation	ENSTGUG00000009402	ENSTGUG00000009323	ENSTGUG00000005433	ENSTGUG00000010837	ENSTGUG00000013027	ENSTGUG00000014678	ENSTGUG00000006619	ENSTGUG00000010278	ENSTGUG00000012326	ENSTGUG00000001606	ENSTGUG00000001766	ENSTGUG00000002271	ENSTGUG00000005161	ENSTGUG00000011544	ENSTGUG00000013037	ENSTGUG00000007169	ENSTGUG00000012926	ENSTGUG00000000660	ENSTGUG00000009824	ENSTGUG00000003298	ENSTGUG00000002205	ENSTGUG00000001771	ENSTGUG00000005125
GO:0017053	transcriptional repressor complex	ENSTGUG00000007708	ENSTGUG00000003761	ENSTGUG00000001362	ENSTGUG00000010119	ENSTGUG00000011964	ENSTGUG00000013990	ENSTGUG00000005350	ENSTGUG00000011700	ENSTGUG00000013660	ENSTGUG00000006690	ENSTGUG00000015013	ENSTGUG00000013885	ENSTGUG00000002367	ENSTGUG00000003197	ENSTGUG00000010362	ENSTGUG00000001420	ENSTGUG00000003940	ENSTGUG00000004230	ENSTGUG00000010258	ENSTGUG00000013329	ENSTGUG00000004749
GO:0042623	ATPase activity, coupled	ENSTGUG00000011880	ENSTGUG00000008975	ENSTGUG00000004750	ENSTGUG00000007914	ENSTGUG00000001057	ENSTGUG00000003907	ENSTGUG00000013431	ENSTGUG00000000112	ENSTGUG00000008216	ENSTGUG00000003865	ENSTGUG00000013329	ENSTGUG00000004226	ENSTGUG00000000038	ENSTGUG00000008432	ENSTGUG00000010897	ENSTGUG00000005281	ENSTGUG00000011805	ENSTGUG00000013096	ENSTGUG00000002312	ENSTGUG00000005819	ENSTGUG00000001765	ENSTGUG00000011730	ENSTGUG00000008667	ENSTGUG00000012990	ENSTGUG00000002132	ENSTGUG00000004620	ENSTGUG00000012673	ENSTGUG00000009852	ENSTGUG00000013438	ENSTGUG00000002123	ENSTGUG00000002881	ENSTGUG00000004676	ENSTGUG00000008087	ENSTGUG00000005014	ENSTGUG00000014475	ENSTGUG00000007512	ENSTGUG00000013361	ENSTGUG00000012872	ENSTGUG00000001478	ENSTGUG00000001932	ENSTGUG00000001362	ENSTGUG00000007357	ENSTGUG00000015620	ENSTGUG00000007046	ENSTGUG00000013392	ENSTGUG00000008901	ENSTGUG00000015029	ENSTGUG00000008904
GO:0032774	RNA biosynthetic process	ENSTGUG00000003923	ENSTGUG00000011964	ENSTGUG00000008216	ENSTGUG00000001882	ENSTGUG00000014678	ENSTGUG00000010278	ENSTGUG00000002135	ENSTGUG00000011071	ENSTGUG00000001420	ENSTGUG00000009855	ENSTGUG00000004014	ENSTGUG00000002690	ENSTGUG00000011544	ENSTGUG00000007515	ENSTGUG00000009824	ENSTGUG00000003298	ENSTGUG00000009901	ENSTGUG00000008904	ENSTGUG00000013267	ENSTGUG00000005417	ENSTGUG00000010704	ENSTGUG00000013027	ENSTGUG00000012040	ENSTGUG00000003865	ENSTGUG00000016508	ENSTGUG00000001251	ENSTGUG00000000675	ENSTGUG00000017126	ENSTGUG00000012200	ENSTGUG00000006423	ENSTGUG00000005773	ENSTGUG00000016941	ENSTGUG00000012770	ENSTGUG00000010383	ENSTGUG00000007822	ENSTGUG00000005161	ENSTGUG00000001771	ENSTGUG00000012051	ENSTGUG00000013037	ENSTGUG00000014621	ENSTGUG00000007185	ENSTGUG00000012845	ENSTGUG00000000660	ENSTGUG00000001540	ENSTGUG00000014303	ENSTGUG00000002205	ENSTGUG00000016735	ENSTGUG00000000907
GO:0043623	cellular protein complex assembly	ENSTGUG00000000874	ENSTGUG00000005361	ENSTGUG00000005020	ENSTGUG00000008876	ENSTGUG00000005260	ENSTGUG00000009019	ENSTGUG00000003904	ENSTGUG00000012969	ENSTGUG00000002912	ENSTGUG00000009308	ENSTGUG00000013147	ENSTGUG00000013563	ENSTGUG00000012808	ENSTGUG00000016508	ENSTGUG00000004221	ENSTGUG00000011654	ENSTGUG00000006761	ENSTGUG00000014185	ENSTGUG00000006505	ENSTGUG00000011187	ENSTGUG00000009173	ENSTGUG00000011993	ENSTGUG00000005917	ENSTGUG00000006729	ENSTGUG00000002727	ENSTGUG00000008919	ENSTGUG00000002139	ENSTGUG00000011565	ENSTGUG00000005161	ENSTGUG00000009105	ENSTGUG00000000650	ENSTGUG00000004549	ENSTGUG00000000814	ENSTGUG00000007880	ENSTGUG00000007436	ENSTGUG00000018362	ENSTGUG00000000176	ENSTGUG00000006912	ENSTGUG00000006126	ENSTGUG00000007278	ENSTGUG00000005562	ENSTGUG00000000556	ENSTGUG00000005588	ENSTGUG00000012663	ENSTGUG00000018220
GO:0031966	mitochondrial membrane	ENSTGUG00000018741	ENSTGUG00000018752	ENSTGUG00000000874	ENSTGUG00000003470	ENSTGUG00000006092	ENSTGUG00000018129	ENSTGUG00000005020	ENSTGUG00000009173	ENSTGUG00000009075	ENSTGUG00000001620	ENSTGUG00000016259	ENSTGUG00000000972	ENSTGUG00000004571	ENSTGUG00000015620	ENSTGUG00000007823	ENSTGUG00000007057	ENSTGUG00000006577	ENSTGUG00000011396	ENSTGUG00000013029	ENSTGUG00000012503	ENSTGUG00000006763	ENSTGUG00000013849	ENSTGUG00000003244	ENSTGUG00000001195	ENSTGUG00000013555	ENSTGUG00000005819	ENSTGUG00000007436	ENSTGUG00000010367	ENSTGUG00000010569	ENSTGUG00000003431	ENSTGUG00000004109	ENSTGUG00000000814	ENSTGUG00000008501	ENSTGUG00000007280	ENSTGUG00000005641	ENSTGUG00000005588	ENSTGUG00000002575	ENSTGUG00000003707	ENSTGUG00000011958	ENSTGUG00000011401	ENSTGUG00000005625	ENSTGUG00000016631	ENSTGUG00000010711	ENSTGUG00000002433	ENSTGUG00000008099	ENSTGUG00000018759	ENSTGUG00000002923	ENSTGUG00000017106
GO:0033043	regulation of organelle organization	ENSTGUG00000001138	ENSTGUG00000000790	ENSTGUG00000008186	ENSTGUG00000003597	ENSTGUG00000004750	ENSTGUG00000013067	ENSTGUG00000008510	ENSTGUG00000010253	ENSTGUG00000005919	ENSTGUG00000003697	ENSTGUG00000012890	ENSTGUG00000002335	ENSTGUG00000004145	ENSTGUG00000008876	ENSTGUG00000013579	ENSTGUG00000004625	ENSTGUG00000010657	ENSTGUG00000011541	ENSTGUG00000009214	ENSTGUG00000013117	ENSTGUG00000002293	ENSTGUG00000012877	ENSTGUG00000012872	ENSTGUG00000015076	ENSTGUG00000001246	ENSTGUG00000003290	ENSTGUG00000014073	ENSTGUG00000008612	ENSTGUG00000004801	ENSTGUG00000003218	ENSTGUG00000017106	ENSTGUG00000001439	ENSTGUG00000012041	ENSTGUG00000003678	ENSTGUG00000004086	ENSTGUG00000002826	ENSTGUG00000006112	ENSTGUG00000002982	ENSTGUG00000011495	ENSTGUG00000012200	ENSTGUG00000006423	ENSTGUG00000012205	ENSTGUG00000005321	ENSTGUG00000011405	ENSTGUG00000003761	ENSTGUG00000007823	ENSTGUG00000010822	ENSTGUG00000005014
GO:0032200	telomere organization	ENSTGUG00000011513	ENSTGUG00000005014	ENSTGUG00000013313	ENSTGUG00000007357	ENSTGUG00000005055	ENSTGUG00000011763	ENSTGUG00000010354	ENSTGUG00000006781	ENSTGUG00000007046	ENSTGUG00000012622	ENSTGUG00000001765	ENSTGUG00000013110	ENSTGUG00000005680	ENSTGUG00000005775	ENSTGUG00000008090	ENSTGUG00000013368	ENSTGUG00000011805	ENSTGUG00000009852
GO:0008213	protein alkylation	ENSTGUG00000006095	ENSTGUG00000010837	ENSTGUG00000004684	ENSTGUG00000003198	ENSTGUG00000004968	ENSTGUG00000014317	ENSTGUG00000002621	ENSTGUG00000010079	ENSTGUG00000010218	ENSTGUG00000002338	ENSTGUG00000004829	ENSTGUG00000008482	ENSTGUG00000011263	ENSTGUG00000000682	ENSTGUG00000006916	ENSTGUG00000015757	ENSTGUG00000014560	ENSTGUG00000017492	ENSTGUG00000003308	ENSTGUG00000005902	ENSTGUG00000010558	ENSTGUG00000016885	ENSTGUG00000014327	ENSTGUG00000002612	ENSTGUG00000001770	ENSTGUG00000012982	ENSTGUG00000012175	ENSTGUG00000004741	ENSTGUG00000010049
GO:0006479	protein methylation	ENSTGUG00000006095	ENSTGUG00000010837	ENSTGUG00000004684	ENSTGUG00000003198	ENSTGUG00000004968	ENSTGUG00000014317	ENSTGUG00000002621	ENSTGUG00000010079	ENSTGUG00000010218	ENSTGUG00000002338	ENSTGUG00000004829	ENSTGUG00000008482	ENSTGUG00000011263	ENSTGUG00000000682	ENSTGUG00000006916	ENSTGUG00000015757	ENSTGUG00000014560	ENSTGUG00000017492	ENSTGUG00000003308	ENSTGUG00000005902	ENSTGUG00000010558	ENSTGUG00000016885	ENSTGUG00000014327	ENSTGUG00000002612	ENSTGUG00000001770	ENSTGUG00000012982	ENSTGUG00000012175	ENSTGUG00000004741	ENSTGUG00000010049
GO:0005657	replication fork	ENSTGUG00000001012	ENSTGUG00000000008	ENSTGUG00000000790	ENSTGUG00000007598	ENSTGUG00000015988	ENSTGUG00000011743	ENSTGUG00000006319	ENSTGUG00000010405	ENSTGUG00000013708	ENSTGUG00000010645	ENSTGUG00000000781	ENSTGUG00000015633	ENSTGUG00000003875	ENSTGUG00000012296	ENSTGUG00000008901	ENSTGUG00000013251	ENSTGUG00000004036	ENSTGUG00000011805	ENSTGUG00000005775	ENSTGUG00000012872
GO:1901988	negative regulation of cell cycle phase transition	ENSTGUG00000011513	ENSTGUG00000012205	ENSTGUG00000008186	ENSTGUG00000008471	ENSTGUG00000008125	ENSTGUG00000001917	ENSTGUG00000004159	ENSTGUG00000011805	ENSTGUG00000012785	ENSTGUG00000008123	ENSTGUG00000006112	ENSTGUG00000008174	ENSTGUG00000008284	ENSTGUG00000013251	ENSTGUG00000005350	ENSTGUG00000007515	ENSTGUG00000006836	ENSTGUG00000001246	ENSTGUG00000012622	ENSTGUG00000001770	ENSTGUG00000005332	ENSTGUG00000004789	ENSTGUG00000007849	ENSTGUG00000006319
GO:0000989	transcription factor activity, transcription factor binding	ENSTGUG00000003923	ENSTGUG00000012326	ENSTGUG00000008500	ENSTGUG00000006690	ENSTGUG00000017445	ENSTGUG00000003761	ENSTGUG00000005433	ENSTGUG00000015013	ENSTGUG00000017196	ENSTGUG00000002367	ENSTGUG00000001918	ENSTGUG00000000079	ENSTGUG00000000731	ENSTGUG00000007148	ENSTGUG00000006619	ENSTGUG00000001251	ENSTGUG00000000675	ENSTGUG00000003336	ENSTGUG00000007598	ENSTGUG00000000660	ENSTGUG00000008471	ENSTGUG00000002707	ENSTGUG00000013096	ENSTGUG00000012340	ENSTGUG00000014378	ENSTGUG00000001766	ENSTGUG00000001465	ENSTGUG00000004519	ENSTGUG00000010296	ENSTGUG00000006455	ENSTGUG00000007288	ENSTGUG00000010362	ENSTGUG00000001420	ENSTGUG00000002271	ENSTGUG00000009855	ENSTGUG00000010074	ENSTGUG00000004243	ENSTGUG00000005817	ENSTGUG00000007822	ENSTGUG00000002205	ENSTGUG00000005076	ENSTGUG00000005350	ENSTGUG00000005238	ENSTGUG00000015857	ENSTGUG00000006073	ENSTGUG00000007515	ENSTGUG00000006483	ENSTGUG00000013037
GO:0008094	DNA-dependent ATPase activity	ENSTGUG00000011880	ENSTGUG00000007914	ENSTGUG00000008216	ENSTGUG00000011805	ENSTGUG00000010897	ENSTGUG00000005281	ENSTGUG00000002312	ENSTGUG00000001765	ENSTGUG00000012990	ENSTGUG00000012673	ENSTGUG00000009852	ENSTGUG00000015029	ENSTGUG00000004676	ENSTGUG00000005014	ENSTGUG00000012872	ENSTGUG00000001932	ENSTGUG00000001362	ENSTGUG00000007357	ENSTGUG00000007046	ENSTGUG00000008901	ENSTGUG00000008904	ENSTGUG00000007767	ENSTGUG00000015988
GO:0034502	protein localization to chromosome	ENSTGUG00000011513	ENSTGUG00000001246	ENSTGUG00000012401	ENSTGUG00000013313	ENSTGUG00000001770	ENSTGUG00000011763	ENSTGUG00000006112	ENSTGUG00000012205	ENSTGUG00000004484	ENSTGUG00000018415	ENSTGUG00000005680	ENSTGUG00000012319	ENSTGUG00000005332	ENSTGUG00000008090	ENSTGUG00000008510	ENSTGUG00000015029
GO:0004540	ribonuclease activity	ENSTGUG00000006908	ENSTGUG00000003821	ENSTGUG00000014514	ENSTGUG00000012500	ENSTGUG00000005919	ENSTGUG00000002231	ENSTGUG00000007073	ENSTGUG00000008225	ENSTGUG00000012658	ENSTGUG00000008953	ENSTGUG00000012011	ENSTGUG00000013016	ENSTGUG00000009333	ENSTGUG00000006627	ENSTGUG00000007535	ENSTGUG00000009315	ENSTGUG00000008399	ENSTGUG00000003057	ENSTGUG00000007253	ENSTGUG00000012980	ENSTGUG00000009602	ENSTGUG00000007927
GO:0051983	regulation of chromosome segregation	ENSTGUG00000011513	ENSTGUG00000012205	ENSTGUG00000008186	ENSTGUG00000017253	ENSTGUG00000002293	ENSTGUG00000003736	ENSTGUG00000000037	ENSTGUG00000001917	ENSTGUG00000001915	ENSTGUG00000009328	ENSTGUG00000006112	ENSTGUG00000001722	ENSTGUG00000003697	ENSTGUG00000004801	ENSTGUG00000011382	ENSTGUG00000013110	ENSTGUG00000013117	ENSTGUG00000007339	ENSTGUG00000012872	ENSTGUG00000012622	ENSTGUG00000010405	ENSTGUG00000004789
GO:2001020	regulation of response to DNA damage stimulus	ENSTGUG00000000790	ENSTGUG00000010558	ENSTGUG00000003597	ENSTGUG00000011294	ENSTGUG00000011700	ENSTGUG00000002867	ENSTGUG00000014378	ENSTGUG00000016761	ENSTGUG00000010250	ENSTGUG00000000445	ENSTGUG00000010218	ENSTGUG00000002373	ENSTGUG00000009799	ENSTGUG00000017156	ENSTGUG00000012099	ENSTGUG00000018486	ENSTGUG00000006836	ENSTGUG00000015760	ENSTGUG00000001932	ENSTGUG00000007357	ENSTGUG00000012259	ENSTGUG00000010204	ENSTGUG00000009943	ENSTGUG00000006271	ENSTGUG00000007046	ENSTGUG00000003326	ENSTGUG00000012622	ENSTGUG00000009612	ENSTGUG00000007929	ENSTGUG00000004036	ENSTGUG00000002349	ENSTGUG00000001439	ENSTGUG00000011263
GO:1901566	organonitrogen compound biosynthetic process	ENSTGUG00000011966	ENSTGUG00000005020	ENSTGUG00000010488	ENSTGUG00000003449	ENSTGUG00000000010	ENSTGUG00000008451	ENSTGUG00000008345	ENSTGUG00000001620	ENSTGUG00000010056	ENSTGUG00000012302	ENSTGUG00000001749	ENSTGUG00000005225	ENSTGUG00000015213	ENSTGUG00000013275	ENSTGUG00000004721	ENSTGUG00000011544	ENSTGUG00000009090	ENSTGUG00000011386	ENSTGUG00000007880	ENSTGUG00000010885	ENSTGUG00000017497	ENSTGUG00000010248	ENSTGUG00000000092	ENSTGUG00000003113	ENSTGUG00000003505	ENSTGUG00000008907	ENSTGUG00000008862	ENSTGUG00000011790	ENSTGUG00000005000	ENSTGUG00000005856	ENSTGUG00000006277	ENSTGUG00000007895	ENSTGUG00000014099	ENSTGUG00000005988	ENSTGUG00000009349	ENSTGUG00000010897	ENSTGUG00000005937	ENSTGUG00000016104	ENSTGUG00000007110	ENSTGUG00000011093	ENSTGUG00000010385	ENSTGUG00000007828	ENSTGUG00000009338	ENSTGUG00000014552	ENSTGUG00000005397	ENSTGUG00000003271	ENSTGUG00000006350	ENSTGUG00000002166
GO:0051236	establishment of RNA localization	ENSTGUG00000006761	ENSTGUG00000011414	ENSTGUG00000009168	ENSTGUG00000006908	ENSTGUG00000002869	ENSTGUG00000004447	ENSTGUG00000010204	ENSTGUG00000010013	ENSTGUG00000001472	ENSTGUG00000000557	ENSTGUG00000007581	ENSTGUG00000011278	ENSTGUG00000016332	ENSTGUG00000003910	ENSTGUG00000009645	ENSTGUG00000009431	ENSTGUG00000016126	ENSTGUG00000002069
GO:0050658	RNA transport	ENSTGUG00000006761	ENSTGUG00000011414	ENSTGUG00000009168	ENSTGUG00000006908	ENSTGUG00000002869	ENSTGUG00000004447	ENSTGUG00000010204	ENSTGUG00000010013	ENSTGUG00000001472	ENSTGUG00000000557	ENSTGUG00000007581	ENSTGUG00000011278	ENSTGUG00000016332	ENSTGUG00000003910	ENSTGUG00000009645	ENSTGUG00000009431	ENSTGUG00000016126	ENSTGUG00000002069
GO:0050657	nucleic acid transport	ENSTGUG00000006761	ENSTGUG00000011414	ENSTGUG00000009168	ENSTGUG00000006908	ENSTGUG00000002869	ENSTGUG00000004447	ENSTGUG00000010204	ENSTGUG00000010013	ENSTGUG00000001472	ENSTGUG00000000557	ENSTGUG00000007581	ENSTGUG00000011278	ENSTGUG00000016332	ENSTGUG00000003910	ENSTGUG00000009645	ENSTGUG00000009431	ENSTGUG00000016126	ENSTGUG00000002069
GO:0044798	nuclear transcription factor complex	ENSTGUG00000001722	ENSTGUG00000005175	ENSTGUG00000014901	ENSTGUG00000012040	ENSTGUG00000005433	ENSTGUG00000014678	ENSTGUG00000006578	ENSTGUG00000010278	ENSTGUG00000005281	ENSTGUG00000012851	ENSTGUG00000012205	ENSTGUG00000005329	ENSTGUG00000001766	ENSTGUG00000012990	ENSTGUG00000003395	ENSTGUG00000005055	ENSTGUG00000002690	ENSTGUG00000011544	ENSTGUG00000008547	ENSTGUG00000012926	ENSTGUG00000007048	ENSTGUG00000010002	ENSTGUG00000001540	ENSTGUG00000009824	ENSTGUG00000010023	ENSTGUG00000011152	ENSTGUG00000008904	ENSTGUG00000001771	ENSTGUG00000002531	ENSTGUG00000002128	ENSTGUG00000013037
GO:0044452	nucleolar part	ENSTGUG00000007169	ENSTGUG00000010704	ENSTGUG00000005578	ENSTGUG00000004491	ENSTGUG00000012851	ENSTGUG00000002690	ENSTGUG00000006781	ENSTGUG00000009602	ENSTGUG00000004185	ENSTGUG00000010086	ENSTGUG00000013037	ENSTGUG00000005237	ENSTGUG00000008953	ENSTGUG00000005450
GO:0000988	transcription factor activity, protein binding	ENSTGUG00000003923	ENSTGUG00000012326	ENSTGUG00000008500	ENSTGUG00000006690	ENSTGUG00000017445	ENSTGUG00000003761	ENSTGUG00000005433	ENSTGUG00000015013	ENSTGUG00000017196	ENSTGUG00000002367	ENSTGUG00000001918	ENSTGUG00000000079	ENSTGUG00000000731	ENSTGUG00000007148	ENSTGUG00000006619	ENSTGUG00000001251	ENSTGUG00000000675	ENSTGUG00000003336	ENSTGUG00000007598	ENSTGUG00000000660	ENSTGUG00000008471	ENSTGUG00000002707	ENSTGUG00000013096	ENSTGUG00000012340	ENSTGUG00000001606	ENSTGUG00000001766	ENSTGUG00000001465	ENSTGUG00000004519	ENSTGUG00000010296	ENSTGUG00000006455	ENSTGUG00000007288	ENSTGUG00000010362	ENSTGUG00000001420	ENSTGUG00000002271	ENSTGUG00000009855	ENSTGUG00000010074	ENSTGUG00000004243	ENSTGUG00000005817	ENSTGUG00000007822	ENSTGUG00000002205	ENSTGUG00000005076	ENSTGUG00000005350	ENSTGUG00000005238	ENSTGUG00000015857	ENSTGUG00000006073	ENSTGUG00000007515	ENSTGUG00000006483	ENSTGUG00000013037
GO:0051253	negative regulation of RNA metabolic process	ENSTGUG00000003923	ENSTGUG00000001722	ENSTGUG00000011964	ENSTGUG00000003595	ENSTGUG00000003597	ENSTGUG00000003197	ENSTGUG00000006267	ENSTGUG00000003198	ENSTGUG00000005919	ENSTGUG00000007014	ENSTGUG00000003356	ENSTGUG00000010273	ENSTGUG00000013660	ENSTGUG00000004142	ENSTGUG00000003759	ENSTGUG00000007288	ENSTGUG00000010362	ENSTGUG00000001420	ENSTGUG00000002334	ENSTGUG00000009855	ENSTGUG00000002338	ENSTGUG00000016885	ENSTGUG00000004010	ENSTGUG00000010836	ENSTGUG00000007515	ENSTGUG00000017346	ENSTGUG00000000641	ENSTGUG00000013990	ENSTGUG00000007048	ENSTGUG00000009933	ENSTGUG00000001246	ENSTGUG00000004855	ENSTGUG00000011175	ENSTGUG00000000886	ENSTGUG00000011700	ENSTGUG00000009199	ENSTGUG00000008591	ENSTGUG00000013500	ENSTGUG00000004159	ENSTGUG00000012175	ENSTGUG00000001439	ENSTGUG00000010558	ENSTGUG00000004243	ENSTGUG00000000973	ENSTGUG00000017196	ENSTGUG00000000079	ENSTGUG00000001251	ENSTGUG00000007598
GO:2001251	negative regulation of chromosome organization	ENSTGUG00000011513	ENSTGUG00000008186	ENSTGUG00000001917	ENSTGUG00000008510	ENSTGUG00000010296	ENSTGUG00000013313	ENSTGUG00000002867	ENSTGUG00000006112	ENSTGUG00000013708	ENSTGUG00000012200	ENSTGUG00000010218	ENSTGUG00000003761	ENSTGUG00000008090	ENSTGUG00000005055	ENSTGUG00000005014	ENSTGUG00000005680	ENSTGUG00000008309	ENSTGUG00000012099	ENSTGUG00000001246	ENSTGUG00000006412	ENSTGUG00000012622	ENSTGUG00000004789	ENSTGUG00000001439
GO:0000077	DNA damage checkpoint	ENSTGUG00000000790	ENSTGUG00000011805	ENSTGUG00000012785	ENSTGUG00000002867	ENSTGUG00000006112	ENSTGUG00000008174	ENSTGUG00000008284	ENSTGUG00000013436	ENSTGUG00000010362	ENSTGUG00000000445	ENSTGUG00000013251	ENSTGUG00000000181	ENSTGUG00000003109	ENSTGUG00000005350	ENSTGUG00000005332	ENSTGUG00000000008	ENSTGUG00000005502	ENSTGUG00000007091	ENSTGUG00000006836	ENSTGUG00000006795	ENSTGUG00000012622	ENSTGUG00000003120	ENSTGUG00000004036	ENSTGUG00000007849	ENSTGUG00000006319
GO:0045333	cellular respiration	ENSTGUG00000018741	ENSTGUG00000004666	ENSTGUG00000003923	ENSTGUG00000005020	ENSTGUG00000001620	ENSTGUG00000004571	ENSTGUG00000003244	ENSTGUG00000002175	ENSTGUG00000007732	ENSTGUG00000006463	ENSTGUG00000003229	ENSTGUG00000011958	ENSTGUG00000016631	ENSTGUG00000018759	ENSTGUG00000010828	ENSTGUG00000011381	ENSTGUG00000008245	ENSTGUG00000009895	ENSTGUG00000008501	ENSTGUG00000003253	ENSTGUG00000009907	ENSTGUG00000005588	ENSTGUG00000018129	ENSTGUG00000012171	ENSTGUG00000011257
GO:0004527	exonuclease activity	ENSTGUG00000010648	ENSTGUG00000006908	ENSTGUG00000005575	ENSTGUG00000010645	ENSTGUG00000014514	ENSTGUG00000010874	ENSTGUG00000012824	ENSTGUG00000005537	ENSTGUG00000012500	ENSTGUG00000005919	ENSTGUG00000002231	ENSTGUG00000014378	ENSTGUG00000001765	ENSTGUG00000013016	ENSTGUG00000000121	ENSTGUG00000006627	ENSTGUG00000007535	ENSTGUG00000009315	ENSTGUG00000002494	ENSTGUG00000007253	ENSTGUG00000007927	ENSTGUG00000007103
GO:0046907	intracellular transport	ENSTGUG00000003598	ENSTGUG00000003923	ENSTGUG00000017542	ENSTGUG00000008189	ENSTGUG00000016259	ENSTGUG00000000018	ENSTGUG00000008176	ENSTGUG00000000716	ENSTGUG00000010367	ENSTGUG00000012305	ENSTGUG00000008667	ENSTGUG00000003515	ENSTGUG00000002335	ENSTGUG00000009765	ENSTGUG00000011475	ENSTGUG00000017079	ENSTGUG00000004625	ENSTGUG00000003910	ENSTGUG00000010719	ENSTGUG00000004771	ENSTGUG00000001939	ENSTGUG00000013463	ENSTGUG00000015367	ENSTGUG00000000557	ENSTGUG00000010164	ENSTGUG00000005143	ENSTGUG00000004857	ENSTGUG00000013849	ENSTGUG00000004534	ENSTGUG00000001019	ENSTGUG00000007896	ENSTGUG00000008294	ENSTGUG00000015542	ENSTGUG00000012963	ENSTGUG00000013050	ENSTGUG00000010013	ENSTGUG00000008285	ENSTGUG00000014970	ENSTGUG00000013197	ENSTGUG00000017292	ENSTGUG00000005588	ENSTGUG00000005680	ENSTGUG00000001860	ENSTGUG00000000176	ENSTGUG00000006512	ENSTGUG00000007466	ENSTGUG00000014557	ENSTGUG00000011484
GO:0018205	peptidyl-lysine modification	ENSTGUG00000006095	ENSTGUG00000007914	ENSTGUG00000008185	ENSTGUG00000010837	ENSTGUG00000004684	ENSTGUG00000003197	ENSTGUG00000015114	ENSTGUG00000010278	ENSTGUG00000003284	ENSTGUG00000008727	ENSTGUG00000012006	ENSTGUG00000008601	ENSTGUG00000010218	ENSTGUG00000017034	ENSTGUG00000002338	ENSTGUG00000016885	ENSTGUG00000015029	ENSTGUG00000000682	ENSTGUG00000010657	ENSTGUG00000016029	ENSTGUG00000002297	ENSTGUG00000008547	ENSTGUG00000007598	ENSTGUG00000005735	ENSTGUG00000009855	ENSTGUG00000006836	ENSTGUG00000009577	ENSTGUG00000009609	ENSTGUG00000017492	ENSTGUG00000011763	ENSTGUG00000010002	ENSTGUG00000003308	ENSTGUG00000005902	ENSTGUG00000010558	ENSTGUG00000008482	ENSTGUG00000005923	ENSTGUG00000001770	ENSTGUG00000007809	ENSTGUG00000002531	ENSTGUG00000012175	ENSTGUG00000005928	ENSTGUG00000004741	ENSTGUG00000010141	ENSTGUG00000010049
GO:0005635	nuclear envelope	ENSTGUG00000009174	ENSTGUG00000008186	ENSTGUG00000004716	ENSTGUG00000008995	ENSTGUG00000013204	ENSTGUG00000001795	ENSTGUG00000011296	ENSTGUG00000017196	ENSTGUG00000008451	ENSTGUG00000009525	ENSTGUG00000009308	ENSTGUG00000001917	ENSTGUG00000004083	ENSTGUG00000008510	ENSTGUG00000006761	ENSTGUG00000003284	ENSTGUG00000018220	ENSTGUG00000010013	ENSTGUG00000000181	ENSTGUG00000005917	ENSTGUG00000008703	ENSTGUG00000011345	ENSTGUG00000016332	ENSTGUG00000011475	ENSTGUG00000015213	ENSTGUG00000017292	ENSTGUG00000002069	ENSTGUG00000002278	ENSTGUG00000003910	ENSTGUG00000009105	ENSTGUG00000002957	ENSTGUG00000016262	ENSTGUG00000012952	ENSTGUG00000013338	ENSTGUG00000001685	ENSTGUG00000013357	ENSTGUG00000000051	ENSTGUG00000015645	ENSTGUG00000017079	ENSTGUG00000006512	ENSTGUG00000007606	ENSTGUG00000003271	ENSTGUG00000012276	ENSTGUG00000000556	ENSTGUG00000013083	ENSTGUG00000010141	ENSTGUG00000007581	ENSTGUG00000004260
GO:0005759	mitochondrial matrix	ENSTGUG00000004666	ENSTGUG00000008180	ENSTGUG00000013849	ENSTGUG00000010977	ENSTGUG00000004243	ENSTGUG00000003907	ENSTGUG00000015620	ENSTGUG00000012010	ENSTGUG00000006577	ENSTGUG00000008345	ENSTGUG00000014708	ENSTGUG00000008156	ENSTGUG00000010987	ENSTGUG00000000308	ENSTGUG00000011595	ENSTGUG00000001644	ENSTGUG00000003759	ENSTGUG00000005225	ENSTGUG00000011968	ENSTGUG00000007823	ENSTGUG00000005161	ENSTGUG00000009338	ENSTGUG00000013469	ENSTGUG00000013735	ENSTGUG00000010121	ENSTGUG00000010004	ENSTGUG00000003113	ENSTGUG00000010068	ENSTGUG00000017418	ENSTGUG00000000621	ENSTGUG00000006210	ENSTGUG00000004037
GO:1903311	regulation of mRNA metabolic process	ENSTGUG00000006908	ENSTGUG00000004470	ENSTGUG00000004243	ENSTGUG00000003597	ENSTGUG00000005919	ENSTGUG00000002869	ENSTGUG00000012340	ENSTGUG00000001606	ENSTGUG00000002135	ENSTGUG00000001178	ENSTGUG00000004447	ENSTGUG00000006815	ENSTGUG00000006486	ENSTGUG00000016869	ENSTGUG00000006742	ENSTGUG00000000641	ENSTGUG00000008416	ENSTGUG00000001472	ENSTGUG00000007799	ENSTGUG00000003237	ENSTGUG00000007253	ENSTGUG00000007809	ENSTGUG00000004159	ENSTGUG00000006319
GO:0034062	RNA polymerase activity	ENSTGUG00000007169	ENSTGUG00000010704	ENSTGUG00000014616	ENSTGUG00000005237	ENSTGUG00000011035	ENSTGUG00000009901	ENSTGUG00000002929	ENSTGUG00000008986	ENSTGUG00000002645	ENSTGUG00000006423	ENSTGUG00000005773	ENSTGUG00000016941	ENSTGUG00000012051	ENSTGUG00000000621	ENSTGUG00000012790	ENSTGUG00000000922	ENSTGUG00000005450
GO:0003899	DNA-directed RNA polymerase activity	ENSTGUG00000007169	ENSTGUG00000010704	ENSTGUG00000014616	ENSTGUG00000005237	ENSTGUG00000011035	ENSTGUG00000009901	ENSTGUG00000002929	ENSTGUG00000008986	ENSTGUG00000002645	ENSTGUG00000006423	ENSTGUG00000005773	ENSTGUG00000016941	ENSTGUG00000012051	ENSTGUG00000000621	ENSTGUG00000012790	ENSTGUG00000000922	ENSTGUG00000005450
GO:0090501	RNA phosphodiester bond hydrolysis	ENSTGUG00000006908	ENSTGUG00000003821	ENSTGUG00000014514	ENSTGUG00000012500	ENSTGUG00000005919	ENSTGUG00000002231	ENSTGUG00000007073	ENSTGUG00000008225	ENSTGUG00000012658	ENSTGUG00000008953	ENSTGUG00000012011	ENSTGUG00000013016	ENSTGUG00000006627	ENSTGUG00000007535	ENSTGUG00000008399	ENSTGUG00000001472	ENSTGUG00000012571	ENSTGUG00000003057	ENSTGUG00000007253	ENSTGUG00000012980	ENSTGUG00000009602	ENSTGUG00000007927
GO:0005743	mitochondrial inner membrane	ENSTGUG00000018741	ENSTGUG00000018752	ENSTGUG00000000874	ENSTGUG00000001195	ENSTGUG00000006092	ENSTGUG00000013849	ENSTGUG00000009173	ENSTGUG00000009075	ENSTGUG00000003731	ENSTGUG00000009019	ENSTGUG00000004571	ENSTGUG00000015620	ENSTGUG00000007823	ENSTGUG00000006577	ENSTGUG00000013029	ENSTGUG00000002923	ENSTGUG00000003244	ENSTGUG00000006763	ENSTGUG00000010569	ENSTGUG00000003470	ENSTGUG00000001620	ENSTGUG00000005819	ENSTGUG00000010367	ENSTGUG00000005641	ENSTGUG00000003431	ENSTGUG00000004109	ENSTGUG00000000814	ENSTGUG00000008501	ENSTGUG00000007280	ENSTGUG00000002123	ENSTGUG00000002575	ENSTGUG00000011958	ENSTGUG00000011401	ENSTGUG00000005625	ENSTGUG00000016631	ENSTGUG00000010711	ENSTGUG00000018759	ENSTGUG00000008099	ENSTGUG00000000972	ENSTGUG00000003898	ENSTGUG00000011381	ENSTGUG00000018737	ENSTGUG00000004037	ENSTGUG00000013555	ENSTGUG00000007436	ENSTGUG00000004811	ENSTGUG00000006771	ENSTGUG00000008947
GO:0006351	transcription, DNA-templated	ENSTGUG00000003923	ENSTGUG00000011964	ENSTGUG00000008216	ENSTGUG00000014678	ENSTGUG00000010278	ENSTGUG00000002135	ENSTGUG00000011071	ENSTGUG00000001420	ENSTGUG00000009855	ENSTGUG00000004014	ENSTGUG00000002690	ENSTGUG00000011544	ENSTGUG00000007515	ENSTGUG00000009824	ENSTGUG00000003298	ENSTGUG00000009901	ENSTGUG00000008904	ENSTGUG00000013267	ENSTGUG00000005417	ENSTGUG00000010704	ENSTGUG00000013027	ENSTGUG00000012040	ENSTGUG00000003865	ENSTGUG00000016508	ENSTGUG00000001251	ENSTGUG00000000675	ENSTGUG00000017126	ENSTGUG00000001882	ENSTGUG00000006423	ENSTGUG00000005773	ENSTGUG00000016941	ENSTGUG00000012770	ENSTGUG00000010383	ENSTGUG00000007822	ENSTGUG00000005161	ENSTGUG00000001771	ENSTGUG00000012051	ENSTGUG00000013037	ENSTGUG00000014621	ENSTGUG00000007185	ENSTGUG00000012845	ENSTGUG00000000660	ENSTGUG00000001540	ENSTGUG00000014303	ENSTGUG00000002205	ENSTGUG00000016735	ENSTGUG00000000907	ENSTGUG00000009402
GO:0097659	nucleic acid-templated transcription	ENSTGUG00000003923	ENSTGUG00000011964	ENSTGUG00000008216	ENSTGUG00000014678	ENSTGUG00000010278	ENSTGUG00000002135	ENSTGUG00000011071	ENSTGUG00000001420	ENSTGUG00000009855	ENSTGUG00000004014	ENSTGUG00000002690	ENSTGUG00000011544	ENSTGUG00000007515	ENSTGUG00000009824	ENSTGUG00000003298	ENSTGUG00000009901	ENSTGUG00000008904	ENSTGUG00000013267	ENSTGUG00000005417	ENSTGUG00000010704	ENSTGUG00000013027	ENSTGUG00000012040	ENSTGUG00000003865	ENSTGUG00000016508	ENSTGUG00000001251	ENSTGUG00000000675	ENSTGUG00000017126	ENSTGUG00000001882	ENSTGUG00000006423	ENSTGUG00000005773	ENSTGUG00000016941	ENSTGUG00000012770	ENSTGUG00000010383	ENSTGUG00000007822	ENSTGUG00000005161	ENSTGUG00000001771	ENSTGUG00000012051	ENSTGUG00000013037	ENSTGUG00000014621	ENSTGUG00000007185	ENSTGUG00000012845	ENSTGUG00000000660	ENSTGUG00000001540	ENSTGUG00000014303	ENSTGUG00000002205	ENSTGUG00000016735	ENSTGUG00000000907	ENSTGUG00000009402
GO:0043566	structure-specific DNA binding	ENSTGUG00000005559	ENSTGUG00000011964	ENSTGUG00000005575	ENSTGUG00000013329	ENSTGUG00000010296	ENSTGUG00000004968	ENSTGUG00000006073	ENSTGUG00000010405	ENSTGUG00000014378	ENSTGUG00000005112	ENSTGUG00000001420	ENSTGUG00000010218	ENSTGUG00000015029	ENSTGUG00000005055	ENSTGUG00000010657	ENSTGUG00000002555	ENSTGUG00000001765	ENSTGUG00000005502	ENSTGUG00000012872	ENSTGUG00000001362	ENSTGUG00000001246	ENSTGUG00000011175	ENSTGUG00000003057	ENSTGUG00000003502	ENSTGUG00000001770	ENSTGUG00000016735
GO:0051028	mRNA transport	ENSTGUG00000006761	ENSTGUG00000003910	ENSTGUG00000004447	ENSTGUG00000009431	ENSTGUG00000010013	ENSTGUG00000001472	ENSTGUG00000000557	ENSTGUG00000007581	ENSTGUG00000011278	ENSTGUG00000016332	ENSTGUG00000009645	ENSTGUG00000010204	ENSTGUG00000016126	ENSTGUG00000002069
GO:0050684	regulation of mRNA processing	ENSTGUG00000000641	ENSTGUG00000012340	ENSTGUG00000007809	ENSTGUG00000002869	ENSTGUG00000004470	ENSTGUG00000004447	ENSTGUG00000006319	ENSTGUG00000004243	ENSTGUG00000001472	ENSTGUG00000001606	ENSTGUG00000003237	ENSTGUG00000003597	ENSTGUG00000002135	ENSTGUG00000016869	ENSTGUG00000006815	ENSTGUG00000001178	ENSTGUG00000008416	ENSTGUG00000006486	ENSTGUG00000004159	ENSTGUG00000007799	ENSTGUG00000006742
GO:0007017	microtubule-based process	ENSTGUG00000004249	ENSTGUG00000001077	ENSTGUG00000004750	ENSTGUG00000017542	ENSTGUG00000010483	ENSTGUG00000011501	ENSTGUG00000011993	ENSTGUG00000013964	ENSTGUG00000003736	ENSTGUG00000000059	ENSTGUG00000009547	ENSTGUG00000008457	ENSTGUG00000010264	ENSTGUG00000007448	ENSTGUG00000013329	ENSTGUG00000005361	ENSTGUG00000013067	ENSTGUG00000002859	ENSTGUG00000012809	ENSTGUG00000002884	ENSTGUG00000007222	ENSTGUG00000000486	ENSTGUG00000016934	ENSTGUG00000006640	ENSTGUG00000002867	ENSTGUG00000006112	ENSTGUG00000010347	ENSTGUG00000010786	ENSTGUG00000003697	ENSTGUG00000010135	ENSTGUG00000002605	ENSTGUG00000012890	ENSTGUG00000002335	ENSTGUG00000014250	ENSTGUG00000008919	ENSTGUG00000001579	ENSTGUG00000002083	ENSTGUG00000005891	ENSTGUG00000002370	ENSTGUG00000009416	ENSTGUG00000010126	ENSTGUG00000004823	ENSTGUG00000010822	ENSTGUG00000002957	ENSTGUG00000008890	ENSTGUG00000004790	ENSTGUG00000004442	ENSTGUG00000002727
GO:0010608	posttranscriptional regulation of gene expression	ENSTGUG00000001472	ENSTGUG00000010728	ENSTGUG00000005000	ENSTGUG00000001606	ENSTGUG00000007895	ENSTGUG00000009168	ENSTGUG00000002858	ENSTGUG00000012478	ENSTGUG00000005919	ENSTGUG00000014378	ENSTGUG00000003413	ENSTGUG00000009955	ENSTGUG00000004142	ENSTGUG00000001057	ENSTGUG00000003759	ENSTGUG00000001574	ENSTGUG00000002132	ENSTGUG00000000832	ENSTGUG00000015213	ENSTGUG00000004410	ENSTGUG00000012658	ENSTGUG00000006586	ENSTGUG00000009417	ENSTGUG00000007823	ENSTGUG00000000807	ENSTGUG00000004721	ENSTGUG00000010928	ENSTGUG00000009790	ENSTGUG00000011386	ENSTGUG00000013338	ENSTGUG00000017346	ENSTGUG00000008309	ENSTGUG00000013676	ENSTGUG00000004105	ENSTGUG00000008416	ENSTGUG00000008140	ENSTGUG00000001544	ENSTGUG00000002770	ENSTGUG00000000092	ENSTGUG00000014593	ENSTGUG00000014970	ENSTGUG00000007002	ENSTGUG00000003255	ENSTGUG00000004037	ENSTGUG00000017148	ENSTGUG00000011358
GO:0000922	spindle pole	ENSTGUG00000004249	ENSTGUG00000008186	ENSTGUG00000008457	ENSTGUG00000001917	ENSTGUG00000005361	ENSTGUG00000006809	ENSTGUG00000002586	ENSTGUG00000006640	ENSTGUG00000006112	ENSTGUG00000010347	ENSTGUG00000003697	ENSTGUG00000010135	ENSTGUG00000004601	ENSTGUG00000008833	ENSTGUG00000006036	ENSTGUG00000004790	ENSTGUG00000008919	ENSTGUG00000012673	ENSTGUG00000010610	ENSTGUG00000001041	ENSTGUG00000006320	ENSTGUG00000002293	ENSTGUG00000013075	ENSTGUG00000008375	ENSTGUG00000006297	ENSTGUG00000003277	ENSTGUG00000014970
GO:0065004	protein-DNA complex assembly	ENSTGUG00000009323	ENSTGUG00000004579	ENSTGUG00000005260	ENSTGUG00000005433	ENSTGUG00000006715	ENSTGUG00000013027	ENSTGUG00000004221	ENSTGUG00000014185	ENSTGUG00000007157	ENSTGUG00000011876	ENSTGUG00000011071	ENSTGUG00000004063	ENSTGUG00000009146	ENSTGUG00000004549	ENSTGUG00000007412	ENSTGUG00000013037	ENSTGUG00000018362	ENSTGUG00000007169	ENSTGUG00000001362	ENSTGUG00000001246	ENSTGUG00000003540	ENSTGUG00000014057	ENSTGUG00000008538	ENSTGUG00000002109	ENSTGUG00000014970
GO:0000794	condensed nuclear chromosome	ENSTGUG00000000008	ENSTGUG00000000790	ENSTGUG00000004461	ENSTGUG00000000657	ENSTGUG00000002867	ENSTGUG00000006112	ENSTGUG00000010610	ENSTGUG00000001674	ENSTGUG00000003277	ENSTGUG00000004549	ENSTGUG00000003759	ENSTGUG00000015209	ENSTGUG00000007339	ENSTGUG00000004036	ENSTGUG00000012319	ENSTGUG00000010126	ENSTGUG00000007091	ENSTGUG00000007329	ENSTGUG00000007357
GO:0051169	nuclear transport	ENSTGUG00000003923	ENSTGUG00000001472	ENSTGUG00000001595	ENSTGUG00000011928	ENSTGUG00000004534	ENSTGUG00000000850	ENSTGUG00000014970	ENSTGUG00000008189	ENSTGUG00000005301	ENSTGUG00000012909	ENSTGUG00000006761	ENSTGUG00000002982	ENSTGUG00000000716	ENSTGUG00000013197	ENSTGUG00000001765	ENSTGUG00000017079	ENSTGUG00000003514	ENSTGUG00000003515	ENSTGUG00000016332	ENSTGUG00000011475	ENSTGUG00000009645	ENSTGUG00000017292	ENSTGUG00000016126	ENSTGUG00000004625	ENSTGUG00000010502	ENSTGUG00000009168	ENSTGUG00000003910	ENSTGUG00000009068	ENSTGUG00000002554	ENSTGUG00000010722	ENSTGUG00000001854	ENSTGUG00000006486	ENSTGUG00000010204	ENSTGUG00000004105	ENSTGUG00000006512	ENSTGUG00000007466	ENSTGUG00000001939	ENSTGUG00000015367	ENSTGUG00000003781	ENSTGUG00000000557	ENSTGUG00000007581	ENSTGUG00000002069	ENSTGUG00000011158	ENSTGUG00000009431	ENSTGUG00000010013	ENSTGUG00000003387
GO:0006401	RNA catabolic process	ENSTGUG00000006908	ENSTGUG00000001057	ENSTGUG00000003907	ENSTGUG00000000972	ENSTGUG00000012500	ENSTGUG00000002231	ENSTGUG00000001606	ENSTGUG00000003413	ENSTGUG00000004793	ENSTGUG00000006222	ENSTGUG00000000833	ENSTGUG00000009449	ENSTGUG00000004447	ENSTGUG00000002132	ENSTGUG00000006627	ENSTGUG00000009315	ENSTGUG00000007488	ENSTGUG00000001472	ENSTGUG00000006162	ENSTGUG00000012622	ENSTGUG00000003237	ENSTGUG00000007253
GO:0006282	regulation of DNA repair	ENSTGUG00000000790	ENSTGUG00000010558	ENSTGUG00000003597	ENSTGUG00000011294	ENSTGUG00000002867	ENSTGUG00000014378	ENSTGUG00000016761	ENSTGUG00000000445	ENSTGUG00000010218	ENSTGUG00000009799	ENSTGUG00000012099	ENSTGUG00000018486	ENSTGUG00000001932	ENSTGUG00000007357	ENSTGUG00000012259	ENSTGUG00000009943	ENSTGUG00000006271	ENSTGUG00000007046	ENSTGUG00000011700	ENSTGUG00000007929	ENSTGUG00000004036	ENSTGUG00000001439
GO:0048024	regulation of mRNA splicing, via spliceosome	ENSTGUG00000000641	ENSTGUG00000007799	ENSTGUG00000007809	ENSTGUG00000004470	ENSTGUG00000002869	ENSTGUG00000004447	ENSTGUG00000006319	ENSTGUG00000004243	ENSTGUG00000012340	ENSTGUG00000001606	ENSTGUG00000002135	ENSTGUG00000003237	ENSTGUG00000001178	ENSTGUG00000008416	ENSTGUG00000006486	ENSTGUG00000016869	ENSTGUG00000006742
GO:0003712	transcription cofactor activity	ENSTGUG00000003923	ENSTGUG00000012326	ENSTGUG00000006690	ENSTGUG00000017445	ENSTGUG00000003761	ENSTGUG00000005433	ENSTGUG00000017196	ENSTGUG00000001918	ENSTGUG00000000079	ENSTGUG00000007148	ENSTGUG00000006619	ENSTGUG00000005817	ENSTGUG00000000675	ENSTGUG00000003336	ENSTGUG00000007598	ENSTGUG00000008471	ENSTGUG00000002707	ENSTGUG00000013096	ENSTGUG00000012340	ENSTGUG00000014378	ENSTGUG00000001766	ENSTGUG00000001465	ENSTGUG00000004519	ENSTGUG00000010296	ENSTGUG00000006455	ENSTGUG00000007288	ENSTGUG00000010362	ENSTGUG00000001420	ENSTGUG00000002271	ENSTGUG00000009855	ENSTGUG00000010074	ENSTGUG00000004243	ENSTGUG00000000731	ENSTGUG00000007822	ENSTGUG00000002531	ENSTGUG00000005076	ENSTGUG00000005350	ENSTGUG00000005238	ENSTGUG00000015857	ENSTGUG00000007515	ENSTGUG00000006483	ENSTGUG00000008547	ENSTGUG00000016029	ENSTGUG00000008500	ENSTGUG00000010331	ENSTGUG00000010281	ENSTGUG00000005735	ENSTGUG00000001606
GO:0005487	nucleocytoplasmic transporter activity	ENSTGUG00000006761	ENSTGUG00000009168	ENSTGUG00000006512	ENSTGUG00000000850	ENSTGUG00000010013	ENSTGUG00000005917	ENSTGUG00000007581	ENSTGUG00000017292
GO:0006999	nuclear pore organization	ENSTGUG00000006761	ENSTGUG00000009105	ENSTGUG00000010013	ENSTGUG00000005917	ENSTGUG00000000556	ENSTGUG00000009525	ENSTGUG00000009308	ENSTGUG00000018220
GO:2000779	regulation of double-strand break repair	ENSTGUG00000016761	ENSTGUG00000001932	ENSTGUG00000000790	ENSTGUG00000007357	ENSTGUG00000012259	ENSTGUG00000007046	ENSTGUG00000009943	ENSTGUG00000006271	ENSTGUG00000010558	ENSTGUG00000012099	ENSTGUG00000011294	ENSTGUG00000007929	ENSTGUG00000010218	ENSTGUG00000001439
GO:0019866	organelle inner membrane	ENSTGUG00000018741	ENSTGUG00000018752	ENSTGUG00000000874	ENSTGUG00000001195	ENSTGUG00000006092	ENSTGUG00000013849	ENSTGUG00000009173	ENSTGUG00000009075	ENSTGUG00000003731	ENSTGUG00000009019	ENSTGUG00000004571	ENSTGUG00000001795	ENSTGUG00000007823	ENSTGUG00000006577	ENSTGUG00000013029	ENSTGUG00000002923	ENSTGUG00000003244	ENSTGUG00000006763	ENSTGUG00000010569	ENSTGUG00000003470	ENSTGUG00000001620	ENSTGUG00000005819	ENSTGUG00000010367	ENSTGUG00000005641	ENSTGUG00000003431	ENSTGUG00000004109	ENSTGUG00000000814	ENSTGUG00000008501	ENSTGUG00000007280	ENSTGUG00000002123	ENSTGUG00000002575	ENSTGUG00000011958	ENSTGUG00000011401	ENSTGUG00000005625	ENSTGUG00000016631	ENSTGUG00000010711	ENSTGUG00000018759	ENSTGUG00000008099	ENSTGUG00000000972	ENSTGUG00000003898	ENSTGUG00000011381	ENSTGUG00000018737	ENSTGUG00000004037	ENSTGUG00000013555	ENSTGUG00000007436	ENSTGUG00000004811	ENSTGUG00000000051	ENSTGUG00000006771
GO:0044248	cellular catabolic process	ENSTGUG00000008180	ENSTGUG00000017279	ENSTGUG00000008455	ENSTGUG00000003023	ENSTGUG00000012785	ENSTGUG00000002231	ENSTGUG00000002027	ENSTGUG00000008667	ENSTGUG00000012650	ENSTGUG00000002132	ENSTGUG00000007871	ENSTGUG00000002139	ENSTGUG00000009449	ENSTGUG00000011976	ENSTGUG00000004447	ENSTGUG00000004442	ENSTGUG00000006627	ENSTGUG00000007455	ENSTGUG00000008447	ENSTGUG00000001932	ENSTGUG00000003290	ENSTGUG00000005206	ENSTGUG00000002756	ENSTGUG00000007965	ENSTGUG00000006231	ENSTGUG00000006185	ENSTGUG00000003508	ENSTGUG00000010035	ENSTGUG00000005444	ENSTGUG00000003907	ENSTGUG00000000972	ENSTGUG00000017196	ENSTGUG00000004086	ENSTGUG00000007057	ENSTGUG00000000083	ENSTGUG00000006222	ENSTGUG00000004644	ENSTGUG00000003109	ENSTGUG00000004108	ENSTGUG00000003974	ENSTGUG00000004706	ENSTGUG00000013036	ENSTGUG00000017107	ENSTGUG00000001865	ENSTGUG00000009080	ENSTGUG00000013735	ENSTGUG00000013294	ENSTGUG00000008539
GO:0050685	positive regulation of mRNA processing	ENSTGUG00000012340	ENSTGUG00000004470	ENSTGUG00000006742	ENSTGUG00000001472	ENSTGUG00000001606	ENSTGUG00000006815	ENSTGUG00000004159	ENSTGUG00000016869	ENSTGUG00000006319
GO:0030163	protein catabolic process	ENSTGUG00000001114	ENSTGUG00000010035	ENSTGUG00000006522	ENSTGUG00000008500	ENSTGUG00000013103	ENSTGUG00000014533	ENSTGUG00000001663	ENSTGUG00000008455	ENSTGUG00000017196	ENSTGUG00000007057	ENSTGUG00000004086	ENSTGUG00000000038	ENSTGUG00000003023	ENSTGUG00000004209	ENSTGUG00000009328	ENSTGUG00000012785	ENSTGUG00000010281	ENSTGUG00000006953	ENSTGUG00000007159	ENSTGUG00000008447	ENSTGUG00000006263	ENSTGUG00000000181	ENSTGUG00000002027	ENSTGUG00000006264	ENSTGUG00000010400	ENSTGUG00000001212	ENSTGUG00000000083	ENSTGUG00000008831	ENSTGUG00000008667	ENSTGUG00000012650	ENSTGUG00000004108	ENSTGUG00000013620	ENSTGUG00000014680	ENSTGUG00000004644	ENSTGUG00000007871	ENSTGUG00000005595	ENSTGUG00000002139	ENSTGUG00000017395	ENSTGUG00000003425	ENSTGUG00000009799	ENSTGUG00000008834	ENSTGUG00000011976	ENSTGUG00000003974	ENSTGUG00000010299	ENSTGUG00000004442	ENSTGUG00000004706	ENSTGUG00000000924	ENSTGUG00000013036
GO:0004520	endodeoxyribonuclease activity	ENSTGUG00000010648	ENSTGUG00000011743	ENSTGUG00000013117	ENSTGUG00000005055	ENSTGUG00000005575	ENSTGUG00000001327	ENSTGUG00000012335	ENSTGUG00000014378	ENSTGUG00000012477	ENSTGUG00000003057	ENSTGUG00000010362	ENSTGUG00000006627	ENSTGUG00000010218	ENSTGUG00000006556	ENSTGUG00000012872
GO:1902679	negative regulation of RNA biosynthetic process	ENSTGUG00000003923	ENSTGUG00000001722	ENSTGUG00000011964	ENSTGUG00000003595	ENSTGUG00000003197	ENSTGUG00000006267	ENSTGUG00000003198	ENSTGUG00000005919	ENSTGUG00000007014	ENSTGUG00000003356	ENSTGUG00000010273	ENSTGUG00000013660	ENSTGUG00000007288	ENSTGUG00000010362	ENSTGUG00000001420	ENSTGUG00000002334	ENSTGUG00000009855	ENSTGUG00000002338	ENSTGUG00000016885	ENSTGUG00000004010	ENSTGUG00000010836	ENSTGUG00000007515	ENSTGUG00000017346	ENSTGUG00000013990	ENSTGUG00000007048	ENSTGUG00000001246	ENSTGUG00000004855	ENSTGUG00000011175	ENSTGUG00000000886	ENSTGUG00000011700	ENSTGUG00000009199	ENSTGUG00000008591	ENSTGUG00000013500	ENSTGUG00000004159	ENSTGUG00000012175	ENSTGUG00000001439	ENSTGUG00000010558	ENSTGUG00000004243	ENSTGUG00000000973	ENSTGUG00000017196	ENSTGUG00000000079	ENSTGUG00000001251	ENSTGUG00000007598	ENSTGUG00000006112	ENSTGUG00000011495	ENSTGUG00000012205	ENSTGUG00000016109	ENSTGUG00000010258
GO:0034399	nuclear periphery	ENSTGUG00000006761	ENSTGUG00000007048	ENSTGUG00000000938	ENSTGUG00000009670	ENSTGUG00000009105	ENSTGUG00000012321	ENSTGUG00000011976	ENSTGUG00000001722	ENSTGUG00000002957	ENSTGUG00000005917	ENSTGUG00000012118	ENSTGUG00000000556	ENSTGUG00000004519	ENSTGUG00000014552	ENSTGUG00000010610	ENSTGUG00000018220	ENSTGUG00000012340	ENSTGUG00000003198	ENSTGUG00000000781	ENSTGUG00000009936	ENSTGUG00000000051
GO:0004536	deoxyribonuclease activity	ENSTGUG00000010648	ENSTGUG00000011743	ENSTGUG00000013117	ENSTGUG00000005055	ENSTGUG00000005575	ENSTGUG00000001327	ENSTGUG00000012335	ENSTGUG00000014378	ENSTGUG00000012477	ENSTGUG00000003057	ENSTGUG00000010874	ENSTGUG00000010362	ENSTGUG00000006627	ENSTGUG00000010218	ENSTGUG00000006556	ENSTGUG00000012872
GO:0016072	rRNA metabolic process	ENSTGUG00000009385	ENSTGUG00000002749	ENSTGUG00000005578	ENSTGUG00000005411	ENSTGUG00000010086	ENSTGUG00000005414	ENSTGUG00000005988	ENSTGUG00000012500	ENSTGUG00000004491	ENSTGUG00000002231	ENSTGUG00000009315	ENSTGUG00000011071	ENSTGUG00000016769	ENSTGUG00000008953	ENSTGUG00000004378	ENSTGUG00000009948	ENSTGUG00000000989	ENSTGUG00000006162	ENSTGUG00000001453	ENSTGUG00000005926	ENSTGUG00000005649	ENSTGUG00000006781	ENSTGUG00000002367
GO:0006913	nucleocytoplasmic transport	ENSTGUG00000003923	ENSTGUG00000001472	ENSTGUG00000001595	ENSTGUG00000011928	ENSTGUG00000004534	ENSTGUG00000000850	ENSTGUG00000014970	ENSTGUG00000008189	ENSTGUG00000005301	ENSTGUG00000012909	ENSTGUG00000006761	ENSTGUG00000002982	ENSTGUG00000000716	ENSTGUG00000013197	ENSTGUG00000017079	ENSTGUG00000003514	ENSTGUG00000003515	ENSTGUG00000016332	ENSTGUG00000011475	ENSTGUG00000009645	ENSTGUG00000017292	ENSTGUG00000016126	ENSTGUG00000004625	ENSTGUG00000010502	ENSTGUG00000009168	ENSTGUG00000003910	ENSTGUG00000009068	ENSTGUG00000002554	ENSTGUG00000010722	ENSTGUG00000001854	ENSTGUG00000006486	ENSTGUG00000010204	ENSTGUG00000004105	ENSTGUG00000006512	ENSTGUG00000007466	ENSTGUG00000001939	ENSTGUG00000015367	ENSTGUG00000003781	ENSTGUG00000000557	ENSTGUG00000007581	ENSTGUG00000002069	ENSTGUG00000011158	ENSTGUG00000009431	ENSTGUG00000010013	ENSTGUG00000003387
GO:1903313	positive regulation of mRNA metabolic process	ENSTGUG00000006815	ENSTGUG00000001472	ENSTGUG00000006908	ENSTGUG00000004470	ENSTGUG00000006742	ENSTGUG00000012340	ENSTGUG00000001606	ENSTGUG00000005919	ENSTGUG00000007253	ENSTGUG00000004159	ENSTGUG00000016869	ENSTGUG00000006319
GO:0044257	cellular protein catabolic process	ENSTGUG00000001114	ENSTGUG00000006522	ENSTGUG00000008500	ENSTGUG00000014533	ENSTGUG00000001663	ENSTGUG00000008455	ENSTGUG00000017196	ENSTGUG00000010299	ENSTGUG00000004086	ENSTGUG00000003023	ENSTGUG00000004209	ENSTGUG00000009328	ENSTGUG00000012785	ENSTGUG00000009799	ENSTGUG00000006953	ENSTGUG00000007159	ENSTGUG00000008447	ENSTGUG00000006263	ENSTGUG00000000181	ENSTGUG00000002027	ENSTGUG00000006264	ENSTGUG00000007057	ENSTGUG00000001212	ENSTGUG00000000083	ENSTGUG00000008831	ENSTGUG00000008667	ENSTGUG00000012650	ENSTGUG00000008834	ENSTGUG00000013620	ENSTGUG00000014680	ENSTGUG00000004644	ENSTGUG00000007871	ENSTGUG00000005595	ENSTGUG00000002139	ENSTGUG00000017395	ENSTGUG00000003425	ENSTGUG00000004108	ENSTGUG00000010035	ENSTGUG00000011976	ENSTGUG00000003974	ENSTGUG00000002170	ENSTGUG00000004706	ENSTGUG00000004442	ENSTGUG00000000924	ENSTGUG00000013036	ENSTGUG00000001827	ENSTGUG00000013294	ENSTGUG00000017107
GO:0006417	regulation of translation	ENSTGUG00000001472	ENSTGUG00000010728	ENSTGUG00000005000	ENSTGUG00000007895	ENSTGUG00000009168	ENSTGUG00000002858	ENSTGUG00000012478	ENSTGUG00000005919	ENSTGUG00000003413	ENSTGUG00000009955	ENSTGUG00000004142	ENSTGUG00000001057	ENSTGUG00000003759	ENSTGUG00000001574	ENSTGUG00000002132	ENSTGUG00000015213	ENSTGUG00000004410	ENSTGUG00000012658	ENSTGUG00000006586	ENSTGUG00000009417	ENSTGUG00000007823	ENSTGUG00000000807	ENSTGUG00000004721	ENSTGUG00000010928	ENSTGUG00000009790	ENSTGUG00000011386	ENSTGUG00000013338	ENSTGUG00000017346	ENSTGUG00000013676	ENSTGUG00000004105	ENSTGUG00000008140	ENSTGUG00000008416	ENSTGUG00000001544	ENSTGUG00000002770	ENSTGUG00000000092	ENSTGUG00000014593	ENSTGUG00000014970	ENSTGUG00000004037	ENSTGUG00000017148	ENSTGUG00000011358
GO:0051053	negative regulation of DNA metabolic process	ENSTGUG00000011513	ENSTGUG00000005559	ENSTGUG00000011294	ENSTGUG00000013368	ENSTGUG00000008510	ENSTGUG00000010467	ENSTGUG00000013313	ENSTGUG00000008174	ENSTGUG00000008159	ENSTGUG00000010610	ENSTGUG00000008090	ENSTGUG00000005055	ENSTGUG00000011743	ENSTGUG00000005014	ENSTGUG00000012099	ENSTGUG00000005680	ENSTGUG00000005502	ENSTGUG00000008309	ENSTGUG00000001932	ENSTGUG00000011763	ENSTGUG00000010354	ENSTGUG00000010107	ENSTGUG00000007849	ENSTGUG00000010204
GO:0016607	nuclear speck	ENSTGUG00000010729	ENSTGUG00000000851	ENSTGUG00000000486	ENSTGUG00000008174	ENSTGUG00000001606	ENSTGUG00000002623	ENSTGUG00000002065	ENSTGUG00000012433	ENSTGUG00000013251	ENSTGUG00000009645	ENSTGUG00000016126	ENSTGUG00000009936	ENSTGUG00000011895	ENSTGUG00000004447	ENSTGUG00000006486	ENSTGUG00000007799	ENSTGUG00000006294	ENSTGUG00000007278	ENSTGUG00000008416	ENSTGUG00000001850	ENSTGUG00000000886	ENSTGUG00000008590	ENSTGUG00000006319	ENSTGUG00000014378
GO:0045892	negative regulation of transcription, DNA-templated	ENSTGUG00000003923	ENSTGUG00000001722	ENSTGUG00000011964	ENSTGUG00000003595	ENSTGUG00000003197	ENSTGUG00000006267	ENSTGUG00000003198	ENSTGUG00000005919	ENSTGUG00000007014	ENSTGUG00000003356	ENSTGUG00000010273	ENSTGUG00000013660	ENSTGUG00000007288	ENSTGUG00000010362	ENSTGUG00000001420	ENSTGUG00000002334	ENSTGUG00000009855	ENSTGUG00000002338	ENSTGUG00000016885	ENSTGUG00000004010	ENSTGUG00000010836	ENSTGUG00000007515	ENSTGUG00000017346	ENSTGUG00000013990	ENSTGUG00000007048	ENSTGUG00000001246	ENSTGUG00000004855	ENSTGUG00000011175	ENSTGUG00000000886	ENSTGUG00000011700	ENSTGUG00000009199	ENSTGUG00000008591	ENSTGUG00000013500	ENSTGUG00000004159	ENSTGUG00000012175	ENSTGUG00000001439	ENSTGUG00000010558	ENSTGUG00000004243	ENSTGUG00000000973	ENSTGUG00000000079	ENSTGUG00000001251	ENSTGUG00000007598	ENSTGUG00000006112	ENSTGUG00000011495	ENSTGUG00000012205	ENSTGUG00000016109	ENSTGUG00000010258	ENSTGUG00000003761
GO:0000724	double-strand break repair via homologous recombination	ENSTGUG00000011880	ENSTGUG00000000008	ENSTGUG00000010786	ENSTGUG00000007357	ENSTGUG00000005055	ENSTGUG00000011763	ENSTGUG00000002867	ENSTGUG00000005575	ENSTGUG00000000463	ENSTGUG00000001722	ENSTGUG00000012622	ENSTGUG00000013110	ENSTGUG00000012296	ENSTGUG00000010362	ENSTGUG00000013117	ENSTGUG00000001641	ENSTGUG00000007760	ENSTGUG00000005775	ENSTGUG00000012872
GO:0070646	protein modification by small protein removal	ENSTGUG00000003677	ENSTGUG00000017052	ENSTGUG00000002684	ENSTGUG00000004479	ENSTGUG00000008455	ENSTGUG00000004108	ENSTGUG00000003284	ENSTGUG00000000463	ENSTGUG00000006264	ENSTGUG00000007057	ENSTGUG00000008831	ENSTGUG00000007288	ENSTGUG00000008834	ENSTGUG00000007871	ENSTGUG00000011336	ENSTGUG00000009799	ENSTGUG00000000445	ENSTGUG00000003647	ENSTGUG00000006483	ENSTGUG00000008547	ENSTGUG00000002775	ENSTGUG00000007427	ENSTGUG00000010223	ENSTGUG00000002531	ENSTGUG00000006263
GO:0006839	mitochondrial transport	ENSTGUG00000011414	ENSTGUG00000006908	ENSTGUG00000009173	ENSTGUG00000016259	ENSTGUG00000011396	ENSTGUG00000013029	ENSTGUG00000006092	ENSTGUG00000012808	ENSTGUG00000006390	ENSTGUG00000012503	ENSTGUG00000001620	ENSTGUG00000010367	ENSTGUG00000005588	ENSTGUG00000011401	ENSTGUG00000000176	ENSTGUG00000015645	ENSTGUG00000008273	ENSTGUG00000003013	ENSTGUG00000004857	ENSTGUG00000001775	ENSTGUG00000005104	ENSTGUG00000006338	ENSTGUG00000017106	ENSTGUG00000004811	ENSTGUG00000007764
GO:1903507	negative regulation of nucleic acid-templated transcription	ENSTGUG00000003923	ENSTGUG00000001722	ENSTGUG00000011964	ENSTGUG00000003595	ENSTGUG00000003197	ENSTGUG00000006267	ENSTGUG00000003198	ENSTGUG00000005919	ENSTGUG00000007014	ENSTGUG00000003356	ENSTGUG00000010273	ENSTGUG00000013660	ENSTGUG00000007288	ENSTGUG00000010362	ENSTGUG00000001420	ENSTGUG00000002334	ENSTGUG00000009855	ENSTGUG00000002338	ENSTGUG00000016885	ENSTGUG00000004010	ENSTGUG00000010836	ENSTGUG00000007515	ENSTGUG00000017346	ENSTGUG00000013990	ENSTGUG00000007048	ENSTGUG00000001246	ENSTGUG00000004855	ENSTGUG00000011175	ENSTGUG00000000886	ENSTGUG00000011700	ENSTGUG00000009199	ENSTGUG00000008591	ENSTGUG00000013500	ENSTGUG00000004159	ENSTGUG00000012175	ENSTGUG00000001439	ENSTGUG00000010558	ENSTGUG00000004243	ENSTGUG00000000973	ENSTGUG00000017196	ENSTGUG00000000079	ENSTGUG00000001251	ENSTGUG00000007598	ENSTGUG00000006112	ENSTGUG00000011495	ENSTGUG00000012205	ENSTGUG00000016109	ENSTGUG00000010258
GO:0071824	protein-DNA complex subunit organization	ENSTGUG00000009323	ENSTGUG00000004579	ENSTGUG00000005260	ENSTGUG00000005433	ENSTGUG00000006715	ENSTGUG00000013027	ENSTGUG00000004221	ENSTGUG00000010296	ENSTGUG00000014185	ENSTGUG00000007157	ENSTGUG00000011876	ENSTGUG00000011071	ENSTGUG00000004063	ENSTGUG00000004542	ENSTGUG00000009146	ENSTGUG00000004549	ENSTGUG00000007412	ENSTGUG00000013037	ENSTGUG00000018362	ENSTGUG00000007169	ENSTGUG00000001362	ENSTGUG00000001246	ENSTGUG00000003540	ENSTGUG00000014057	ENSTGUG00000008538	ENSTGUG00000002109	ENSTGUG00000014970
GO:0005689	U12-type spliceosomal complex	ENSTGUG00000010810	ENSTGUG00000004470	ENSTGUG00000009069	ENSTGUG00000006082	ENSTGUG00000005095	ENSTGUG00000010079	ENSTGUG00000005829	ENSTGUG00000008490	ENSTGUG00000009452	ENSTGUG00000004149	ENSTGUG00000009936
GO:0071166	ribonucleoprotein complex localization	ENSTGUG00000006761	ENSTGUG00000001472	ENSTGUG00000003910	ENSTGUG00000006512	ENSTGUG00000010204	ENSTGUG00000010013	ENSTGUG00000015367	ENSTGUG00000000557	ENSTGUG00000007581	ENSTGUG00000016332	ENSTGUG00000009645	ENSTGUG00000009431	ENSTGUG00000016126	ENSTGUG00000002069
GO:0071426	ribonucleoprotein complex export from nucleus	ENSTGUG00000006761	ENSTGUG00000001472	ENSTGUG00000003910	ENSTGUG00000006512	ENSTGUG00000010204	ENSTGUG00000010013	ENSTGUG00000015367	ENSTGUG00000000557	ENSTGUG00000007581	ENSTGUG00000016332	ENSTGUG00000009645	ENSTGUG00000009431	ENSTGUG00000016126	ENSTGUG00000002069
GO:0010212	response to ionizing radiation	ENSTGUG00000011880	ENSTGUG00000017196	ENSTGUG00000008216	ENSTGUG00000006733	ENSTGUG00000008125	ENSTGUG00000008123	ENSTGUG00000002867	ENSTGUG00000003120	ENSTGUG00000010786	ENSTGUG00000001765	ENSTGUG00000011071	ENSTGUG00000000445	ENSTGUG00000007929	ENSTGUG00000000682	ENSTGUG00000011381	ENSTGUG00000005502	ENSTGUG00000015645	ENSTGUG00000007849	ENSTGUG00000007357	ENSTGUG00000011763	ENSTGUG00000012259	ENSTGUG00000003073	ENSTGUG00000016930	ENSTGUG00000012622	ENSTGUG00000008612	ENSTGUG00000018486	ENSTGUG00000017417	ENSTGUG00000001439
GO:0008408	3'-5' exonuclease activity	ENSTGUG00000012500	ENSTGUG00000005919	ENSTGUG00000006908	ENSTGUG00000002494	ENSTGUG00000002231	ENSTGUG00000014378	ENSTGUG00000010645	ENSTGUG00000014514	ENSTGUG00000001765	ENSTGUG00000007253	ENSTGUG00000000121	ENSTGUG00000007927	ENSTGUG00000007103	ENSTGUG00000009315	ENSTGUG00000005537
GO:0034708	methyltransferase complex	ENSTGUG00000006095	ENSTGUG00000007914	ENSTGUG00000011964	ENSTGUG00000002195	ENSTGUG00000004968	ENSTGUG00000011895	ENSTGUG00000001465	ENSTGUG00000010079	ENSTGUG00000004149	ENSTGUG00000008482	ENSTGUG00000015029	ENSTGUG00000000682	ENSTGUG00000013030	ENSTGUG00000013990	ENSTGUG00000001362	ENSTGUG00000001246	ENSTGUG00000017492	ENSTGUG00000005095	ENSTGUG00000001770	ENSTGUG00000012982	ENSTGUG00000008490	ENSTGUG00000004741
GO:0018193	peptidyl-amino acid modification	ENSTGUG00000000790	ENSTGUG00000008185	ENSTGUG00000003197	ENSTGUG00000000010	ENSTGUG00000008692	ENSTGUG00000010278	ENSTGUG00000003284	ENSTGUG00000009855	ENSTGUG00000002338	ENSTGUG00000009449	ENSTGUG00000007875	ENSTGUG00000005034	ENSTGUG00000010657	ENSTGUG00000010655	ENSTGUG00000002297	ENSTGUG00000016456	ENSTGUG00000010311	ENSTGUG00000017492	ENSTGUG00000010002	ENSTGUG00000004855	ENSTGUG00000005902	ENSTGUG00000010558	ENSTGUG00000012702	ENSTGUG00000008457	ENSTGUG00000009298	ENSTGUG00000007809	ENSTGUG00000005332	ENSTGUG00000012175	ENSTGUG00000012663	ENSTGUG00000010395	ENSTGUG00000009609	ENSTGUG00000003904	ENSTGUG00000008438	ENSTGUG00000007598	ENSTGUG00000006112	ENSTGUG00000008727	ENSTGUG00000008601	ENSTGUG00000006586	ENSTGUG00000001770	ENSTGUG00000008547	ENSTGUG00000007181	ENSTGUG00000013049	ENSTGUG00000005923	ENSTGUG00000005928	ENSTGUG00000003073	ENSTGUG00000010141	ENSTGUG00000010837	ENSTGUG00000006927
GO:0000725	recombinational repair	ENSTGUG00000011880	ENSTGUG00000000008	ENSTGUG00000010786	ENSTGUG00000007357	ENSTGUG00000005055	ENSTGUG00000011763	ENSTGUG00000002867	ENSTGUG00000005575	ENSTGUG00000000463	ENSTGUG00000001722	ENSTGUG00000012622	ENSTGUG00000013110	ENSTGUG00000012296	ENSTGUG00000010362	ENSTGUG00000013117	ENSTGUG00000001641	ENSTGUG00000007760	ENSTGUG00000005775	ENSTGUG00000012872
GO:0009161	ribonucleoside monophosphate metabolic process	ENSTGUG00000018741	ENSTGUG00000013555	ENSTGUG00000015620	ENSTGUG00000013361	ENSTGUG00000003882	ENSTGUG00000006052	ENSTGUG00000000650	ENSTGUG00000006503	ENSTGUG00000001462	ENSTGUG00000006780	ENSTGUG00000001620	ENSTGUG00000010111	ENSTGUG00000013431	ENSTGUG00000005206	ENSTGUG00000003229	ENSTGUG00000018752	ENSTGUG00000011958	ENSTGUG00000005056	ENSTGUG00000018759	ENSTGUG00000002123	ENSTGUG00000013338	ENSTGUG00000005502	ENSTGUG00000009895	ENSTGUG00000004981	ENSTGUG00000006775	ENSTGUG00000000472	ENSTGUG00000003449	ENSTGUG00000003244	ENSTGUG00000001775	ENSTGUG00000004119	ENSTGUG00000008907	ENSTGUG00000001582	ENSTGUG00000011256
GO:0033045	regulation of sister chromatid segregation	ENSTGUG00000011513	ENSTGUG00000012205	ENSTGUG00000008186	ENSTGUG00000012622	ENSTGUG00000004789	ENSTGUG00000006112	ENSTGUG00000001722	ENSTGUG00000003697	ENSTGUG00000003736	ENSTGUG00000000037	ENSTGUG00000013117	ENSTGUG00000007339	ENSTGUG00000001917	ENSTGUG00000002293	ENSTGUG00000001915	ENSTGUG00000009328	ENSTGUG00000004801	ENSTGUG00000012872
GO:0006406	mRNA export from nucleus	ENSTGUG00000006761	ENSTGUG00000003910	ENSTGUG00000009431	ENSTGUG00000010013	ENSTGUG00000001472	ENSTGUG00000000557	ENSTGUG00000007581	ENSTGUG00000016332	ENSTGUG00000009645	ENSTGUG00000010204	ENSTGUG00000016126	ENSTGUG00000002069
GO:0071427	mRNA-containing ribonucleoprotein complex export from nucleus	ENSTGUG00000006761	ENSTGUG00000003910	ENSTGUG00000009431	ENSTGUG00000010013	ENSTGUG00000001472	ENSTGUG00000000557	ENSTGUG00000007581	ENSTGUG00000016332	ENSTGUG00000009645	ENSTGUG00000010204	ENSTGUG00000016126	ENSTGUG00000002069
GO:0045787	positive regulation of cell cycle	ENSTGUG00000011513	ENSTGUG00000003923	ENSTGUG00000010786	ENSTGUG00000017447	ENSTGUG00000017253	ENSTGUG00000015857	ENSTGUG00000003597	ENSTGUG00000003940	ENSTGUG00000001917	ENSTGUG00000013067	ENSTGUG00000012785	ENSTGUG00000012719	ENSTGUG00000002867	ENSTGUG00000012205	ENSTGUG00000003697	ENSTGUG00000008284	ENSTGUG00000010135	ENSTGUG00000007014	ENSTGUG00000010250	ENSTGUG00000010218	ENSTGUG00000002083	ENSTGUG00000014970	ENSTGUG00000003761	ENSTGUG00000010822	ENSTGUG00000004721	ENSTGUG00000005350	ENSTGUG00000000615	ENSTGUG00000003326	ENSTGUG00000004442	ENSTGUG00000007515	ENSTGUG00000013117	ENSTGUG00000002293	ENSTGUG00000008375	ENSTGUG00000006836	ENSTGUG00000012872	ENSTGUG00000004958	ENSTGUG00000006294	ENSTGUG00000011763	ENSTGUG00000006795	ENSTGUG00000012276	ENSTGUG00000001657	ENSTGUG00000001722	ENSTGUG00000002205	ENSTGUG00000012401
GO:0006270	DNA replication initiation	ENSTGUG00000011790	ENSTGUG00000011929	ENSTGUG00000016138	ENSTGUG00000010831	ENSTGUG00000013275	ENSTGUG00000016047	ENSTGUG00000007103	ENSTGUG00000008459	ENSTGUG00000010897	ENSTGUG00000015994
GO:0042826	histone deacetylase binding	ENSTGUG00000001722	ENSTGUG00000004534	ENSTGUG00000000973	ENSTGUG00000003197	ENSTGUG00000003940	ENSTGUG00000012808	ENSTGUG00000013660	ENSTGUG00000001420	ENSTGUG00000002962	ENSTGUG00000003470	ENSTGUG00000005350	ENSTGUG00000005435	ENSTGUG00000002924	ENSTGUG00000013990	ENSTGUG00000001362	ENSTGUG00000006690	ENSTGUG00000015013	ENSTGUG00000006599	ENSTGUG00000012230	ENSTGUG00000002531	ENSTGUG00000016735	ENSTGUG00000005143
GO:0051603	proteolysis involved in cellular protein catabolic process	ENSTGUG00000001114	ENSTGUG00000006522	ENSTGUG00000008500	ENSTGUG00000014533	ENSTGUG00000008455	ENSTGUG00000017196	ENSTGUG00000010299	ENSTGUG00000004086	ENSTGUG00000001212	ENSTGUG00000004209	ENSTGUG00000009328	ENSTGUG00000012785	ENSTGUG00000009799	ENSTGUG00000006953	ENSTGUG00000007159	ENSTGUG00000008447	ENSTGUG00000006263	ENSTGUG00000000181	ENSTGUG00000002027	ENSTGUG00000006264	ENSTGUG00000007057	ENSTGUG00000003023	ENSTGUG00000000083	ENSTGUG00000008831	ENSTGUG00000008667	ENSTGUG00000012650	ENSTGUG00000008834	ENSTGUG00000013620	ENSTGUG00000004644	ENSTGUG00000007871	ENSTGUG00000005595	ENSTGUG00000002139	ENSTGUG00000017395	ENSTGUG00000003425	ENSTGUG00000004108	ENSTGUG00000010035	ENSTGUG00000011976	ENSTGUG00000004442	ENSTGUG00000004706	ENSTGUG00000000924	ENSTGUG00000013036	ENSTGUG00000001827	ENSTGUG00000013294	ENSTGUG00000017107	ENSTGUG00000007455	ENSTGUG00000006319	ENSTGUG00000001865	ENSTGUG00000005444
GO:0006405	RNA export from nucleus	ENSTGUG00000006761	ENSTGUG00000009168	ENSTGUG00000003910	ENSTGUG00000009431	ENSTGUG00000010013	ENSTGUG00000001472	ENSTGUG00000000557	ENSTGUG00000007581	ENSTGUG00000016332	ENSTGUG00000009645	ENSTGUG00000010204	ENSTGUG00000016126	ENSTGUG00000002069
GO:0045132	meiotic chromosome segregation	ENSTGUG00000011513	ENSTGUG00000003277	ENSTGUG00000002335	ENSTGUG00000010459	ENSTGUG00000006112	ENSTGUG00000001288	ENSTGUG00000001417	ENSTGUG00000012622	ENSTGUG00000015209	ENSTGUG00000009308	ENSTGUG00000006733	ENSTGUG00000006756	ENSTGUG00000007329
GO:0007093	mitotic cell cycle checkpoint	ENSTGUG00000011513	ENSTGUG00000008186	ENSTGUG00000001917	ENSTGUG00000008125	ENSTGUG00000011805	ENSTGUG00000012785	ENSTGUG00000008123	ENSTGUG00000006112	ENSTGUG00000008174	ENSTGUG00000008284	ENSTGUG00000010218	ENSTGUG00000006320	ENSTGUG00000005350	ENSTGUG00000009214	ENSTGUG00000005502	ENSTGUG00000006836	ENSTGUG00000012581	ENSTGUG00000016930	ENSTGUG00000012622	ENSTGUG00000009439	ENSTGUG00000005332	ENSTGUG00000004789	ENSTGUG00000007849
GO:0043484	regulation of RNA splicing	ENSTGUG00000004470	ENSTGUG00000000850	ENSTGUG00000004243	ENSTGUG00000000486	ENSTGUG00000007799	ENSTGUG00000010729	ENSTGUG00000002869	ENSTGUG00000002982	ENSTGUG00000012340	ENSTGUG00000001606	ENSTGUG00000002135	ENSTGUG00000001178	ENSTGUG00000002112	ENSTGUG00000004447	ENSTGUG00000010377	ENSTGUG00000006486	ENSTGUG00000016869	ENSTGUG00000006742	ENSTGUG00000000641	ENSTGUG00000008416	ENSTGUG00000003237	ENSTGUG00000007809	ENSTGUG00000006319
GO:0034248	regulation of cellular amide metabolic process	ENSTGUG00000001472	ENSTGUG00000010728	ENSTGUG00000005000	ENSTGUG00000007895	ENSTGUG00000012969	ENSTGUG00000009168	ENSTGUG00000002858	ENSTGUG00000012478	ENSTGUG00000005919	ENSTGUG00000003413	ENSTGUG00000009955	ENSTGUG00000004142	ENSTGUG00000001057	ENSTGUG00000003759	ENSTGUG00000001574	ENSTGUG00000002132	ENSTGUG00000015213	ENSTGUG00000004410	ENSTGUG00000012658	ENSTGUG00000006586	ENSTGUG00000009417	ENSTGUG00000007823	ENSTGUG00000000807	ENSTGUG00000004721	ENSTGUG00000010928	ENSTGUG00000009790	ENSTGUG00000011386	ENSTGUG00000013338	ENSTGUG00000017346	ENSTGUG00000013676	ENSTGUG00000004105	ENSTGUG00000008416	ENSTGUG00000008140	ENSTGUG00000001544	ENSTGUG00000002770	ENSTGUG00000000092	ENSTGUG00000014593	ENSTGUG00000014970	ENSTGUG00000004037	ENSTGUG00000017148	ENSTGUG00000011358
GO:0007127	meiosis I	ENSTGUG00000011513	ENSTGUG00000011187	ENSTGUG00000006112	ENSTGUG00000006851	ENSTGUG00000012622	ENSTGUG00000001417	ENSTGUG00000008457	ENSTGUG00000000446	ENSTGUG00000015209	ENSTGUG00000009308	ENSTGUG00000006733	ENSTGUG00000006578	ENSTGUG00000011763	ENSTGUG00000006756	ENSTGUG00000007329
GO:0006402	mRNA catabolic process	ENSTGUG00000007488	ENSTGUG00000001472	ENSTGUG00000006908	ENSTGUG00000012622	ENSTGUG00000001057	ENSTGUG00000001606	ENSTGUG00000002231	ENSTGUG00000003907	ENSTGUG00000000972	ENSTGUG00000003413	ENSTGUG00000004447	ENSTGUG00000003237	ENSTGUG00000007253	ENSTGUG00000004793	ENSTGUG00000006162	ENSTGUG00000006222	ENSTGUG00000002132	ENSTGUG00000000833	ENSTGUG00000009449
GO:0006364	rRNA processing	ENSTGUG00000009948	ENSTGUG00000009385	ENSTGUG00000002231	ENSTGUG00000005578	ENSTGUG00000004491	ENSTGUG00000002749	ENSTGUG00000000989	ENSTGUG00000006781	ENSTGUG00000006162	ENSTGUG00000001453	ENSTGUG00000011071	ENSTGUG00000005411	ENSTGUG00000010086	ENSTGUG00000005926	ENSTGUG00000005414	ENSTGUG00000016769	ENSTGUG00000005988	ENSTGUG00000005649	ENSTGUG00000004378	ENSTGUG00000008953	ENSTGUG00000002367
GO:0072594	establishment of protein localization to organelle	ENSTGUG00000005301	ENSTGUG00000010483	ENSTGUG00000011928	ENSTGUG00000004534	ENSTGUG00000000850	ENSTGUG00000001019	ENSTGUG00000008189	ENSTGUG00000016259	ENSTGUG00000010722	ENSTGUG00000015029	ENSTGUG00000013029	ENSTGUG00000012808	ENSTGUG00000010992	ENSTGUG00000012503	ENSTGUG00000009173	ENSTGUG00000001595	ENSTGUG00000002982	ENSTGUG00000012340	ENSTGUG00000010367	ENSTGUG00000008667	ENSTGUG00000003515	ENSTGUG00000004105	ENSTGUG00000002069	ENSTGUG00000005588	ENSTGUG00000001478	ENSTGUG00000008273	ENSTGUG00000018325	ENSTGUG00000000176	ENSTGUG00000015645	ENSTGUG00000007764	ENSTGUG00000001246	ENSTGUG00000007466	ENSTGUG00000011763	ENSTGUG00000000988	ENSTGUG00000004484	ENSTGUG00000005104	ENSTGUG00000004811	ENSTGUG00000011158	ENSTGUG00000003387
GO:0009141	nucleoside triphosphate metabolic process	ENSTGUG00000018741	ENSTGUG00000008180	ENSTGUG00000017279	ENSTGUG00000013555	ENSTGUG00000005502	ENSTGUG00000015620	ENSTGUG00000013361	ENSTGUG00000003882	ENSTGUG00000009349	ENSTGUG00000006052	ENSTGUG00000000650	ENSTGUG00000001462	ENSTGUG00000006780	ENSTGUG00000001620	ENSTGUG00000013431	ENSTGUG00000000831	ENSTGUG00000005206	ENSTGUG00000003229	ENSTGUG00000018752	ENSTGUG00000011958	ENSTGUG00000005056	ENSTGUG00000018759	ENSTGUG00000011544	ENSTGUG00000002123	ENSTGUG00000013338	ENSTGUG00000008563	ENSTGUG00000009895	ENSTGUG00000004981	ENSTGUG00000006775	ENSTGUG00000003449	ENSTGUG00000003244	ENSTGUG00000001775	ENSTGUG00000008907	ENSTGUG00000001582
GO:0003684	damaged DNA binding	ENSTGUG00000005559	ENSTGUG00000005055	ENSTGUG00000010493	ENSTGUG00000002867	ENSTGUG00000005014	ENSTGUG00000014378	ENSTGUG00000011700	ENSTGUG00000006414	ENSTGUG00000007357	ENSTGUG00000005502	ENSTGUG00000000008	ENSTGUG00000006267	ENSTGUG00000005775	ENSTGUG00000004036	ENSTGUG00000008307	ENSTGUG00000011805	ENSTGUG00000009852	ENSTGUG00000010362
GO:0045930	negative regulation of mitotic cell cycle	ENSTGUG00000011513	ENSTGUG00000000790	ENSTGUG00000008186	ENSTGUG00000010934	ENSTGUG00000008471	ENSTGUG00000001917	ENSTGUG00000008125	ENSTGUG00000011805	ENSTGUG00000012785	ENSTGUG00000008123	ENSTGUG00000006112	ENSTGUG00000008174	ENSTGUG00000008284	ENSTGUG00000012205	ENSTGUG00000010218	ENSTGUG00000012581	ENSTGUG00000012401	ENSTGUG00000006320	ENSTGUG00000005350	ENSTGUG00000009214	ENSTGUG00000005502	ENSTGUG00000006836	ENSTGUG00000007515	ENSTGUG00000005332	ENSTGUG00000016930	ENSTGUG00000012622	ENSTGUG00000009439	ENSTGUG00000001770	ENSTGUG00000004159	ENSTGUG00000004789	ENSTGUG00000007849
GO:1901991	negative regulation of mitotic cell cycle phase transition	ENSTGUG00000011513	ENSTGUG00000008174	ENSTGUG00000008186	ENSTGUG00000005350	ENSTGUG00000006112	ENSTGUG00000012205	ENSTGUG00000008284	ENSTGUG00000012622	ENSTGUG00000007515	ENSTGUG00000008471	ENSTGUG00000006836	ENSTGUG00000001770	ENSTGUG00000001917	ENSTGUG00000005332	ENSTGUG00000008125	ENSTGUG00000004159	ENSTGUG00000004789	ENSTGUG00000011805	ENSTGUG00000012785	ENSTGUG00000008123
GO:0016571	histone methylation	ENSTGUG00000010558	ENSTGUG00000004741	ENSTGUG00000006095	ENSTGUG00000004968	ENSTGUG00000017492	ENSTGUG00000000682	ENSTGUG00000004829	ENSTGUG00000003308	ENSTGUG00000005902	ENSTGUG00000010837	ENSTGUG00000004684	ENSTGUG00000016885	ENSTGUG00000012982	ENSTGUG00000006916	ENSTGUG00000001770	ENSTGUG00000010218	ENSTGUG00000012175	ENSTGUG00000002338	ENSTGUG00000003198	ENSTGUG00000008482
GO:0006461	protein complex assembly	ENSTGUG00000005020	ENSTGUG00000001136	ENSTGUG00000013027	ENSTGUG00000004221	ENSTGUG00000014185	ENSTGUG00000000540	ENSTGUG00000011993	ENSTGUG00000005917	ENSTGUG00000007878	ENSTGUG00000008876	ENSTGUG00000002139	ENSTGUG00000009105	ENSTGUG00000007880	ENSTGUG00000001246	ENSTGUG00000007357	ENSTGUG00000006463	ENSTGUG00000000556	ENSTGUG00000002109	ENSTGUG00000012663	ENSTGUG00000008750	ENSTGUG00000004006	ENSTGUG00000000874	ENSTGUG00000009034	ENSTGUG00000012168	ENSTGUG00000003904	ENSTGUG00000012969	ENSTGUG00000002912	ENSTGUG00000013147	ENSTGUG00000016508	ENSTGUG00000011654	ENSTGUG00000006505	ENSTGUG00000000814	ENSTGUG00000011876	ENSTGUG00000008725	ENSTGUG00000010250	ENSTGUG00000008919	ENSTGUG00000005161	ENSTGUG00000000650	ENSTGUG00000004549	ENSTGUG00000005562	ENSTGUG00000009239	ENSTGUG00000018362	ENSTGUG00000000176	ENSTGUG00000007278	ENSTGUG00000008538	ENSTGUG00000006455	ENSTGUG00000006599	ENSTGUG00000009019
GO:0070271	protein complex biogenesis	ENSTGUG00000005020	ENSTGUG00000001136	ENSTGUG00000013027	ENSTGUG00000004221	ENSTGUG00000014185	ENSTGUG00000000540	ENSTGUG00000011993	ENSTGUG00000005917	ENSTGUG00000007878	ENSTGUG00000008876	ENSTGUG00000002139	ENSTGUG00000009105	ENSTGUG00000007880	ENSTGUG00000001246	ENSTGUG00000007357	ENSTGUG00000006463	ENSTGUG00000000556	ENSTGUG00000002109	ENSTGUG00000012663	ENSTGUG00000008750	ENSTGUG00000004006	ENSTGUG00000000874	ENSTGUG00000009034	ENSTGUG00000012168	ENSTGUG00000003904	ENSTGUG00000012969	ENSTGUG00000002912	ENSTGUG00000013147	ENSTGUG00000016508	ENSTGUG00000011654	ENSTGUG00000006505	ENSTGUG00000000814	ENSTGUG00000011876	ENSTGUG00000008725	ENSTGUG00000010250	ENSTGUG00000008919	ENSTGUG00000005161	ENSTGUG00000000650	ENSTGUG00000004549	ENSTGUG00000005562	ENSTGUG00000009239	ENSTGUG00000018362	ENSTGUG00000000176	ENSTGUG00000007278	ENSTGUG00000008538	ENSTGUG00000006455	ENSTGUG00000006599	ENSTGUG00000009019
GO:0008608	attachment of spindle microtubules to kinetochore	ENSTGUG00000018415	ENSTGUG00000012205	ENSTGUG00000003277	ENSTGUG00000010126	ENSTGUG00000011382	ENSTGUG00000003736	ENSTGUG00000009525	ENSTGUG00000004789
GO:0031080	nuclear pore outer ring	ENSTGUG00000006761	ENSTGUG00000010013	ENSTGUG00000011296	ENSTGUG00000008703	ENSTGUG00000007581	ENSTGUG00000011345	ENSTGUG00000009525	ENSTGUG00000000556
GO:0009314	response to radiation	ENSTGUG00000011880	ENSTGUG00000005559	ENSTGUG00000010722	ENSTGUG00000005474	ENSTGUG00000017196	ENSTGUG00000008216	ENSTGUG00000006414	ENSTGUG00000006733	ENSTGUG00000008125	ENSTGUG00000008123	ENSTGUG00000005112	ENSTGUG00000010493	ENSTGUG00000002867	ENSTGUG00000003120	ENSTGUG00000002982	ENSTGUG00000010786	ENSTGUG00000017126	ENSTGUG00000011071	ENSTGUG00000000445	ENSTGUG00000017156	ENSTGUG00000007929	ENSTGUG00000003109	ENSTGUG00000015029	ENSTGUG00000007849	ENSTGUG00000009799	ENSTGUG00000006083	ENSTGUG00000000682	ENSTGUG00000005350	ENSTGUG00000015645	ENSTGUG00000004036	ENSTGUG00000011381	ENSTGUG00000005055	ENSTGUG00000005502	ENSTGUG00000001765	ENSTGUG00000000790	ENSTGUG00000011743	ENSTGUG00000007185	ENSTGUG00000016735	ENSTGUG00000007357	ENSTGUG00000011763	ENSTGUG00000012259	ENSTGUG00000003073	ENSTGUG00000000097	ENSTGUG00000016930	ENSTGUG00000003326	ENSTGUG00000012622	ENSTGUG00000008612	ENSTGUG00000018486
GO:0000018	regulation of DNA recombination	ENSTGUG00000011743	ENSTGUG00000001932	ENSTGUG00000000790	ENSTGUG00000007357	ENSTGUG00000000682	ENSTGUG00000012259	ENSTGUG00000006162	ENSTGUG00000009943	ENSTGUG00000007046	ENSTGUG00000011294	ENSTGUG00000001439	ENSTGUG00000005559	ENSTGUG00000007929	ENSTGUG00000010558	ENSTGUG00000005502	ENSTGUG00000010204
GO:0042770	signal transduction in response to DNA damage	ENSTGUG00000015760	ENSTGUG00000013251	ENSTGUG00000000682	ENSTGUG00000003940	ENSTGUG00000008284	ENSTGUG00000012622	ENSTGUG00000007515	ENSTGUG00000010250	ENSTGUG00000006836	ENSTGUG00000017156	ENSTGUG00000002334	ENSTGUG00000008612	ENSTGUG00000011763	ENSTGUG00000007849	ENSTGUG00000006319	ENSTGUG00000012785
GO:0006626	protein targeting to mitochondrion	ENSTGUG00000000176	ENSTGUG00000012503	ENSTGUG00000008273	ENSTGUG00000009173	ENSTGUG00000016259	ENSTGUG00000010367	ENSTGUG00000005588	ENSTGUG00000013029	ENSTGUG00000004811	ENSTGUG00000007764	ENSTGUG00000012808	ENSTGUG00000005104
GO:0030532	small nuclear ribonucleoprotein complex	ENSTGUG00000014475	ENSTGUG00000016869	ENSTGUG00000004552	ENSTGUG00000000615	ENSTGUG00000002623	ENSTGUG00000009593	ENSTGUG00000005095	ENSTGUG00000009216	ENSTGUG00000010079	ENSTGUG00000008490	ENSTGUG00000004149	ENSTGUG00000009936
GO:0000387	spliceosomal snRNP assembly	ENSTGUG00000005095	ENSTGUG00000004552	ENSTGUG00000013660	ENSTGUG00000012395	ENSTGUG00000000688	ENSTGUG00000013030	ENSTGUG00000006916	ENSTGUG00000010079	ENSTGUG00000008490	ENSTGUG00000002093	ENSTGUG00000004149	ENSTGUG00000006319
GO:0009451	RNA modification	ENSTGUG00000002749	ENSTGUG00000003737	ENSTGUG00000005798	ENSTGUG00000012680	ENSTGUG00000004185	ENSTGUG00000000773	ENSTGUG00000005414	ENSTGUG00000007789	ENSTGUG00000002195	ENSTGUG00000006781	ENSTGUG00000006786	ENSTGUG00000003124	ENSTGUG00000011050	ENSTGUG00000004142	ENSTGUG00000007016	ENSTGUG00000007244	ENSTGUG00000004105	ENSTGUG00000005733	ENSTGUG00000002961	ENSTGUG00000011895	ENSTGUG00000006727	ENSTGUG00000007353	ENSTGUG00000009090	ENSTGUG00000006350	ENSTGUG00000008068	ENSTGUG00000007924	ENSTGUG00000009450
GO:0098798	mitochondrial protein complex	ENSTGUG00000018741	ENSTGUG00000000874	ENSTGUG00000006908	ENSTGUG00000009173	ENSTGUG00000009075	ENSTGUG00000003907	ENSTGUG00000015620	ENSTGUG00000013029	ENSTGUG00000008156	ENSTGUG00000003244	ENSTGUG00000013555	ENSTGUG00000010367	ENSTGUG00000000814	ENSTGUG00000007280	ENSTGUG00000005588	ENSTGUG00000018752	ENSTGUG00000011958	ENSTGUG00000011401	ENSTGUG00000018759	ENSTGUG00000018737	ENSTGUG00000007436	ENSTGUG00000008501	ENSTGUG00000015645	ENSTGUG00000006771	ENSTGUG00000001462	ENSTGUG00000002123	ENSTGUG00000018129	ENSTGUG00000010776	ENSTGUG00000001582
GO:0043632	modification-dependent macromolecule catabolic process	ENSTGUG00000000181	ENSTGUG00000006908	ENSTGUG00000006522	ENSTGUG00000008500	ENSTGUG00000014533	ENSTGUG00000008455	ENSTGUG00000017196	ENSTGUG00000004086	ENSTGUG00000004209	ENSTGUG00000009328	ENSTGUG00000012785	ENSTGUG00000009799	ENSTGUG00000006953	ENSTGUG00000007159	ENSTGUG00000008447	ENSTGUG00000006263	ENSTGUG00000002231	ENSTGUG00000002027	ENSTGUG00000006264	ENSTGUG00000007057	ENSTGUG00000000083	ENSTGUG00000008831	ENSTGUG00000012650	ENSTGUG00000008834	ENSTGUG00000013620	ENSTGUG00000004644	ENSTGUG00000007871	ENSTGUG00000005595	ENSTGUG00000002139	ENSTGUG00000003425	ENSTGUG00000004108	ENSTGUG00000010035	ENSTGUG00000011976	ENSTGUG00000004442	ENSTGUG00000004706	ENSTGUG00000000924	ENSTGUG00000013036	ENSTGUG00000001827	ENSTGUG00000013294	ENSTGUG00000017107	ENSTGUG00000007455	ENSTGUG00000001865	ENSTGUG00000005444	ENSTGUG00000003109	ENSTGUG00000006836	ENSTGUG00000003301	ENSTGUG00000010281	ENSTGUG00000003290
GO:0009123	nucleoside monophosphate metabolic process	ENSTGUG00000018741	ENSTGUG00000013555	ENSTGUG00000015620	ENSTGUG00000013361	ENSTGUG00000003882	ENSTGUG00000006052	ENSTGUG00000000650	ENSTGUG00000006503	ENSTGUG00000001462	ENSTGUG00000006780	ENSTGUG00000005937	ENSTGUG00000001620	ENSTGUG00000010111	ENSTGUG00000013431	ENSTGUG00000005206	ENSTGUG00000003229	ENSTGUG00000018752	ENSTGUG00000011958	ENSTGUG00000005056	ENSTGUG00000018759	ENSTGUG00000002123	ENSTGUG00000013338	ENSTGUG00000005502	ENSTGUG00000009895	ENSTGUG00000004981	ENSTGUG00000006775	ENSTGUG00000000472	ENSTGUG00000003449	ENSTGUG00000003244	ENSTGUG00000001775	ENSTGUG00000004119	ENSTGUG00000008907	ENSTGUG00000001582	ENSTGUG00000011256
GO:0044455	mitochondrial membrane part	ENSTGUG00000018741	ENSTGUG00000000874	ENSTGUG00000006092	ENSTGUG00000009173	ENSTGUG00000009075	ENSTGUG00000015620	ENSTGUG00000011565	ENSTGUG00000012503	ENSTGUG00000001462	ENSTGUG00000013555	ENSTGUG00000010367	ENSTGUG00000003431	ENSTGUG00000000814	ENSTGUG00000007280	ENSTGUG00000002123	ENSTGUG00000018752	ENSTGUG00000011958	ENSTGUG00000011401	ENSTGUG00000005625	ENSTGUG00000018759	ENSTGUG00000002923	ENSTGUG00000018129	ENSTGUG00000018737	ENSTGUG00000007436	ENSTGUG00000008501	ENSTGUG00000006771	ENSTGUG00000004857	ENSTGUG00000003244	ENSTGUG00000005588	ENSTGUG00000017106	ENSTGUG00000010776	ENSTGUG00000001582
GO:0006091	generation of precursor metabolites and energy	ENSTGUG00000018741	ENSTGUG00000004666	ENSTGUG00000003923	ENSTGUG00000005020	ENSTGUG00000002175	ENSTGUG00000004571	ENSTGUG00000003882	ENSTGUG00000015628	ENSTGUG00000005056	ENSTGUG00000006052	ENSTGUG00000000650	ENSTGUG00000003244	ENSTGUG00000006780	ENSTGUG00000001620	ENSTGUG00000008701	ENSTGUG00000007732	ENSTGUG00000006463	ENSTGUG00000003229	ENSTGUG00000011958	ENSTGUG00000005625	ENSTGUG00000016631	ENSTGUG00000018759	ENSTGUG00000010828	ENSTGUG00000011381	ENSTGUG00000013338	ENSTGUG00000005502	ENSTGUG00000008245	ENSTGUG00000009895	ENSTGUG00000008501	ENSTGUG00000006775	ENSTGUG00000003253	ENSTGUG00000009907	ENSTGUG00000005588	ENSTGUG00000018129	ENSTGUG00000012171	ENSTGUG00000011257
GO:0022624	proteasome accessory complex	ENSTGUG00000002797	ENSTGUG00000006505	ENSTGUG00000004449	ENSTGUG00000006851	ENSTGUG00000010400	ENSTGUG00000008170	ENSTGUG00000014073	ENSTGUG00000012451	ENSTGUG00000009442	ENSTGUG00000002139
GO:0008536	Ran GTPase binding	ENSTGUG00000005301	ENSTGUG00000009168	ENSTGUG00000006512	ENSTGUG00000007466	ENSTGUG00000008189	ENSTGUG00000003781	ENSTGUG00000008823	ENSTGUG00000005729	ENSTGUG00000003387	ENSTGUG00000011446
GO:0000956	nuclear-transcribed mRNA catabolic process	ENSTGUG00000007488	ENSTGUG00000001472	ENSTGUG00000002132	ENSTGUG00000001057	ENSTGUG00000006162	ENSTGUG00000002231	ENSTGUG00000001606	ENSTGUG00000000972	ENSTGUG00000003413	ENSTGUG00000004447	ENSTGUG00000003237	ENSTGUG00000007253	ENSTGUG00000004793	ENSTGUG00000012622	ENSTGUG00000006222	ENSTGUG00000000833	ENSTGUG00000009449
GO:0006457	protein folding	ENSTGUG00000011413	ENSTGUG00000001054	ENSTGUG00000006927	ENSTGUG00000013587	ENSTGUG00000013147	ENSTGUG00000012808	ENSTGUG00000006390	ENSTGUG00000001452	ENSTGUG00000006786	ENSTGUG00000001276	ENSTGUG00000007878	ENSTGUG00000010036	ENSTGUG00000007632	ENSTGUG00000007875	ENSTGUG00000004011	ENSTGUG00000010655	ENSTGUG00000006912	ENSTGUG00000008567	ENSTGUG00000009571	ENSTGUG00000012877	ENSTGUG00000003896	ENSTGUG00000008273	ENSTGUG00000006126	ENSTGUG00000010121	ENSTGUG00000014267	ENSTGUG00000016386	ENSTGUG00000010264	ENSTGUG00000001632	ENSTGUG00000008507	ENSTGUG00000007585	ENSTGUG00000006338	ENSTGUG00000004037	ENSTGUG00000007764	ENSTGUG00000010395
GO:0006323	DNA packaging	ENSTGUG00000009323	ENSTGUG00000015625	ENSTGUG00000013027	ENSTGUG00000000657	ENSTGUG00000002583	ENSTGUG00000007157	ENSTGUG00000011876	ENSTGUG00000004063	ENSTGUG00000009641	ENSTGUG00000010822	ENSTGUG00000009146	ENSTGUG00000001288	ENSTGUG00000007412	ENSTGUG00000013339	ENSTGUG00000015612	ENSTGUG00000001362	ENSTGUG00000001246	ENSTGUG00000003540	ENSTGUG00000011700	ENSTGUG00000008538	ENSTGUG00000002109	ENSTGUG00000014970	ENSTGUG00000015209
GO:0003690	double-stranded DNA binding	ENSTGUG00000011513	ENSTGUG00000005559	ENSTGUG00000015857	ENSTGUG00000004662	ENSTGUG00000011964	ENSTGUG00000011929	ENSTGUG00000010831	ENSTGUG00000003940	ENSTGUG00000003595	ENSTGUG00000003597	ENSTGUG00000005417	ENSTGUG00000009824	ENSTGUG00000013329	ENSTGUG00000008090	ENSTGUG00000003198	ENSTGUG00000006556	ENSTGUG00000001251	ENSTGUG00000010296	ENSTGUG00000003028	ENSTGUG00000005161	ENSTGUG00000007535	ENSTGUG00000007491	ENSTGUG00000016735	ENSTGUG00000010273	ENSTGUG00000011495	ENSTGUG00000001606	ENSTGUG00000001882	ENSTGUG00000013556	ENSTGUG00000011071	ENSTGUG00000008585	ENSTGUG00000000140	ENSTGUG00000001420	ENSTGUG00000010218	ENSTGUG00000009855	ENSTGUG00000008778	ENSTGUG00000012673	ENSTGUG00000015029	ENSTGUG00000003395	ENSTGUG00000004010	ENSTGUG00000000731	ENSTGUG00000003761	ENSTGUG00000004014	ENSTGUG00000001722	ENSTGUG00000017126	ENSTGUG00000010657	ENSTGUG00000009535	ENSTGUG00000002924	ENSTGUG00000005014
GO:0009167	purine ribonucleoside monophosphate metabolic process	ENSTGUG00000018741	ENSTGUG00000001620	ENSTGUG00000015620	ENSTGUG00000003229	ENSTGUG00000013361	ENSTGUG00000003882	ENSTGUG00000006052	ENSTGUG00000000650	ENSTGUG00000003244	ENSTGUG00000006780	ENSTGUG00000013555	ENSTGUG00000010111	ENSTGUG00000013431	ENSTGUG00000005206	ENSTGUG00000002123	ENSTGUG00000018752	ENSTGUG00000011958	ENSTGUG00000005056	ENSTGUG00000018759	ENSTGUG00000013338	ENSTGUG00000005502	ENSTGUG00000009895	ENSTGUG00000006775	ENSTGUG00000000472	ENSTGUG00000003449	ENSTGUG00000001462	ENSTGUG00000001775	ENSTGUG00000008907	ENSTGUG00000001582	ENSTGUG00000011256
GO:0009199	ribonucleoside triphosphate metabolic process	ENSTGUG00000018741	ENSTGUG00000017279	ENSTGUG00000001620	ENSTGUG00000015620	ENSTGUG00000003229	ENSTGUG00000013361	ENSTGUG00000003882	ENSTGUG00000009349	ENSTGUG00000006052	ENSTGUG00000000650	ENSTGUG00000003244	ENSTGUG00000006780	ENSTGUG00000013555	ENSTGUG00000013431	ENSTGUG00000000831	ENSTGUG00000002123	ENSTGUG00000018752	ENSTGUG00000011958	ENSTGUG00000005056	ENSTGUG00000018759	ENSTGUG00000013338	ENSTGUG00000005502	ENSTGUG00000009895	ENSTGUG00000004981	ENSTGUG00000006775	ENSTGUG00000003449	ENSTGUG00000001462	ENSTGUG00000001775	ENSTGUG00000008907	ENSTGUG00000001582
GO:0004003	ATP-dependent DNA helicase activity	ENSTGUG00000001932	ENSTGUG00000007914	ENSTGUG00000012673	ENSTGUG00000005014	ENSTGUG00000007046	ENSTGUG00000001765	ENSTGUG00000015029	ENSTGUG00000007767	ENSTGUG00000011805	ENSTGUG00000009852	ENSTGUG00000010897
GO:0097525	spliceosomal snRNP complex	ENSTGUG00000014475	ENSTGUG00000016869	ENSTGUG00000004552	ENSTGUG00000002623	ENSTGUG00000009593	ENSTGUG00000005095	ENSTGUG00000009216	ENSTGUG00000010079	ENSTGUG00000008490	ENSTGUG00000004149	ENSTGUG00000009936
GO:0046034	ATP metabolic process	ENSTGUG00000018741	ENSTGUG00000001620	ENSTGUG00000015620	ENSTGUG00000013361	ENSTGUG00000003882	ENSTGUG00000006052	ENSTGUG00000000650	ENSTGUG00000003244	ENSTGUG00000006780	ENSTGUG00000013555	ENSTGUG00000013431	ENSTGUG00000003229	ENSTGUG00000018752	ENSTGUG00000011958	ENSTGUG00000005056	ENSTGUG00000018759	ENSTGUG00000002123	ENSTGUG00000013338	ENSTGUG00000005502	ENSTGUG00000009895	ENSTGUG00000006775	ENSTGUG00000003449	ENSTGUG00000001462	ENSTGUG00000001775	ENSTGUG00000008907	ENSTGUG00000001582
GO:0008757	S-adenosylmethionine-dependent methyltransferase activity	ENSTGUG00000006095	ENSTGUG00000013708	ENSTGUG00000004684	ENSTGUG00000003737	ENSTGUG00000005414	ENSTGUG00000007789	ENSTGUG00000002749	ENSTGUG00000002621	ENSTGUG00000011263	ENSTGUG00000010218	ENSTGUG00000002338	ENSTGUG00000004829	ENSTGUG00000016885	ENSTGUG00000005034	ENSTGUG00000006916	ENSTGUG00000015757	ENSTGUG00000017492	ENSTGUG00000006412	ENSTGUG00000005902	ENSTGUG00000010558	ENSTGUG00000005733	ENSTGUG00000011332	ENSTGUG00000001770	ENSTGUG00000007924	ENSTGUG00000009450	ENSTGUG00000004741	ENSTGUG00000010049
GO:0010965	regulation of mitotic sister chromatid separation	ENSTGUG00000011513	ENSTGUG00000008186	ENSTGUG00000012622	ENSTGUG00000004789	ENSTGUG00000006112	ENSTGUG00000012205	ENSTGUG00000003697	ENSTGUG00000003736	ENSTGUG00000000037	ENSTGUG00000013117	ENSTGUG00000002293	ENSTGUG00000001917	ENSTGUG00000001915	ENSTGUG00000009328	ENSTGUG00000012872
GO:0043209	myelin sheath	ENSTGUG00000009075	ENSTGUG00000017253	ENSTGUG00000001054	ENSTGUG00000002957	ENSTGUG00000004571	ENSTGUG00000015620	ENSTGUG00000006577	ENSTGUG00000010959	ENSTGUG00000012808	ENSTGUG00000003244	ENSTGUG00000002826	ENSTGUG00000000308	ENSTGUG00000003470	ENSTGUG00000012088	ENSTGUG00000010250	ENSTGUG00000013431	ENSTGUG00000003229	ENSTGUG00000006912	ENSTGUG00000011381	ENSTGUG00000016011	ENSTGUG00000011115	ENSTGUG00000007632	ENSTGUG00000001854	ENSTGUG00000006294	ENSTGUG00000001937	ENSTGUG00000013463	ENSTGUG00000003253	ENSTGUG00000001462	ENSTGUG00000009907	ENSTGUG00000007965	ENSTGUG00000002123	ENSTGUG00000008947	ENSTGUG00000010776	ENSTGUG00000001582	ENSTGUG00000012171	ENSTGUG00000013386
GO:0003727	single-stranded RNA binding	ENSTGUG00000012478	ENSTGUG00000007809	ENSTGUG00000006908	ENSTGUG00000002850	ENSTGUG00000009534	ENSTGUG00000009535	ENSTGUG00000013096	ENSTGUG00000006222	ENSTGUG00000011700	ENSTGUG00000003057	ENSTGUG00000008452	ENSTGUG00000002132	ENSTGUG00000012786	ENSTGUG00000017346
GO:0010569	regulation of double-strand break repair via homologous recombination	ENSTGUG00000001932	ENSTGUG00000000790	ENSTGUG00000007357	ENSTGUG00000012259	ENSTGUG00000009943	ENSTGUG00000007046	ENSTGUG00000011294	ENSTGUG00000007929	ENSTGUG00000001439
GO:0071173	spindle assembly checkpoint	ENSTGUG00000011513	ENSTGUG00000018415	ENSTGUG00000008186	ENSTGUG00000006112	ENSTGUG00000012622	ENSTGUG00000011382	ENSTGUG00000007339	ENSTGUG00000004789	ENSTGUG00000001917
GO:0000152	nuclear ubiquitin ligase complex	ENSTGUG00000005711	ENSTGUG00000007360	ENSTGUG00000007159	ENSTGUG00000002894	ENSTGUG00000002756	ENSTGUG00000002867	ENSTGUG00000010273	ENSTGUG00000000181	ENSTGUG00000009440	ENSTGUG00000000037	ENSTGUG00000002334	ENSTGUG00000001915	ENSTGUG00000009328
GO:0045786	negative regulation of cell cycle	ENSTGUG00000011513	ENSTGUG00000000790	ENSTGUG00000008186	ENSTGUG00000010934	ENSTGUG00000015857	ENSTGUG00000003597	ENSTGUG00000001917	ENSTGUG00000008471	ENSTGUG00000008654	ENSTGUG00000007515	ENSTGUG00000003940	ENSTGUG00000008125	ENSTGUG00000011805	ENSTGUG00000012785	ENSTGUG00000008123	ENSTGUG00000012719	ENSTGUG00000011187	ENSTGUG00000013094	ENSTGUG00000006112	ENSTGUG00000008174	ENSTGUG00000008284	ENSTGUG00000010250	ENSTGUG00000012205	ENSTGUG00000010218	ENSTGUG00000006320	ENSTGUG00000010610	ENSTGUG00000005350	ENSTGUG00000006908	ENSTGUG00000013251	ENSTGUG00000009214	ENSTGUG00000005502	ENSTGUG00000006319	ENSTGUG00000006836	ENSTGUG00000012581	ENSTGUG00000001495	ENSTGUG00000001246	ENSTGUG00000003290	ENSTGUG00000012401	ENSTGUG00000005332	ENSTGUG00000016930	ENSTGUG00000012622	ENSTGUG00000014970	ENSTGUG00000009439	ENSTGUG00000001770	ENSTGUG00000004159	ENSTGUG00000004789	ENSTGUG00000017148	ENSTGUG00000007849
GO:0015931	nucleobase-containing compound transport	ENSTGUG00000006761	ENSTGUG00000011414	ENSTGUG00000009168	ENSTGUG00000006908	ENSTGUG00000002869	ENSTGUG00000004447	ENSTGUG00000010204	ENSTGUG00000010013	ENSTGUG00000001472	ENSTGUG00000000557	ENSTGUG00000007581	ENSTGUG00000005318	ENSTGUG00000011278	ENSTGUG00000016332	ENSTGUG00000003910	ENSTGUG00000009645	ENSTGUG00000009431	ENSTGUG00000016126	ENSTGUG00000002069
GO:0009144	purine nucleoside triphosphate metabolic process	ENSTGUG00000018741	ENSTGUG00000008180	ENSTGUG00000017279	ENSTGUG00000001620	ENSTGUG00000015620	ENSTGUG00000013361	ENSTGUG00000003882	ENSTGUG00000009349	ENSTGUG00000006052	ENSTGUG00000000650	ENSTGUG00000001462	ENSTGUG00000006780	ENSTGUG00000013555	ENSTGUG00000013431	ENSTGUG00000005206	ENSTGUG00000003229	ENSTGUG00000018752	ENSTGUG00000011958	ENSTGUG00000005056	ENSTGUG00000018759	ENSTGUG00000002123	ENSTGUG00000013338	ENSTGUG00000005502	ENSTGUG00000009895	ENSTGUG00000006775	ENSTGUG00000003449	ENSTGUG00000003244	ENSTGUG00000001775	ENSTGUG00000008907	ENSTGUG00000001582
GO:0009126	purine nucleoside monophosphate metabolic process	ENSTGUG00000018741	ENSTGUG00000001620	ENSTGUG00000015620	ENSTGUG00000013361	ENSTGUG00000003882	ENSTGUG00000006052	ENSTGUG00000000650	ENSTGUG00000001462	ENSTGUG00000006780	ENSTGUG00000013555	ENSTGUG00000010111	ENSTGUG00000013431	ENSTGUG00000005206	ENSTGUG00000003229	ENSTGUG00000018752	ENSTGUG00000011958	ENSTGUG00000005056	ENSTGUG00000018759	ENSTGUG00000002123	ENSTGUG00000013338	ENSTGUG00000005502	ENSTGUG00000009895	ENSTGUG00000006775	ENSTGUG00000000472	ENSTGUG00000003449	ENSTGUG00000003244	ENSTGUG00000001775	ENSTGUG00000008907	ENSTGUG00000001582	ENSTGUG00000011256
GO:0008033	tRNA processing	ENSTGUG00000003821	ENSTGUG00000003737	ENSTGUG00000012680	ENSTGUG00000007789	ENSTGUG00000013128	ENSTGUG00000002195	ENSTGUG00000013096	ENSTGUG00000003124	ENSTGUG00000009602	ENSTGUG00000007016	ENSTGUG00000005733	ENSTGUG00000008953	ENSTGUG00000003229	ENSTGUG00000012011	ENSTGUG00000005253	ENSTGUG00000008548	ENSTGUG00000008399	ENSTGUG00000009090	ENSTGUG00000006350	ENSTGUG00000008068	ENSTGUG00000007002	ENSTGUG00000002269	ENSTGUG00000011256
GO:0001085	RNA polymerase II transcription factor binding	ENSTGUG00000011964	ENSTGUG00000005433	ENSTGUG00000000079	ENSTGUG00000017196	ENSTGUG00000013329	ENSTGUG00000007598	ENSTGUG00000012205	ENSTGUG00000010362	ENSTGUG00000001420	ENSTGUG00000002334	ENSTGUG00000009855	ENSTGUG00000015029	ENSTGUG00000003761	ENSTGUG00000005055	ENSTGUG00000007708	ENSTGUG00000006419	ENSTGUG00000006126	ENSTGUG00000010331	ENSTGUG00000006690	ENSTGUG00000010124	ENSTGUG00000009824	ENSTGUG00000010023	ENSTGUG00000012230	ENSTGUG00000001439
GO:0006412	translation	ENSTGUG00000004666	ENSTGUG00000011510	ENSTGUG00000001824	ENSTGUG00000010728	ENSTGUG00000005000	ENSTGUG00000015529	ENSTGUG00000017335	ENSTGUG00000010488	ENSTGUG00000006277	ENSTGUG00000007895	ENSTGUG00000004204	ENSTGUG00000014099	ENSTGUG00000008451	ENSTGUG00000005988	ENSTGUG00000009998	ENSTGUG00000008345	ENSTGUG00000009417	ENSTGUG00000003113	ENSTGUG00000013001	ENSTGUG00000014708	ENSTGUG00000004410	ENSTGUG00000003245	ENSTGUG00000012180	ENSTGUG00000009955	ENSTGUG00000004602	ENSTGUG00000016104	ENSTGUG00000001749	ENSTGUG00000003148	ENSTGUG00000012004	ENSTGUG00000011093	ENSTGUG00000015213	ENSTGUG00000007774	ENSTGUG00000012302	ENSTGUG00000008225	ENSTGUG00000004721	ENSTGUG00000010928	ENSTGUG00000012762	ENSTGUG00000002923	ENSTGUG00000011386	ENSTGUG00000007880	ENSTGUG00000005225	ENSTGUG00000001688	ENSTGUG00000009338	ENSTGUG00000001499	ENSTGUG00000009090	ENSTGUG00000010248	ENSTGUG00000008140	ENSTGUG00000003271
GO:0070925	organelle assembly	ENSTGUG00000004249	ENSTGUG00000008314	ENSTGUG00000006909	ENSTGUG00000005260	ENSTGUG00000004243	ENSTGUG00000001919	ENSTGUG00000003904	ENSTGUG00000008457	ENSTGUG00000005417	ENSTGUG00000006497	ENSTGUG00000007448	ENSTGUG00000013329	ENSTGUG00000004995	ENSTGUG00000004221	ENSTGUG00000007222	ENSTGUG00000014185	ENSTGUG00000013493	ENSTGUG00000011184	ENSTGUG00000008073	ENSTGUG00000012909	ENSTGUG00000006640	ENSTGUG00000014442	ENSTGUG00000010786	ENSTGUG00000000716	ENSTGUG00000012200	ENSTGUG00000010135	ENSTGUG00000007752	ENSTGUG00000009870	ENSTGUG00000002335	ENSTGUG00000006222	ENSTGUG00000001579	ENSTGUG00000002115	ENSTGUG00000007019	ENSTGUG00000006586	ENSTGUG00000018362	ENSTGUG00000009535	ENSTGUG00000007704	ENSTGUG00000011544	ENSTGUG00000004549	ENSTGUG00000011386	ENSTGUG00000017360	ENSTGUG00000005783	ENSTGUG00000002083	ENSTGUG00000006126	ENSTGUG00000006511	ENSTGUG00000010536	ENSTGUG00000011484	ENSTGUG00000006729
GO:0016874	ligase activity	ENSTGUG00000004666	ENSTGUG00000011510	ENSTGUG00000011790	ENSTGUG00000005000	ENSTGUG00000017335	ENSTGUG00000006319	ENSTGUG00000016506	ENSTGUG00000001499	ENSTGUG00000009577	ENSTGUG00000015529	ENSTGUG00000013001	ENSTGUG00000010897	ENSTGUG00000012936	ENSTGUG00000010984	ENSTGUG00000012180	ENSTGUG00000001604	ENSTGUG00000011286	ENSTGUG00000000083	ENSTGUG00000004602	ENSTGUG00000004145	ENSTGUG00000005225	ENSTGUG00000009609	ENSTGUG00000004410	ENSTGUG00000013275	ENSTGUG00000003839	ENSTGUG00000008840	ENSTGUG00000003974	ENSTGUG00000012099	ENSTGUG00000008567	ENSTGUG00000007880	ENSTGUG00000001688	ENSTGUG00000005856	ENSTGUG00000006836	ENSTGUG00000010885	ENSTGUG00000010281	ENSTGUG00000014552	ENSTGUG00000000831	ENSTGUG00000015640	ENSTGUG00000000472	ENSTGUG00000004506	ENSTGUG00000011864	ENSTGUG00000000092	ENSTGUG00000002737	ENSTGUG00000009733	ENSTGUG00000001657	ENSTGUG00000001411	ENSTGUG00000012762	ENSTGUG00000012150
GO:0071897	DNA biosynthetic process	ENSTGUG00000011513	ENSTGUG00000004666	ENSTGUG00000003923	ENSTGUG00000008156	ENSTGUG00000013313	ENSTGUG00000003470	ENSTGUG00000003553	ENSTGUG00000017006	ENSTGUG00000016138	ENSTGUG00000006781	ENSTGUG00000010645	ENSTGUG00000001765	ENSTGUG00000004036	ENSTGUG00000015209	ENSTGUG00000015640	ENSTGUG00000008090	ENSTGUG00000003109	ENSTGUG00000007103
GO:0080135	regulation of cellular response to stress	ENSTGUG00000012099	ENSTGUG00000000790	ENSTGUG00000002782	ENSTGUG00000009239	ENSTGUG00000011336	ENSTGUG00000007046	ENSTGUG00000003597	ENSTGUG00000011294	ENSTGUG00000008216	ENSTGUG00000012622	ENSTGUG00000003326	ENSTGUG00000000832	ENSTGUG00000005174	ENSTGUG00000000039	ENSTGUG00000009799	ENSTGUG00000008834	ENSTGUG00000002867	ENSTGUG00000002170	ENSTGUG00000002982	ENSTGUG00000001722	ENSTGUG00000014378	ENSTGUG00000015645	ENSTGUG00000016761	ENSTGUG00000007014	ENSTGUG00000010250	ENSTGUG00000011263	ENSTGUG00000017156	ENSTGUG00000007110	ENSTGUG00000007929	ENSTGUG00000002373	ENSTGUG00000001932	ENSTGUG00000010223	ENSTGUG00000004036	ENSTGUG00000008090	ENSTGUG00000009539	ENSTGUG00000000445	ENSTGUG00000006908	ENSTGUG00000010218	ENSTGUG00000001495	ENSTGUG00000010963	ENSTGUG00000018486	ENSTGUG00000005465	ENSTGUG00000013034	ENSTGUG00000012877	ENSTGUG00000006836	ENSTGUG00000015760	ENSTGUG00000002152	ENSTGUG00000007048
GO:0006511	ubiquitin-dependent protein catabolic process	ENSTGUG00000006522	ENSTGUG00000008500	ENSTGUG00000014533	ENSTGUG00000008455	ENSTGUG00000017196	ENSTGUG00000004086	ENSTGUG00000004209	ENSTGUG00000009328	ENSTGUG00000012785	ENSTGUG00000009799	ENSTGUG00000006953	ENSTGUG00000007159	ENSTGUG00000008447	ENSTGUG00000006263	ENSTGUG00000000181	ENSTGUG00000002027	ENSTGUG00000006264	ENSTGUG00000007057	ENSTGUG00000000083	ENSTGUG00000008831	ENSTGUG00000012650	ENSTGUG00000008834	ENSTGUG00000013620	ENSTGUG00000004644	ENSTGUG00000007871	ENSTGUG00000005595	ENSTGUG00000002139	ENSTGUG00000003425	ENSTGUG00000004108	ENSTGUG00000010035	ENSTGUG00000011976	ENSTGUG00000004442	ENSTGUG00000004706	ENSTGUG00000000924	ENSTGUG00000013036	ENSTGUG00000001827	ENSTGUG00000013294	ENSTGUG00000017107	ENSTGUG00000007455	ENSTGUG00000001865	ENSTGUG00000005444	ENSTGUG00000003109	ENSTGUG00000006836	ENSTGUG00000003301	ENSTGUG00000010281	ENSTGUG00000003290	ENSTGUG00000002756	ENSTGUG00000008012
GO:0033047	regulation of mitotic sister chromatid segregation	ENSTGUG00000011513	ENSTGUG00000008186	ENSTGUG00000012622	ENSTGUG00000004789	ENSTGUG00000006112	ENSTGUG00000012205	ENSTGUG00000003697	ENSTGUG00000003736	ENSTGUG00000000037	ENSTGUG00000013117	ENSTGUG00000002293	ENSTGUG00000001917	ENSTGUG00000001915	ENSTGUG00000009328	ENSTGUG00000012872
GO:0044702	single organism reproductive process	ENSTGUG00000004249	ENSTGUG00000000697	ENSTGUG00000013660	ENSTGUG00000008039	ENSTGUG00000006795	ENSTGUG00000006906	ENSTGUG00000007535	ENSTGUG00000000187	ENSTGUG00000007789	ENSTGUG00000008457	ENSTGUG00000012622	ENSTGUG00000012824	ENSTGUG00000009308	ENSTGUG00000006733	ENSTGUG00000013147	ENSTGUG00000006756	ENSTGUG00000011148	ENSTGUG00000006073	ENSTGUG00000006112	ENSTGUG00000000463	ENSTGUG00000008174	ENSTGUG00000004750	ENSTGUG00000002040	ENSTGUG00000006267	ENSTGUG00000001465	ENSTGUG00000007014	ENSTGUG00000001574	ENSTGUG00000000446	ENSTGUG00000002335	ENSTGUG00000004068	ENSTGUG00000017079	ENSTGUG00000007329	ENSTGUG00000003229	ENSTGUG00000004010	ENSTGUG00000010610	ENSTGUG00000000807	ENSTGUG00000010377	ENSTGUG00000010590	ENSTGUG00000002924	ENSTGUG00000006851	ENSTGUG00000011544	ENSTGUG00000001288	ENSTGUG00000003834	ENSTGUG00000006912	ENSTGUG00000000008	ENSTGUG00000006916	ENSTGUG00000005502	ENSTGUG00000006126
GO:0015980	energy derivation by oxidation of organic compounds	ENSTGUG00000018741	ENSTGUG00000004666	ENSTGUG00000003923	ENSTGUG00000005020	ENSTGUG00000001620	ENSTGUG00000004571	ENSTGUG00000015628	ENSTGUG00000003244	ENSTGUG00000002175	ENSTGUG00000008701	ENSTGUG00000007732	ENSTGUG00000006463	ENSTGUG00000003229	ENSTGUG00000011958	ENSTGUG00000016631	ENSTGUG00000018759	ENSTGUG00000010828	ENSTGUG00000011381	ENSTGUG00000008245	ENSTGUG00000009895	ENSTGUG00000008501	ENSTGUG00000003253	ENSTGUG00000009907	ENSTGUG00000005588	ENSTGUG00000018129	ENSTGUG00000012171	ENSTGUG00000011257
GO:0030496	midbody	ENSTGUG00000004249	ENSTGUG00000017253	ENSTGUG00000001134	ENSTGUG00000003736	ENSTGUG00000006500	ENSTGUG00000001848	ENSTGUG00000006112	ENSTGUG00000010137	ENSTGUG00000010135	ENSTGUG00000008833	ENSTGUG00000010502	ENSTGUG00000012673	ENSTGUG00000004625	ENSTGUG00000005238	ENSTGUG00000004442	ENSTGUG00000005332	ENSTGUG00000008375	ENSTGUG00000002652	ENSTGUG00000001202	ENSTGUG00000013563	ENSTGUG00000010164	ENSTGUG00000014974	ENSTGUG00000002360	ENSTGUG00000008779
GO:0034719	SMN-Sm protein complex	ENSTGUG00000013660	ENSTGUG00000000688	ENSTGUG00000012395	ENSTGUG00000005095	ENSTGUG00000010079	ENSTGUG00000008490	ENSTGUG00000002093	ENSTGUG00000004149
GO:0030261	chromosome condensation	ENSTGUG00000000657	ENSTGUG00000010822	ENSTGUG00000002583	ENSTGUG00000001288	ENSTGUG00000013339	ENSTGUG00000015612	ENSTGUG00000015625	ENSTGUG00000009641
GO:0007076	mitotic chromosome condensation	ENSTGUG00000000657	ENSTGUG00000010822	ENSTGUG00000002583	ENSTGUG00000001288	ENSTGUG00000013339	ENSTGUG00000015612	ENSTGUG00000015625	ENSTGUG00000009641
GO:0042555	MCM complex	ENSTGUG00000011183	ENSTGUG00000011790	ENSTGUG00000010831	ENSTGUG00000012296	ENSTGUG00000016047	ENSTGUG00000013275	ENSTGUG00000010897	ENSTGUG00000015994
GO:0070717	poly-purine tract binding	ENSTGUG00000012478	ENSTGUG00000006908	ENSTGUG00000002850	ENSTGUG00000013096	ENSTGUG00000006222	ENSTGUG00000002132	ENSTGUG00000012786	ENSTGUG00000017346
GO:0019941	modification-dependent protein catabolic process	ENSTGUG00000006522	ENSTGUG00000008500	ENSTGUG00000014533	ENSTGUG00000008455	ENSTGUG00000017196	ENSTGUG00000004086	ENSTGUG00000004209	ENSTGUG00000009328	ENSTGUG00000012785	ENSTGUG00000009799	ENSTGUG00000006953	ENSTGUG00000007159	ENSTGUG00000008447	ENSTGUG00000006263	ENSTGUG00000000181	ENSTGUG00000002027	ENSTGUG00000006264	ENSTGUG00000007057	ENSTGUG00000000083	ENSTGUG00000008831	ENSTGUG00000012650	ENSTGUG00000008834	ENSTGUG00000013620	ENSTGUG00000004644	ENSTGUG00000007871	ENSTGUG00000005595	ENSTGUG00000002139	ENSTGUG00000003425	ENSTGUG00000004108	ENSTGUG00000010035	ENSTGUG00000011976	ENSTGUG00000004442	ENSTGUG00000004706	ENSTGUG00000000924	ENSTGUG00000013036	ENSTGUG00000001827	ENSTGUG00000013294	ENSTGUG00000017107	ENSTGUG00000007455	ENSTGUG00000001865	ENSTGUG00000005444	ENSTGUG00000003109	ENSTGUG00000006836	ENSTGUG00000003301	ENSTGUG00000010281	ENSTGUG00000003290	ENSTGUG00000002756	ENSTGUG00000008012
GO:0004298	threonine-type endopeptidase activity	ENSTGUG00000001212	ENSTGUG00000011976	ENSTGUG00000008447	ENSTGUG00000003023	ENSTGUG00000013036	ENSTGUG00000003425	ENSTGUG00000001663	ENSTGUG00000002456	ENSTGUG00000017395	ENSTGUG00000001827
GO:0070003	threonine-type peptidase activity	ENSTGUG00000001212	ENSTGUG00000011976	ENSTGUG00000008447	ENSTGUG00000003023	ENSTGUG00000013036	ENSTGUG00000003425	ENSTGUG00000001663	ENSTGUG00000002456	ENSTGUG00000017395	ENSTGUG00000001827
GO:0090068	positive regulation of cell cycle process	ENSTGUG00000011513	ENSTGUG00000003923	ENSTGUG00000000615	ENSTGUG00000017253	ENSTGUG00000015857	ENSTGUG00000001917	ENSTGUG00000013067	ENSTGUG00000012785	ENSTGUG00000002867	ENSTGUG00000010786	ENSTGUG00000003697	ENSTGUG00000008284	ENSTGUG00000010135	ENSTGUG00000007014	ENSTGUG00000012205	ENSTGUG00000002083	ENSTGUG00000003761	ENSTGUG00000010822	ENSTGUG00000005350	ENSTGUG00000004442	ENSTGUG00000007515	ENSTGUG00000013117	ENSTGUG00000002293	ENSTGUG00000008375	ENSTGUG00000006836	ENSTGUG00000012872	ENSTGUG00000004958	ENSTGUG00000006294	ENSTGUG00000014970	ENSTGUG00000001722	ENSTGUG00000002205	ENSTGUG00000012401
GO:0043043	peptide biosynthetic process	ENSTGUG00000004666	ENSTGUG00000011510	ENSTGUG00000001824	ENSTGUG00000010728	ENSTGUG00000005000	ENSTGUG00000015529	ENSTGUG00000017335	ENSTGUG00000010488	ENSTGUG00000006277	ENSTGUG00000007895	ENSTGUG00000004204	ENSTGUG00000014099	ENSTGUG00000008451	ENSTGUG00000005988	ENSTGUG00000009998	ENSTGUG00000008345	ENSTGUG00000009417	ENSTGUG00000003113	ENSTGUG00000013001	ENSTGUG00000014708	ENSTGUG00000004410	ENSTGUG00000003245	ENSTGUG00000012180	ENSTGUG00000009955	ENSTGUG00000004602	ENSTGUG00000016104	ENSTGUG00000001749	ENSTGUG00000003148	ENSTGUG00000012004	ENSTGUG00000011093	ENSTGUG00000015213	ENSTGUG00000007774	ENSTGUG00000012302	ENSTGUG00000008225	ENSTGUG00000004721	ENSTGUG00000010928	ENSTGUG00000012762	ENSTGUG00000002923	ENSTGUG00000011386	ENSTGUG00000007880	ENSTGUG00000005225	ENSTGUG00000001688	ENSTGUG00000005856	ENSTGUG00000009338	ENSTGUG00000001499	ENSTGUG00000009090	ENSTGUG00000010248	ENSTGUG00000008140
GO:0006284	base-excision repair	ENSTGUG00000010478	ENSTGUG00000011175	ENSTGUG00000010645	ENSTGUG00000011700	ENSTGUG00000001765	ENSTGUG00000008156	ENSTGUG00000008216	ENSTGUG00000007890	ENSTGUG00000006627	ENSTGUG00000005775	ENSTGUG00000006556
GO:0072655	establishment of protein localization to mitochondrion	ENSTGUG00000000176	ENSTGUG00000012503	ENSTGUG00000008273	ENSTGUG00000009173	ENSTGUG00000016259	ENSTGUG00000015645	ENSTGUG00000010367	ENSTGUG00000005588	ENSTGUG00000013029	ENSTGUG00000004811	ENSTGUG00000007764	ENSTGUG00000012808	ENSTGUG00000005104
GO:0040029	regulation of gene expression, epigenetic	ENSTGUG00000000790	ENSTGUG00000005919	ENSTGUG00000000807	ENSTGUG00000012982	ENSTGUG00000011964	ENSTGUG00000006086	ENSTGUG00000002867	ENSTGUG00000001544	ENSTGUG00000007157	ENSTGUG00000011175	ENSTGUG00000007002	ENSTGUG00000012658	ENSTGUG00000003197	ENSTGUG00000017196	ENSTGUG00000006916	ENSTGUG00000001770	ENSTGUG00000012175	ENSTGUG00000001246	ENSTGUG00000004105	ENSTGUG00000016885	ENSTGUG00000009168
GO:0000796	condensin complex	ENSTGUG00000000657	ENSTGUG00000001288	ENSTGUG00000015625	ENSTGUG00000015612	ENSTGUG00000013339	ENSTGUG00000009641
GO:0051292	nuclear pore complex assembly	ENSTGUG00000006761	ENSTGUG00000009105	ENSTGUG00000005917	ENSTGUG00000000556	ENSTGUG00000009308	ENSTGUG00000018220
GO:0042382	paraspeckles	ENSTGUG00000007048	ENSTGUG00000001722	ENSTGUG00000000938	ENSTGUG00000011295	ENSTGUG00000006599	ENSTGUG00000006884
GO:0032446	protein modification by small protein conjugation	ENSTGUG00000005711	ENSTGUG00000011864	ENSTGUG00000001017	ENSTGUG00000002894	ENSTGUG00000017253	ENSTGUG00000016506	ENSTGUG00000000037	ENSTGUG00000008567	ENSTGUG00000001915	ENSTGUG00000004209	ENSTGUG00000008510	ENSTGUG00000014187	ENSTGUG00000002586	ENSTGUG00000011169	ENSTGUG00000004968	ENSTGUG00000010984	ENSTGUG00000002867	ENSTGUG00000006112	ENSTGUG00000001411	ENSTGUG00000007360	ENSTGUG00000002027	ENSTGUG00000008727	ENSTGUG00000001604	ENSTGUG00000000083	ENSTGUG00000008833	ENSTGUG00000003514	ENSTGUG00000010035	ENSTGUG00000013620	ENSTGUG00000006321	ENSTGUG00000003109	ENSTGUG00000009609	ENSTGUG00000009161	ENSTGUG00000008846	ENSTGUG00000011407	ENSTGUG00000010493	ENSTGUG00000003974	ENSTGUG00000012099	ENSTGUG00000017106	ENSTGUG00000005071	ENSTGUG00000006815	ENSTGUG00000007988	ENSTGUG00000007625	ENSTGUG00000009080	ENSTGUG00000018486	ENSTGUG00000006836	ENSTGUG00000009577	ENSTGUG00000003301	ENSTGUG00000010281
GO:0009205	purine ribonucleoside triphosphate metabolic process	ENSTGUG00000018741	ENSTGUG00000017279	ENSTGUG00000001620	ENSTGUG00000015620	ENSTGUG00000003229	ENSTGUG00000013361	ENSTGUG00000003882	ENSTGUG00000009349	ENSTGUG00000006052	ENSTGUG00000000650	ENSTGUG00000003244	ENSTGUG00000006780	ENSTGUG00000013555	ENSTGUG00000013431	ENSTGUG00000002123	ENSTGUG00000018752	ENSTGUG00000011958	ENSTGUG00000005056	ENSTGUG00000018759	ENSTGUG00000013338	ENSTGUG00000005502	ENSTGUG00000009895	ENSTGUG00000006775	ENSTGUG00000003449	ENSTGUG00000001462	ENSTGUG00000001775	ENSTGUG00000008907	ENSTGUG00000001582
GO:0042393	histone binding	ENSTGUG00000005559	ENSTGUG00000016404	ENSTGUG00000008189	ENSTGUG00000000973	ENSTGUG00000008471	ENSTGUG00000013027	ENSTGUG00000006578	ENSTGUG00000004968	ENSTGUG00000000738	ENSTGUG00000006263	ENSTGUG00000011876	ENSTGUG00000000445	ENSTGUG00000002962	ENSTGUG00000004542	ENSTGUG00000000008	ENSTGUG00000013339	ENSTGUG00000013990	ENSTGUG00000010331	ENSTGUG00000017492	ENSTGUG00000006271	ENSTGUG00000003134	ENSTGUG00000004484	ENSTGUG00000012702	ENSTGUG00000014970	ENSTGUG00000018486	ENSTGUG00000005928	ENSTGUG00000000781
GO:0017056	structural constituent of nuclear pore	ENSTGUG00000006761	ENSTGUG00000009105	ENSTGUG00000005917	ENSTGUG00000000556	ENSTGUG00000018220	ENSTGUG00000009308	ENSTGUG00000002069
GO:0031625	ubiquitin protein ligase binding	ENSTGUG00000012205	ENSTGUG00000005435	ENSTGUG00000014533	ENSTGUG00000008457	ENSTGUG00000004086	ENSTGUG00000008692	ENSTGUG00000012503	ENSTGUG00000010984	ENSTGUG00000002867	ENSTGUG00000002170	ENSTGUG00000010405	ENSTGUG00000010299	ENSTGUG00000009955	ENSTGUG00000003759	ENSTGUG00000004209	ENSTGUG00000012650	ENSTGUG00000008834	ENSTGUG00000004644	ENSTGUG00000004625	ENSTGUG00000006086	ENSTGUG00000010035	ENSTGUG00000003974	ENSTGUG00000005014	ENSTGUG00000004706	ENSTGUG00000013110	ENSTGUG00000001854	ENSTGUG00000001865	ENSTGUG00000018486	ENSTGUG00000006836	ENSTGUG00000006912	ENSTGUG00000007849	ENSTGUG00000002756	ENSTGUG00000017106	ENSTGUG00000002300	ENSTGUG00000010306	ENSTGUG00000006455	ENSTGUG00000010141	ENSTGUG00000000924	ENSTGUG00000005882	ENSTGUG00000016735	ENSTGUG00000001411	ENSTGUG00000003508
GO:0016579	protein deubiquitination	ENSTGUG00000010223	ENSTGUG00000008834	ENSTGUG00000009799	ENSTGUG00000000445	ENSTGUG00000011336	ENSTGUG00000000463	ENSTGUG00000002684	ENSTGUG00000006264	ENSTGUG00000007057	ENSTGUG00000004479	ENSTGUG00000008455	ENSTGUG00000006483	ENSTGUG00000008831	ENSTGUG00000008547	ENSTGUG00000004108	ENSTGUG00000002531	ENSTGUG00000007871	ENSTGUG00000007427	ENSTGUG00000006263	ENSTGUG00000017052
GO:0006518	peptide metabolic process	ENSTGUG00000004666	ENSTGUG00000011510	ENSTGUG00000009998	ENSTGUG00000010728	ENSTGUG00000005000	ENSTGUG00000015529	ENSTGUG00000017335	ENSTGUG00000010488	ENSTGUG00000006277	ENSTGUG00000007895	ENSTGUG00000004204	ENSTGUG00000014099	ENSTGUG00000008451	ENSTGUG00000008345	ENSTGUG00000005988	ENSTGUG00000009417	ENSTGUG00000006064	ENSTGUG00000013001	ENSTGUG00000014708	ENSTGUG00000004410	ENSTGUG00000003245	ENSTGUG00000012180	ENSTGUG00000009955	ENSTGUG00000004602	ENSTGUG00000016104	ENSTGUG00000001749	ENSTGUG00000003148	ENSTGUG00000012004	ENSTGUG00000005225	ENSTGUG00000015213	ENSTGUG00000006463	ENSTGUG00000012302	ENSTGUG00000008225	ENSTGUG00000004721	ENSTGUG00000010928	ENSTGUG00000012762	ENSTGUG00000002923	ENSTGUG00000004337	ENSTGUG00000011381	ENSTGUG00000011386	ENSTGUG00000001824	ENSTGUG00000011093	ENSTGUG00000002148	ENSTGUG00000001688	ENSTGUG00000008951	ENSTGUG00000005856	ENSTGUG00000009338	ENSTGUG00000007880
GO:0090575	RNA polymerase II transcription factor complex	ENSTGUG00000001722	ENSTGUG00000005433	ENSTGUG00000014678	ENSTGUG00000006578	ENSTGUG00000010278	ENSTGUG00000005281	ENSTGUG00000012205	ENSTGUG00000001766	ENSTGUG00000012990	ENSTGUG00000003395	ENSTGUG00000005055	ENSTGUG00000011544	ENSTGUG00000008547	ENSTGUG00000007048	ENSTGUG00000010002	ENSTGUG00000009824	ENSTGUG00000010023	ENSTGUG00000011152	ENSTGUG00000008904	ENSTGUG00000001771	ENSTGUG00000002531	ENSTGUG00000002128
GO:0033120	positive regulation of RNA splicing	ENSTGUG00000004470	ENSTGUG00000000850	ENSTGUG00000006742	ENSTGUG00000002982	ENSTGUG00000012340	ENSTGUG00000001606	ENSTGUG00000016869	ENSTGUG00000006319	ENSTGUG00000002112
GO:0017038	protein import	ENSTGUG00000005301	ENSTGUG00000011928	ENSTGUG00000009173	ENSTGUG00000000850	ENSTGUG00000008189	ENSTGUG00000010722	ENSTGUG00000013029	ENSTGUG00000012808	ENSTGUG00000010992	ENSTGUG00000002982	ENSTGUG00000004534	ENSTGUG00000010367	ENSTGUG00000008667	ENSTGUG00000003515	ENSTGUG00000004105	ENSTGUG00000002069	ENSTGUG00000001595	ENSTGUG00000000176	ENSTGUG00000018325	ENSTGUG00000001478	ENSTGUG00000008273	ENSTGUG00000007466	ENSTGUG00000011158	ENSTGUG00000003387
GO:2001252	positive regulation of chromosome organization	ENSTGUG00000001722	ENSTGUG00000010837	ENSTGUG00000003597	ENSTGUG00000008471	ENSTGUG00000008510	ENSTGUG00000010296	ENSTGUG00000010119	ENSTGUG00000002867	ENSTGUG00000006781	ENSTGUG00000013708	ENSTGUG00000011495	ENSTGUG00000013579	ENSTGUG00000015029	ENSTGUG00000003761	ENSTGUG00000000682	ENSTGUG00000005680	ENSTGUG00000012340	ENSTGUG00000012205	ENSTGUG00000006412	ENSTGUG00000003308	ENSTGUG00000010354	ENSTGUG00000012622	ENSTGUG00000012982	ENSTGUG00000001439
GO:0031491	nucleosome binding	ENSTGUG00000010296	ENSTGUG00000001362	ENSTGUG00000001246	ENSTGUG00000011964	ENSTGUG00000012702	ENSTGUG00000010657	ENSTGUG00000002555	ENSTGUG00000005112	ENSTGUG00000002109	ENSTGUG00000003502	ENSTGUG00000001420	ENSTGUG00000013329	ENSTGUG00000000781	ENSTGUG00000006183
GO:0030071	regulation of mitotic metaphase/anaphase transition	ENSTGUG00000011513	ENSTGUG00000008186	ENSTGUG00000012622	ENSTGUG00000006112	ENSTGUG00000012205	ENSTGUG00000003697	ENSTGUG00000003736	ENSTGUG00000000037	ENSTGUG00000013117	ENSTGUG00000002293	ENSTGUG00000001917	ENSTGUG00000004789	ENSTGUG00000009328	ENSTGUG00000012872
GO:1902099	regulation of metaphase/anaphase transition of cell cycle	ENSTGUG00000011513	ENSTGUG00000008186	ENSTGUG00000012622	ENSTGUG00000006112	ENSTGUG00000012205	ENSTGUG00000003697	ENSTGUG00000003736	ENSTGUG00000000037	ENSTGUG00000013117	ENSTGUG00000002293	ENSTGUG00000001917	ENSTGUG00000004789	ENSTGUG00000009328	ENSTGUG00000012872
GO:0070603	SWI/SNF superfamily-type complex	ENSTGUG00000010863	ENSTGUG00000010296	ENSTGUG00000001362	ENSTGUG00000007914	ENSTGUG00000004108	ENSTGUG00000011964	ENSTGUG00000010657	ENSTGUG00000011934	ENSTGUG00000010786	ENSTGUG00000013885	ENSTGUG00000008471	ENSTGUG00000008547	ENSTGUG00000013027	ENSTGUG00000013329	ENSTGUG00000004542	ENSTGUG00000001420	ENSTGUG00000006945	ENSTGUG00000015029
GO:0009156	ribonucleoside monophosphate biosynthetic process	ENSTGUG00000018752	ENSTGUG00000006503	ENSTGUG00000005056	ENSTGUG00000000472	ENSTGUG00000013555	ENSTGUG00000003449	ENSTGUG00000001620	ENSTGUG00000010111	ENSTGUG00000008907	ENSTGUG00000015620	ENSTGUG00000001775	ENSTGUG00000004119	ENSTGUG00000002123	ENSTGUG00000001462	ENSTGUG00000001582	ENSTGUG00000005206	ENSTGUG00000011256	ENSTGUG00000004981
GO:0051225	spindle assembly	ENSTGUG00000004249	ENSTGUG00000007849	ENSTGUG00000011187	ENSTGUG00000010536	ENSTGUG00000006640	ENSTGUG00000010786	ENSTGUG00000006690	ENSTGUG00000015013	ENSTGUG00000003904	ENSTGUG00000008457	ENSTGUG00000004789	ENSTGUG00000013329	ENSTGUG00000001579	ENSTGUG00000010135	ENSTGUG00000011501	ENSTGUG00000003387
GO:0009295	nucleoid	ENSTGUG00000004666	ENSTGUG00000008156	ENSTGUG00000010987	ENSTGUG00000000621	ENSTGUG00000005161	ENSTGUG00000011968	ENSTGUG00000003907	ENSTGUG00000011595	ENSTGUG00000015620	ENSTGUG00000001644	ENSTGUG00000003759	ENSTGUG00000010004	ENSTGUG00000006577
GO:0042645	mitochondrial nucleoid	ENSTGUG00000004666	ENSTGUG00000008156	ENSTGUG00000010987	ENSTGUG00000000621	ENSTGUG00000005161	ENSTGUG00000011968	ENSTGUG00000003907	ENSTGUG00000011595	ENSTGUG00000015620	ENSTGUG00000001644	ENSTGUG00000003759	ENSTGUG00000010004	ENSTGUG00000006577
GO:0051569	regulation of histone H3-K4 methylation	ENSTGUG00000011495	ENSTGUG00000001246	ENSTGUG00000000682	ENSTGUG00000002867	ENSTGUG00000003308	ENSTGUG00000012340	ENSTGUG00000013708	ENSTGUG00000006412	ENSTGUG00000010837	ENSTGUG00000001439
GO:0005680	anaphase-promoting complex	ENSTGUG00000005711	ENSTGUG00000007360	ENSTGUG00000007159	ENSTGUG00000002756	ENSTGUG00000000181	ENSTGUG00000009440	ENSTGUG00000000037	ENSTGUG00000002334	ENSTGUG00000001915	ENSTGUG00000009328
GO:0017069	snRNA binding	ENSTGUG00000002415	ENSTGUG00000000850	ENSTGUG00000000615	ENSTGUG00000000688	ENSTGUG00000003597	ENSTGUG00000016665	ENSTGUG00000003865	ENSTGUG00000010079	ENSTGUG00000014863	ENSTGUG00000005648
GO:0030518	intracellular steroid hormone receptor signaling pathway	ENSTGUG00000010281	ENSTGUG00000012099	ENSTGUG00000003470	ENSTGUG00000000660	ENSTGUG00000012326	ENSTGUG00000001606	ENSTGUG00000002271	ENSTGUG00000002205	ENSTGUG00000013147	ENSTGUG00000015628	ENSTGUG00000006619	ENSTGUG00000000140
GO:0001047	core promoter binding	ENSTGUG00000003923	ENSTGUG00000001722	ENSTGUG00000015857	ENSTGUG00000003597	ENSTGUG00000011295	ENSTGUG00000003197	ENSTGUG00000010296	ENSTGUG00000004968	ENSTGUG00000006073	ENSTGUG00000012205	ENSTGUG00000001606	ENSTGUG00000001882	ENSTGUG00000002135	ENSTGUG00000001420	ENSTGUG00000015029	ENSTGUG00000004749	ENSTGUG00000001770	ENSTGUG00000004676	ENSTGUG00000007515	ENSTGUG00000005465	ENSTGUG00000013037	ENSTGUG00000007708	ENSTGUG00000007048	ENSTGUG00000001246	ENSTGUG00000009824	ENSTGUG00000017196	ENSTGUG00000003502	ENSTGUG00000002205	ENSTGUG00000013267	ENSTGUG00000000907
GO:0070491	repressing transcription factor binding	ENSTGUG00000003197	ENSTGUG00000013990	ENSTGUG00000003761	ENSTGUG00000013660	ENSTGUG00000007598	ENSTGUG00000011964	ENSTGUG00000005433	ENSTGUG00000013329	ENSTGUG00000011700	ENSTGUG00000009824	ENSTGUG00000011152	ENSTGUG00000017196	ENSTGUG00000010362	ENSTGUG00000001420	ENSTGUG00000000079	ENSTGUG00000006126	ENSTGUG00000016735
GO:0042162	telomeric DNA binding	ENSTGUG00000011513	ENSTGUG00000008090	ENSTGUG00000002869	ENSTGUG00000010354	ENSTGUG00000005014	ENSTGUG00000008159	ENSTGUG00000002858	ENSTGUG00000009782	ENSTGUG00000005680	ENSTGUG00000013368	ENSTGUG00000009852
GO:0000003	reproduction	ENSTGUG00000004249	ENSTGUG00000000697	ENSTGUG00000004750	ENSTGUG00000008039	ENSTGUG00000006795	ENSTGUG00000003901	ENSTGUG00000005502	ENSTGUG00000000187	ENSTGUG00000007789	ENSTGUG00000008457	ENSTGUG00000012622	ENSTGUG00000012824	ENSTGUG00000009308	ENSTGUG00000006733	ENSTGUG00000013147	ENSTGUG00000006756	ENSTGUG00000008174	ENSTGUG00000011148	ENSTGUG00000007535	ENSTGUG00000006073	ENSTGUG00000006112	ENSTGUG00000000463	ENSTGUG00000013660	ENSTGUG00000002040	ENSTGUG00000006267	ENSTGUG00000001465	ENSTGUG00000007014	ENSTGUG00000001574	ENSTGUG00000000446	ENSTGUG00000002335	ENSTGUG00000016589	ENSTGUG00000017079	ENSTGUG00000006906	ENSTGUG00000007329	ENSTGUG00000003229	ENSTGUG00000004010	ENSTGUG00000010610	ENSTGUG00000000807	ENSTGUG00000010377	ENSTGUG00000010590	ENSTGUG00000002924	ENSTGUG00000006851	ENSTGUG00000011544	ENSTGUG00000001288	ENSTGUG00000003834	ENSTGUG00000006912	ENSTGUG00000000008	ENSTGUG00000006916
GO:0022414	reproductive process	ENSTGUG00000004249	ENSTGUG00000000697	ENSTGUG00000004750	ENSTGUG00000008039	ENSTGUG00000006795	ENSTGUG00000003901	ENSTGUG00000005502	ENSTGUG00000000187	ENSTGUG00000007789	ENSTGUG00000008457	ENSTGUG00000012622	ENSTGUG00000012824	ENSTGUG00000009308	ENSTGUG00000006733	ENSTGUG00000013147	ENSTGUG00000006756	ENSTGUG00000008174	ENSTGUG00000011148	ENSTGUG00000007535	ENSTGUG00000006073	ENSTGUG00000006112	ENSTGUG00000000463	ENSTGUG00000013660	ENSTGUG00000002040	ENSTGUG00000006267	ENSTGUG00000001465	ENSTGUG00000007014	ENSTGUG00000001574	ENSTGUG00000000446	ENSTGUG00000002335	ENSTGUG00000016589	ENSTGUG00000017079	ENSTGUG00000006906	ENSTGUG00000007329	ENSTGUG00000003229	ENSTGUG00000004010	ENSTGUG00000010610	ENSTGUG00000000807	ENSTGUG00000010377	ENSTGUG00000010590	ENSTGUG00000002924	ENSTGUG00000006851	ENSTGUG00000011544	ENSTGUG00000001288	ENSTGUG00000003834	ENSTGUG00000006912	ENSTGUG00000000008	ENSTGUG00000006916
GO:0016567	protein ubiquitination	ENSTGUG00000005711	ENSTGUG00000011864	ENSTGUG00000001017	ENSTGUG00000002894	ENSTGUG00000017253	ENSTGUG00000016506	ENSTGUG00000000037	ENSTGUG00000008567	ENSTGUG00000001915	ENSTGUG00000004209	ENSTGUG00000008510	ENSTGUG00000014187	ENSTGUG00000002586	ENSTGUG00000011169	ENSTGUG00000004968	ENSTGUG00000010984	ENSTGUG00000002867	ENSTGUG00000006112	ENSTGUG00000007360	ENSTGUG00000002027	ENSTGUG00000001604	ENSTGUG00000000083	ENSTGUG00000008833	ENSTGUG00000003514	ENSTGUG00000010035	ENSTGUG00000013620	ENSTGUG00000006321	ENSTGUG00000003109	ENSTGUG00000009161	ENSTGUG00000008846	ENSTGUG00000011407	ENSTGUG00000010493	ENSTGUG00000003974	ENSTGUG00000012099	ENSTGUG00000017106	ENSTGUG00000005071	ENSTGUG00000006815	ENSTGUG00000007988	ENSTGUG00000007625	ENSTGUG00000009080	ENSTGUG00000018486	ENSTGUG00000006836	ENSTGUG00000003301	ENSTGUG00000010281	ENSTGUG00000001932	ENSTGUG00000002756	ENSTGUG00000004506	ENSTGUG00000003290
GO:0000226	microtubule cytoskeleton organization	ENSTGUG00000004249	ENSTGUG00000004750	ENSTGUG00000005361	ENSTGUG00000011501	ENSTGUG00000002957	ENSTGUG00000003904	ENSTGUG00000009547	ENSTGUG00000008457	ENSTGUG00000010264	ENSTGUG00000007448	ENSTGUG00000013329	ENSTGUG00000013067	ENSTGUG00000010126	ENSTGUG00000012809	ENSTGUG00000007222	ENSTGUG00000000486	ENSTGUG00000006640	ENSTGUG00000002867	ENSTGUG00000006112	ENSTGUG00000010347	ENSTGUG00000010786	ENSTGUG00000010135	ENSTGUG00000012890	ENSTGUG00000004790	ENSTGUG00000008919	ENSTGUG00000001579	ENSTGUG00000002083	ENSTGUG00000005891	ENSTGUG00000009416	ENSTGUG00000010822	ENSTGUG00000013563	ENSTGUG00000002727	ENSTGUG00000014442	ENSTGUG00000006729	ENSTGUG00000007849	ENSTGUG00000011763	ENSTGUG00000010536	ENSTGUG00000011484	ENSTGUG00000011187	ENSTGUG00000006690	ENSTGUG00000015013	ENSTGUG00000003277	ENSTGUG00000002859	ENSTGUG00000014970	ENSTGUG00000004789	ENSTGUG00000012663	ENSTGUG00000004521	ENSTGUG00000003387
GO:0044389	ubiquitin-like protein ligase binding	ENSTGUG00000012205	ENSTGUG00000005435	ENSTGUG00000014533	ENSTGUG00000008457	ENSTGUG00000004086	ENSTGUG00000008692	ENSTGUG00000012503	ENSTGUG00000010984	ENSTGUG00000002867	ENSTGUG00000002170	ENSTGUG00000010405	ENSTGUG00000010299	ENSTGUG00000009955	ENSTGUG00000003759	ENSTGUG00000004209	ENSTGUG00000012650	ENSTGUG00000008834	ENSTGUG00000004644	ENSTGUG00000004625	ENSTGUG00000006086	ENSTGUG00000010035	ENSTGUG00000003974	ENSTGUG00000005014	ENSTGUG00000004706	ENSTGUG00000013110	ENSTGUG00000001854	ENSTGUG00000001865	ENSTGUG00000018486	ENSTGUG00000006836	ENSTGUG00000006912	ENSTGUG00000007849	ENSTGUG00000002756	ENSTGUG00000017106	ENSTGUG00000002300	ENSTGUG00000010306	ENSTGUG00000006455	ENSTGUG00000010141	ENSTGUG00000000924	ENSTGUG00000005882	ENSTGUG00000016735	ENSTGUG00000001411	ENSTGUG00000003508
GO:0035145	exon-exon junction complex	ENSTGUG00000008416	ENSTGUG00000001057	ENSTGUG00000002300	ENSTGUG00000001606	ENSTGUG00000003413	ENSTGUG00000004447	ENSTGUG00000012046	ENSTGUG00000002132
GO:0034047	regulation of protein phosphatase type 2A activity	ENSTGUG00000012959	ENSTGUG00000011637	ENSTGUG00000010058	ENSTGUG00000013436	ENSTGUG00000004938	ENSTGUG00000003063	ENSTGUG00000004235	ENSTGUG00000012785
GO:0003729	mRNA binding	ENSTGUG00000007895	ENSTGUG00000010185	ENSTGUG00000003413	ENSTGUG00000002135	ENSTGUG00000000753	ENSTGUG00000002132	ENSTGUG00000006884	ENSTGUG00000009645	ENSTGUG00000002112	ENSTGUG00000009168	ENSTGUG00000000807	ENSTGUG00000003255	ENSTGUG00000004445	ENSTGUG00000009790	ENSTGUG00000009216	ENSTGUG00000006486	ENSTGUG00000006742	ENSTGUG00000005396	ENSTGUG00000008416	ENSTGUG00000014593	ENSTGUG00000009593	ENSTGUG00000003237	ENSTGUG00000006599	ENSTGUG00000010377
GO:0006338	chromatin remodeling	ENSTGUG00000011495	ENSTGUG00000011964	ENSTGUG00000007157	ENSTGUG00000000790	ENSTGUG00000013027	ENSTGUG00000013329	ENSTGUG00000003198	ENSTGUG00000006945	ENSTGUG00000010296	ENSTGUG00000007598	ENSTGUG00000010786	ENSTGUG00000001420	ENSTGUG00000008877	ENSTGUG00000002338	ENSTGUG00000013392	ENSTGUG00000015029	ENSTGUG00000004542	ENSTGUG00000004676	ENSTGUG00000010657	ENSTGUG00000001362	ENSTGUG00000003197	ENSTGUG00000005125
GO:0031965	nuclear membrane	ENSTGUG00000009174	ENSTGUG00000004716	ENSTGUG00000008995	ENSTGUG00000012276	ENSTGUG00000001795	ENSTGUG00000008451	ENSTGUG00000009308	ENSTGUG00000004083	ENSTGUG00000006761	ENSTGUG00000003284	ENSTGUG00000018220	ENSTGUG00000010013	ENSTGUG00000000181	ENSTGUG00000005917	ENSTGUG00000017079	ENSTGUG00000002278	ENSTGUG00000009105	ENSTGUG00000016262	ENSTGUG00000012952	ENSTGUG00000013338	ENSTGUG00000013357	ENSTGUG00000011278	ENSTGUG00000000051	ENSTGUG00000006512	ENSTGUG00000007606	ENSTGUG00000003271	ENSTGUG00000013204	ENSTGUG00000000556	ENSTGUG00000013083	ENSTGUG00000010141	ENSTGUG00000003387
GO:0009165	nucleotide biosynthetic process	ENSTGUG00000013555	ENSTGUG00000004205	ENSTGUG00000015620	ENSTGUG00000009349	ENSTGUG00000006503	ENSTGUG00000012936	ENSTGUG00000001462	ENSTGUG00000000540	ENSTGUG00000005937	ENSTGUG00000001620	ENSTGUG00000010111	ENSTGUG00000007110	ENSTGUG00000000831	ENSTGUG00000005206	ENSTGUG00000001636	ENSTGUG00000018752	ENSTGUG00000005056	ENSTGUG00000002942	ENSTGUG00000011544	ENSTGUG00000002123	ENSTGUG00000008563	ENSTGUG00000004981	ENSTGUG00000002030	ENSTGUG00000013042	ENSTGUG00000001082	ENSTGUG00000000472	ENSTGUG00000003449	ENSTGUG00000003244	ENSTGUG00000001775	ENSTGUG00000004119	ENSTGUG00000008907	ENSTGUG00000003039	ENSTGUG00000001582	ENSTGUG00000004293	ENSTGUG00000011256
GO:0051783	regulation of nuclear division	ENSTGUG00000011513	ENSTGUG00000000790	ENSTGUG00000008186	ENSTGUG00000017253	ENSTGUG00000003736	ENSTGUG00000000037	ENSTGUG00000001917	ENSTGUG00000001915	ENSTGUG00000009328	ENSTGUG00000007159	ENSTGUG00000011187	ENSTGUG00000006112	ENSTGUG00000012205	ENSTGUG00000003697	ENSTGUG00000007014	ENSTGUG00000000181	ENSTGUG00000012401	ENSTGUG00000010822	ENSTGUG00000009214	ENSTGUG00000013117	ENSTGUG00000002293	ENSTGUG00000008375	ENSTGUG00000012872	ENSTGUG00000006294	ENSTGUG00000012622	ENSTGUG00000004789
GO:0043604	amide biosynthetic process	ENSTGUG00000004666	ENSTGUG00000011510	ENSTGUG00000001824	ENSTGUG00000010728	ENSTGUG00000005000	ENSTGUG00000004716	ENSTGUG00000015529	ENSTGUG00000017335	ENSTGUG00000010488	ENSTGUG00000013204	ENSTGUG00000007895	ENSTGUG00000004204	ENSTGUG00000014099	ENSTGUG00000008451	ENSTGUG00000005988	ENSTGUG00000009998	ENSTGUG00000008345	ENSTGUG00000009417	ENSTGUG00000003113	ENSTGUG00000013001	ENSTGUG00000014708	ENSTGUG00000004410	ENSTGUG00000003245	ENSTGUG00000012180	ENSTGUG00000009955	ENSTGUG00000004602	ENSTGUG00000016104	ENSTGUG00000001749	ENSTGUG00000003148	ENSTGUG00000012004	ENSTGUG00000011093	ENSTGUG00000015213	ENSTGUG00000007774	ENSTGUG00000012302	ENSTGUG00000008225	ENSTGUG00000004721	ENSTGUG00000010928	ENSTGUG00000012762	ENSTGUG00000002923	ENSTGUG00000011386	ENSTGUG00000007880	ENSTGUG00000005225	ENSTGUG00000001688	ENSTGUG00000005856	ENSTGUG00000009338	ENSTGUG00000001499	ENSTGUG00000011620	ENSTGUG00000009090
GO:0009411	response to UV	ENSTGUG00000005559	ENSTGUG00000000790	ENSTGUG00000008216	ENSTGUG00000005112	ENSTGUG00000005055	ENSTGUG00000002982	ENSTGUG00000010786	ENSTGUG00000001765	ENSTGUG00000017156	ENSTGUG00000003109	ENSTGUG00000015029	ENSTGUG00000009799	ENSTGUG00000010493	ENSTGUG00000005350	ENSTGUG00000005502	ENSTGUG00000011743	ENSTGUG00000015645	ENSTGUG00000011763	ENSTGUG00000000097	ENSTGUG00000003326	ENSTGUG00000006414	ENSTGUG00000004036	ENSTGUG00000016735	ENSTGUG00000001439
GO:0001098	basal transcription machinery binding	ENSTGUG00000006419	ENSTGUG00000005055	ENSTGUG00000006251	ENSTGUG00000010124	ENSTGUG00000008552	ENSTGUG00000004159	ENSTGUG00000006205	ENSTGUG00000013128	ENSTGUG00000015029
GO:0001099	basal RNA polymerase II transcription machinery binding	ENSTGUG00000006419	ENSTGUG00000005055	ENSTGUG00000006251	ENSTGUG00000010124	ENSTGUG00000008552	ENSTGUG00000004159	ENSTGUG00000006205	ENSTGUG00000013128	ENSTGUG00000015029
GO:0000178	exosome (RNase complex)	ENSTGUG00000012500	ENSTGUG00000006908	ENSTGUG00000003907	ENSTGUG00000002231	ENSTGUG00000006162	ENSTGUG00000004697	ENSTGUG00000004378	ENSTGUG00000011908	ENSTGUG00000009315
GO:0070192	chromosome organization involved in meiotic cell cycle	ENSTGUG00000011513	ENSTGUG00000007357	ENSTGUG00000001288	ENSTGUG00000012622	ENSTGUG00000015209	ENSTGUG00000009308	ENSTGUG00000006733	ENSTGUG00000006756	ENSTGUG00000007329
GO:0019843	rRNA binding	ENSTGUG00000011414	ENSTGUG00000010987	ENSTGUG00000006277	ENSTGUG00000010004	ENSTGUG00000003113	ENSTGUG00000003865	ENSTGUG00000006210	ENSTGUG00000005988	ENSTGUG00000008862
GO:0045143	homologous chromosome segregation	ENSTGUG00000011513	ENSTGUG00000006112	ENSTGUG00000012622	ENSTGUG00000001417	ENSTGUG00000015209	ENSTGUG00000009308	ENSTGUG00000006733	ENSTGUG00000006756	ENSTGUG00000007329
GO:0031577	spindle checkpoint	ENSTGUG00000011513	ENSTGUG00000018415	ENSTGUG00000008186	ENSTGUG00000006112	ENSTGUG00000012622	ENSTGUG00000011382	ENSTGUG00000007339	ENSTGUG00000004789	ENSTGUG00000001917
GO:0005839	proteasome core complex	ENSTGUG00000001212	ENSTGUG00000011976	ENSTGUG00000003023	ENSTGUG00000013036	ENSTGUG00000003425	ENSTGUG00000001663	ENSTGUG00000008447	ENSTGUG00000017395	ENSTGUG00000001827
GO:0034508	centromere complex assembly	ENSTGUG00000014185	ENSTGUG00000004579	ENSTGUG00000005260	ENSTGUG00000007157	ENSTGUG00000014057	ENSTGUG00000004549	ENSTGUG00000006715	ENSTGUG00000018362	ENSTGUG00000004221
GO:0098800	inner mitochondrial membrane protein complex	ENSTGUG00000018741	ENSTGUG00000000874	ENSTGUG00000009173	ENSTGUG00000009075	ENSTGUG00000015620	ENSTGUG00000003244	ENSTGUG00000013555	ENSTGUG00000000814	ENSTGUG00000007280	ENSTGUG00000002123	ENSTGUG00000018752	ENSTGUG00000011958	ENSTGUG00000011401	ENSTGUG00000018759	ENSTGUG00000018737	ENSTGUG00000007436	ENSTGUG00000008501	ENSTGUG00000006771	ENSTGUG00000001462	ENSTGUG00000005588	ENSTGUG00000018129	ENSTGUG00000010776	ENSTGUG00000001582
GO:0000151	ubiquitin ligase complex	ENSTGUG00000005711	ENSTGUG00000000181	ENSTGUG00000002894	ENSTGUG00000007150	ENSTGUG00000007427	ENSTGUG00000000037	ENSTGUG00000004086	ENSTGUG00000001915	ENSTGUG00000009328	ENSTGUG00000002586	ENSTGUG00000007159	ENSTGUG00000002867	ENSTGUG00000010273	ENSTGUG00000007360	ENSTGUG00000002027	ENSTGUG00000001604	ENSTGUG00000000083	ENSTGUG00000009440	ENSTGUG00000012650	ENSTGUG00000010035	ENSTGUG00000002334	ENSTGUG00000006321	ENSTGUG00000003109	ENSTGUG00000006086	ENSTGUG00000010493	ENSTGUG00000008201	ENSTGUG00000000924	ENSTGUG00000001865	ENSTGUG00000001932	ENSTGUG00000002756	ENSTGUG00000003290	ENSTGUG00000006414	ENSTGUG00000010517	ENSTGUG00000018486	ENSTGUG00000003508
GO:0060249	anatomical structure homeostasis	ENSTGUG00000011513	ENSTGUG00000000697	ENSTGUG00000006781	ENSTGUG00000006795	ENSTGUG00000008216	ENSTGUG00000013368	ENSTGUG00000011805	ENSTGUG00000013313	ENSTGUG00000008174	ENSTGUG00000001765	ENSTGUG00000005775	ENSTGUG00000008876	ENSTGUG00000009855	ENSTGUG00000009852	ENSTGUG00000008090	ENSTGUG00000005055	ENSTGUG00000005014	ENSTGUG00000012395	ENSTGUG00000013110	ENSTGUG00000001681	ENSTGUG00000005680	ENSTGUG00000015645	ENSTGUG00000006126	ENSTGUG00000007357	ENSTGUG00000011763	ENSTGUG00000013463	ENSTGUG00000000989	ENSTGUG00000007046	ENSTGUG00000003326	ENSTGUG00000012622	ENSTGUG00000004636	ENSTGUG00000007965	ENSTGUG00000010354
GO:0010638	positive regulation of organelle organization	ENSTGUG00000001138	ENSTGUG00000011513	ENSTGUG00000012205	ENSTGUG00000007914	ENSTGUG00000013034	ENSTGUG00000010837	ENSTGUG00000003597	ENSTGUG00000003888	ENSTGUG00000008471	ENSTGUG00000004086	ENSTGUG00000013067	ENSTGUG00000008510	ENSTGUG00000010296	ENSTGUG00000012503	ENSTGUG00000005919	ENSTGUG00000002826	ENSTGUG00000002867	ENSTGUG00000001722	ENSTGUG00000013708	ENSTGUG00000006264	ENSTGUG00000012200	ENSTGUG00000003308	ENSTGUG00000006423	ENSTGUG00000007014	ENSTGUG00000011495	ENSTGUG00000002335	ENSTGUG00000008876	ENSTGUG00000013579	ENSTGUG00000004625	ENSTGUG00000015426	ENSTGUG00000011405	ENSTGUG00000003761	ENSTGUG00000002531	ENSTGUG00000010822	ENSTGUG00000000682	ENSTGUG00000010657	ENSTGUG00000003218	ENSTGUG00000002083	ENSTGUG00000006390	ENSTGUG00000013015	ENSTGUG00000012982	ENSTGUG00000005680	ENSTGUG00000012340	ENSTGUG00000009080	ENSTGUG00000010467	ENSTGUG00000010119	ENSTGUG00000015645	ENSTGUG00000006294
GO:0006367	transcription initiation from RNA polymerase II promoter	ENSTGUG00000010278	ENSTGUG00000012326	ENSTGUG00000005433	ENSTGUG00000000660	ENSTGUG00000001606	ENSTGUG00000002271	ENSTGUG00000001766	ENSTGUG00000002205	ENSTGUG00000001771	ENSTGUG00000014678	ENSTGUG00000006619
GO:0001103	RNA polymerase II repressing transcription factor binding	ENSTGUG00000003761	ENSTGUG00000006126	ENSTGUG00000011964	ENSTGUG00000005433	ENSTGUG00000013329	ENSTGUG00000009824	ENSTGUG00000017196	ENSTGUG00000010362	ENSTGUG00000001420	ENSTGUG00000000079	ENSTGUG00000007598
GO:0006754	ATP biosynthetic process	ENSTGUG00000018752	ENSTGUG00000005056	ENSTGUG00000001462	ENSTGUG00000013555	ENSTGUG00000003449	ENSTGUG00000001620	ENSTGUG00000015620	ENSTGUG00000001775	ENSTGUG00000008907	ENSTGUG00000001582	ENSTGUG00000002123
GO:0016568	chromatin modification	ENSTGUG00000015075	ENSTGUG00000001246	ENSTGUG00000011964	ENSTGUG00000003540	ENSTGUG00000010558	ENSTGUG00000015013	ENSTGUG00000008538	ENSTGUG00000003197	ENSTGUG00000001420	ENSTGUG00000006578	ENSTGUG00000005928
GO:0043565	sequence-specific DNA binding	ENSTGUG00000011495	ENSTGUG00000011964	ENSTGUG00000001606	ENSTGUG00000003595	ENSTGUG00000003597	ENSTGUG00000003197	ENSTGUG00000005417	ENSTGUG00000013885	ENSTGUG00000004226	ENSTGUG00000003198	ENSTGUG00000008512	ENSTGUG00000010273	ENSTGUG00000017126	ENSTGUG00000011071	ENSTGUG00000008585	ENSTGUG00000012651	ENSTGUG00000001420	ENSTGUG00000009855	ENSTGUG00000009852	ENSTGUG00000004010	ENSTGUG00000004014	ENSTGUG00000010657	ENSTGUG00000004445	ENSTGUG00000015857	ENSTGUG00000007515	ENSTGUG00000000008	ENSTGUG00000007048	ENSTGUG00000001246	ENSTGUG00000010558	ENSTGUG00000009824	ENSTGUG00000003502	ENSTGUG00000013267	ENSTGUG00000012175	ENSTGUG00000017196	ENSTGUG00000013329	ENSTGUG00000001251	ENSTGUG00000005161	ENSTGUG00000001722	ENSTGUG00000001882	ENSTGUG00000001642	ENSTGUG00000003761	ENSTGUG00000004676	ENSTGUG00000005014	ENSTGUG00000004549	ENSTGUG00000013037	ENSTGUG00000005680	ENSTGUG00000018362	ENSTGUG00000002858
GO:0022904	respiratory electron transport chain	ENSTGUG00000018741	ENSTGUG00000004666	ENSTGUG00000003923	ENSTGUG00000011958	ENSTGUG00000003244	ENSTGUG00000018759	ENSTGUG00000001620	ENSTGUG00000011381	ENSTGUG00000005588	ENSTGUG00000018129	ENSTGUG00000008501	ENSTGUG00000006463	ENSTGUG00000009895	ENSTGUG00000003229
GO:0016592	mediator complex	ENSTGUG00000000675	ENSTGUG00000007822	ENSTGUG00000000660	ENSTGUG00000000483	ENSTGUG00000012845	ENSTGUG00000017445	ENSTGUG00000012326	ENSTGUG00000001606	ENSTGUG00000002205	ENSTGUG00000002271	ENSTGUG00000009655	ENSTGUG00000012282	ENSTGUG00000006619	ENSTGUG00000005076
GO:0032204	regulation of telomere maintenance	ENSTGUG00000011513	ENSTGUG00000008309	ENSTGUG00000005014	ENSTGUG00000013313	ENSTGUG00000005055	ENSTGUG00000010354	ENSTGUG00000006781	ENSTGUG00000008159	ENSTGUG00000012622	ENSTGUG00000005680	ENSTGUG00000008090	ENSTGUG00000013368	ENSTGUG00000008510	ENSTGUG00000004801
GO:0005876	spindle microtubule	ENSTGUG00000002586	ENSTGUG00000004750	ENSTGUG00000005332	ENSTGUG00000010822	ENSTGUG00000007482	ENSTGUG00000006112	ENSTGUG00000006690	ENSTGUG00000015013	ENSTGUG00000003904	ENSTGUG00000010164	ENSTGUG00000008457	ENSTGUG00000009440	ENSTGUG00000006320	ENSTGUG00000001915
GO:0010639	negative regulation of organelle organization	ENSTGUG00000011513	ENSTGUG00000000790	ENSTGUG00000008186	ENSTGUG00000012041	ENSTGUG00000006095	ENSTGUG00000006394	ENSTGUG00000001917	ENSTGUG00000008510	ENSTGUG00000010296	ENSTGUG00000013313	ENSTGUG00000011187	ENSTGUG00000002867	ENSTGUG00000006112	ENSTGUG00000013708	ENSTGUG00000004636	ENSTGUG00000012200	ENSTGUG00000006390	ENSTGUG00000010218	ENSTGUG00000005321	ENSTGUG00000011405	ENSTGUG00000003761	ENSTGUG00000008090	ENSTGUG00000005055	ENSTGUG00000005014	ENSTGUG00000012099	ENSTGUG00000005680	ENSTGUG00000012401	ENSTGUG00000006126	ENSTGUG00000008309	ENSTGUG00000002854	ENSTGUG00000001246	ENSTGUG00000003290	ENSTGUG00000006412	ENSTGUG00000002770	ENSTGUG00000012622	ENSTGUG00000005944	ENSTGUG00000014970	ENSTGUG00000007585	ENSTGUG00000017106	ENSTGUG00000004789	ENSTGUG00000001439	ENSTGUG00000005077
GO:0010833	telomere maintenance via telomere lengthening	ENSTGUG00000011513	ENSTGUG00000008090	ENSTGUG00000007357	ENSTGUG00000010354	ENSTGUG00000006781	ENSTGUG00000013313	ENSTGUG00000013368
GO:0034655	nucleobase-containing compound catabolic process	ENSTGUG00000008180	ENSTGUG00000006908	ENSTGUG00000017279	ENSTGUG00000001057	ENSTGUG00000003907	ENSTGUG00000000972	ENSTGUG00000012500	ENSTGUG00000002231	ENSTGUG00000001606	ENSTGUG00000003413	ENSTGUG00000004793	ENSTGUG00000006222	ENSTGUG00000000833	ENSTGUG00000005206	ENSTGUG00000009449	ENSTGUG00000004447	ENSTGUG00000002132	ENSTGUG00000001932	ENSTGUG00000010218	ENSTGUG00000006627	ENSTGUG00000007535	ENSTGUG00000009315	ENSTGUG00000007488	ENSTGUG00000001472	ENSTGUG00000006162	ENSTGUG00000012622	ENSTGUG00000003237	ENSTGUG00000007253
GO:0008276	protein methyltransferase activity	ENSTGUG00000006095	ENSTGUG00000004968	ENSTGUG00000001770	ENSTGUG00000017492	ENSTGUG00000010558	ENSTGUG00000005902	ENSTGUG00000002621	ENSTGUG00000004684	ENSTGUG00000004741	ENSTGUG00000011332	ENSTGUG00000012982	ENSTGUG00000006916	ENSTGUG00000011263	ENSTGUG00000010218	ENSTGUG00000015757	ENSTGUG00000002338	ENSTGUG00000004829	ENSTGUG00000016885	ENSTGUG00000010049
GO:0071478	cellular response to radiation	ENSTGUG00000000790	ENSTGUG00000005474	ENSTGUG00000012622	ENSTGUG00000005055	ENSTGUG00000003120	ENSTGUG00000002982	ENSTGUG00000010786	ENSTGUG00000001765	ENSTGUG00000011071	ENSTGUG00000017156	ENSTGUG00000008612	ENSTGUG00000015029	ENSTGUG00000010493	ENSTGUG00000015645	ENSTGUG00000007357	ENSTGUG00000012259	ENSTGUG00000003073	ENSTGUG00000000097	ENSTGUG00000006414	ENSTGUG00000007929	ENSTGUG00000004036	ENSTGUG00000001439
GO:0070585	protein localization to mitochondrion	ENSTGUG00000000176	ENSTGUG00000012503	ENSTGUG00000008273	ENSTGUG00000009173	ENSTGUG00000016259	ENSTGUG00000015645	ENSTGUG00000010367	ENSTGUG00000005104	ENSTGUG00000013029	ENSTGUG00000004811	ENSTGUG00000007764	ENSTGUG00000012808	ENSTGUG00000005588
GO:1903900	regulation of viral life cycle	ENSTGUG00000009174	ENSTGUG00000010296	ENSTGUG00000013676	ENSTGUG00000011169	ENSTGUG00000002940	ENSTGUG00000012719	ENSTGUG00000003255	ENSTGUG00000006073	ENSTGUG00000008176	ENSTGUG00000012340	ENSTGUG00000001276	ENSTGUG00000006414	ENSTGUG00000003326	ENSTGUG00000008784	ENSTGUG00000001766	ENSTGUG00000004749	ENSTGUG00000013027	ENSTGUG00000003940	ENSTGUG00000009765	ENSTGUG00000001420	ENSTGUG00000004105
GO:0071822	protein complex subunit organization	ENSTGUG00000004750	ENSTGUG00000005020	ENSTGUG00000001136	ENSTGUG00000013027	ENSTGUG00000004221	ENSTGUG00000014185	ENSTGUG00000000540	ENSTGUG00000011993	ENSTGUG00000005917	ENSTGUG00000007878	ENSTGUG00000000814	ENSTGUG00000002139	ENSTGUG00000009105	ENSTGUG00000007880	ENSTGUG00000001246	ENSTGUG00000007357	ENSTGUG00000006463	ENSTGUG00000000556	ENSTGUG00000002109	ENSTGUG00000012663	ENSTGUG00000008750	ENSTGUG00000004006	ENSTGUG00000000874	ENSTGUG00000009034	ENSTGUG00000012168	ENSTGUG00000003904	ENSTGUG00000012969	ENSTGUG00000002912	ENSTGUG00000013147	ENSTGUG00000016508	ENSTGUG00000011654	ENSTGUG00000006505	ENSTGUG00000011876	ENSTGUG00000008725	ENSTGUG00000010250	ENSTGUG00000008919	ENSTGUG00000004542	ENSTGUG00000005161	ENSTGUG00000000650	ENSTGUG00000004549	ENSTGUG00000005562	ENSTGUG00000009239	ENSTGUG00000018362	ENSTGUG00000000176	ENSTGUG00000007278	ENSTGUG00000008538	ENSTGUG00000006455	ENSTGUG00000006599
GO:1901293	nucleoside phosphate biosynthetic process	ENSTGUG00000013555	ENSTGUG00000004205	ENSTGUG00000015620	ENSTGUG00000009349	ENSTGUG00000006503	ENSTGUG00000012936	ENSTGUG00000001462	ENSTGUG00000000540	ENSTGUG00000005937	ENSTGUG00000001620	ENSTGUG00000010111	ENSTGUG00000007110	ENSTGUG00000000831	ENSTGUG00000005206	ENSTGUG00000001636	ENSTGUG00000018752	ENSTGUG00000005056	ENSTGUG00000002942	ENSTGUG00000011544	ENSTGUG00000002123	ENSTGUG00000008563	ENSTGUG00000004981	ENSTGUG00000002030	ENSTGUG00000013042	ENSTGUG00000001082	ENSTGUG00000000472	ENSTGUG00000003449	ENSTGUG00000003244	ENSTGUG00000001775	ENSTGUG00000004119	ENSTGUG00000008907	ENSTGUG00000003039	ENSTGUG00000001582	ENSTGUG00000004293	ENSTGUG00000011256
GO:0022900	electron transport chain	ENSTGUG00000018741	ENSTGUG00000004666	ENSTGUG00000003923	ENSTGUG00000011958	ENSTGUG00000005625	ENSTGUG00000003244	ENSTGUG00000018759	ENSTGUG00000001620	ENSTGUG00000018129	ENSTGUG00000011381	ENSTGUG00000005588	ENSTGUG00000008245	ENSTGUG00000008501	ENSTGUG00000006463	ENSTGUG00000009895	ENSTGUG00000003229
GO:0009142	nucleoside triphosphate biosynthetic process	ENSTGUG00000018752	ENSTGUG00000001582	ENSTGUG00000005056	ENSTGUG00000001462	ENSTGUG00000011544	ENSTGUG00000003449	ENSTGUG00000001620	ENSTGUG00000008907	ENSTGUG00000015620	ENSTGUG00000001775	ENSTGUG00000002123	ENSTGUG00000008563	ENSTGUG00000013555	ENSTGUG00000009349	ENSTGUG00000000831	ENSTGUG00000004981
GO:0090329	regulation of DNA-dependent DNA replication	ENSTGUG00000007849	ENSTGUG00000011743	ENSTGUG00000001932	ENSTGUG00000010786	ENSTGUG00000011763	ENSTGUG00000008174	ENSTGUG00000015857	ENSTGUG00000007515	ENSTGUG00000010610	ENSTGUG00000007741	ENSTGUG00000008125	ENSTGUG00000001775
GO:0071168	protein localization to chromatin	ENSTGUG00000001246	ENSTGUG00000006112	ENSTGUG00000004484	ENSTGUG00000001770	ENSTGUG00000012319	ENSTGUG00000015029
GO:0048026	positive regulation of mRNA splicing, via spliceosome	ENSTGUG00000004470	ENSTGUG00000006319	ENSTGUG00000012340	ENSTGUG00000001606	ENSTGUG00000016869	ENSTGUG00000006742
GO:0008187	poly-pyrimidine tract binding	ENSTGUG00000006908	ENSTGUG00000009534	ENSTGUG00000008452	ENSTGUG00000006222	ENSTGUG00000012786	ENSTGUG00000017346
GO:0008143	poly(A) binding	ENSTGUG00000012478	ENSTGUG00000002850	ENSTGUG00000013096	ENSTGUG00000002132	ENSTGUG00000012786	ENSTGUG00000017346
GO:0008266	poly(U) RNA binding	ENSTGUG00000006908	ENSTGUG00000009534	ENSTGUG00000008452	ENSTGUG00000006222	ENSTGUG00000012786	ENSTGUG00000017346
GO:0007051	spindle organization	ENSTGUG00000004249	ENSTGUG00000007849	ENSTGUG00000013563	ENSTGUG00000011187	ENSTGUG00000010536	ENSTGUG00000006640	ENSTGUG00000010786	ENSTGUG00000006690	ENSTGUG00000015013	ENSTGUG00000003904	ENSTGUG00000008457	ENSTGUG00000004789	ENSTGUG00000013329	ENSTGUG00000001579	ENSTGUG00000010135	ENSTGUG00000011501	ENSTGUG00000003387
GO:0016363	nuclear matrix	ENSTGUG00000007048	ENSTGUG00000010610	ENSTGUG00000009670	ENSTGUG00000012321	ENSTGUG00000011976	ENSTGUG00000000938	ENSTGUG00000002957	ENSTGUG00000014552	ENSTGUG00000012118	ENSTGUG00000001722	ENSTGUG00000012340	ENSTGUG00000003198	ENSTGUG00000000781	ENSTGUG00000009936
GO:0000182	rDNA binding	ENSTGUG00000004226	ENSTGUG00000003028	ENSTGUG00000012175	ENSTGUG00000001246	ENSTGUG00000011071
GO:0071214	cellular response to abiotic stimulus	ENSTGUG00000000790	ENSTGUG00000003595	ENSTGUG00000005474	ENSTGUG00000006414	ENSTGUG00000005455	ENSTGUG00000010786	ENSTGUG00000003120	ENSTGUG00000002982	ENSTGUG00000000541	ENSTGUG00000008284	ENSTGUG00000010299	ENSTGUG00000001765	ENSTGUG00000011071	ENSTGUG00000017156	ENSTGUG00000008612	ENSTGUG00000015029	ENSTGUG00000010493	ENSTGUG00000004036	ENSTGUG00000015645	ENSTGUG00000007357	ENSTGUG00000012259	ENSTGUG00000001439	ENSTGUG00000000097	ENSTGUG00000012622	ENSTGUG00000006455	ENSTGUG00000007929	ENSTGUG00000004749	ENSTGUG00000005055	ENSTGUG00000003073
GO:0005732	small nucleolar ribonucleoprotein complex	ENSTGUG00000002663	ENSTGUG00000005578	ENSTGUG00000006781	ENSTGUG00000010124	ENSTGUG00000005798	ENSTGUG00000004185	ENSTGUG00000000067	ENSTGUG00000008953
GO:0032205	negative regulation of telomere maintenance	ENSTGUG00000011513	ENSTGUG00000008309	ENSTGUG00000008090	ENSTGUG00000005055	ENSTGUG00000005014	ENSTGUG00000005680	ENSTGUG00000013313	ENSTGUG00000008510
GO:0097346	INO80-type complex	ENSTGUG00000007914	ENSTGUG00000010657	ENSTGUG00000010786	ENSTGUG00000008547	ENSTGUG00000004108	ENSTGUG00000004542	ENSTGUG00000006945	ENSTGUG00000015029
GO:0051571	positive regulation of histone H3-K4 methylation	ENSTGUG00000012340	ENSTGUG00000000682	ENSTGUG00000002867	ENSTGUG00000003308	ENSTGUG00000011495	ENSTGUG00000013708	ENSTGUG00000006412	ENSTGUG00000010837
GO:0006383	transcription from RNA polymerase III promoter	ENSTGUG00000012926	ENSTGUG00000009402	ENSTGUG00000014901	ENSTGUG00000012040	ENSTGUG00000001540	ENSTGUG00000009824	ENSTGUG00000009901	ENSTGUG00000007087
GO:0004842	ubiquitin-protein transferase activity	ENSTGUG00000002894	ENSTGUG00000017253	ENSTGUG00000007988	ENSTGUG00000016506	ENSTGUG00000004086	ENSTGUG00000007625	ENSTGUG00000004209	ENSTGUG00000014187	ENSTGUG00000002586	ENSTGUG00000011169	ENSTGUG00000010984	ENSTGUG00000002867	ENSTGUG00000011816	ENSTGUG00000002027	ENSTGUG00000001604	ENSTGUG00000000083	ENSTGUG00000008833	ENSTGUG00000008012	ENSTGUG00000010035	ENSTGUG00000006321	ENSTGUG00000003109	ENSTGUG00000009161	ENSTGUG00000011407	ENSTGUG00000010493	ENSTGUG00000003974	ENSTGUG00000017106	ENSTGUG00000005071	ENSTGUG00000008567	ENSTGUG00000004068	ENSTGUG00000009080	ENSTGUG00000006836	ENSTGUG00000003301	ENSTGUG00000010281	ENSTGUG00000012099	ENSTGUG00000017417	ENSTGUG00000011864	ENSTGUG00000003326	ENSTGUG00000009612	ENSTGUG00000007923	ENSTGUG00000006231	ENSTGUG00000018486	ENSTGUG00000006185	ENSTGUG00000012150	ENSTGUG00000004422	ENSTGUG00000006319	ENSTGUG00000000781	ENSTGUG00000001411
GO:0090407	organophosphate biosynthetic process	ENSTGUG00000003319	ENSTGUG00000011966	ENSTGUG00000001620	ENSTGUG00000004008	ENSTGUG00000004205	ENSTGUG00000015620	ENSTGUG00000012936	ENSTGUG00000009349	ENSTGUG00000003310	ENSTGUG00000006503	ENSTGUG00000003419	ENSTGUG00000003552	ENSTGUG00000003244	ENSTGUG00000000540	ENSTGUG00000005937	ENSTGUG00000008645	ENSTGUG00000010111	ENSTGUG00000001775	ENSTGUG00000005132	ENSTGUG00000007110	ENSTGUG00000004119	ENSTGUG00000000831	ENSTGUG00000010385	ENSTGUG00000001636	ENSTGUG00000018752	ENSTGUG00000005056	ENSTGUG00000002942	ENSTGUG00000011544	ENSTGUG00000002123	ENSTGUG00000008563	ENSTGUG00000013555	ENSTGUG00000004981	ENSTGUG00000002030	ENSTGUG00000013042	ENSTGUG00000001082	ENSTGUG00000000472	ENSTGUG00000005206	ENSTGUG00000003449	ENSTGUG00000012622	ENSTGUG00000001462	ENSTGUG00000017387	ENSTGUG00000010433	ENSTGUG00000008907	ENSTGUG00000006338	ENSTGUG00000003039	ENSTGUG00000001582	ENSTGUG00000004293	ENSTGUG00000011256
GO:0009168	purine ribonucleoside monophosphate biosynthetic process	ENSTGUG00000018752	ENSTGUG00000005056	ENSTGUG00000000472	ENSTGUG00000001620	ENSTGUG00000003449	ENSTGUG00000013555	ENSTGUG00000010111	ENSTGUG00000008907	ENSTGUG00000015620	ENSTGUG00000001775	ENSTGUG00000002123	ENSTGUG00000001582	ENSTGUG00000005206	ENSTGUG00000011256	ENSTGUG00000001462
GO:0009127	purine nucleoside monophosphate biosynthetic process	ENSTGUG00000018752	ENSTGUG00000005056	ENSTGUG00000000472	ENSTGUG00000001620	ENSTGUG00000003449	ENSTGUG00000013555	ENSTGUG00000010111	ENSTGUG00000008907	ENSTGUG00000015620	ENSTGUG00000001775	ENSTGUG00000002123	ENSTGUG00000001582	ENSTGUG00000005206	ENSTGUG00000011256	ENSTGUG00000001462
GO:0016796	exonuclease activity, active with either ribo- or deoxyribonucleic acids and producing 5'-phosphomonoesters	ENSTGUG00000010648	ENSTGUG00000012500	ENSTGUG00000005919	ENSTGUG00000006908	ENSTGUG00000014514	ENSTGUG00000010874	ENSTGUG00000007253	ENSTGUG00000007535	ENSTGUG00000007927	ENSTGUG00000009315
GO:0000307	cyclin-dependent protein kinase holoenzyme complex	ENSTGUG00000001495	ENSTGUG00000012719	ENSTGUG00000001850	ENSTGUG00000005350	ENSTGUG00000012340	ENSTGUG00000012276	ENSTGUG00000003597	ENSTGUG00000017447	ENSTGUG00000014511	ENSTGUG00000011485
GO:0031492	nucleosomal DNA binding	ENSTGUG00000010296	ENSTGUG00000001362	ENSTGUG00000001246	ENSTGUG00000011964	ENSTGUG00000010657	ENSTGUG00000002555	ENSTGUG00000005112	ENSTGUG00000003502	ENSTGUG00000001420	ENSTGUG00000013329
GO:0045005	DNA-dependent DNA replication maintenance of fidelity	ENSTGUG00000011743	ENSTGUG00000001932	ENSTGUG00000012296	ENSTGUG00000007357	ENSTGUG00000011763	ENSTGUG00000008174	ENSTGUG00000003597	ENSTGUG00000001765	ENSTGUG00000010218	ENSTGUG00000010204
GO:0051539	4 iron, 4 sulfur cluster binding	ENSTGUG00000000874	ENSTGUG00000005625	ENSTGUG00000016631	ENSTGUG00000008840	ENSTGUG00000006350	ENSTGUG00000007046	ENSTGUG00000007436	ENSTGUG00000009907	ENSTGUG00000007890	ENSTGUG00000006556
GO:0005758	mitochondrial intermembrane space	ENSTGUG00000012295	ENSTGUG00000008273	ENSTGUG00000006908	ENSTGUG00000006771	ENSTGUG00000005238	ENSTGUG00000013029	ENSTGUG00000001775	ENSTGUG00000014680	ENSTGUG00000011401	ENSTGUG00000015397
GO:0031124	mRNA 3'-end processing	ENSTGUG00000000615	ENSTGUG00000006908	ENSTGUG00000001472	ENSTGUG00000012571	ENSTGUG00000013016	ENSTGUG00000006815	ENSTGUG00000007002	ENSTGUG00000006599	ENSTGUG00000004159	ENSTGUG00000006884
GO:0000184	nuclear-transcribed mRNA catabolic process, nonsense-mediated decay	ENSTGUG00000007488	ENSTGUG00000001472	ENSTGUG00000001057	ENSTGUG00000002231	ENSTGUG00000003413	ENSTGUG00000004447	ENSTGUG00000003237	ENSTGUG00000002132	ENSTGUG00000009449
GO:0004532	exoribonuclease activity	ENSTGUG00000012500	ENSTGUG00000005919	ENSTGUG00000006908	ENSTGUG00000002231	ENSTGUG00000014514	ENSTGUG00000007253	ENSTGUG00000007535	ENSTGUG00000007927	ENSTGUG00000009315
GO:1902580	single-organism cellular localization	ENSTGUG00000004249	ENSTGUG00000001077	ENSTGUG00000017542	ENSTGUG00000010483	ENSTGUG00000011928	ENSTGUG00000004534	ENSTGUG00000000850	ENSTGUG00000001019	ENSTGUG00000008189	ENSTGUG00000008890	ENSTGUG00000010722	ENSTGUG00000016011	ENSTGUG00000008273	ENSTGUG00000013029	ENSTGUG00000009875	ENSTGUG00000012909	ENSTGUG00000012963	ENSTGUG00000005361	ENSTGUG00000013067	ENSTGUG00000013563	ENSTGUG00000008432	ENSTGUG00000010992	ENSTGUG00000010367	ENSTGUG00000012503	ENSTGUG00000009173	ENSTGUG00000011158	ENSTGUG00000006809	ENSTGUG00000002982	ENSTGUG00000012340	ENSTGUG00000010253	ENSTGUG00000012890	ENSTGUG00000007752	ENSTGUG00000003515	ENSTGUG00000002335	ENSTGUG00000005116	ENSTGUG00000008876	ENSTGUG00000008667	ENSTGUG00000004105	ENSTGUG00000004020	ENSTGUG00000002069	ENSTGUG00000001595	ENSTGUG00000001054	ENSTGUG00000008489	ENSTGUG00000010822	ENSTGUG00000001478	ENSTGUG00000002957	ENSTGUG00000005301	ENSTGUG00000013431
GO:0043903	regulation of symbiosis, encompassing mutualism through parasitism	ENSTGUG00000009174	ENSTGUG00000004243	ENSTGUG00000003940	ENSTGUG00000002321	ENSTGUG00000007645	ENSTGUG00000013027	ENSTGUG00000006802	ENSTGUG00000008021	ENSTGUG00000002940	ENSTGUG00000006556	ENSTGUG00000010992	ENSTGUG00000010296	ENSTGUG00000011169	ENSTGUG00000012719	ENSTGUG00000006073	ENSTGUG00000008176	ENSTGUG00000012340	ENSTGUG00000001276	ENSTGUG00000001766	ENSTGUG00000002131	ENSTGUG00000001420	ENSTGUG00000013431	ENSTGUG00000009765	ENSTGUG00000004105	ENSTGUG00000003761	ENSTGUG00000000807	ENSTGUG00000008784	ENSTGUG00000009333	ENSTGUG00000013676	ENSTGUG00000003326	ENSTGUG00000006414	ENSTGUG00000006064	ENSTGUG00000005095	ENSTGUG00000001431	ENSTGUG00000004749	ENSTGUG00000003255	ENSTGUG00000003245	ENSTGUG00000017106	ENSTGUG00000001027	ENSTGUG00000018220
GO:0007018	microtubule-based movement	ENSTGUG00000001077	ENSTGUG00000004750	ENSTGUG00000017542	ENSTGUG00000010483	ENSTGUG00000013964	ENSTGUG00000003736	ENSTGUG00000005361	ENSTGUG00000002884	ENSTGUG00000000998	ENSTGUG00000003697	ENSTGUG00000002605	ENSTGUG00000004823	ENSTGUG00000014250	ENSTGUG00000002370	ENSTGUG00000002335	ENSTGUG00000008890	ENSTGUG00000004442	ENSTGUG00000010719	ENSTGUG00000008118	ENSTGUG00000012697	ENSTGUG00000007650	ENSTGUG00000008375	ENSTGUG00000006729	ENSTGUG00000013040	ENSTGUG00000016934	ENSTGUG00000011484	ENSTGUG00000013463	ENSTGUG00000004857	ENSTGUG00000010164	ENSTGUG00000008927	ENSTGUG00000009967	ENSTGUG00000000059	ENSTGUG00000011501	ENSTGUG00000003387
GO:1905269	positive regulation of chromatin organization	ENSTGUG00000010296	ENSTGUG00000003761	ENSTGUG00000012340	ENSTGUG00000010119	ENSTGUG00000000682	ENSTGUG00000002867	ENSTGUG00000013708	ENSTGUG00000003308	ENSTGUG00000011495	ENSTGUG00000010837	ENSTGUG00000003597	ENSTGUG00000006412	ENSTGUG00000008471	ENSTGUG00000012982	ENSTGUG00000013579	ENSTGUG00000001439	ENSTGUG00000015029
GO:0000209	protein polyubiquitination	ENSTGUG00000005711	ENSTGUG00000002894	ENSTGUG00000000037	ENSTGUG00000001915	ENSTGUG00000008510	ENSTGUG00000010984	ENSTGUG00000002867	ENSTGUG00000007360	ENSTGUG00000002027	ENSTGUG00000001604	ENSTGUG00000000083	ENSTGUG00000003514	ENSTGUG00000009440	ENSTGUG00000003109	ENSTGUG00000010493	ENSTGUG00000003974	ENSTGUG00000008567	ENSTGUG00000009080	ENSTGUG00000010281	ENSTGUG00000012099	ENSTGUG00000002756	ENSTGUG00000003326	ENSTGUG00000001411	ENSTGUG00000006231	ENSTGUG00000018486	ENSTGUG00000004422	ENSTGUG00000006319	ENSTGUG00000007923
GO:0006275	regulation of DNA replication	ENSTGUG00000011513	ENSTGUG00000011743	ENSTGUG00000001932	ENSTGUG00000010467	ENSTGUG00000010786	ENSTGUG00000008039	ENSTGUG00000011763	ENSTGUG00000010354	ENSTGUG00000008174	ENSTGUG00000015857	ENSTGUG00000007849	ENSTGUG00000007515	ENSTGUG00000010610	ENSTGUG00000007741	ENSTGUG00000006185	ENSTGUG00000004036	ENSTGUG00000008125	ENSTGUG00000013368	ENSTGUG00000001775	ENSTGUG00000008376
GO:0031461	cullin-RING ubiquitin ligase complex	ENSTGUG00000005711	ENSTGUG00000007360	ENSTGUG00000007150	ENSTGUG00000000037	ENSTGUG00000001915	ENSTGUG00000009328	ENSTGUG00000002586	ENSTGUG00000007159	ENSTGUG00000000181	ENSTGUG00000002027	ENSTGUG00000009440	ENSTGUG00000012650	ENSTGUG00000010035	ENSTGUG00000002334	ENSTGUG00000003109	ENSTGUG00000006086	ENSTGUG00000010493	ENSTGUG00000008201	ENSTGUG00000001865	ENSTGUG00000001932	ENSTGUG00000003290	ENSTGUG00000002756	ENSTGUG00000006414	ENSTGUG00000000924	ENSTGUG00000003508
GO:0009201	ribonucleoside triphosphate biosynthetic process	ENSTGUG00000018752	ENSTGUG00000001582	ENSTGUG00000005056	ENSTGUG00000001462	ENSTGUG00000013555	ENSTGUG00000003449	ENSTGUG00000001620	ENSTGUG00000008907	ENSTGUG00000015620	ENSTGUG00000001775	ENSTGUG00000002123	ENSTGUG00000009349	ENSTGUG00000000831	ENSTGUG00000004981
GO:1903901	negative regulation of viral life cycle	ENSTGUG00000003255	ENSTGUG00000013676	ENSTGUG00000011169	ENSTGUG00000002940	ENSTGUG00000012719	ENSTGUG00000008176	ENSTGUG00000003326	ENSTGUG00000004749	ENSTGUG00000001420	ENSTGUG00000003940	ENSTGUG00000009765	ENSTGUG00000004105
GO:0072686	mitotic spindle	ENSTGUG00000004249	ENSTGUG00000004750	ENSTGUG00000008186	ENSTGUG00000017253	ENSTGUG00000003736	ENSTGUG00000010135	ENSTGUG00000002531	ENSTGUG00000008457	ENSTGUG00000014974	ENSTGUG00000005332	ENSTGUG00000001917	ENSTGUG00000008375
GO:0050792	regulation of viral process	ENSTGUG00000009174	ENSTGUG00000004243	ENSTGUG00000003940	ENSTGUG00000002321	ENSTGUG00000007645	ENSTGUG00000013027	ENSTGUG00000006802	ENSTGUG00000002940	ENSTGUG00000006556	ENSTGUG00000010992	ENSTGUG00000010296	ENSTGUG00000011169	ENSTGUG00000012719	ENSTGUG00000006073	ENSTGUG00000008176	ENSTGUG00000012340	ENSTGUG00000001276	ENSTGUG00000001766	ENSTGUG00000001420	ENSTGUG00000013431	ENSTGUG00000009765	ENSTGUG00000004105	ENSTGUG00000003761	ENSTGUG00000000807	ENSTGUG00000008784	ENSTGUG00000009333	ENSTGUG00000013676	ENSTGUG00000003326	ENSTGUG00000006414	ENSTGUG00000006064	ENSTGUG00000005095	ENSTGUG00000001431	ENSTGUG00000004749	ENSTGUG00000003255	ENSTGUG00000003245	ENSTGUG00000017106	ENSTGUG00000001027	ENSTGUG00000018220
GO:0035304	regulation of protein dephosphorylation	ENSTGUG00000010253	ENSTGUG00000012959	ENSTGUG00000011637	ENSTGUG00000004235	ENSTGUG00000005435	ENSTGUG00000009971	ENSTGUG00000006266	ENSTGUG00000013436	ENSTGUG00000003063	ENSTGUG00000005143	ENSTGUG00000004938	ENSTGUG00000013067	ENSTGUG00000005490	ENSTGUG00000009651	ENSTGUG00000010058	ENSTGUG00000012785
GO:0000245	spliceosomal complex assembly	ENSTGUG00000002940	ENSTGUG00000008416	ENSTGUG00000006091	ENSTGUG00000010377	ENSTGUG00000004519	ENSTGUG00000007645	ENSTGUG00000009216	ENSTGUG00000001178	ENSTGUG00000009593	ENSTGUG00000002093	ENSTGUG00000006319
GO:0072422	signal transduction involved in DNA damage checkpoint	ENSTGUG00000008284	ENSTGUG00000012622	ENSTGUG00000012785	ENSTGUG00000013251	ENSTGUG00000007849	ENSTGUG00000006319	ENSTGUG00000006836
GO:0072401	signal transduction involved in DNA integrity checkpoint	ENSTGUG00000008284	ENSTGUG00000012622	ENSTGUG00000012785	ENSTGUG00000013251	ENSTGUG00000007849	ENSTGUG00000006319	ENSTGUG00000006836
GO:0032039	integrator complex	ENSTGUG00000007739	ENSTGUG00000003817	ENSTGUG00000003120	ENSTGUG00000008283	ENSTGUG00000004335	ENSTGUG00000013020	ENSTGUG00000016930
GO:0071157	negative regulation of cell cycle arrest	ENSTGUG00000012719	ENSTGUG00000005350	ENSTGUG00000003940	ENSTGUG00000003597	ENSTGUG00000010250	ENSTGUG00000010218	ENSTGUG00000006836
GO:0008353	RNA polymerase II carboxy-terminal domain kinase activity	ENSTGUG00000005281	ENSTGUG00000012719	ENSTGUG00000001850	ENSTGUG00000008904	ENSTGUG00000003597	ENSTGUG00000012990	ENSTGUG00000005332
GO:0005685	U1 snRNP	ENSTGUG00000016869	ENSTGUG00000009593	ENSTGUG00000005095	ENSTGUG00000009216	ENSTGUG00000010079	ENSTGUG00000008490	ENSTGUG00000004149
GO:0008601	protein phosphatase type 2A regulator activity	ENSTGUG00000012959	ENSTGUG00000011637	ENSTGUG00000004235	ENSTGUG00000004938	ENSTGUG00000003063	ENSTGUG00000010058	ENSTGUG00000012785
GO:0044270	cellular nitrogen compound catabolic process	ENSTGUG00000008180	ENSTGUG00000006908	ENSTGUG00000017279	ENSTGUG00000001057	ENSTGUG00000003907	ENSTGUG00000000972	ENSTGUG00000012500	ENSTGUG00000002231	ENSTGUG00000001606	ENSTGUG00000003413	ENSTGUG00000004793	ENSTGUG00000006222	ENSTGUG00000004106	ENSTGUG00000000833	ENSTGUG00000005206	ENSTGUG00000009449	ENSTGUG00000004447	ENSTGUG00000002132	ENSTGUG00000001932	ENSTGUG00000010218	ENSTGUG00000006627	ENSTGUG00000007535	ENSTGUG00000009315	ENSTGUG00000007488	ENSTGUG00000001472	ENSTGUG00000006162	ENSTGUG00000012622	ENSTGUG00000003237	ENSTGUG00000007253
GO:0019439	aromatic compound catabolic process	ENSTGUG00000008180	ENSTGUG00000006908	ENSTGUG00000017279	ENSTGUG00000001057	ENSTGUG00000003907	ENSTGUG00000000972	ENSTGUG00000012500	ENSTGUG00000002231	ENSTGUG00000001606	ENSTGUG00000003413	ENSTGUG00000004793	ENSTGUG00000006222	ENSTGUG00000004106	ENSTGUG00000000833	ENSTGUG00000005206	ENSTGUG00000009449	ENSTGUG00000004447	ENSTGUG00000002132	ENSTGUG00000001932	ENSTGUG00000010218	ENSTGUG00000006627	ENSTGUG00000007535	ENSTGUG00000009315	ENSTGUG00000007488	ENSTGUG00000001472	ENSTGUG00000006162	ENSTGUG00000012622	ENSTGUG00000003237	ENSTGUG00000007253
GO:0046700	heterocycle catabolic process	ENSTGUG00000008180	ENSTGUG00000006908	ENSTGUG00000017279	ENSTGUG00000001057	ENSTGUG00000003907	ENSTGUG00000000972	ENSTGUG00000012500	ENSTGUG00000002231	ENSTGUG00000001606	ENSTGUG00000003413	ENSTGUG00000004793	ENSTGUG00000006222	ENSTGUG00000004106	ENSTGUG00000000833	ENSTGUG00000005206	ENSTGUG00000009449	ENSTGUG00000004447	ENSTGUG00000002132	ENSTGUG00000001932	ENSTGUG00000010218	ENSTGUG00000006627	ENSTGUG00000007535	ENSTGUG00000009315	ENSTGUG00000007488	ENSTGUG00000001472	ENSTGUG00000006162	ENSTGUG00000012622	ENSTGUG00000003237	ENSTGUG00000007253
GO:0044774	mitotic DNA integrity checkpoint	ENSTGUG00000005350	ENSTGUG00000008174	ENSTGUG00000008284	ENSTGUG00000012622	ENSTGUG00000005502	ENSTGUG00000006836	ENSTGUG00000010218	ENSTGUG00000005332	ENSTGUG00000008125	ENSTGUG00000007849	ENSTGUG00000011805	ENSTGUG00000012785	ENSTGUG00000008123
GO:0009124	nucleoside monophosphate biosynthetic process	ENSTGUG00000018752	ENSTGUG00000006503	ENSTGUG00000005056	ENSTGUG00000000472	ENSTGUG00000013555	ENSTGUG00000003449	ENSTGUG00000001620	ENSTGUG00000010111	ENSTGUG00000008907	ENSTGUG00000015620	ENSTGUG00000001775	ENSTGUG00000004119	ENSTGUG00000002123	ENSTGUG00000001462	ENSTGUG00000001582	ENSTGUG00000005206	ENSTGUG00000011256	ENSTGUG00000004981
GO:0019900	kinase binding	ENSTGUG00000003714	ENSTGUG00000011231	ENSTGUG00000012282	ENSTGUG00000015748	ENSTGUG00000008552	ENSTGUG00000017253	ENSTGUG00000009503	ENSTGUG00000005502	ENSTGUG00000004455	ENSTGUG00000009547	ENSTGUG00000003197	ENSTGUG00000003277	ENSTGUG00000005693	ENSTGUG00000004260	ENSTGUG00000006789	ENSTGUG00000003028	ENSTGUG00000002826	ENSTGUG00000006455	ENSTGUG00000006640	ENSTGUG00000006112	ENSTGUG00000012205	ENSTGUG00000006795	ENSTGUG00000017156	ENSTGUG00000015581	ENSTGUG00000005328	ENSTGUG00000004916	ENSTGUG00000002131	ENSTGUG00000002334	ENSTGUG00000000832	ENSTGUG00000005490	ENSTGUG00000009158	ENSTGUG00000007849	ENSTGUG00000009676	ENSTGUG00000009539	ENSTGUG00000005350	ENSTGUG00000016735	ENSTGUG00000007074	ENSTGUG00000004442	ENSTGUG00000010722	ENSTGUG00000001941	ENSTGUG00000013015	ENSTGUG00000016262	ENSTGUG00000007326	ENSTGUG00000009239	ENSTGUG00000002293	ENSTGUG00000011115	ENSTGUG00000010755	ENSTGUG00000012719
GO:0043603	cellular amide metabolic process	ENSTGUG00000004666	ENSTGUG00000011510	ENSTGUG00000001824	ENSTGUG00000010728	ENSTGUG00000005000	ENSTGUG00000004716	ENSTGUG00000015529	ENSTGUG00000017335	ENSTGUG00000010488	ENSTGUG00000013204	ENSTGUG00000007895	ENSTGUG00000004204	ENSTGUG00000014099	ENSTGUG00000008451	ENSTGUG00000005988	ENSTGUG00000009998	ENSTGUG00000008345	ENSTGUG00000009417	ENSTGUG00000006064	ENSTGUG00000013001	ENSTGUG00000014708	ENSTGUG00000004410	ENSTGUG00000003245	ENSTGUG00000004721	ENSTGUG00000012180	ENSTGUG00000009955	ENSTGUG00000004602	ENSTGUG00000012302	ENSTGUG00000001749	ENSTGUG00000003148	ENSTGUG00000012004	ENSTGUG00000005225	ENSTGUG00000015213	ENSTGUG00000006463	ENSTGUG00000016104	ENSTGUG00000008225	ENSTGUG00000006277	ENSTGUG00000010928	ENSTGUG00000012762	ENSTGUG00000002923	ENSTGUG00000004337	ENSTGUG00000012397	ENSTGUG00000011381	ENSTGUG00000011386	ENSTGUG00000007880	ENSTGUG00000011093	ENSTGUG00000002148	ENSTGUG00000001688
GO:0009119	ribonucleoside metabolic process	ENSTGUG00000018741	ENSTGUG00000013555	ENSTGUG00000015620	ENSTGUG00000013361	ENSTGUG00000003882	ENSTGUG00000009349	ENSTGUG00000006052	ENSTGUG00000000650	ENSTGUG00000001462	ENSTGUG00000006780	ENSTGUG00000001620	ENSTGUG00000010111	ENSTGUG00000001775	ENSTGUG00000013431	ENSTGUG00000000831	ENSTGUG00000005206	ENSTGUG00000003229	ENSTGUG00000018752	ENSTGUG00000011958	ENSTGUG00000005056	ENSTGUG00000006083	ENSTGUG00000018759	ENSTGUG00000002123	ENSTGUG00000013338	ENSTGUG00000005502	ENSTGUG00000009895	ENSTGUG00000004981	ENSTGUG00000006775	ENSTGUG00000003449	ENSTGUG00000003244	ENSTGUG00000007746	ENSTGUG00000004119	ENSTGUG00000008907	ENSTGUG00000001582	ENSTGUG00000011256
GO:0001076	transcription factor activity, RNA polymerase II transcription factor binding	ENSTGUG00000017445	ENSTGUG00000007822	ENSTGUG00000000079	ENSTGUG00000006619	ENSTGUG00000001251	ENSTGUG00000000675	ENSTGUG00000006073	ENSTGUG00000012326	ENSTGUG00000001606	ENSTGUG00000004519	ENSTGUG00000010362	ENSTGUG00000001420	ENSTGUG00000002271	ENSTGUG00000003761	ENSTGUG00000002205	ENSTGUG00000000140	ENSTGUG00000012845	ENSTGUG00000010331	ENSTGUG00000011175	ENSTGUG00000010023	ENSTGUG00000013500	ENSTGUG00000012230	ENSTGUG00000013267
GO:0051059	NF-kappaB binding	ENSTGUG00000011964	ENSTGUG00000011976	ENSTGUG00000005902	ENSTGUG00000015013	ENSTGUG00000006445	ENSTGUG00000014970	ENSTGUG00000006455	ENSTGUG00000007639	ENSTGUG00000001420	ENSTGUG00000016735
GO:0031062	positive regulation of histone methylation	ENSTGUG00000012340	ENSTGUG00000000682	ENSTGUG00000002867	ENSTGUG00000003308	ENSTGUG00000011495	ENSTGUG00000013708	ENSTGUG00000006412	ENSTGUG00000010837	ENSTGUG00000012982	ENSTGUG00000013579
GO:0019787	ubiquitin-like protein transferase activity	ENSTGUG00000002894	ENSTGUG00000017253	ENSTGUG00000007988	ENSTGUG00000016506	ENSTGUG00000004086	ENSTGUG00000007625	ENSTGUG00000004209	ENSTGUG00000014187	ENSTGUG00000002586	ENSTGUG00000011169	ENSTGUG00000010984	ENSTGUG00000002867	ENSTGUG00000011816	ENSTGUG00000002027	ENSTGUG00000001604	ENSTGUG00000000083	ENSTGUG00000008833	ENSTGUG00000008012	ENSTGUG00000010035	ENSTGUG00000006321	ENSTGUG00000003109	ENSTGUG00000009161	ENSTGUG00000011407	ENSTGUG00000010493	ENSTGUG00000003974	ENSTGUG00000017106	ENSTGUG00000005071	ENSTGUG00000008567	ENSTGUG00000004068	ENSTGUG00000009080	ENSTGUG00000006836	ENSTGUG00000009577	ENSTGUG00000003301	ENSTGUG00000010281	ENSTGUG00000012099	ENSTGUG00000017417	ENSTGUG00000011864	ENSTGUG00000003326	ENSTGUG00000009612	ENSTGUG00000007923	ENSTGUG00000006231	ENSTGUG00000018486	ENSTGUG00000006185	ENSTGUG00000012150	ENSTGUG00000004422	ENSTGUG00000006319	ENSTGUG00000000781	ENSTGUG00000001411
GO:0019901	protein kinase binding	ENSTGUG00000003714	ENSTGUG00000011231	ENSTGUG00000012282	ENSTGUG00000015748	ENSTGUG00000008552	ENSTGUG00000017253	ENSTGUG00000009158	ENSTGUG00000016735	ENSTGUG00000004455	ENSTGUG00000009547	ENSTGUG00000003197	ENSTGUG00000017156	ENSTGUG00000005693	ENSTGUG00000004260	ENSTGUG00000006789	ENSTGUG00000003028	ENSTGUG00000002826	ENSTGUG00000006640	ENSTGUG00000006112	ENSTGUG00000006795	ENSTGUG00000015581	ENSTGUG00000005328	ENSTGUG00000006455	ENSTGUG00000002131	ENSTGUG00000002334	ENSTGUG00000000832	ENSTGUG00000005490	ENSTGUG00000006906	ENSTGUG00000009676	ENSTGUG00000009539	ENSTGUG00000005350	ENSTGUG00000016262	ENSTGUG00000007074	ENSTGUG00000004442	ENSTGUG00000010722	ENSTGUG00000008457	ENSTGUG00000013015	ENSTGUG00000007326	ENSTGUG00000009239	ENSTGUG00000005502	ENSTGUG00000011115	ENSTGUG00000010755	ENSTGUG00000012719	ENSTGUG00000001941	ENSTGUG00000007849	ENSTGUG00000001246	ENSTGUG00000003114	ENSTGUG00000000097
GO:1902749	regulation of cell cycle G2/M phase transition	ENSTGUG00000003761	ENSTGUG00000001246	ENSTGUG00000005350	ENSTGUG00000008174	ENSTGUG00000004442	ENSTGUG00000012622	ENSTGUG00000001941	ENSTGUG00000014970	ENSTGUG00000004916	ENSTGUG00000005332	ENSTGUG00000008125	ENSTGUG00000013368	ENSTGUG00000011805	ENSTGUG00000008123
GO:0006289	nucleotide-excision repair	ENSTGUG00000005281	ENSTGUG00000010817	ENSTGUG00000005055	ENSTGUG00000011763	ENSTGUG00000005575	ENSTGUG00000010645	ENSTGUG00000008307	ENSTGUG00000005112	ENSTGUG00000011071	ENSTGUG00000008216	ENSTGUG00000010362	ENSTGUG00000008904	ENSTGUG00000005775	ENSTGUG00000006556
GO:0030521	androgen receptor signaling pathway	ENSTGUG00000010281	ENSTGUG00000012326	ENSTGUG00000000660	ENSTGUG00000001606	ENSTGUG00000002205	ENSTGUG00000002271	ENSTGUG00000013147	ENSTGUG00000006619
GO:0090503	RNA phosphodiester bond hydrolysis, exonucleolytic	ENSTGUG00000012500	ENSTGUG00000005919	ENSTGUG00000006908	ENSTGUG00000002231	ENSTGUG00000014514	ENSTGUG00000007253	ENSTGUG00000007535	ENSTGUG00000007927
GO:0010494	cytoplasmic stress granule	ENSTGUG00000000807	ENSTGUG00000009535	ENSTGUG00000013096	ENSTGUG00000000753	ENSTGUG00000006497	ENSTGUG00000017360	ENSTGUG00000014953	ENSTGUG00000011148	ENSTGUG00000006586
GO:0007088	regulation of mitotic nuclear division	ENSTGUG00000011513	ENSTGUG00000000790	ENSTGUG00000008186	ENSTGUG00000010822	ENSTGUG00000004789	ENSTGUG00000012401	ENSTGUG00000017253	ENSTGUG00000012205	ENSTGUG00000003697	ENSTGUG00000003736	ENSTGUG00000000037	ENSTGUG00000009214	ENSTGUG00000012622	ENSTGUG00000013117	ENSTGUG00000006112	ENSTGUG00000001917	ENSTGUG00000002293	ENSTGUG00000001915	ENSTGUG00000008375	ENSTGUG00000009328	ENSTGUG00000012872
GO:0044212	transcription regulatory region DNA binding	ENSTGUG00000003923	ENSTGUG00000003470	ENSTGUG00000004662	ENSTGUG00000011964	ENSTGUG00000001606	ENSTGUG00000003940	ENSTGUG00000003595	ENSTGUG00000003597	ENSTGUG00000011295	ENSTGUG00000003197	ENSTGUG00000005417	ENSTGUG00000006267	ENSTGUG00000013329	ENSTGUG00000003198	ENSTGUG00000017126	ENSTGUG00000001251	ENSTGUG00000010278	ENSTGUG00000003028	ENSTGUG00000004676	ENSTGUG00000006073	ENSTGUG00000007491	ENSTGUG00000016735	ENSTGUG00000010273	ENSTGUG00000011495	ENSTGUG00000008471	ENSTGUG00000001882	ENSTGUG00000013556	ENSTGUG00000002135	ENSTGUG00000007014	ENSTGUG00000008585	ENSTGUG00000012205	ENSTGUG00000001420	ENSTGUG00000004741	ENSTGUG00000009855	ENSTGUG00000008774	ENSTGUG00000015029	ENSTGUG00000003395	ENSTGUG00000004010	ENSTGUG00000000731	ENSTGUG00000003761	ENSTGUG00000002867	ENSTGUG00000004014	ENSTGUG00000001722	ENSTGUG00000005161	ENSTGUG00000010296	ENSTGUG00000010657	ENSTGUG00000002924	ENSTGUG00000005014
GO:0034061	DNA polymerase activity	ENSTGUG00000011513	ENSTGUG00000004666	ENSTGUG00000003923	ENSTGUG00000008156	ENSTGUG00000008090	ENSTGUG00000003553	ENSTGUG00000017006	ENSTGUG00000016138	ENSTGUG00000006781	ENSTGUG00000010645	ENSTGUG00000015633	ENSTGUG00000007103
GO:0031123	RNA 3'-end processing	ENSTGUG00000001472	ENSTGUG00000006908	ENSTGUG00000000615	ENSTGUG00000003907	ENSTGUG00000012571	ENSTGUG00000013016	ENSTGUG00000006815	ENSTGUG00000007002	ENSTGUG00000012687	ENSTGUG00000006599	ENSTGUG00000004159	ENSTGUG00000006884
GO:0031647	regulation of protein stability	ENSTGUG00000008432	ENSTGUG00000017253	ENSTGUG00000008891	ENSTGUG00000008457	ENSTGUG00000008692	ENSTGUG00000010467	ENSTGUG00000013313	ENSTGUG00000003552	ENSTGUG00000006112	ENSTGUG00000002982	ENSTGUG00000003470	ENSTGUG00000012180	ENSTGUG00000008834	ENSTGUG00000013431	ENSTGUG00000004801	ENSTGUG00000011405	ENSTGUG00000005057	ENSTGUG00000002531	ENSTGUG00000000844	ENSTGUG00000017106	ENSTGUG00000008424	ENSTGUG00000006836	ENSTGUG00000012444	ENSTGUG00000015013	ENSTGUG00000010023	ENSTGUG00000014073	ENSTGUG00000004159	ENSTGUG00000004789	ENSTGUG00000007849	ENSTGUG00000010141
GO:0032845	negative regulation of homeostatic process	ENSTGUG00000011513	ENSTGUG00000008309	ENSTGUG00000013313	ENSTGUG00000000680	ENSTGUG00000005055	ENSTGUG00000008039	ENSTGUG00000005014	ENSTGUG00000006927	ENSTGUG00000005455	ENSTGUG00000005328	ENSTGUG00000010250	ENSTGUG00000005680	ENSTGUG00000006455	ENSTGUG00000008090	ENSTGUG00000009855	ENSTGUG00000005206	ENSTGUG00000008510
GO:0098727	maintenance of cell number	ENSTGUG00000004249	ENSTGUG00000004006	ENSTGUG00000010837	ENSTGUG00000006619	ENSTGUG00000000675	ENSTGUG00000006073	ENSTGUG00000012326	ENSTGUG00000016761	ENSTGUG00000012890	ENSTGUG00000004793	ENSTGUG00000002271	ENSTGUG00000009855	ENSTGUG00000007822	ENSTGUG00000010610	ENSTGUG00000009790	ENSTGUG00000004159	ENSTGUG00000006815	ENSTGUG00000017360	ENSTGUG00000005902	ENSTGUG00000001770	ENSTGUG00000009655	ENSTGUG00000017430	ENSTGUG00000005076
GO:0009117	nucleotide metabolic process	ENSTGUG00000018741	ENSTGUG00000008180	ENSTGUG00000017279	ENSTGUG00000013555	ENSTGUG00000005502	ENSTGUG00000004205	ENSTGUG00000015620	ENSTGUG00000013361	ENSTGUG00000003882	ENSTGUG00000009349	ENSTGUG00000006052	ENSTGUG00000000650	ENSTGUG00000006503	ENSTGUG00000006083	ENSTGUG00000012936	ENSTGUG00000001462	ENSTGUG00000000540	ENSTGUG00000005937	ENSTGUG00000001620	ENSTGUG00000010111	ENSTGUG00000013431	ENSTGUG00000007110	ENSTGUG00000000831	ENSTGUG00000005206	ENSTGUG00000001636	ENSTGUG00000018752	ENSTGUG00000011958	ENSTGUG00000005056	ENSTGUG00000002942	ENSTGUG00000018759	ENSTGUG00000011544	ENSTGUG00000002123	ENSTGUG00000013338	ENSTGUG00000008563	ENSTGUG00000009895	ENSTGUG00000006780	ENSTGUG00000006775	ENSTGUG00000001582	ENSTGUG00000002030	ENSTGUG00000013042	ENSTGUG00000001082	ENSTGUG00000000472	ENSTGUG00000000236	ENSTGUG00000003449	ENSTGUG00000003244	ENSTGUG00000001775	ENSTGUG00000004119	ENSTGUG00000008907
GO:0051054	positive regulation of DNA metabolic process	ENSTGUG00000005559	ENSTGUG00000004036	ENSTGUG00000010558	ENSTGUG00000015857	ENSTGUG00000012622	ENSTGUG00000013368	ENSTGUG00000008510	ENSTGUG00000002867	ENSTGUG00000010786	ENSTGUG00000014378	ENSTGUG00000016761	ENSTGUG00000000445	ENSTGUG00000010218	ENSTGUG00000000682	ENSTGUG00000007515	ENSTGUG00000008039	ENSTGUG00000005680	ENSTGUG00000015645	ENSTGUG00000007357	ENSTGUG00000010354	ENSTGUG00000006162	ENSTGUG00000011700	ENSTGUG00000001775	ENSTGUG00000018486	ENSTGUG00000006781
GO:0005874	microtubule	ENSTGUG00000004249	ENSTGUG00000004750	ENSTGUG00000012041	ENSTGUG00000013964	ENSTGUG00000003736	ENSTGUG00000003904	ENSTGUG00000006615	ENSTGUG00000017196	ENSTGUG00000008927	ENSTGUG00000006394	ENSTGUG00000001915	ENSTGUG00000002586	ENSTGUG00000016934	ENSTGUG00000006640	ENSTGUG00000006112	ENSTGUG00000011993	ENSTGUG00000010135	ENSTGUG00000002605	ENSTGUG00000003759	ENSTGUG00000009440	ENSTGUG00000004823	ENSTGUG00000002727	ENSTGUG00000006320	ENSTGUG00000010822	ENSTGUG00000004442	ENSTGUG00000006912	ENSTGUG00000006455	ENSTGUG00000007650	ENSTGUG00000008375	ENSTGUG00000007632	ENSTGUG00000007482	ENSTGUG00000011484	ENSTGUG00000006690	ENSTGUG00000015013	ENSTGUG00000010164	ENSTGUG00000008457	ENSTGUG00000000998	ENSTGUG00000005332	ENSTGUG00000011501
GO:0032993	protein-DNA complex	ENSTGUG00000011513	ENSTGUG00000001012	ENSTGUG00000010645	ENSTGUG00000009323	ENSTGUG00000013329	ENSTGUG00000013368	ENSTGUG00000004968	ENSTGUG00000011152	ENSTGUG00000008159	ENSTGUG00000013251	ENSTGUG00000008090	ENSTGUG00000002925	ENSTGUG00000000008	ENSTGUG00000005680	ENSTGUG00000009311	ENSTGUG00000001246	ENSTGUG00000010354	ENSTGUG00000015225	ENSTGUG00000002109	ENSTGUG00000003502	ENSTGUG00000006319	ENSTGUG00000005775
GO:0016893	endonuclease activity, active with either ribo- or deoxyribonucleic acids and producing 5'-phosphomonoesters	ENSTGUG00000007073	ENSTGUG00000012011	ENSTGUG00000005575	ENSTGUG00000001327	ENSTGUG00000012477	ENSTGUG00000009602	ENSTGUG00000003057	ENSTGUG00000012980	ENSTGUG00000006627	ENSTGUG00000012658	ENSTGUG00000008225
GO:0045069	regulation of viral genome replication	ENSTGUG00000009174	ENSTGUG00000013676	ENSTGUG00000002940	ENSTGUG00000012719	ENSTGUG00000006073	ENSTGUG00000008176	ENSTGUG00000001276	ENSTGUG00000006414	ENSTGUG00000008784	ENSTGUG00000009765	ENSTGUG00000004105
GO:0032784	regulation of DNA-templated transcription, elongation	ENSTGUG00000000697	ENSTGUG00000003308	ENSTGUG00000010837	ENSTGUG00000004159	ENSTGUG00000006815	ENSTGUG00000008216	ENSTGUG00000001770	ENSTGUG00000018486	ENSTGUG00000006205	ENSTGUG00000010204	ENSTGUG00000009855
GO:0046128	purine ribonucleoside metabolic process	ENSTGUG00000018741	ENSTGUG00000013555	ENSTGUG00000015620	ENSTGUG00000013361	ENSTGUG00000003882	ENSTGUG00000009349	ENSTGUG00000006052	ENSTGUG00000000650	ENSTGUG00000001462	ENSTGUG00000006780	ENSTGUG00000001620	ENSTGUG00000010111	ENSTGUG00000001775	ENSTGUG00000013431	ENSTGUG00000005206	ENSTGUG00000003229	ENSTGUG00000018752	ENSTGUG00000011958	ENSTGUG00000005056	ENSTGUG00000006083	ENSTGUG00000018759	ENSTGUG00000002123	ENSTGUG00000013338	ENSTGUG00000005502	ENSTGUG00000009895	ENSTGUG00000004981	ENSTGUG00000006775	ENSTGUG00000003449	ENSTGUG00000003244	ENSTGUG00000007746	ENSTGUG00000008907	ENSTGUG00000001582	ENSTGUG00000011256
GO:0070034	telomerase RNA binding	ENSTGUG00000008309	ENSTGUG00000013313	ENSTGUG00000006781	ENSTGUG00000005798	ENSTGUG00000004185	ENSTGUG00000010079
GO:0090576	RNA polymerase III transcription factor complex	ENSTGUG00000012926	ENSTGUG00000005175	ENSTGUG00000014901	ENSTGUG00000012040	ENSTGUG00000001540	ENSTGUG00000005329
GO:0034709	methylosome	ENSTGUG00000005095	ENSTGUG00000001465	ENSTGUG00000013030	ENSTGUG00000010079	ENSTGUG00000008490	ENSTGUG00000004149
GO:0000783	nuclear telomere cap complex	ENSTGUG00000011513	ENSTGUG00000008090	ENSTGUG00000010354	ENSTGUG00000008159	ENSTGUG00000005680	ENSTGUG00000013368
GO:0000782	telomere cap complex	ENSTGUG00000011513	ENSTGUG00000008090	ENSTGUG00000010354	ENSTGUG00000008159	ENSTGUG00000005680	ENSTGUG00000013368
GO:0045292	mRNA cis splicing, via spliceosome	ENSTGUG00000008416	ENSTGUG00000000850	ENSTGUG00000001472	ENSTGUG00000004519	ENSTGUG00000007323	ENSTGUG00000012433
GO:0016580	Sin3 complex	ENSTGUG00000003761	ENSTGUG00000011467	ENSTGUG00000011964	ENSTGUG00000006690	ENSTGUG00000001420	ENSTGUG00000006578
GO:0051383	kinetochore organization	ENSTGUG00000014185	ENSTGUG00000005260	ENSTGUG00000001288	ENSTGUG00000004549	ENSTGUG00000018362	ENSTGUG00000004221
GO:0070822	Sin3-type complex	ENSTGUG00000003761	ENSTGUG00000011467	ENSTGUG00000011964	ENSTGUG00000006690	ENSTGUG00000001420	ENSTGUG00000006578
GO:0046931	pore complex assembly	ENSTGUG00000006761	ENSTGUG00000009105	ENSTGUG00000005917	ENSTGUG00000000556	ENSTGUG00000009308	ENSTGUG00000018220
GO:0051297	centrosome organization	ENSTGUG00000007222	ENSTGUG00000005361	ENSTGUG00000011763	ENSTGUG00000002867	ENSTGUG00000006112	ENSTGUG00000003277	ENSTGUG00000013563	ENSTGUG00000010536	ENSTGUG00000014970	ENSTGUG00000008457	ENSTGUG00000007448	ENSTGUG00000001579	ENSTGUG00000013067	ENSTGUG00000014442	ENSTGUG00000002083
GO:0000975	regulatory region DNA binding	ENSTGUG00000003923	ENSTGUG00000003470	ENSTGUG00000004662	ENSTGUG00000011964	ENSTGUG00000001606	ENSTGUG00000003940	ENSTGUG00000003595	ENSTGUG00000003597	ENSTGUG00000011295	ENSTGUG00000003197	ENSTGUG00000005417	ENSTGUG00000006267	ENSTGUG00000013329	ENSTGUG00000003198	ENSTGUG00000001251	ENSTGUG00000010278	ENSTGUG00000003028	ENSTGUG00000004676	ENSTGUG00000006073	ENSTGUG00000007491	ENSTGUG00000016735	ENSTGUG00000010273	ENSTGUG00000011495	ENSTGUG00000008471	ENSTGUG00000001882	ENSTGUG00000013556	ENSTGUG00000002135	ENSTGUG00000007014	ENSTGUG00000008585	ENSTGUG00000012205	ENSTGUG00000001420	ENSTGUG00000004741	ENSTGUG00000009855	ENSTGUG00000008774	ENSTGUG00000002924	ENSTGUG00000015029	ENSTGUG00000003395	ENSTGUG00000004010	ENSTGUG00000000731	ENSTGUG00000003761	ENSTGUG00000002867	ENSTGUG00000004014	ENSTGUG00000001722	ENSTGUG00000005161	ENSTGUG00000010296	ENSTGUG00000010657	ENSTGUG00000001362	ENSTGUG00000005014
GO:0001067	regulatory region nucleic acid binding	ENSTGUG00000003923	ENSTGUG00000003470	ENSTGUG00000004662	ENSTGUG00000011964	ENSTGUG00000001606	ENSTGUG00000003940	ENSTGUG00000003595	ENSTGUG00000003597	ENSTGUG00000011295	ENSTGUG00000003197	ENSTGUG00000005417	ENSTGUG00000006267	ENSTGUG00000013329	ENSTGUG00000003198	ENSTGUG00000001251	ENSTGUG00000010278	ENSTGUG00000003028	ENSTGUG00000004676	ENSTGUG00000006073	ENSTGUG00000007491	ENSTGUG00000016735	ENSTGUG00000010273	ENSTGUG00000011495	ENSTGUG00000008471	ENSTGUG00000001882	ENSTGUG00000013556	ENSTGUG00000002135	ENSTGUG00000007014	ENSTGUG00000008585	ENSTGUG00000012205	ENSTGUG00000001420	ENSTGUG00000004741	ENSTGUG00000009855	ENSTGUG00000008774	ENSTGUG00000002924	ENSTGUG00000015029	ENSTGUG00000003395	ENSTGUG00000004010	ENSTGUG00000000731	ENSTGUG00000003761	ENSTGUG00000002867	ENSTGUG00000004014	ENSTGUG00000001722	ENSTGUG00000005161	ENSTGUG00000010296	ENSTGUG00000010657	ENSTGUG00000001362	ENSTGUG00000005014
GO:0031490	chromatin DNA binding	ENSTGUG00000010296	ENSTGUG00000001362	ENSTGUG00000004968	ENSTGUG00000001770	ENSTGUG00000011964	ENSTGUG00000006073	ENSTGUG00000010657	ENSTGUG00000002555	ENSTGUG00000014378	ENSTGUG00000005112	ENSTGUG00000003502	ENSTGUG00000001420	ENSTGUG00000013329	ENSTGUG00000001246	ENSTGUG00000016735	ENSTGUG00000015029
GO:0008170	N-methyltransferase activity	ENSTGUG00000004741	ENSTGUG00000006095	ENSTGUG00000017492	ENSTGUG00000009450	ENSTGUG00000002749	ENSTGUG00000010558	ENSTGUG00000004684	ENSTGUG00000003737	ENSTGUG00000005902	ENSTGUG00000006916	ENSTGUG00000001770	ENSTGUG00000010218	ENSTGUG00000015757	ENSTGUG00000002338	ENSTGUG00000004829	ENSTGUG00000016885	ENSTGUG00000010049
GO:0002200	somatic diversification of immune receptors	ENSTGUG00000010648	ENSTGUG00000005559	ENSTGUG00000004855	ENSTGUG00000006162	ENSTGUG00000012622	ENSTGUG00000011700	ENSTGUG00000005502	ENSTGUG00000004105	ENSTGUG00000011805	ENSTGUG00000006202
GO:0051129	negative regulation of cellular component organization	ENSTGUG00000011513	ENSTGUG00000004006	ENSTGUG00000000790	ENSTGUG00000008186	ENSTGUG00000012041	ENSTGUG00000002957	ENSTGUG00000012969	ENSTGUG00000006095	ENSTGUG00000012622	ENSTGUG00000006577	ENSTGUG00000006394	ENSTGUG00000001917	ENSTGUG00000013067	ENSTGUG00000008510	ENSTGUG00000010296	ENSTGUG00000013313	ENSTGUG00000002770	ENSTGUG00000011187	ENSTGUG00000002867	ENSTGUG00000006112	ENSTGUG00000013708	ENSTGUG00000004636	ENSTGUG00000012200	ENSTGUG00000006390	ENSTGUG00000010253	ENSTGUG00000012997	ENSTGUG00000002334	ENSTGUG00000005321	ENSTGUG00000003063	ENSTGUG00000006126	ENSTGUG00000011405	ENSTGUG00000000947	ENSTGUG00000003761	ENSTGUG00000008090	ENSTGUG00000005055	ENSTGUG00000005014	ENSTGUG00000004442	ENSTGUG00000012395	ENSTGUG00000017253	ENSTGUG00000013015	ENSTGUG00000007014	ENSTGUG00000010218	ENSTGUG00000005680	ENSTGUG00000012401	ENSTGUG00000006956	ENSTGUG00000008309	ENSTGUG00000002854	ENSTGUG00000005490
GO:0042278	purine nucleoside metabolic process	ENSTGUG00000018741	ENSTGUG00000013555	ENSTGUG00000015620	ENSTGUG00000013361	ENSTGUG00000003882	ENSTGUG00000009349	ENSTGUG00000006052	ENSTGUG00000000650	ENSTGUG00000001462	ENSTGUG00000006780	ENSTGUG00000001620	ENSTGUG00000010111	ENSTGUG00000001775	ENSTGUG00000013431	ENSTGUG00000005206	ENSTGUG00000003229	ENSTGUG00000018752	ENSTGUG00000011958	ENSTGUG00000005056	ENSTGUG00000006083	ENSTGUG00000018759	ENSTGUG00000002123	ENSTGUG00000013338	ENSTGUG00000005502	ENSTGUG00000009895	ENSTGUG00000004981	ENSTGUG00000006775	ENSTGUG00000003449	ENSTGUG00000003244	ENSTGUG00000007746	ENSTGUG00000008907	ENSTGUG00000001582	ENSTGUG00000011256
GO:0009206	purine ribonucleoside triphosphate biosynthetic process	ENSTGUG00000018752	ENSTGUG00000005056	ENSTGUG00000001462	ENSTGUG00000001620	ENSTGUG00000003449	ENSTGUG00000013555	ENSTGUG00000015620	ENSTGUG00000001775	ENSTGUG00000002123	ENSTGUG00000009349	ENSTGUG00000001582	ENSTGUG00000008907
GO:0006163	purine nucleotide metabolic process	ENSTGUG00000018741	ENSTGUG00000008180	ENSTGUG00000017279	ENSTGUG00000013555	ENSTGUG00000015620	ENSTGUG00000013361	ENSTGUG00000003882	ENSTGUG00000009349	ENSTGUG00000006052	ENSTGUG00000000650	ENSTGUG00000006083	ENSTGUG00000012936	ENSTGUG00000001462	ENSTGUG00000006780	ENSTGUG00000001620	ENSTGUG00000010111	ENSTGUG00000013431	ENSTGUG00000005206	ENSTGUG00000003229	ENSTGUG00000018752	ENSTGUG00000011958	ENSTGUG00000005056	ENSTGUG00000002942	ENSTGUG00000018759	ENSTGUG00000002123	ENSTGUG00000013338	ENSTGUG00000005502	ENSTGUG00000009895	ENSTGUG00000004981	ENSTGUG00000006775	ENSTGUG00000000472	ENSTGUG00000000236	ENSTGUG00000003449	ENSTGUG00000003244	ENSTGUG00000001775	ENSTGUG00000008907	ENSTGUG00000001582	ENSTGUG00000004293	ENSTGUG00000011256
GO:1902493	acetyltransferase complex	ENSTGUG00000009416	ENSTGUG00000002297	ENSTGUG00000005928	ENSTGUG00000007914	ENSTGUG00000010278	ENSTGUG00000010657	ENSTGUG00000010120	ENSTGUG00000013049	ENSTGUG00000003834	ENSTGUG00000005923	ENSTGUG00000010002	ENSTGUG00000016029	ENSTGUG00000008552	ENSTGUG00000008601	ENSTGUG00000008547	ENSTGUG00000002531	ENSTGUG00000007598	ENSTGUG00000012006	ENSTGUG00000005735	ENSTGUG00000015978	ENSTGUG00000015029
[truncated: 5,436 more rows]
[truncated: 141 more columns]

## Sheet: G_list
GO:0006629	lipid metabolic process	ENSTGUG00000005242	ENSTGUG00000003658	ENSTGUG00000008991	ENSTGUG00000002541	ENSTGUG00000010955	ENSTGUG00000010872	ENSTGUG00000009785	ENSTGUG00000012946	ENSTGUG00000007991	ENSTGUG00000011024	ENSTGUG00000001840	ENSTGUG00000007178	ENSTGUG00000006499	ENSTGUG00000005286	ENSTGUG00000000061	ENSTGUG00000007052	ENSTGUG00000017266	ENSTGUG00000007779	ENSTGUG00000002528	ENSTGUG00000009607	ENSTGUG00000001370	ENSTGUG00000012750	ENSTGUG00000011082	ENSTGUG00000005617	ENSTGUG00000009934	ENSTGUG00000001988	ENSTGUG00000000401	ENSTGUG00000008811	ENSTGUG00000004913	ENSTGUG00000016265	ENSTGUG00000005467	ENSTGUG00000005506	ENSTGUG00000016984	ENSTGUG00000000343	ENSTGUG00000011835	ENSTGUG00000016454	ENSTGUG00000016794	ENSTGUG00000017491	ENSTGUG00000004890	ENSTGUG00000011000	ENSTGUG00000011002	ENSTGUG00000009192	ENSTGUG00000008323	ENSTGUG00000013996	ENSTGUG00000000882	ENSTGUG00000011006	ENSTGUG00000012621	ENSTGUG00000006519
[truncated: 4,634 more rows]
[truncated: 12 more columns]

[truncated: 1 more sheets: L_list]
