# Supplementary material for: Identification and evolutionary analysis of long non-coding RNAs in zebra finch
Source: BMC Genomics. 2017 Jan 31;18:117. doi: 10.1186/s12864-017-3506-z (PMC5282891; doi:10.1186/s12864-017-3506-z)
Supplement: Additional file 11: Table S7. — Protein domains enriched in clades F, G and L. (XLSX 442 kb) [file 12864_2017_3506_MOESM11_ESM.xlsx]

## Sheet: F
Set	Description	Size of set	No. of overlap	Odd ratio	P-value	FDR (fdr_bh)
PF00076	RNA recognition motif. (a.k.a. RRM, RBD, or RNP domain)	147	80	6.67101	9.03123e-28	1.24775e-24
IPR000504	RRM_dom	157	83	6.27099	1.37068e-27	1.24775e-24
SSF54928	RNA-binding domain, RBD	180	90	5.60058	1.88577e-27	1.24775e-24
SM00360	RNA recognition motif	142	75	6.24121	5.07424e-25	2.51809e-22
IPR017986	WD40_repeat_dom	241	94	3.57215	5.52278e-19	2.19254e-16
SSF50978	WD40 repeat-like	225	89	3.65111	1.65459e-18	5.47393e-16
PF00400	WD domain, G-beta repeat	202	81	3.72668	2.22226e-17	6.30168e-15
IPR001680	WD40_repeat	216	84	3.54414	5.14873e-17	1.27753e-14
SM00320	WD40 repeats	211	81	3.46636	4.50336e-16	9.9324e-14
SSF48371	ARM repeat	312	100	2.62884	1.59525e-13	2.87871e-11
IPR016024	ARM-type_fold	312	100	2.62884	1.59525e-13	2.87871e-11
SM00487	DEAD-like helicases superfamily	87	39	4.47023	8.06642e-11	1.33432e-08
SM00490	helicase superfamily c-terminal domain	88	39	4.37868	1.23286e-10	1.88249e-08
IPR020472	G-protein_beta_WD-40_rep	69	33	5.03555	2.77783e-10	3.71191e-08
PF00271	Helicase conserved C-terminal domain	90	39	4.20635	2.80497e-10	3.71191e-08
IPR014001	Helicase_ATP-bd	91	39	4.12515	4.17772e-10	5.18299e-08
IPR012340	NA-bd_OB-fold	67	32	5.02081	5.39887e-10	5.95375e-08
SSF50249	Nucleic acid-binding proteins	67	32	5.02081	5.39887e-10	5.95375e-08
IPR001650	Helicase_C	94	39	3.89928	1.31607e-09	1.37495e-07
PF00004	ATPase family associated with various cellular activities (AAA)	53	27	5.69499	1.97225e-09	1.78456e-07
SSF50182	Sm-like ribonucleoproteins	17	14	25.5019	1.97785e-09	1.78456e-07
IPR010920	LSM_dom	17	14	25.5019	1.97785e-09	1.78456e-07
IPR003959	ATPase_AAA_core	54	27	5.48366	3.36187e-09	2.90144e-07
SSF48452	TPR-like	168	56	2.75694	7.24372e-09	5.99116e-07
PF00270	DEAD/DEAH box helicase	67	30	4.44833	1.24741e-08	9.5235e-07
IPR011545	DEAD/DEAH_box_helicase_dom	67	30	4.44833	1.24741e-08	9.5235e-07
IPR001878	Znf_CCHC	24	16	10.9341	2.32701e-08	1.71078e-06
PF01423	LSM domain	13	11	30.0218	7.19241e-08	4.60546e-06
SM00651	snRNP Sm proteins	13	11	30.0218	7.19241e-08	4.60546e-06
IPR001163	Ribonucl_LSM	13	11	30.0218	7.19241e-08	4.60546e-06
IPR006649	Ribonucl_LSM_euk/arc	13	11	30.0218	7.19241e-08	4.60546e-06
IPR003954	RRM_dom_euk	17	12	13.1028	5.55851e-07	3.34353e-05
SM00361	RNA recognition motif	17	12	13.1028	5.55851e-07	3.34353e-05
SSF57756	Retrovirus zinc finger-like domains	20	13	10.1417	7.87643e-07	4.59845e-05
SSF53335	S-adenosyl-L-methionine-dependent methyltransferases	107	35	2.66545	7.34741e-06	0.000405128
IPR029063	SAM-dependent_MTases	107	35	2.66545	7.34741e-06	0.000405128
SM00088	motif in proteasome subunits, Int-6, Nip-1 and TRIP-15	13	9	12.27	2.04977e-05	0.00109967
IPR014014	RNA_helicase_DEAD_Q_motif	22	12	6.549	2.70318e-05	0.00141206
SSF46785	Winged helix DNA-binding domain	136	40	2.28525	2.96493e-05	0.00150907
PF02985	HEAT repeat	29	14	5.09588	3.52029e-05	0.00168506
IPR000357	HEAT	29	14	5.09588	3.52029e-05	0.00168506
IPR001494	Importin-beta_N	11	8	14.5375	3.56536e-05	0.00168506
PF01399	PCI domain	14	9	9.8153	4.94437e-05	0.0021336
IPR000717	PCI_dom	14	9	9.8153	4.94437e-05	0.0021336
IPR001353	Proteasome_sua/b	14	9	9.8153	4.94437e-05	0.0021336
PF00227	Proteasome subunit	14	9	9.8153	4.94437e-05	0.0021336
PF03810	Importin-beta N-terminal domain	9	7	19.0742	5.84476e-05	0.00241705
SM00913	Importin-beta N-terminal domain	9	7	19.0742	5.84476e-05	0.00241705
SM00382	ATPases associated with a variety of cellular activities	95	30	2.5269	6.77114e-05	0.00268814
IPR003593	AAA+_ATPase	95	30	2.5269	6.77114e-05	0.00268814
SM00385	domain present in cyclins, TFIIB and Retinoblastoma	27	13	5.06822	6.95437e-05	0.00270675
SSF48019	post-AAA+ oligomerization domain-like	7	6	32.688	8.50204e-05	0.00318425
IPR008921	DNA_pol3_clamp-load_cplx_C	7	6	32.688	8.50204e-05	0.00318425
SSF54211	Ribosomal protein S5 domain 2-like	31	14	4.4957	8.84956e-05	0.00319389
IPR020568	Ribosomal_S5_D2-typ_fold	31	14	4.4957	8.84956e-05	0.00319389
IPR004367	Cyclin_C-dom	12	8	10.9023	9.23146e-05	0.00321482
PF02984	Cyclin, C-terminal domain	12	8	10.9023	9.23146e-05	0.00321482
SM00343	zinc finger	13	8	8.72122	0.000207222	0.00709199
SSF56235	N-terminal nucleophile aminohydrolases (Ntn hydrolases)	30	13	4.17291	0.000262586	0.00868723
IPR029055	Ntn_hydrolases_N	30	13	4.17291	0.000262586	0.00868723
IPR013763	Cyclin-like	34	14	3.82051	0.000293213	0.00923855
SM00398	high mobility group	34	14	3.82051	0.000293213	0.00923855
SSF47954	Cyclin-like	34	14	3.82051	0.000293213	0.00923855
SSF50998	Quinoprotein alcohol dehydrogenase-like	20	10	5.45312	0.000330935	0.0101062
IPR011047	Quinonprotein_ADH-like_supfam	20	10	5.45312	0.000330935	0.0101062
PF08662	Eukaryotic translation initiation factor eIF2A	11	7	9.53571	0.000401059	0.0118821
IPR013979	TIF_beta_prop-like	11	7	9.53571	0.000401059	0.0118821
IPR013598	Exportin-1/Importin-b-like	6	5	27.2291	0.000471743	0.0130057
PF08389	Exportin 1-like protein	6	5	27.2291	0.000471743	0.0130057
SM00948	Proteasome subunit A N-terminal signature Add an annotation	6	5	27.2291	0.000471743	0.0130057
IPR000426	Proteasome_asu_N	6	5	27.2291	0.000471743	0.0130057
PF10584	Proteasome subunit A N-terminal signature	6	5	27.2291	0.000471743	0.0130057
IPR001841	Znf_RING	158	41	1.91974	0.000481875	0.013103
PF00628	PHD-finger	48	17	2.99421	0.000573061	0.015372
SSF47095	HMG-box	40	15	3.27483	0.000597102	0.0155954
IPR009071	HMG_box_dom	40	15	3.27483	0.000597102	0.0155954
SSF57850	RING/U-box	207	50	1.74589	0.000761342	0.0189459
IPR016158	Cullin_homology	9	6	10.8944	0.000768161	0.0189459
IPR000467	G_patch_dom	15	8	6.22853	0.000773106	0.0189459
PF01585	G-patch domain	15	8	6.22853	0.000773106	0.0189459
PF00533	BRCA1 C Terminus (BRCT) domain	15	8	6.22853	0.000773106	0.0189459
PF00505	HMG (high mobility group) box	37	14	3.32145	0.000813271	0.0196871
PF00098	Zinc knuckle	12	7	7.62801	0.000833302	0.019929
SM00249	PHD zinc finger	63	20	2.54037	0.000978299	0.0228462
IPR001965	Znf_PHD	63	20	2.54037	0.000978299	0.0228462
IPR000330	SNF2_N	30	12	3.63619	0.0010741	0.0245067
PF00176	SNF2 family N-terminal domain	30	12	3.63619	0.0010741	0.0245067
IPR029000	Cyclophilin-like_dom	16	8	5.44956	0.00133635	0.0285552
SM00292	breast cancer carboxy-terminal domain	16	8	5.44956	0.00133635	0.0285552
IPR002130	Cyclophilin-type_PPIase_dom	16	8	5.44956	0.00133635	0.0285552
SSF50891	Cyclophilin-like	16	8	5.44956	0.00133635	0.0285552
IPR014009	PIK_FAT	7	5	13.6136	0.00143855	0.0285552
SM00414	Histone 2A	7	5	13.6136	0.00143855	0.0285552
IPR006569	CID_dom	7	5	13.6136	0.00143855	0.0285552
IPR002119	Histone_H2A	7	5	13.6136	0.00143855	0.0285552
PF04818	RNA polymerase II-binding domain.	7	5	13.6136	0.00143855	0.0285552
IPR006903	RNA_pol_II-bd	7	5	13.6136	0.00143855	0.0285552
IPR003152	FATC	7	5	13.6136	0.00143855	0.0285552
SSF64484	beta and beta-prime subunits of DNA dependent RNA-polymerase	7	5	13.6136	0.00143855	0.0285552
SM00582	NA	7	5	13.6136	0.00143855	0.0285552
IPR012337	RNaseH-like_dom	39	14	3.05528	0.00148102	0.0288218
SSF53098	Ribonuclease H-like	39	14	3.05528	0.00148102	0.0288218
IPR029060	PIN_domain-like	13	7	6.35621	0.00156373	0.0298462
SSF88723	PIN domain-like	13	7	6.35621	0.00156373	0.0298462
PF00888	Cullin family	10	6	8.1702	0.00166761	0.0309365
IPR001373	Cullin_N	10	6	8.1702	0.00166761	0.0309365
IPR003029	Rbsml_prot_S1_RNA-bd_dom	10	6	8.1702	0.00166761	0.0309365
IPR019787	Znf_PHD-finger	57	18	2.51954	0.00183968	0.0338126
SSF54768	dsRNA-binding domain-like	24	10	3.89394	0.00193616	0.0352594
IPR014720	dsRNA-bd_dom	17	8	4.8437	0.00218241	0.0386754
SM00240	Forkhead associated domain	17	8	4.8437	0.00218241	0.0386754
SSF47113	Histone-fold	49	16	2.64583	0.00220167	0.0386754
IPR009072	Histone-fold	49	16	2.64583	0.00220167	0.0386754
IPR001875	DED	5	4	21.7746	0.0025482	0.0399748
IPR013579	FAST_2	5	4	21.7746	0.0025482	0.0399748
SM00031	Death effector domain	5	4	21.7746	0.0025482	0.0399748
PF08264	Anticodon-binding domain of tRNA	5	4	21.7746	0.0025482	0.0399748
IPR013155	M/V/L/I-tRNA-synth_anticd-bd	5	4	21.7746	0.0025482	0.0399748
SSF101233	PWI domain	5	4	21.7746	0.0025482	0.0399748
IPR002483	PWI_dom	5	4	21.7746	0.0025482	0.0399748
PF01335	Death effector domain	5	4	21.7746	0.0025482	0.0399748
PF01480	PWI domain	5	4	21.7746	0.0025482	0.0399748
PF06743	FAST kinase-like protein, subdomain 1	5	4	21.7746	0.0025482	0.0399748
PF08368	FAST kinase-like protein, subdomain 2	5	4	21.7746	0.0025482	0.0399748
IPR002975	Fungi_Gprotein_alpha	5	4	21.7746	0.0025482	0.0399748
IPR010622	FAST_Leu-rich	5	4	21.7746	0.0025482	0.0399748
SSF52113	BRCT domain	21	9	4.08761	0.00257772	0.0399748
IPR001357	BRCT_dom	21	9	4.08761	0.00257772	0.0399748
IPR001752	Kinesin_motor_dom	37	13	2.95429	0.0026997	0.0413776
SM00443	glycine rich nucleic binding domain	14	7	5.44778	0.00270987	0.0413776
SM00129	Kinesin motor, catalytic domain. ATPase.	33	12	3.11605	0.00280508	0.0424443
IPR006671	Cyclin_N	29	11	3.33184	0.00284388	0.0424443
PF00134	Cyclin, N-terminal domain	29	11	3.33184	0.00284388	0.0424443
PF02037	SAP domain	11	6	6.53568	0.00318747	0.0457841
SM00543	Middle domain of eukaryotic initiation factor 4G (eIF4G)	11	6	6.53568	0.00318747	0.0457841
IPR003613	Ubox_domain	11	6	6.53568	0.00318747	0.0457841
SM00387	Histidine kinase-like ATPases	8	5	9.07504	0.00334443	0.0457841
PF04564	U-box domain	8	5	9.07504	0.00334443	0.0457841
IPR001208	MCM_DNA-dep_ATPase	8	5	9.07504	0.00334443	0.0457841
SM00350	minichromosome maintenance proteins	8	5	9.07504	0.00334443	0.0457841
SM00182	Cullin	8	5	9.07504	0.00334443	0.0457841
PF00493	MCM2/3/5 family	8	5	9.07504	0.00334443	0.0457841
SSF75632	Cullin homology domain	8	5	9.07504	0.00334443	0.0457841
SM00316	Ribosomal protein S1-like RNA-binding domain	8	5	9.07504	0.00334443	0.0457841
IPR022967	S1_dom	8	5	9.07504	0.00334443	0.0457841
IPR017877	Myb-like_dom	18	8	4.35901	0.0033977	0.0461947
IPR001005	SANT/Myb	34	12	2.97419	0.00373106	0.0500416
SM00717	SANT SWI3, ADA2, N-CoR and TFIIIB'' DNA-binding domains	34	12	2.97419	0.00373106	0.0500416
IPR006935	Helicase/UvrB_dom	30	11	3.15625	0.00386849	0.051193
PF04851	Type III restriction enzyme, res subunit	30	11	3.15625	0.00386849	0.051193
IPR007052	CS_dom	15	7	4.76646	0.00440453	0.0564064
SM00358	Double-stranded RNA binding motif	15	7	4.76646	0.00440453	0.0564064
PF00035	Double-stranded RNA binding motif	15	7	4.76646	0.00440453	0.0564064
SM00293	domain with conserved PWWP motif	15	7	4.76646	0.00440453	0.0564064
PF00160	Cyclophilin type peptidyl-prolyl cis-trans isomerase/CLD	15	7	4.76646	0.00440453	0.0564064
PF00808	Histone-like transcription factor (CBF/NF-Y) and archaeal histone	19	8	3.96244	0.00507797	0.063796
IPR003958	CBFA_NFYB_domain	19	8	3.96244	0.00507797	0.063796
PF00249	Myb-like DNA-binding domain	19	8	3.96244	0.00507797	0.063796
PF08242	Methyltransferase domain	12	6	5.446	0.00554164	0.0666676
IPR013217	Methyltransf_12	12	6	5.446	0.00554164	0.0666676
SSF74788	Cullin repeat-like	12	6	5.446	0.00554164	0.0666676
SSF51430	NAD(P)-linked oxidoreductase	12	6	5.446	0.00554164	0.0666676
IPR016159	Cullin_repeat-like_dom	12	6	5.446	0.00554164	0.0666676
PF00248	Aldo/keto reductase family	12	6	5.446	0.00554164	0.0666676
IPR023210	NADP_OxRdtase_dom	12	6	5.446	0.00554164	0.0666676
SSF90229	CCCH zinc finger	40	13	2.62545	0.00580217	0.0693814
PF07719	Tetratricopeptide repeat	36	12	2.72594	0.00631322	0.0700089
PF00225	Kinesin motor domain	36	12	2.72594	0.00631322	0.0700089
IPR013105	TPR_2	36	12	2.72594	0.00631322	0.0700089
IPR003316	E2F_WHTH_DNA-bd_dom	9	5	6.80578	0.00656477	0.0700089
IPR000286	His_deacetylse	9	5	6.80578	0.00656477	0.0700089
PF02319	E2F/DP family winged-helix DNA-binding domain	9	5	6.80578	0.00656477	0.0700089
PF02260	FATC domain	6	4	10.8865	0.00670111	0.0700089
SM00809	Adaptin C-terminal domain	6	4	10.8865	0.00670111	0.0700089
SSF100939	SPOC domain-like	6	4	10.8865	0.00670111	0.0700089
IPR001247	ExoRNase_PH_dom1	6	4	10.8865	0.00670111	0.0700089
IPR008152	Clathrin_a/b/g-adaptin_app_Ig	6	4	10.8865	0.00670111	0.0700089
IPR015847	ExoRNase_PH_dom2	6	4	10.8865	0.00670111	0.0700089
PF02259	FAT domain	6	4	10.8865	0.00670111	0.0700089
PF01138	3' exoribonuclease family, domain 1	6	4	10.8865	0.00670111	0.0700089
SSF55666	Ribonuclease PH domain 2-like	6	4	10.8865	0.00670111	0.0700089
PF03725	3' exoribonuclease family, domain 2	6	4	10.8865	0.00670111	0.0700089
PF02883	Adaptin C-terminal domain	6	4	10.8865	0.00670111	0.0700089
PF05033	Pre-SET motif	6	4	10.8865	0.00670111	0.0700089
IPR003151	PIK-rel_kinase_FAT	6	4	10.8865	0.00670111	0.0700089
PF01612	3'-5' exonuclease	6	4	10.8865	0.00670111	0.0700089
IPR016194	SPOC_like_C_dom	6	4	10.8865	0.00670111	0.0700089
PF00557	Metallopeptidase family M24	6	4	10.8865	0.00670111	0.0700089
IPR002562	3'-5'_exonuclease_dom	6	4	10.8865	0.00670111	0.0700089
IPR007728	Pre-SET_dom	6	4	10.8865	0.00670111	0.0700089
SM00847	Helicase associated domain (HA2) Add an annotation	16	7	4.23654	0.0067909	0.070208
SM00146	Phosphoinositide 3-kinase, catalytic domain	16	7	4.23654	0.0067909	0.070208
IPR008824	DNA_helicase_Holl-junc_RuvB_N	20	8	3.63197	0.00732582	0.0744956
PF00498	FHA domain	20	8	3.63197	0.00732582	0.0744956
PF05496	Holliday junction DNA helicase ruvB N-terminus	20	8	3.63197	0.00732582	0.0744956
IPR011704	ATPase_dyneun-rel_AAA	24	9	3.26936	0.00739327	0.0744956
PF07728	AAA domain (dynein-related subfamily)	24	9	3.26936	0.00739327	0.0744956
SM00513	Putative DNA-binding (bihelical) motif predicted to be involved in chromosomal organisation	13	6	4.66766	0.00895127	0.0879618
IPR021133	HEAT_type_2	13	6	4.66766	0.00895127	0.0879618
IPR003890	MIF4G-like_typ-3	13	6	4.66766	0.00895127	0.0879618
PF02854	MIF4G domain	13	6	4.66766	0.00895127	0.0879618
IPR003034	SAP_dom	13	6	4.66766	0.00895127	0.0879618
PF08241	Methyltransferase domain	29	10	2.86817	0.00945211	0.0919728
IPR013216	Methyltransf_11	29	10	2.86817	0.00945211	0.0919728
IPR007502	Helicase-assoc_dom	17	7	3.81261	0.0100168	0.095136
SSF68906	SAP domain	17	7	3.81261	0.0100168	0.095136
SSF56281	Metallo-hydrolase/oxidoreductase	17	7	3.81261	0.0100168	0.095136
PF04408	Helicase associated domain (HA2)	17	7	3.81261	0.0100168	0.095136
IPR001279	Beta-lactamas-like	17	7	3.81261	0.0100168	0.095136
IPR000253	FHA_dom	21	8	3.35234	0.0102477	0.0968654
PF00850	Histone deacetylase domain	10	5	5.44422	0.0114619	0.106817
PF00753	Metallo-beta-lactamase superfamily	10	5	5.44422	0.0114619	0.106817
IPR023801	His_deacetylse_dom	10	5	5.44422	0.0114619	0.106817
SM00212	Ubiquitin-conjugating enzyme E2, catalytic domain homologues	30	10	2.72456	0.0122439	0.113571
SSF55120	Pseudouridine synthase	14	6	4.0839	0.0136323	0.117134
SSF48592	GroEL equatorial domain-like	14	6	4.0839	0.0136323	0.117134
SSF52317	Class I glutamine amidotransferase-like	14	6	4.0839	0.0136323	0.117134
IPR029062	Class_I_gatase-like	14	6	4.0839	0.0136323	0.117134
SSF54427	NTF2-like	14	6	4.0839	0.0136323	0.117134
IPR020103	PsdUridine_synth_cat_dom	14	6	4.0839	0.0136323	0.117134
IPR004365	NA-bd_OB_tRNA	7	4	7.25713	0.0137179	0.117134
IPR001107	Band_7	7	4	7.25713	0.0137179	0.117134
PF01336	OB-fold nucleic acid binding domain	7	4	7.25713	0.0137179	0.117134
PF00133	tRNA synthetases class I (I, L, M and V)	7	4	7.25713	0.0137179	0.117134
IPR002300	aa-tRNA-synth_Ia	7	4	7.25713	0.0137179	0.117134
PF11496	Class II histone deacetylase complex subunits 2 and 3	7	4	7.25713	0.0137179	0.117134
IPR000994	Pept_M24_structural-domain	7	4	7.25713	0.0137179	0.117134
PF00575	S1 RNA binding domain	7	4	7.25713	0.0137179	0.117134
IPR021006	HDA_complex_subunit-2/3	7	4	7.25713	0.0137179	0.117134
PF01145	SPFH domain / Band 7 family	7	4	7.25713	0.0137179	0.117134
IPR001844	Chaprnin_Cpn60	7	4	7.25713	0.0137179	0.117134
SSF55920	Creatinase/aminopeptidase	7	4	7.25713	0.0137179	0.117134
IPR019734	TPR_repeat	98	24	1.77019	0.0137492	0.117134
IPR004088	KH_dom_type_1	35	11	2.49778	0.0140814	0.118943
SSF54791	Eukaryotic type KH-domain (KH-domain type I)	35	11	2.49778	0.0140814	0.118943
PF07717	Oligonucleotide/oligosaccharide-binding (OB)-fold	18	7	3.46575	0.014229	0.119176
IPR011709	DUF1605	18	7	3.46575	0.014229	0.119176
PF00443	Ubiquitin carboxyl-terminal hydrolase	49	14	2.18074	0.0146187	0.121415
IPR001394	Peptidase_C19_UCH	49	14	2.18074	0.0146187	0.121415
IPR000571	Znf_CCCH	31	10	2.59463	0.0156138	0.128072
IPR000608	UBQ-conjugat_E2	31	10	2.59463	0.0156138	0.128072
PF00179	Ubiquitin-conjugating enzyme	31	10	2.59463	0.0156138	0.128072
IPR011011	Znf_FYVE_PHD	115	27	1.67494	0.0163537	0.133042
SSF57903	FYVE/PHD zinc finger	115	27	1.67494	0.0163537	0.133042
SSF82199	SET domain	45	13	2.21441	0.016648	0.134334
IPR028889	USP_dom	45	13	2.21441	0.016648	0.134334
SSF48464	ENTH/VHS domain	27	9	2.72387	0.0171427	0.137211
IPR008942	ENTH_VHS	27	9	2.72387	0.0171427	0.137211
SSF51905	FAD/NAD(P)-binding domain	50	14	2.12001	0.0174762	0.139319
IPR009080	tRNAsynth_1a_anticodon-bd	11	5	4.53652	0.0183573	0.140692
IPR009886	HCaRG	11	5	4.53652	0.0183573	0.140692
SSF52402	Adenine nucleotide alpha hydrolases-like	11	5	4.53652	0.0183573	0.140692
SSF69572	Activating enzymes of the ubiquitin-like proteins	11	5	4.53652	0.0183573	0.140692
SSF47323	Anticodon-binding domain of a subclass of class I aminoacyl-tRNA synthetases	11	5	4.53652	0.0183573	0.140692
PF07258	COMM domain	11	5	4.53652	0.0183573	0.140692
IPR017998	Chaperone_TCP-1	11	5	4.53652	0.0183573	0.140692
SSF54849	GroEL-intermediate domain like	11	5	4.53652	0.0183573	0.140692
SSF52768	Arginase/deacetylase	11	5	4.53652	0.0183573	0.140692
IPR009036	Molybdenum_cofac_synth_MoeB	11	5	4.53652	0.0183573	0.140692
IPR000313	PWWP_dom	19	7	3.1767	0.0195671	0.14545
PF00454	Phosphatidylinositol 3- and 4-kinase	19	7	3.1767	0.0195671	0.14545
IPR000403	PI3/4_kinase_cat_dom	19	7	3.1767	0.0195671	0.14545
IPR013026	TPR-contain_dom	101	24	1.70085	0.0197016	0.14545
PF00022	Actin	15	6	3.62987	0.0197842	0.14545
PF00118	TCP-1/cpn60 chaperonin family	15	6	3.62987	0.0197842	0.14545
IPR002423	Cpn60/TCP-1	15	6	3.62987	0.0197842	0.14545
PF06325	Ribosomal protein L11 methyltransferase (PrmA)	15	6	3.62987	0.0197842	0.14545
IPR003616	Post-SET_dom	15	6	3.62987	0.0197842	0.14545
SM00268	Actin	15	6	3.62987	0.0197842	0.14545
IPR004000	Actin	15	6	3.62987	0.0197842	0.14545
SM00028	Tetratricopeptide repeats	91	22	1.7395	0.0205483	0.15051
SSF63748	Tudor/PWWP/MBT	51	14	2.06256	0.0207392	0.15135
PF00646	F-box domain	37	11	2.3053	0.0214982	0.156315
IPR000594	ThiF_NAD_FAD-bd	8	4	5.44245	0.0240913	0.16913
PF00899	ThiF family	8	4	5.44245	0.0240913	0.16913
SM00386	HAT (Half-A-TPR) repeats	8	4	5.44245	0.0240913	0.16913
PF01398	JAB1/Mov34/MPN/PAD-1 ubiquitin protease	8	4	5.44245	0.0240913	0.16913
PF09334	tRNA synthetases class I (M)	8	4	5.44245	0.0240913	0.16913
SM00232	JAB/MPN domain	8	4	5.44245	0.0240913	0.16913
IPR000555	JAMM/MPN+_dom	8	4	5.44245	0.0240913	0.16913
IPR015413	Methionyl/Leucyl_tRNA_Synth	8	4	5.44245	0.0240913	0.16913
IPR003107	HAT	8	4	5.44245	0.0240913	0.16913
SSF55681	Class II aaRS and biotin synthetases	24	8	2.72318	0.0241128	0.16913
IPR003903	Ubiquitin-int_motif	20	7	2.93213	0.0261586	0.177303
IPR015797	NUDIX_hydrolase_dom-like	20	7	2.93213	0.0261586	0.177303
SSF55811	Nudix	20	7	2.93213	0.0261586	0.177303
IPR011029	DEATH-like_dom	43	12	2.10932	0.0273621	0.177303
SSF47986	DEATH domain	43	12	2.10932	0.0273621	0.177303
PF00641	Zn-finger in Ran binding protein and others	12	5	3.88816	0.0275114	0.177303
SSF55315	L30e-like	12	5	3.88816	0.0275114	0.177303
IPR029064	L30e-like	12	5	3.88816	0.0275114	0.177303
SSF90209	Ran binding protein zinc finger-like	16	6	3.26664	0.0275802	0.177303
PF02518	Histidine kinase-, DNA gyrase B-, and HSP90-like ATPase	16	6	3.26664	0.0275802	0.177303
SM00244	prohibitin homologues	5	3	8.16161	0.0292974	0.177303
IPR001094	Flavdoxin	5	3	8.16161	0.0292974	0.177303
IPR022712	Beta_Casp	5	3	8.16161	0.0292974	0.177303
IPR009068	S15_NS1_RNA-bd	5	3	8.16161	0.0292974	0.177303
IPR020630	THF_DH/CycHdrlase_cat_dom	5	3	8.16161	0.0292974	0.177303
IPR000672	THF_DH/CycHdrlase	5	3	8.16161	0.0292974	0.177303
PF00458	WHEP-TRS domain	5	3	8.16161	0.0292974	0.177303
SSF47060	S15/NS1 RNA-binding domain	5	3	8.16161	0.0292974	0.177303
SSF53137	Translational machinery components	5	3	8.16161	0.0292974	0.177303
PF00117	Glutamine amidotransferase class-I	5	3	8.16161	0.0292974	0.177303
IPR002478	PUA	5	3	8.16161	0.0292974	0.177303
IPR011174	ERM	5	3	8.16161	0.0292974	0.177303
PF10996	Beta-Casp domain	5	3	8.16161	0.0292974	0.177303
PF03031	NLI interacting factor-like phosphatase	5	3	8.16161	0.0292974	0.177303
IPR011108	RMMBL	5	3	8.16161	0.0292974	0.177303
PF00006	ATP synthase alpha/beta family, nucleotide-binding domain	5	3	8.16161	0.0292974	0.177303
SSF54862	4Fe-4S ferredoxins	5	3	8.16161	0.0292974	0.177303
IPR008254	Flavodoxin/NO_synth	5	3	8.16161	0.0292974	0.177303
SM00468	N-terminal to some SET domains	5	3	8.16161	0.0292974	0.177303
IPR000194	ATPase_F1/V1/A1_a/bsu_nucl-bd	5	3	8.16161	0.0292974	0.177303
PF07521	Zn-dependent metallo-hydrolase RNA specificity domain	5	3	8.16161	0.0292974	0.177303
IPR004274	NIF	5	3	8.16161	0.0292974	0.177303
SSF50677	ValRS/IleRS/LeuRS editing domain	5	3	8.16161	0.0292974	0.177303
IPR017926	GATASE	5	3	8.16161	0.0292974	0.177303
PF00198	2-oxoacid dehydrogenases acyltransferase (catalytic domain)	5	3	8.16161	0.0292974	0.177303
IPR003606	Pre-SET_Zn-bd_sub	5	3	8.16161	0.0292974	0.177303
IPR009008	Val/Leu/Ile-tRNA-synth_edit	5	3	8.16161	0.0292974	0.177303
PF00769	Ezrin/radixin/moesin family	5	3	8.16161	0.0292974	0.177303
PF00763	Tetrahydrofolate dehydrogenase/cyclohydrolase, catalytic domain	5	3	8.16161	0.0292974	0.177303
PF00183	Hsp90 protein	5	3	8.16161	0.0292974	0.177303
IPR011259	ERM_C_dom	5	3	8.16161	0.0292974	0.177303
PF00258	Flavodoxin	5	3	8.16161	0.0292974	0.177303
IPR001078	2-oxoacid_DH_actylTfrase	5	3	8.16161	0.0292974	0.177303
IPR001404	Hsp90_fam	5	3	8.16161	0.0292974	0.177303
IPR000738	WHEP-TRS	5	3	8.16161	0.0292974	0.177303
PF00226	DnaJ domain	39	11	2.14032	0.0314376	0.189677
SSF53067	Actin-like ATPase domain	44	12	2.04325	0.0324688	0.195305
PF00515	Tetratricopeptide repeat	64	16	1.817	0.0329811	0.197191
IPR001440	TPR_1	64	16	1.817	0.0329811	0.197191
IPR004087	KH_dom	30	9	2.33423	0.033968	0.201875
SM00322	K homology RNA-binding domain	30	9	2.33423	0.033968	0.201875
PF00855	PWWP domain	17	6	2.96945	0.0371602	0.218651
SSF101908	Putative isomerase YbhE	17	6	2.96945	0.0371602	0.218651
PF00373	FERM central domain	40	11	2.06637	0.0374704	0.218651
SSF46565	Chaperone J-domain	40	11	2.06637	0.0374704	0.218651
PF01426	BAH domain	9	4	4.35364	0.0381125	0.218651
SSF117892	Band 7/SPFH domain	9	4	4.35364	0.0381125	0.218651
IPR002138	Pept_C14_p10	9	4	4.35364	0.0381125	0.218651
IPR002652	Importin-a_IBB	9	4	4.35364	0.0381125	0.218651
SM00504	Modified RING finger domain	9	4	4.35364	0.0381125	0.218651
SM00439	Bromo adjacent homology domain	9	4	4.35364	0.0381125	0.218651
IPR001025	BAH_dom	9	4	4.35364	0.0381125	0.218651
SM00275	G protein alpha subunit	9	4	4.35364	0.0381125	0.218651
SM00726	Ubiquitin-interacting motif.	13	5	3.40189	0.0391114	0.222453
PF04969	CS domain	13	5	3.40189	0.0391114	0.222453
PF00350	Dynamin family	13	5	3.40189	0.0391114	0.222453
IPR007125	Histone_core_D	31	9	2.22796	0.0414765	0.234561
PF00125	Core histone H2A/H2B/H3/H4	31	9	2.22796	0.0414765	0.234561
PF00856	SET domain	36	10	2.09489	0.0432786	0.241325
SM00271	DnaJ molecular chaperone homology domain	36	10	2.09489	0.0432786	0.241325
PF00642	Zinc finger C-x8-C-x5-C-x3-H type (and similar)	22	7	2.5408	0.0435236	0.241325
SSF50447	Translation proteins	22	7	2.5408	0.0435236	0.241325
IPR008978	HSP20-like_chaperone	22	7	2.5408	0.0435236	0.241325
IPR009000	Transl_B-barrel	22	7	2.5408	0.0435236	0.241325
SSF49764	HSP20-like chaperones	22	7	2.5408	0.0435236	0.241325
IPR000299	FERM_domain	41	11	1.99734	0.0442665	0.243405
IPR001623	DnaJ_domain	41	11	1.99734	0.0442665	0.243405
SM00295	Band 4.1 homologues	41	11	1.99734	0.0442665	0.243405
SSF54495	UBC-like	46	12	1.92278	0.0446553	0.24419
IPR016135	UBQ-conjugating_enzyme/RWD	46	12	1.92278	0.0446553	0.24419
IPR019749	Band_41_domain	42	11	1.93277	0.0518609	0.268252
IPR001214	SET_dom	42	11	1.93277	0.0518609	0.268252
SSF81383	F-box domain	42	11	1.93277	0.0518609	0.268252
SSF55711	Subdomain of clathrin and coatomer appendage domain	6	3	5.44067	0.0518937	0.268252
SM00730	Presenilin, signal peptide peptidase, family	6	3	5.44067	0.0518937	0.268252
IPR018379	BEN_domain	6	3	5.44067	0.0518937	0.268252
SSF48678	Moesin tail domain	6	3	5.44067	0.0518937	0.268252
PF10523	BEN domain	6	3	5.44067	0.0518937	0.268252
IPR000523	Mg_chelatse_chII	6	3	5.44067	0.0518937	0.268252
IPR006941	RNase_CAF1	6	3	5.44067	0.0518937	0.268252
SSF56091	DNA ligase/mRNA capping enzyme, catalytic domain	6	3	5.44067	0.0518937	0.268252
PF01078	Magnesium chelatase, subunit ChlI	6	3	5.44067	0.0518937	0.268252
SM00849	Metallo-beta-lactamase superfamily	6	3	5.44067	0.0518937	0.268252
PF02782	FGGY family of carbohydrate kinases, C-terminal domain	6	3	5.44067	0.0518937	0.268252
IPR002624	DNK	6	3	5.44067	0.0518937	0.268252
IPR006639	Preselin/SPP	6	3	5.44067	0.0518937	0.268252
PF04857	CAF1 family ribonuclease	6	3	5.44067	0.0518937	0.268252
IPR018485	Carb_kinase_FGGY_C	6	3	5.44067	0.0518937	0.268252
IPR008954	Moesin_tail	6	3	5.44067	0.0518937	0.268252
IPR009028	Coatomer/calthrin_app_sub_C	6	3	5.44067	0.0518937	0.268252
PF01712	Deoxynucleoside kinase	6	3	5.44067	0.0518937	0.268252
IPR001876	Znf_RanBP2	14	5	3.02368	0.0532665	0.27251
SSF52029	GroEL apical domain-like	14	5	3.02368	0.0532665	0.27251
SSF56672	DNA/RNA polymerases	14	5	3.02368	0.0532665	0.27251
IPR027409	GroEL-like_apical_dom	14	5	3.02368	0.0532665	0.27251
SSF54160	Chromo domain-like	23	7	2.38183	0.0544541	0.277157
IPR016197	Chromodomain-like	23	7	2.38183	0.0544541	0.277157
IPR004038	Ribosomal_L7Ae/L30e/S12e/Gad45	10	4	3.62776	0.0558795	0.279398
PF01248	Ribosomal protein L7Ae/L30e/S12e/Gadd45 family	10	4	3.62776	0.0558795	0.279398
IPR011025	GproteinA_insert	10	4	3.62776	0.0558795	0.279398
IPR004044	KH_dom_type_2	10	4	3.62776	0.0558795	0.279398
PF07650	KH domain	10	4	3.62776	0.0558795	0.279398
SSF47895	Transducin (alpha subunit), insertion domain	10	4	3.62776	0.0558795	0.279398
SSF144074	E2F-DP heterodimerization region	10	4	3.62776	0.0558795	0.279398
PF00013	KH domain	28	8	2.1779	0.057864	0.288593
SSF144232	HIT/MYND zinc finger-like	19	6	2.51225	0.0620374	0.305569
IPR003594	HATPase_C	19	6	2.51225	0.0620374	0.305569
SSF55874	ATPase domain of HSP90 chaperone/DNA topoisomerase II/histidine kinase	19	6	2.51225	0.0620374	0.305569
IPR000953	Chromo/shadow_dom	19	6	2.51225	0.0620374	0.305569
SM00005	DEATH domain, found in proteins involved in cell death (apoptosis).	19	6	2.51225	0.0620374	0.305569
SM00213	Ubiquitin homologues	24	7	2.24156	0.0669476	0.327317
PF00531	Death domain	24	7	2.24156	0.0669476	0.327317
IPR000488	Death_domain	24	7	2.24156	0.0669476	0.327317
SM00356	zinc finger	29	8	2.07404	0.06945	0.336477
IPR019748	FERM_central	44	11	1.81536	0.0695534	0.336477
SSF47031	Second domain of FERM	44	11	1.81536	0.0695534	0.336477
IPR006195	aa-tRNA-synth_II	15	5	2.72111	0.0700076	0.336477
IPR000798	Ez/rad/moesin_like	15	5	2.72111	0.0700076	0.336477
PF05175	Methyltransferase small domain	15	5	2.72111	0.0700076	0.336477
IPR007848	Small_mtfrase_dom	15	5	2.72111	0.0700076	0.336477
SSF54001	Cysteine proteinases	114	24	1.45377	0.0707106	0.339035
IPR011053	Single_hybrid_motif	11	4	3.10928	0.0773208	0.351304
PF02148	Zn-finger in ubiquitin-hydrolases and other protein	11	4	3.10928	0.0773208	0.351304
IPR013041	Coatomer/clathrin_app_Ig-like	11	4	3.10928	0.0773208	0.351304
IPR015917	Pept_C14A_p45_core	11	4	3.10928	0.0773208	0.351304
SSF51230	Single hybrid motif	11	4	3.10928	0.0773208	0.351304
IPR001607	Znf_UBP	11	4	3.10928	0.0773208	0.351304
SM00115	Caspase, interleukin-1 beta converting enzyme (ICE) homologues	11	4	3.10928	0.0773208	0.351304
SM00547	Zinc finger domain	11	4	3.10928	0.0773208	0.351304
SSF49348	Clathrin adaptor appendage domain	11	4	3.10928	0.0773208	0.351304
IPR002999	Tudor	20	6	2.33263	0.077414	0.351304
IPR006594	LisH	20	6	2.33263	0.077414	0.351304
SM00315	Regulator of G protein signalling domain	20	6	2.33263	0.077414	0.351304
IPR019559	Cullin_neddylation_domain	7	3	4.0802	0.0805255	0.351304
IPR007197	rSAM	7	3	4.0802	0.0805255	0.351304
SSF52218	Flavoproteins	7	3	4.0802	0.0805255	0.351304
PF00459	Inositol monophosphatase family	7	3	4.0802	0.0805255	0.351304
PF01189	16S rRNA methyltransferase RsmB/F	7	3	4.0802	0.0805255	0.351304
IPR029039	Flavoprotein-like	7	3	4.0802	0.0805255	0.351304
PF04130	Spc97 / Spc98 family	7	3	4.0802	0.0805255	0.351304
SSF56854	Bcl-2 inhibitors of programmed cell death	7	3	4.0802	0.0805255	0.351304
SSF50960	TolB, C-terminal domain	7	3	4.0802	0.0805255	0.351304
SM00884	Cullin protein neddylation domain	7	3	4.0802	0.0805255	0.351304
SSF56655	Carbohydrate phosphatase	7	3	4.0802	0.0805255	0.351304
IPR023267	RCMT	7	3	4.0802	0.0805255	0.351304
IPR023410	14-3-3_domain	7	3	4.0802	0.0805255	0.351304
IPR003891	Initiation_fac_eIF4g_MI	7	3	4.0802	0.0805255	0.351304
SM00544	Domain in DAP-5, eIF4G, MA-3 and other proteins.	7	3	4.0802	0.0805255	0.351304
IPR000764	Uridine_kinase_like	7	3	4.0802	0.0805255	0.351304
IPR000760	Inositol_monophosphatase	7	3	4.0802	0.0805255	0.351304
IPR000308	2014-03-03	7	3	4.0802	0.0805255	0.351304
PF10557	Cullin protein neddylation domain	7	3	4.0802	0.0805255	0.351304
SSF102114	Radical SAM enzymes	7	3	4.0802	0.0805255	0.351304
IPR007259	TUBGCP	7	3	4.0802	0.0805255	0.351304
PF04055	Radical SAM superfamily	7	3	4.0802	0.0805255	0.351304
PF02847	MA3 domain	7	3	4.0802	0.0805255	0.351304
SM00101	14-3-3 homologues	7	3	4.0802	0.0805255	0.351304
IPR008949	Isoprenoid_synthase_dom	7	3	4.0802	0.0805255	0.351304
SSF48576	Terpenoid synthases	7	3	4.0802	0.0805255	0.351304
PF00244	14-3-3 protein	7	3	4.0802	0.0805255	0.351304
SSF48445	14-3-3 protein	7	3	4.0802	0.0805255	0.351304
IPR001678	MeTrfase_RsmB/NOP2	7	3	4.0802	0.0805255	0.351304
PF00439	Bromodomain	30	8	1.97962	0.0823525	0.358486
SSF54236	Ubiquitin-like	150	30	1.36319	0.0836217	0.362421
IPR029071	Ubiquitin-rel_dom	150	30	1.36319	0.0836217	0.362421
PF00890	FAD binding domain	16	5	2.47356	0.0892928	0.385318
IPR003953	FAD_bind_dom	16	5	2.47356	0.0892928	0.385318
PF00615	Regulator of G protein signaling domain	21	6	2.17696	0.0947339	0.406149
IPR023753	Pyr_nucl-diS_OxRdtase_FAD/NAD	21	6	2.17696	0.0947339	0.406149
PF07992	Pyridine nucleotide-disulphide oxidoreductase	21	6	2.17696	0.0947339	0.406149
SM00133	Extension to Ser/Thr-type protein kinases	36	9	1.81471	0.0952622	0.406519
IPR000961	AGC-kinase_C	36	9	1.81471	0.0952622	0.406519
IPR017892	Pkinase_C	31	8	1.89341	0.0965703	0.406519
SM00297	bromo domain	31	8	1.89341	0.0965703	0.406519
IPR001487	Bromodomain	31	8	1.89341	0.0965703	0.406519
SSF47370	Bromodomain	31	8	1.89341	0.0965703	0.406519
PF00433	Protein kinase C terminal domain	31	8	1.89341	0.0965703	0.406519
SSF48097	Regulator of G-protein signaling, RGS	26	7	2.00531	0.0966635	0.406519
IPR016137	RGS	26	7	2.00531	0.0966635	0.406519
IPR001309	Pept_C14_ICE_p20	12	4	2.72042	0.102226	0.427195
SSF52954	Class II aaRS ABD-related	12	4	2.72042	0.102226	0.427195
IPR004154	Anticodon-bd	12	4	2.72042	0.102226	0.427195
SM00109	Protein kinase C conserved region 1 (C1) domains (Cysteine-rich domains)	42	10	1.70135	0.106131	0.442585
IPR006073	GTP_binding_domain	17	5	2.26726	0.111015	0.453206
SM00333	Tudor domain	17	5	2.26726	0.111015	0.453206
PF01926	50S ribosome-binding GTPase	17	5	2.26726	0.111015	0.453206
IPR000626	Ubiquitin-like	32	8	1.81438	0.112085	0.453206
SM00256	A Receptor for Ubiquitination Targets	27	7	1.9049	0.113843	0.453206
PF09380	FERM C-terminal PH-like domain	27	7	1.9049	0.113843	0.453206
IPR018980	FERM_PH-like_C	27	7	1.9049	0.113843	0.453206
SM00317	SET (Su(var)3-9, Enhancer-of-zeste, Trithorax) domain	27	7	1.9049	0.113843	0.453206
IPR000857	MyTH4_dom	8	3	3.26392	0.114386	0.453206
IPR000690	Znf_C2H2_matrin	8	3	3.26392	0.114386	0.453206
PF00554	Rel homology DNA-binding domain	8	3	3.26392	0.114386	0.453206
IPR011539	RHD	8	3	3.26392	0.114386	0.453206
PF03129	Anticodon binding domain	8	3	3.26392	0.114386	0.453206
SM00290	Ubiquitin Carboxyl-terminal Hydrolase-like zinc finger	8	3	3.26392	0.114386	0.453206
IPR000089	Biotin_lipoyl	8	3	3.26392	0.114386	0.453206
SSF55424	FAD/NAD-linked reductases, dimerisation (C-terminal) domain	8	3	3.26392	0.114386	0.453206
IPR016156	FAD/NAD-linked_Rdtase_dimer	8	3	3.26392	0.114386	0.453206
SM00139	Domain in Myosin and Kinesin Tails	8	3	3.26392	0.114386	0.453206
IPR003892	CUE	8	3	3.26392	0.114386	0.453206
PF00784	MyTH4 domain	8	3	3.26392	0.114386	0.453206
PF01749	Importin beta binding domain	8	3	3.26392	0.114386	0.453206
IPR006115	6PGDH_NADP-bd	8	3	3.26392	0.114386	0.453206
IPR002885	Pentatricopeptide_repeat	8	3	3.26392	0.114386	0.453206
PF03446	NAD binding domain of 6-phosphogluconate dehydrogenase	8	3	3.26392	0.114386	0.453206
PF00364	Biotin-requiring enzyme	8	3	3.26392	0.114386	0.453206
IPR001810	F-box_dom	48	11	1.61863	0.115344	0.456092
IPR002219	PE/DAG-bd	43	10	1.64967	0.120025	0.473656
PF00097	Zinc finger, C3HC4 type (RING finger)	87	18	1.42094	0.120724	0.474528
IPR018957	Znf_C3HC4_RING-type	87	18	1.42094	0.120724	0.474528
IPR000225	Armadillo	38	9	1.68931	0.124594	0.488771
SSF52129	Caspase-like	13	4	2.41798	0.130276	0.50409
PF00656	Caspase domain	13	4	2.41798	0.130276	0.50409
IPR004853	Tpt_PEP_trans_dom	13	4	2.41798	0.130276	0.50409
IPR011600	Pept_C14_caspase	13	4	2.41798	0.130276	0.50409
PF03151	Triose-phosphate Transporter family	13	4	2.41798	0.130276	0.50409
IPR011072	HR1_rho-bd	13	4	2.41798	0.130276	0.50409
PF01753	MYND finger	13	4	2.41798	0.130276	0.50409
SSF88697	PUA domain-like	18	5	2.0927	0.13501	0.52038
IPR015947	PUA-like_domain	18	5	2.0927	0.13501	0.52038
SM00393	Putative single-stranded nucleic acids-binding domain	9	3	2.71974	0.152523	0.559589
PF11789	Zinc-finger of the MIZ type in Nse subunit	9	3	2.71974	0.152523	0.559589
SSF52777	CoA-dependent acyltransferases	9	3	2.71974	0.152523	0.559589
SSF53223	Aminoacid dehydrogenase-like, N-terminal domain	9	3	2.71974	0.152523	0.559589
SSF63491	BAG domain	9	3	2.71974	0.152523	0.559589
SSF50104	Translation proteins SH3-like domain	9	3	2.71974	0.152523	0.559589
IPR008991	Translation_prot_SH3-like	9	3	2.71974	0.152523	0.559589
SSF52374	Nucleotidylyl transferase	29	7	1.73147	0.152565	0.559589
SM00184	Ring finger	119	23	1.30502	0.154261	0.559589
IPR009053	Prefoldin	79	16	1.38285	0.157366	0.559589
SSF46579	Prefoldin	79	16	1.38285	0.157366	0.559589
PF00070	Pyridine nucleotide-disulphide oxidoreductase	14	4	2.17602	0.16108	0.559589
IPR001327	Pyr_OxRdtase_NAD-bd_dom	14	4	2.17602	0.16108	0.559589
SM00667	Lissencephaly type-1-like homology motif	14	4	2.17602	0.16108	0.559589
SSF53271	PRTase-like	14	4	2.17602	0.16108	0.559589
IPR029057	PRTase-like	14	4	2.17602	0.16108	0.559589
SSF57889	Cysteine-rich domain	52	11	1.46029	0.1747	0.559589
SSF81698	FF domain	5	2	3.62567	0.174783	0.559589
SSF102712	JAB1/MPN domain	5	2	3.62567	0.174783	0.559589
IPR003822	PAH	5	2	3.62567	0.174783	0.559589
IPR011051	RmlC_Cupin	5	2	3.62567	0.174783	0.559589
IPR000023	Phosphofructokinase_dom	5	2	3.62567	0.174783	0.559589
IPR004364	aa-tRNA-synt_II	5	2	3.62567	0.174783	0.559589
SM00391	Methyl-CpG binding domain	5	2	3.62567	0.174783	0.559589
SSF63763	SAND domain-like	5	2	3.62567	0.174783	0.559589
SSF48439	Protein prenylyltransferase	5	2	3.62567	0.174783	0.559589
PF00389	D-isomer specific 2-hydroxyacid dehydrogenase, catalytic domain	5	2	3.62567	0.174783	0.559589
SSF54171	DNA-binding domain	5	2	3.62567	0.174783	0.559589
IPR022383	Lactate/malate_DH_C	5	2	3.62567	0.174783	0.559589
SM00729	Elongator protein 3, MiaB family, Radical SAM	5	2	3.62567	0.174783	0.559589
SSF48334	DNA repair protein MutS, domain III	5	2	3.62567	0.174783	0.559589
IPR026298	Blc2_fam	5	2	3.62567	0.174783	0.559589
IPR002877	rRNA_MeTrfase_FtsJ_dom	5	2	3.62567	0.174783	0.559589
PF00056	lactate/malate dehydrogenase, NAD binding domain	5	2	3.62567	0.174783	0.559589
PF00452	Apoptosis regulator proteins, Bcl-2 family	5	2	3.62567	0.174783	0.559589
SSF53150	DNA repair protein MutS, domain II	5	2	3.62567	0.174783	0.559589
IPR001236	Lactate/malate_DH_N	5	2	3.62567	0.174783	0.559589
PF11977	Zc3h12a-like Ribonuclease NYN domain	5	2	3.62567	0.174783	0.559589
PF05188	MutS domain II	5	2	3.62567	0.174783	0.559589
IPR012921	SPOC_C	5	2	3.62567	0.174783	0.559589
PF03006	Haemolysin-III related	5	2	3.62567	0.174783	0.559589
PF02196	Raf-like Ras-binding domain	5	2	3.62567	0.174783	0.559589
IPR002305	aa-tRNA-synth_Ic	5	2	3.62567	0.174783	0.559589
PF01699	Sodium/calcium exchanger protein	5	2	3.62567	0.174783	0.559589
IPR000432	DNA_mismatch_repair_MutS_C	5	2	3.62567	0.174783	0.559589
IPR010488	Zeta_toxin_domain	5	2	3.62567	0.174783	0.559589
SSF82615	Polo-box domain	5	2	3.62567	0.174783	0.559589
PF02188	GoLoco motif	5	2	3.62567	0.174783	0.559589
IPR002312	Asp/Asn-tRNA-synth_IIb	5	2	3.62567	0.174783	0.559589
IPR006816	Engulfment_cell_motility_ELMO	5	2	3.62567	0.174783	0.559589
SM00570	associated with SET domains	5	2	3.62567	0.174783	0.559589
IPR006560	AWS_dom	5	2	3.62567	0.174783	0.559589
PF00488	MutS domain V	5	2	3.62567	0.174783	0.559589
IPR016177	DNA-bd_dom	5	2	3.62567	0.174783	0.559589
PF01846	FF domain	5	2	3.62567	0.174783	0.559589
PF04791	LMBR1-like membrane protein	5	2	3.62567	0.174783	0.559589
PF01946	Thi4 family	5	2	3.62567	0.174783	0.559589
SSF51182	RmlC-like cupins	5	2	3.62567	0.174783	0.559589
IPR007696	DNA_mismatch_repair_MutS_core	5	2	3.62567	0.174783	0.559589
PF00152	tRNA synthetases class II (D, K and N)	5	2	3.62567	0.174783	0.559589
PF00370	FGGY family of carbohydrate kinases, N-terminal domain	5	2	3.62567	0.174783	0.559589
PF00579	tRNA synthetases class I (W and Y)	5	2	3.62567	0.174783	0.559589
PF06414	Zeta toxin	5	2	3.62567	0.174783	0.559589
IPR021869	RNase_Zc3h12	5	2	3.62567	0.174783	0.559589
SSF47762	PAH2 domain	5	2	3.62567	0.174783	0.559589
SSF54292	2Fe-2S ferredoxin-like	5	2	3.62567	0.174783	0.559589
IPR003140	PLipase/COase/thioEstase	5	2	3.62567	0.174783	0.559589
PF00365	Phosphofructokinase	5	2	3.62567	0.174783	0.559589
PF06337	DUSP domain	5	2	3.62567	0.174783	0.559589
PF02230	Phospholipase/Carboxylesterase	5	2	3.62567	0.174783	0.559589
SM00441	Contains two conserved F residues	5	2	3.62567	0.174783	0.559589
IPR001557	L-lactate/malate_DH	5	2	3.62567	0.174783	0.559589
IPR001739	Methyl_CpG_DNA-bd	5	2	3.62567	0.174783	0.559589
IPR016467	DNA_recomb/repair_RecA-like	5	2	3.62567	0.174783	0.559589
PF06747	CHCH domain	5	2	3.62567	0.174783	0.559589
IPR004254	AdipoR/HlyIII-related	5	2	3.62567	0.174783	0.559589
PF03556	Cullin binding	5	2	3.62567	0.174783	0.559589
IPR001041	2Fe-2S_ferredoxin-type	5	2	3.62567	0.174783	0.559589
IPR006876	LMBR1-like_membr_prot	5	2	3.62567	0.174783	0.559589
PF02207	Putative zinc finger in N-recognin (UBR box)	5	2	3.62567	0.174783	0.559589
SM00455	Raf-like Ras-binding domain	5	2	3.62567	0.174783	0.559589
IPR015955	Lactate_DH/Glyco_Ohase_4_C	5	2	3.62567	0.174783	0.559589
SM00102	Actin depolymerisation factor/cofilin -like domains	5	2	3.62567	0.174783	0.559589
IPR002713	FF_domain	5	2	3.62567	0.174783	0.559589
IPR006638	Elp3/MiaB/NifB	5	2	3.62567	0.174783	0.559589
SSF46938	CRAL/TRIO N-terminal domain	5	2	3.62567	0.174783	0.559589
IPR011074	CRAL/TRIO_N_dom	5	2	3.62567	0.174783	0.559589
IPR003116	Raf-like_ras-bd	5	2	3.62567	0.174783	0.559589
PF07744	SPOC domain	5	2	3.62567	0.174783	0.559589
SSF53784	Phosphofructokinase	5	2	3.62567	0.174783	0.559589
PF04727	ELMO/CED-12 family	5	2	3.62567	0.174783	0.559589
PF03619	Organic solute transporter Ostalpha	5	2	3.62567	0.174783	0.559589
IPR018484	Carb_kinase_FGGY_N	5	2	3.62567	0.174783	0.559589
IPR005178	Ostalpha/TMEM184C	5	2	3.62567	0.174783	0.559589
IPR004837	NaCa_Exmemb	5	2	3.62567	0.174783	0.559589
PF02866	lactate/malate dehydrogenase, alpha/beta C-terminal domain	5	2	3.62567	0.174783	0.559589
SM00534	ATPase domain of DNA mismatch repair MUTS family	5	2	3.62567	0.174783	0.559589
IPR006139	D-isomer_2_OHA_DH_cat_dom	5	2	3.62567	0.174783	0.559589
IPR007860	DNA_mmatch_repair_MutS_con_dom	5	2	3.62567	0.174783	0.559589
PF01728	FtsJ-like methyltransferase	5	2	3.62567	0.174783	0.559589
IPR010919	SAND_dom-like	5	2	3.62567	0.174783	0.559589
IPR003109	GoLoco_motif	5	2	3.62567	0.174783	0.559589
IPR010625	CHCH	5	2	3.62567	0.174783	0.559589
SSF56327	LDH C-terminal domain-like	5	2	3.62567	0.174783	0.559589
IPR005176	PONY_dom	5	2	3.62567	0.174783	0.559589
IPR009057	Homeodomain-like	164	30	1.2195	0.19042	0.597646
SSF46689	Homeodomain-like	164	30	1.2195	0.19042	0.597646
IPR009060	UBA-like	53	11	1.42541	0.191471	0.597646
SSF46934	UBA-like	53	11	1.42541	0.191471	0.597646
PF01424	R3H domain	10	3	2.33103	0.193941	0.597646
SSF47655	STAT	10	3	2.33103	0.193941	0.597646
IPR010473	GTPase-bd	10	3	2.33103	0.193941	0.597646
IPR001315	CARD	10	3	2.33103	0.193941	0.597646
SM00508	Cysteine-rich motif following a subset of SET domains	10	3	2.33103	0.193941	0.597646
IPR003689	ZIP	10	3	2.33103	0.193941	0.597646
PF00587	tRNA synthetase class II core domain (G, H, P, S and T)	10	3	2.33103	0.193941	0.597646
PF00619	Caspase recruitment domain	10	3	2.33103	0.193941	0.597646
IPR002314	aa-tRNA-synt_IIb_cons-dom	10	3	2.33103	0.193941	0.597646
IPR011619	Fe2_transport_prot_B_N	10	3	2.33103	0.193941	0.597646
PF00637	Region in Clathrin and VPS	10	3	2.33103	0.193941	0.597646
PF00156	Phosphoribosyl transferase domain	10	3	2.33103	0.193941	0.597646
PF02421	Ferrous iron transport protein B	10	3	2.33103	0.193941	0.597646
IPR000547	Clathrin_H-chain/VPS_repeat	10	3	2.33103	0.193941	0.597646
IPR000836	PRibTrfase_dom	10	3	2.33103	0.193941	0.597646
PF02535	ZIP Zinc transporter	10	3	2.33103	0.193941	0.597646
IPR015988	STAT_TF_coiled-coil	10	3	2.33103	0.193941	0.597646
PF06371	Diaphanous GTPase-binding Domain	10	3	2.33103	0.193941	0.597646
IPR001374	R3H_ss-bd	15	4	1.97805	0.194197	0.597646
SSF82708	R3H domain	15	4	1.97805	0.194197	0.597646
IPR002893	Znf_MYND	15	4	1.97805	0.194197	0.597646
IPR018979	FERM_N	31	7	1.58695	0.196499	0.60286
PF09379	FERM N-terminal domain	31	7	1.58695	0.196499	0.60286
PF00240	Ubiquitin family	26	6	1.63212	0.207308	0.634062
SSF103481	Multidrug resistance efflux transporter EmrE	26	6	1.63212	0.207308	0.634062
SSF50985	RCC1/BLIP-II	21	5	1.69995	0.218404	0.651634
IPR009091	RCC1/BLIP-II	21	5	1.69995	0.218404	0.651634
IPR006689	Small_GTPase_ARF/SAR	125	23	1.22771	0.219368	0.651634
PF00025	ADP-ribosylation factor family	125	23	1.22771	0.219368	0.651634
PF00892	EamA-like transporter family	16	4	1.81308	0.229166	0.651634
SSF51556	Metallo-dependent hydrolases	16	4	1.81308	0.229166	0.651634
IPR000620	EamA_dom	16	4	1.81308	0.229166	0.651634
SSF49879	SMAD/FHA domain	38	8	1.45087	0.229459	0.651634
IPR008984	SMAD_FHA_domain	38	8	1.45087	0.229459	0.651634
SM00648	Suppressor-of-White-APricot splicing regulator	6	2	2.71905	0.236228	0.651634
IPR004345	TB2_DP1_HVA22	6	2	2.71905	0.236228	0.651634
IPR015321	IL-6_rcpt_alpha-bd	6	2	2.71905	0.236228	0.651634
SM00396	Putative zinc finger in N-recognin, a recognition component of the N-end rule pathway	6	2	2.71905	0.236228	0.651634
SSF143791	DUSP-like	6	2	2.71905	0.236228	0.651634
IPR010908	Longin_dom	6	2	2.71905	0.236228	0.651634
IPR020471	Aldo/keto_reductase_subgr	6	2	2.71905	0.236228	0.651634
PF02020	eIF4-gamma/eIF5/eIF2-epsilon	6	2	2.71905	0.236228	0.651634
IPR020588	RecA_ATP-bd	6	2	2.71905	0.236228	0.651634
IPR003126	Znf_N-recognin	6	2	2.71905	0.236228	0.651634
IPR013993	Znf_N-recognin_met	6	2	2.71905	0.236228	0.651634
IPR001401	Dynamin_GTPase	6	2	2.71905	0.236228	0.651634
IPR001799	Ephrin	6	2	2.71905	0.236228	0.651634
IPR008962	PapD-like	6	2	2.71905	0.236228	0.651634
SM00053	Dynamin, GTPase	6	2	2.71905	0.236228	0.651634
IPR008521	Mg_trans_NIPA	6	2	2.71905	0.236228	0.651634
IPR022812	Dynamin_SF	6	2	2.71905	0.236228	0.651634
SSF55060	GHMP Kinase, C-terminal domain	6	2	2.71905	0.236228	0.651634
SM00742	Rho effector or protein kinase C-related kinase homology region 1 homologues	6	2	2.71905	0.236228	0.651634
IPR000061	Surp	6	2	2.71905	0.236228	0.651634
PF03134	TB2/DP1, HVA22 family	6	2	2.71905	0.236228	0.651634
IPR003307	W2_domain	6	2	2.71905	0.236228	0.651634
PF09240	Interleukin-6 receptor alpha chain, binding	6	2	2.71905	0.236228	0.651634
PF00930	Dipeptidyl peptidase IV (DPP IV) N-terminal region	6	2	2.71905	0.236228	0.651634
SM00509	Domain in the N-terminus of transcription elongation factor S-II (and elsewhere)	6	2	2.71905	0.236228	0.651634
PF02185	Hr1 repeat	6	2	2.71905	0.236228	0.651634
IPR002469	Peptidase_S9B	6	2	2.71905	0.236228	0.651634
IPR011761	ATP-grasp	6	2	2.71905	0.236228	0.651634
PF01207	Dihydrouridine synthase (Dus)	6	2	2.71905	0.236228	0.651634
SSF109905	Surp module (SWAP domain)	6	2	2.71905	0.236228	0.651634
SM00299	Clathrin heavy chain repeat homology	6	2	2.71905	0.236228	0.651634
IPR029068	Glyas_Bleomycin-R_OHBP_Dase	6	2	2.71905	0.236228	0.651634
PF00812	Ephrin	6	2	2.71905	0.236228	0.651634
SM00546	Domain that may be involved in binding ubiquitin-conjugating enzymes (UBCs)	6	2	2.71905	0.236228	0.651634
PF08007	Cupin superfamily protein	6	2	2.71905	0.236228	0.651634
IPR001709	Flavoprot_Pyr_Nucl_cyt_Rdtase	6	2	2.71905	0.236228	0.651634
SSF54593	Glyoxalase/Bleomycin resistance protein/Dihydroxybiphenyl dioxygenase	6	2	2.71905	0.236228	0.651634
PF05653	Magnesium transporter NIPA	6	2	2.71905	0.236228	0.651634
IPR006615	Pept_C19_DUSP	6	2	2.71905	0.236228	0.651634
SSF69322	Tricorn protease domain 2	6	2	2.71905	0.236228	0.651634
IPR014774	Circ_KaiC/RadA	6	2	2.71905	0.236228	0.651634
PF06745	KaiC	6	2	2.71905	0.236228	0.651634
PF01805	Surp module	6	2	2.71905	0.236228	0.651634
PF02845	CUE domain	6	2	2.71905	0.236228	0.651634
SM00695	Domain in ubiquitin-specific proteases.	6	2	2.71905	0.236228	0.651634
IPR003617	TFIIS/CRSP70_N_sub	6	2	2.71905	0.236228	0.651634
IPR000239	GPCR_kinase	6	2	2.71905	0.236228	0.651634
SM00515	Domain at the C-termini of GCD6, eIF-2B epsilon, eIF-4 gamma and eIF-5	6	2	2.71905	0.236228	0.651634
IPR001269	tRNA_hU_synthase	6	2	2.71905	0.236228	0.651634
PF08513	LisH	6	2	2.71905	0.236228	0.651634
IPR013750	GHMP_kinase_C_dom	6	2	2.71905	0.236228	0.651634
SSF49354	PapD-like	6	2	2.71905	0.236228	0.651634
IPR023395	Mt_carrier_dom	44	9	1.3991	0.236414	0.651634
PF00153	Mitochondrial carrier protein	44	9	1.3991	0.236414	0.651634
SSF103506	Mitochondrial carrier	44	9	1.3991	0.236414	0.651634
IPR018108	Mitochondrial_sb/sol_carrier	44	9	1.3991	0.236414	0.651634
IPR004033	UbiE/COQ5_MeTrFase	11	3	2.0395	0.237674	0.651634
IPR003323	OTU	11	3	2.0395	0.237674	0.651634
SSF63380	Riboflavin synthase domain-like	11	3	2.0395	0.237674	0.651634
PF01209	ubiE/COQ5 methyltransferase family	11	3	2.0395	0.237674	0.651634
IPR017938	Riboflavin_synthase-like_b-brl	11	3	2.0395	0.237674	0.651634
PF02338	OTU-like cysteine protease	11	3	2.0395	0.237674	0.651634
IPR000949	ELM2_dom	11	3	2.0395	0.237674	0.651634
PF00690	Cation transporter/ATPase, N-terminus	11	3	2.0395	0.237674	0.651634
IPR004014	ATPase_P-typ_cation-transptr_N	11	3	2.0395	0.237674	0.651634
SSF81901	HCP-like	11	3	2.0395	0.237674	0.651634
SSF56300	Metallo-dependent phosphatases	28	6	1.48353	0.261696	0.71552
IPR029052	Metallo-depent_PP-like	28	6	1.48353	0.261696	0.71552
PF00385	Chromo (CHRromatin Organisation MOdifier) domain	17	4	1.67349	0.26552	0.722986
SM00298	Chromatin organization modifier domain	17	4	1.67349	0.26552	0.722986
IPR023780	Chromo_domain	17	4	1.67349	0.26552	0.722986
SSF53187	Zn-dependent exopeptidases	34	7	1.41031	0.27008	0.734394
SSF54373	FAD-linked reductases, C-terminal domain	12	3	1.81276	0.282824	0.75483
IPR000866	AhpC/TSA	12	3	1.81276	0.282824	0.75483
IPR000095	CRIB_dom	12	3	1.81276	0.282824	0.75483
IPR002495	Glyco_trans_8	12	3	1.81276	0.282824	0.75483
PF01501	Glycosyl transferase family 8	12	3	1.81276	0.282824	0.75483
PF00578	AhpC/TSA family	12	3	1.81276	0.282824	0.75483
IPR013120	Male_sterile_NAD-bd	12	3	1.81276	0.282824	0.75483
IPR014847	FERM-adjacent	12	3	1.81276	0.282824	0.75483
PF08736	FERM adjacent (FA)	12	3	1.81276	0.282824	0.75483
PF07993	Male sterility protein	12	3	1.81276	0.282824	0.75483
IPR012163	Sialyl_trans	12	3	1.81276	0.282824	0.75483
PF00702	haloacid dehalogenase-like hydrolase	29	6	1.41892	0.290165	0.75483
IPR000569	HECT	29	6	1.41892	0.290165	0.75483
SSF56204	Hect, E3 ligase catalytic domain	29	6	1.41892	0.290165	0.75483
SM00185	Armadillo/beta-catenin-like repeats	35	7	1.35984	0.296103	0.75483
IPR000731	SSD	7	2	2.17508	0.29851	0.75483
SSF55031	Bacterial exopeptidase dimerisation domain	7	2	2.17508	0.29851	0.75483
PF02809	Ubiquitin interaction motif	7	2	2.17508	0.29851	0.75483
IPR002524	Cation_efflux	7	2	2.17508	0.29851	0.75483
SSF47266	4-helical cytokines	7	2	2.17508	0.29851	0.75483
PF05383	La domain	7	2	2.17508	0.29851	0.75483
IPR003068	COUP_TF	7	2	2.17508	0.29851	0.75483
SSF82866	Multidrug efflux transporter AcrB transmembrane domain	7	2	2.17508	0.29851	0.75483
PF00241	Cofilin/tropomyosin-type actin-binding protein	7	2	2.17508	0.29851	0.75483
PF00675	Insulinase (Peptidase family M16)	7	2	2.17508	0.29851	0.75483
PF08282	haloacid dehalogenase-like hydrolase	7	2	2.17508	0.29851	0.75483
IPR009079	4_helix_cytokine-like_core	7	2	2.17508	0.29851	0.75483
IPR001258	NHL_repeat	7	2	2.17508	0.29851	0.75483
PF05193	Peptidase M16 inactive domain	7	2	2.17508	0.29851	0.75483
IPR011765	Pept_M16_N	7	2	2.17508	0.29851	0.75483
PF10513	Enhancer of polycomb-like	7	2	2.17508	0.29851	0.75483
IPR002108	ADF-H	7	2	2.17508	0.29851	0.75483
IPR002589	Macro_dom	7	2	2.17508	0.29851	0.75483
IPR007604	CP2	7	2	2.17508	0.29851	0.75483
PF01545	Cation efflux family	7	2	2.17508	0.29851	0.75483
IPR029069	HotDog_dom	7	2	2.17508	0.29851	0.75483
PF12349	Sterol-sensing domain of SREBP cleavage-activation	7	2	2.17508	0.29851	0.75483
IPR003392	Patched	7	2	2.17508	0.29851	0.75483
IPR011650	Peptidase_M20_dimer	7	2	2.17508	0.29851	0.75483
IPR013017	NHL_repeat_subgr	7	2	2.17508	0.29851	0.75483
PF07500	Transcription factor S-II (TFIIS), central domain	7	2	2.17508	0.29851	0.75483
PF04516	CP2 transcription factor	7	2	2.17508	0.29851	0.75483
SM00464	Found in ATP-dependent protease La (LON)	7	2	2.17508	0.29851	0.75483
IPR003618	TFIIS_cen_dom	7	2	2.17508	0.29851	0.75483
IPR006630	Lupus_La_RNA-bd	7	2	2.17508	0.29851	0.75483
SSF46942	Elongation factor TFIIS domain 2	7	2	2.17508	0.29851	0.75483
SSF54637	Thioesterase/thiol ester dehydrase-isomerase	7	2	2.17508	0.29851	0.75483
PF02460	Patched family	7	2	2.17508	0.29851	0.75483
SM00715	Domain in the RNA-binding Lupus La protein; unknown function	7	2	2.17508	0.29851	0.75483
IPR007863	Peptidase_M16_C	7	2	2.17508	0.29851	0.75483
PF01436	NHL repeat	7	2	2.17508	0.29851	0.75483
IPR000103	Pyridine_nuc-diS_OxRdtase_2	7	2	2.17508	0.29851	0.75483
IPR001270	ClpA/B	7	2	2.17508	0.29851	0.75483
IPR019542	Enhancer_polycomb-like_N	7	2	2.17508	0.29851	0.75483
PF05729	NACHT domain	7	2	2.17508	0.29851	0.75483
IPR000408	Reg_chr_condens	18	4	1.55384	0.302808	0.763754
PF00415	Regulator of chromosome condensation (RCC1) repeat	18	4	1.55384	0.302808	0.763754
IPR000795	EF_GTP-bd_dom	77	14	1.20902	0.304626	0.766391
PF00009	Elongation factor Tu GTP binding domain	77	14	1.20902	0.304626	0.766391
SM00165	Ubiquitin associated domain	24	5	1.43122	0.313286	0.787181
SSF47661	t-snare proteins	30	6	1.3597	0.319223	0.800073
IPR010989	t-SNARE	30	6	1.3597	0.319223	0.800073
SSF56784	HAD-like	66	12	1.20886	0.324521	0.808237
IPR023214	HAD-like_dom	66	12	1.20886	0.324521	0.808237
PF06602	Myotubularin-like phosphatase domain	13	3	1.63136	0.328588	0.808237
SM00829	Enoylreductase	13	3	1.63136	0.328588	0.808237
PF00043	Glutathione S-transferase, C-terminal domain	13	3	1.63136	0.328588	0.808237
IPR013149	ADH_C	13	3	1.63136	0.328588	0.808237
IPR020843	PKS_ER	13	3	1.63136	0.328588	0.808237
PF00107	Zinc-binding dehydrogenase	13	3	1.63136	0.328588	0.808237
SSF49503	Cupredoxins	13	3	1.63136	0.328588	0.808237
IPR010569	Myotubularin-like_Pase_dom	13	3	1.63136	0.328588	0.808237
SM00568	domain in glucosyltransferases, myotubularins and other putative membrane-associated proteins	13	3	1.63136	0.328588	0.808237
IPR004046	GST_C	13	3	1.63136	0.328588	0.808237
PF01485	IBR domain, a half RING-finger domain	13	3	1.63136	0.328588	0.808237
IPR008972	Cupredoxin	13	3	1.63136	0.328588	0.808237
SSF56399	ADP-ribosylation	13	3	1.63136	0.328588	0.808237
PF00023	Ankyrin repeat	128	22	1.12923	0.338154	0.824907
PF03372	Endonuclease/Exonuclease/phosphatase family	25	5	1.35956	0.346164	0.824907
IPR003604	Znf_U1	25	5	1.35956	0.346164	0.824907
SM00451	U1-like zinc finger	25	5	1.35956	0.346164	0.824907
SSF81665	Calcium ATPase, transmembrane domain M	31	6	1.30522	0.348677	0.824907
PF06367	Diaphanous FH3 Domain	8	2	1.81243	0.359884	0.824907
SSF50465	EF-Tu/eEF-1alpha/eIF2-gamma C-terminal domain	8	2	1.81243	0.359884	0.824907
IPR014782	Peptidase_M1_N	8	2	1.81243	0.359884	0.824907
PF08534	Redoxin	8	2	1.81243	0.359884	0.824907
PF08711	TFIIS helical bundle-like domain	8	2	1.81243	0.359884	0.824907
PF01417	ENTH domain	8	2	1.81243	0.359884	0.824907
IPR006077	Vinculin/catenin	8	2	1.81243	0.359884	0.824907
SSF47676	Conserved domain common to transcription factors TFIIS, elongin A, CRSP70	8	2	1.81243	0.359884	0.824907
IPR006068	ATPase_P-typ_cation-transptr_C	8	2	1.81243	0.359884	0.824907
PF02826	D-isomer specific 2-hydroxyacid dehydrogenase, NAD binding domain	8	2	1.81243	0.359884	0.824907
IPR028565	MHD	8	2	1.81243	0.359884	0.824907
SM00831	Cation transporter/ATPase, N-terminus	8	2	1.81243	0.359884	0.824907
IPR018163	Thr/Ala-tRNA-synth_IIc_edit	8	2	1.81243	0.359884	0.824907
IPR006055	Exonuclease	8	2	1.81243	0.359884	0.824907
IPR013520	Exonuclease_RNaseT/DNA_pol3	8	2	1.81243	0.359884	0.824907
IPR000241	RNA_methylase_dom	8	2	1.81243	0.359884	0.824907
IPR013632	DNA_recomb/repair_Rad51_C	8	2	1.81243	0.359884	0.824907
PF02190	ATP-dependent protease La (LON) substrate-binding domain	8	2	1.81243	0.359884	0.824907
IPR013740	Redoxin	8	2	1.81243	0.359884	0.824907
PF07651	ANTH domain	8	2	1.81243	0.359884	0.824907
IPR000679	Znf_GATA	8	2	1.81243	0.359884	0.824907
PF00320	GATA zinc finger	8	2	1.81243	0.359884	0.824907
IPR006140	D-isomer_DH_NAD-bd	8	2	1.81243	0.359884	0.824907
PF00929	Exonuclease	8	2	1.81243	0.359884	0.824907
SSF63737	Leukotriene A4 hydrolase N-terminal domain	8	2	1.81243	0.359884	0.824907
SSF49447	Second domain of Mu2 adaptin subunit (ap50) of ap2 adaptor	8	2	1.81243	0.359884	0.824907
IPR006011	Syntaxin_N	8	2	1.81243	0.359884	0.824907
PF01556	DnaJ C terminal domain	8	2	1.81243	0.359884	0.824907
IPR002938	mOase_FAD-bd	8	2	1.81243	0.359884	0.824907
IPR002939	DnaJ_C	8	2	1.81243	0.359884	0.824907
SSF55186	ThrRS/AlaRS common domain	8	2	1.81243	0.359884	0.824907
SSF49493	HSP40/DnaJ peptide-binding domain	8	2	1.81243	0.359884	0.824907
SSF82171	DPP6 N-terminal domain-like	8	2	1.81243	0.359884	0.824907
SSF51395	FMN-linked oxidoreductases	8	2	1.81243	0.359884	0.824907
PF01494	FAD binding domain	8	2	1.81243	0.359884	0.824907
IPR017923	TFIIS_N	8	2	1.81243	0.359884	0.824907
PF00689	Cation transporting ATPase, C-terminus	8	2	1.81243	0.359884	0.824907
PF00995	Sec1 family	8	2	1.81243	0.359884	0.824907
IPR008971	HSP40/DnaJ_pept-bd	8	2	1.81243	0.359884	0.824907
IPR009001	Transl_elong_EF1A/Init_IF2_C	8	2	1.81243	0.359884	0.824907
SSF56815	Sec1/munc18-like (SM) proteins	8	2	1.81243	0.359884	0.824907
SSF52283	Formate/glycerate dehydrogenase catalytic domain-like	8	2	1.81243	0.359884	0.824907
IPR016185	PreATP-grasp_dom	8	2	1.81243	0.359884	0.824907
IPR001619	Sec1-like	8	2	1.81243	0.359884	0.824907
IPR010472	FH3_dom	8	2	1.81243	0.359884	0.824907
IPR011417	ANTH_dom	8	2	1.81243	0.359884	0.824907
SSF47220	alpha-catenin/vinculin-like	8	2	1.81243	0.359884	0.824907
PF01170	Putative RNA methylase family UPF0020	8	2	1.81243	0.359884	0.824907
IPR003111	Pept_S16_N	8	2	1.81243	0.359884	0.824907
SM00479	NA	8	2	1.81243	0.359884	0.824907
PF08423	Rad51	8	2	1.81243	0.359884	0.824907
PF01433	Peptidase family M1	8	2	1.81243	0.359884	0.824907
SSF52440	PreATP-grasp domain	8	2	1.81243	0.359884	0.824907
SM00273	Epsin N-terminal homology (ENTH) domain	8	2	1.81243	0.359884	0.824907
SM00647	In Between Ring fingers	14	3	1.48295	0.374272	0.846161
PF01602	Adaptin N terminal region	14	3	1.48295	0.374272	0.846161
IPR011032	GroES-like	14	3	1.48295	0.374272	0.846161
IPR004161	Transl_elong_EFTu/EF1A_2	14	3	1.48295	0.374272	0.846161
PF00293	NUDIX domain	14	3	1.48295	0.374272	0.846161
PF07724	AAA domain (Cdc48 subfamily)	14	3	1.48295	0.374272	0.846161
IPR000086	NUDIX_hydrolase_dom	14	3	1.48295	0.374272	0.846161
IPR002867	Znf_C6HC	14	3	1.48295	0.374272	0.846161
PF03144	Elongation factor Tu domain 2	14	3	1.48295	0.374272	0.846161
IPR002553	Clathrin/coatomer_adapt-like_N	14	3	1.48295	0.374272	0.846161
PF00754	F5/8 type C domain	14	3	1.48295	0.374272	0.846161
SSF50129	GroES-like	14	3	1.48295	0.374272	0.846161
SSF51197	Clavaminate synthase-like	38	7	1.22798	0.376637	0.849618
SSF64356	SNARE-like	20	4	1.35941	0.378516	0.849618
IPR011012	Longin-like_dom	20	4	1.35941	0.378516	0.849618
SSF56219	DNase I-like	26	5	1.29472	0.379225	0.849618
IPR005135	Endo/exonuclease/phosphatase	26	5	1.29472	0.379225	0.849618
PF00122	E1-E2 ATPase	26	5	1.29472	0.379225	0.849618
IPR008250	ATPase_P-typ_transduc_dom_A	26	5	1.29472	0.379225	0.849618
SSF81653	Calcium ATPase, transduction domain A	26	5	1.29472	0.379225	0.849618
PF00130	Phorbol esters/diacylglycerol binding domain (C1 domain)	33	6	1.20836	0.408036	0.909608
IPR001019	Gprotein_alpha_su	27	5	1.23578	0.412228	0.909608
PF00514	Armadillo/beta-catenin-like repeat	27	5	1.23578	0.412228	0.909608
SM00119	Domain Homologous to E6-AP Carboxyl Terminus with	27	5	1.23578	0.412228	0.909608
PF00503	G-protein alpha subunit	27	5	1.23578	0.412228	0.909608
IPR005225	Small_GTP-bd_dom	127	21	1.07746	0.414909	0.909608
IPR000449	UBA/Ts_N	21	4	1.27935	0.416189	0.909608
PF00627	UBA/TS-N domain	21	4	1.27935	0.416189	0.909608
SSF101288	L27 domain	9	2	1.5534	0.41913	0.909608
PF08240	Alcohol dehydrogenase GroES-like domain	9	2	1.5534	0.41913	0.909608
IPR013154	ADH_GroES-like	9	2	1.5534	0.41913	0.909608
IPR001433	OxRdtase_FAD/NAD-bd	9	2	1.5534	0.41913	0.909608
IPR005331	Sulfotransferase	9	2	1.5534	0.41913	0.909608
SSF51569	Aldolase	9	2	1.5534	0.41913	0.909608
PF00928	Adaptor complexes medium subunit family	9	2	1.5534	0.41913	0.909608
SSF100934	Heat shock protein 70kD (HSP70), C-terminal subdomain	9	2	1.5534	0.41913	0.909608
PF03567	Sulfotransferase family	9	2	1.5534	0.41913	0.909608
SSF100920	Heat shock protein 70kD (HSP70), peptide-binding domain	9	2	1.5534	0.41913	0.909608
IPR008968	Clathrin_mu_C	9	2	1.5534	0.41913	0.909608
IPR029048	HSP70_C	9	2	1.5534	0.41913	0.909608
IPR029047	HSP70_peptide-bd	9	2	1.5534	0.41913	0.909608
PF00175	Oxidoreductase NAD-binding domain	9	2	1.5534	0.41913	0.909608
IPR013809	ENTH	9	2	1.5534	0.41913	0.909608
IPR000591	DEP_dom	15	3	1.35927	0.419291	0.909608
PF00610	Domain found in Dishevelled, Egl-10, and Pleckstrin (DEP)	15	3	1.35927	0.419291	0.909608
IPR010978	tRNA-bd_arm	15	3	1.35927	0.419291	0.909608
IPR000421	Coagulation_fac_5/8-C_type_dom	15	3	1.35927	0.419291	0.909608
SSF46589	tRNA-binding arm	15	3	1.35927	0.419291	0.909608
SM00049	Domain found in Dishevelled, Egl-10, and Pleckstrin	15	3	1.35927	0.419291	0.909608
SM00177	ARF-like small GTPases; ARF, ADP-ribosylation factor	28	5	1.18196	0.444952	0.962124
PF00632	HECT-domain (ubiquitin-transferase)	28	5	1.18196	0.444952	0.962124
IPR024156	Small_GTPase_ARF	28	5	1.18196	0.444952	0.962124
SSF81660	Metal cation-transporting ATPase, ATP-binding domain N	22	4	1.20819	0.453314	0.978074
IPR023299	ATPase_P-typ_cyto_domN	22	4	1.20819	0.453314	0.978074
SM00248	ankyrin repeats	136	22	1.04936	0.454671	0.979936
IPR020479	Homeobox_metazoa	41	7	1.11938	0.457955	0.985944
PF00324	Amino acid permease	16	3	1.25462	0.463165	0.990266
PF05739	SNARE domain	16	3	1.25462	0.463165	0.990266
IPR004841	AA-permease/SLC12A_dom	16	3	1.25462	0.463165	0.990266
SSF81606	PP2C-like	16	3	1.25462	0.463165	0.990266
SM00332	Serine/threonine phosphatases, family 2C, catalytic domain	16	3	1.25462	0.463165	0.990266
IPR001932	PP2C-like_dom	16	3	1.25462	0.463165	0.990266
SSF52343	Ferredoxin reductase-like, C-terminal NADP-linked domain	10	2	1.35913	0.475427	0.990266
IPR022775	AP_mu_sigma_su	10	2	1.35913	0.475427	0.990266
SM00027	Eps15 homology domain	10	2	1.35913	0.475427	0.990266
IPR020616	Thiolase_N	10	2	1.35913	0.475427	0.990266
PF00650	CRAL/TRIO domain	10	2	1.35913	0.475427	0.990266
PF04389	Peptidase family M28	10	2	1.35913	0.475427	0.990266
IPR000261	EPS15_homology	10	2	1.35913	0.475427	0.990266
SM00285	P21-Rho-binding domain	10	2	1.35913	0.475427	0.990266
IPR007484	Peptidase_M28	10	2	1.35913	0.475427	0.990266
SSF101898	NHL repeat	10	2	1.35913	0.475427	0.990266
IPR003869	Polysac_CapD-like	10	2	1.35913	0.475427	0.990266
IPR002014	VHS	10	2	1.35913	0.475427	0.990266
PF00583	Acetyltransferase (GNAT) family	10	2	1.35913	0.475427	0.990266
PF01217	Clathrin adaptor complex small chain	10	2	1.35913	0.475427	0.990266
PF00108	Thiolase, N-terminal domain	10	2	1.35913	0.475427	0.990266
SSF82185	Histone H3 K4-specific methyltransferase SET7/9 N-terminal domain	10	2	1.35913	0.475427	0.990266
IPR002293	AA/rel_permease1	10	2	1.35913	0.475427	0.990266
PF00012	Hsp70 protein	10	2	1.35913	0.475427	0.990266
IPR001012	UBX_dom	10	2	1.35913	0.475427	0.990266
PF00790	VHS domain	10	2	1.35913	0.475427	0.990266
SM00046	Diacylglycerol kinase catalytic domain (presumed)	10	2	1.35913	0.475427	0.990266
PF00789	UBX domain	10	2	1.35913	0.475427	0.990266
PF01448	ELM2 domain	10	2	1.35913	0.475427	0.990266
IPR013126	Hsp_70_fam	10	2	1.35913	0.475427	0.990266
PF02719	Polysaccharide biosynthesis protein	10	2	1.35913	0.475427	0.990266
IPR020454	DAG/PE-bd	17	3	1.16492	0.505518	1
IPR004182	GRAM	17	3	1.16492	0.505518	1
PF02893	GRAM domain	17	3	1.16492	0.505518	1
PF12171	Zinc-finger double-stranded RNA-binding	17	3	1.16492	0.505518	1
PF00777	Glycosyltransferase family 29 (sialyltransferase)	17	3	1.16492	0.505518	1
IPR022755	Znf_C2H2_jaz	17	3	1.16492	0.505518	1
IPR001675	Glyco_trans_29	17	3	1.16492	0.505518	1
SSF48403	Ankyrin repeat	147	23	1.00825	0.520919	1
IPR003347	JmjC_dom	24	4	1.08721	0.524889	1
IPR004843	Calcineurin-like_PHP_apaH	24	4	1.08721	0.524889	1
PF00149	Calcineurin-like phosphoesterase	24	4	1.08721	0.524889	1
IPR002110	Ankyrin_rpt	141	22	1.0049	0.527655	1
PF00648	Calpain family cysteine protease	11	2	1.20802	0.528261	1
PF00644	Poly(ADP-ribose) polymerase catalytic domain	11	2	1.20802	0.528261	1
IPR008930	Terpenoid_cyclase/PrenylTrfase	11	2	1.20802	0.528261	1
IPR012317	Poly(ADP-ribose)pol_cat_dom	11	2	1.20802	0.528261	1
IPR000270	OPR_PB1	11	2	1.20802	0.528261	1
IPR001300	Peptidase_C2_calpain_cat	11	2	1.20802	0.528261	1
SM00744	The RING-variant domain is a C4HC3 zinc-finger like motif found in a number of cellular and viral proteins. Some of these proteins have been shown both in vivo and in vitro to have ubiquitin E3 ligase activity.	11	2	1.20802	0.528261	1
IPR011016	Znf_RING-CH	11	2	1.20802	0.528261	1
IPR001206	Diacylglycerol_kinase_cat_dom	11	2	1.20802	0.528261	1
SSF48239	Terpenoid cyclases/Protein prenyltransferases	11	2	1.20802	0.528261	1
IPR018316	Tubulin/FtsZ_2-layer-sand-dom	11	2	1.20802	0.528261	1
PF00209	Sodium:neurotransmitter symporter family	11	2	1.20802	0.528261	1
IPR000175	Na/ntran_symport	11	2	1.20802	0.528261	1
SSF46585	HR1 repeat	11	2	1.20802	0.528261	1
SSF52949	Macro domain-like	11	2	1.20802	0.528261	1
PF03953	Tubulin C-terminal domain	11	2	1.20802	0.528261	1
PF00781	Diacylglycerol kinase catalytic domain	11	2	1.20802	0.528261	1
PF00564	PB1 domain	11	2	1.20802	0.528261	1
SM00230	Calpain-like thiol protease family.	11	2	1.20802	0.528261	1
SM00450	Rhodanese Homology Domain	11	2	1.20802	0.528261	1
SM00666	PB1 domain	11	2	1.20802	0.528261	1
SM00865	Tubulin/FtsZ family, C-terminal domain	11	2	1.20802	0.528261	1
SM00498	Formin Homology 2 Domain	11	2	1.20802	0.528261	1
PF00413	Matrixin	11	2	1.20802	0.528261	1
IPR001818	Pept_M10_metallopeptidase	11	2	1.20802	0.528261	1
IPR020683	Ankyrin_rpt-contain_dom	148	23	1.00011	0.534998	1
SM00875	BTB And C-terminal Kelch	44	7	1.02839	0.536766	1
SM00397	Helical region found in SNAREs	18	3	1.08718	0.54606	1
SSF54534	FKBP-like	18	3	1.08718	0.54606	1
PF07707	BTB And C-terminal Kelch	45	7	1.00125	0.562016	1
IPR011705	BACK	45	7	1.00125	0.562016	1
SSF51735	NAD(P)-binding Rossmann-fold domains	137	21	0.983851	0.563778	1
IPR005301	MOB_kinase_act_fam	5	1	1.35898	0.570239	1
IPR007875	Sprouty	5	1	1.35898	0.570239	1
IPR011050	Pectin_lyase_fold/virulence	5	1	1.35898	0.570239	1
IPR003130	GED	5	1	1.35898	0.570239	1
PF04893	Yip1 domain	5	1	1.35898	0.570239	1
PF08235	LNS2 (Lipin/Ned1/Smp2)	5	1	1.35898	0.570239	1
PF04707	PRELI-like family	5	1	1.35898	0.570239	1
IPR001863	Glypican	5	1	1.35898	0.570239	1
SM00506	Appr-1"-p processing enzyme	5	1	1.35898	0.570239	1
PF03045	DAN domain	5	1	1.35898	0.570239	1
IPR004360	Glyas_Fos-R_dOase_dom	5	1	1.35898	0.570239	1
IPR005617	Groucho/TLE_N	5	1	1.35898	0.570239	1
PF07973	Threonyl and Alanyl tRNA synthetase second additional domain	5	1	1.35898	0.570239	1
IPR016439	Lag1/Lac1	5	1	1.35898	0.570239	1
IPR004686	Mtc	5	1	1.35898	0.570239	1
PF03920	Groucho/TLE N-terminal Q-rich domain	5	1	1.35898	0.570239	1
PF02816	Alpha-kinase family	5	1	1.35898	0.570239	1
PF04382	SAB domain	5	1	1.35898	0.570239	1
PF04387	Protein tyrosine phosphatase-like protein, PTPLA	5	1	1.35898	0.570239	1
PF01390	SEA domain	5	1	1.35898	0.570239	1
IPR012947	tRNA_SAD	5	1	1.35898	0.570239	1
IPR013144	CRA_dom	5	1	1.35898	0.570239	1
IPR019791	Haem_peroxidase_animal	5	1	1.35898	0.570239	1
IPR004166	MHCK_EF2_kinase	5	1	1.35898	0.570239	1
SSF55909	Pentein	5	1	1.35898	0.570239	1
IPR019372	Lipome_HGMIC_fus_partner-like	5	1	1.35898	0.570239	1
SSF103025	Folate-binding domain	5	1	1.35898	0.570239	1
PF03807	NADP oxidoreductase coenzyme F420-dependent	5	1	1.35898	0.570239	1
SM00281	Laminin B domain	5	1	1.35898	0.570239	1
SM00757	CT11-RanBPM	5	1	1.35898	0.570239	1
IPR003495	CobW/HypB/UreG_dom	5	1	1.35898	0.570239	1
PF10242	Lipoma HMGIC fusion partner-like protein	5	1	1.35898	0.570239	1
IPR007482	Tyr_Pase-like_PTPLA	5	1	1.35898	0.570239	1
IPR013209	LNS2	5	1	1.35898	0.570239	1
PF00052	Laminin B (Domain IV)	5	1	1.35898	0.570239	1
PF07002	Copine	5	1	1.35898	0.570239	1
SM00863	Threonyl and Alanyl tRNA synthetase second additional domain	5	1	1.35898	0.570239	1
SSF51126	Pectin lyase-like	5	1	1.35898	0.570239	1
PF00903	Glyoxalase/Bleomycin resistance protein/Dioxygenase superfamily	5	1	1.35898	0.570239	1
SSF55257	RBP11-like subunits of RNA polymerase	5	1	1.35898	0.570239	1
PF05210	Sprouty protein (Spry)	5	1	1.35898	0.570239	1
IPR004099	Pyr_nucl-diS_OxRdtase_dimer	5	1	1.35898	0.570239	1
SM00357	Cold shock protein domain	5	1	1.35898	0.570239	1
IPR005946	Rib-P_diPkinase	5	1	1.35898	0.570239	1
IPR005129	ArgK	5	1	1.35898	0.570239	1
SM00775	NA	5	1	1.35898	0.570239	1
PF03820	Tricarboxylate carrier	5	1	1.35898	0.570239	1
IPR011001	Saposin-like	5	1	1.35898	0.570239	1
IPR006222	GCV_T_N	5	1	1.35898	0.570239	1
PF01695	IstB-like ATP binding protein	5	1	1.35898	0.570239	1
IPR028375	KA1/Ssp2_C	5	1	1.35898	0.570239	1
SSF48113	Heme-dependent peroxidases	5	1	1.35898	0.570239	1
PF01193	RNA polymerase Rpb3/Rpb11 dimerisation domain	5	1	1.35898	0.570239	1
PF00313	'Cold-shock' DNA-binding domain	5	1	1.35898	0.570239	1
PF04146	YT521-B-like domain	5	1	1.35898	0.570239	1
SM00811	Alpha-kinase family	5	1	1.35898	0.570239	1
IPR006797	PRELI/MSF1	5	1	1.35898	0.570239	1
IPR006977	Yip1	5	1	1.35898	0.570239	1
IPR006576	BRK_domain	5	1	1.35898	0.570239	1
IPR010734	Copine	5	1	1.35898	0.570239	1
IPR015048	DUF1899	5	1	1.35898	0.570239	1
IPR015049	DUF1900	5	1	1.35898	0.570239	1
PF03308	ArgK protein	5	1	1.35898	0.570239	1
PF01044	Vinculin family	5	1	1.35898	0.570239	1
IPR002934	Nucleotidyltransferase	5	1	1.35898	0.570239	1
SSF101152	Mob1/phocein	5	1	1.35898	0.570239	1
IPR000375	Dynamin_central	5	1	1.35898	0.570239	1
PF08953	Domain of unknown function (DUF1899)	5	1	1.35898	0.570239	1
PF08954	Trimerisation motif	5	1	1.35898	0.570239	1
PF03770	Inositol polyphosphate kinase	5	1	1.35898	0.570239	1
IPR002611	IstB_ATP-bd	5	1	1.35898	0.570239	1
IPR002059	CSP_DNA-bd	5	1	1.35898	0.570239	1
PF01031	Dynamin central region	5	1	1.35898	0.570239	1
IPR001365	A/AMP_deaminase_dom	5	1	1.35898	0.570239	1
PF01565	FAD binding domain	5	1	1.35898	0.570239	1
PF07533	BRK domain	5	1	1.35898	0.570239	1
PF03098	Animal haem peroxidase	5	1	1.35898	0.570239	1
SSF47862	Saposin	5	1	1.35898	0.570239	1
PF00962	Adenosine/AMP deaminase	5	1	1.35898	0.570239	1
IPR010255	Haem_peroxidase	5	1	1.35898	0.570239	1
PF01153	Glypican	5	1	1.35898	0.570239	1
IPR006439	HAD-SF_hydro_IA	5	1	1.35898	0.570239	1
SM00592	domain in transcription and CHROMO domain helicases	5	1	1.35898	0.570239	1
PF01571	Aminomethyltransferase folate-binding domain	5	1	1.35898	0.570239	1
IPR001958	Tet-R_TetA/multi-R_MdtG	5	1	1.35898	0.570239	1
PF06327	Domain of Unknown Function (DUF1053)	5	1	1.35898	0.570239	1
IPR018934	RIO_dom	5	1	1.35898	0.570239	1
PF05649	Peptidase family M13	5	1	1.35898	0.570239	1
IPR009398	Adcy_conserved_dom	5	1	1.35898	0.570239	1
IPR008753	Peptidase_M13_N	5	1	1.35898	0.570239	1
PF09799	Predicted membrane protein	5	1	1.35898	0.570239	1
PF01163	RIO1 family	5	1	1.35898	0.570239	1
SSF103243	KA1-like	5	1	1.35898	0.570239	1
IPR019184	Uncharacterised_TM-17	5	1	1.35898	0.570239	1
IPR005824	KOW	5	1	1.35898	0.570239	1
PF02212	Dynamin GTPase effector domain	5	1	1.35898	0.570239	1
PF01909	Nucleotidyltransferase domain	5	1	1.35898	0.570239	1
PF03637	Mob1/phocein family	5	1	1.35898	0.570239	1
IPR011129	Cold_shock_prot	5	1	1.35898	0.570239	1
PF02852	Pyridine nucleotide-disulphide oxidoreductase, dimerisation domain	5	1	1.35898	0.570239	1
IPR018031	Laminin_B_subgr	5	1	1.35898	0.570239	1
IPR002716	PIN_dom	5	1	1.35898	0.570239	1
IPR007477	SAB_dom	5	1	1.35898	0.570239	1
IPR007275	YTH_domain	5	1	1.35898	0.570239	1
IPR005522	IPK	5	1	1.35898	0.570239	1
IPR009025	RBP11-like_dimer	5	1	1.35898	0.570239	1
SM00670	Large family of predicted nucleotide-binding domains	5	1	1.35898	0.570239	1
IPR010911	Rab_BD	5	1	1.35898	0.570239	1
PF01431	Peptidase family M13	5	1	1.35898	0.570239	1
IPR000034	Laminin_B_type_IV	5	1	1.35898	0.570239	1
SSF54648	DLC	5	1	1.35898	0.570239	1
IPR001293	Znf_TRAF	5	1	1.35898	0.570239	1
IPR004133	DAN	5	1	1.35898	0.570239	1
IPR028939	ProC_N	5	1	1.35898	0.570239	1
IPR003092	2pore_dom_K_chnl_TASK	5	1	1.35898	0.570239	1
IPR018497	Peptidase_M13_C	5	1	1.35898	0.570239	1
PF02492	CobW/HypB/UreG, nucleotide-binding domain	5	1	1.35898	0.570239	1
IPR006094	Oxid_FAD_bind_N	5	1	1.35898	0.570239	1
IPR013684	MIRO-like	131	20	0.979177	0.5717	1
PF08477	Ras of Complex, Roc, domain of DAPkinase	131	20	0.979177	0.5717	1
IPR003137	Protease-assoc_domain	12	2	1.08714	0.577349	1
PF01388	ARID/BRIGHT DNA binding domain	12	2	1.08714	0.577349	1
SM00864	Tubulin/FtsZ family, GTPase domain	12	2	1.08714	0.577349	1
PF11976	Ubiquitin-2 like Rad60 SUMO-like	12	2	1.08714	0.577349	1
PF01266	FAD dependent oxidoreductase	12	2	1.08714	0.577349	1
SM00501	BRIGHT, ARID (A/T-rich interaction domain) domain	12	2	1.08714	0.577349	1
SSF63411	LuxS/MPP-like metallohydrolase	12	2	1.08714	0.577349	1
IPR000182	GNAT_dom	12	2	1.08714	0.577349	1
SSF55307	Tubulin C-terminal domain-like	12	2	1.08714	0.577349	1
IPR022684	Calpain_cysteine_protease	12	2	1.08714	0.577349	1
PF02225	PA domain	12	2	1.08714	0.577349	1
IPR008280	Tub_FtsZ_C	12	2	1.08714	0.577349	1
IPR006076	FAD-dep_OxRdtase	12	2	1.08714	0.577349	1
IPR000834	Peptidase_M14	12	2	1.08714	0.577349	1
PF00246	Zinc carboxypeptidase	12	2	1.08714	0.577349	1
IPR011249	Metalloenz_LuxS/M16	12	2	1.08714	0.577349	1
IPR022617	Rad60/SUMO_like	12	2	1.08714	0.577349	1
PF00651	BTB/POZ domain	99	15	0.970422	0.585332	1
IPR013069	BTB_POZ	99	15	0.970422	0.585332	1
IPR001757	P_typ_ATPase	26	4	0.988228	0.591607	1
SM00365	Leucine-rich repeat, SDS22-like subfamily	33	5	0.97054	0.59827	1
IPR019009	SRP_receptor_beta_su	33	5	0.97054	0.59827	1
PF09439	Signal recognition particle receptor beta subunit	33	5	0.97054	0.59827	1
IPR012336	Thioredoxin-like_fold	94	14	0.950913	0.612562	1
SSF52833	Thioredoxin-like	94	14	0.950913	0.612562	1
SM00173	Ras subfamily of RAS small GTPases	101	15	0.947714	0.61809	1
IPR020849	Small_GTPase_Ras	101	15	0.947714	0.61809	1
IPR001509	Epimerase_deHydtase_N	20	3	0.959131	0.620948	1
PF01370	NAD dependent epimerase/dehydratase family	20	3	0.959131	0.620948	1
IPR001594	Znf_DHHC_palmitoyltrfase	20	3	0.959131	0.620948	1
SSF56024	Phospholipase D/nuclease	13	2	0.988237	0.622578	1
IPR006186	Ser/Thr-sp_prot-phosphatase	13	2	0.988237	0.622578	1
SSF52025	PA domain	13	2	0.988237	0.622578	1
IPR001753	Crotonase_core_superfam	13	2	0.988237	0.622578	1
PF00581	Rhodanese-like domain	13	2	0.988237	0.622578	1
IPR006553	Leu-rich_rpt_Cys-con_subtyp	13	2	0.988237	0.622578	1
PF02181	Formin Homology 2 Domain	13	2	0.988237	0.622578	1
SSF46774	ARID-like	13	2	0.988237	0.622578	1
SM00156	Protein phosphatase 2A homologues, catalytic domain.	13	2	0.988237	0.622578	1
SM00367	Leucine-rich repeat - CC (cysteine-containing) subfamily	13	2	0.988237	0.622578	1
PF00378	Enoyl-CoA hydratase/isomerase	13	2	0.988237	0.622578	1
IPR001711	PLipase_C_Pinositol-sp_Y	13	2	0.988237	0.622578	1
IPR016039	Thiolase-like	13	2	0.988237	0.622578	1
SSF53901	Thiolase-like	13	2	0.988237	0.622578	1
IPR001606	ARID_dom	13	2	0.988237	0.622578	1
IPR015425	FH2_Formin	13	2	0.988237	0.622578	1
SSF55753	Actin depolymerizing proteins	13	2	0.988237	0.622578	1
IPR000315	Znf_B-box	27	4	0.945192	0.622803	1
PF00566	Rab-GTPase-TBC domain	34	5	0.937005	0.625971	1
IPR015940	UBA/transl_elong_EF1B_N_euk	34	5	0.937005	0.625971	1
PF00071	Ras family	142	21	0.942847	0.633429	1
IPR001666	PI_transfer	6	1	1.08711	0.637041	1
PF01734	Patatin-like phospholipase	6	1	1.08711	0.637041	1
SSF54980	EF-G C-terminal domain-like	6	1	1.08711	0.637041	1
PF00887	Acyl CoA binding protein	6	1	1.08711	0.637041	1
SSF81271	TGS-like	6	1	1.08711	0.637041	1
IPR012983	PHR	6	1	1.08711	0.637041	1
IPR003645	Fol_N	6	1	1.08711	0.637041	1
IPR003644	Calx_beta	6	1	1.08711	0.637041	1
IPR011041	Quinoprot_gluc/sorb_DH	6	1	1.08711	0.637041	1
IPR003010	C-N_Hydrolase	6	1	1.08711	0.637041	1
IPR017890	TFS2M	6	1	1.08711	0.637041	1
IPR011008	Dimeric_a/b-barrel	6	1	1.08711	0.637041	1
SSF55347	Glyceraldehyde-3-phosphate dehydrogenase-like, C-terminal domain	6	1	1.08711	0.637041	1
PF01135	Protein-L-isoaspartate(D-aspartate) O-methyltransferase (PCMT)	6	1	1.08711	0.637041	1
IPR000682	PCMT	6	1	1.08711	0.637041	1
PF01965	DJ-1/PfpI family	6	1	1.08711	0.637041	1
IPR009069	Cys_alpha_HP_mot_SF	6	1	1.08711	0.637041	1
SSF47072	Cysteine alpha-hairpin motif	6	1	1.08711	0.637041	1
PF01471	Putative peptidoglycan binding domain	6	1	1.08711	0.637041	1
PF00676	Dehydrogenase E1 component	6	1	1.08711	0.637041	1
IPR002818	ThiJ/PfpI	6	1	1.08711	0.637041	1
SM00746	metallochaperone-like domain	6	1	1.08711	0.637041	1
IPR011017	TRASH_dom	6	1	1.08711	0.637041	1
SM00510	Domain in the central regions of transcription elongation factor S-II (and elsewhere)	6	1	1.08711	0.637041	1
PF00334	Nucleoside diphosphate kinase	6	1	1.08711	0.637041	1
SSF90193	Notch domain	6	1	1.08711	0.637041	1
IPR000082	SEA_dom	6	1	1.08711	0.637041	1
IPR015812	Integrin_bsu	6	1	1.08711	0.637041	1
SSF50952	Soluble quinoprotein glucose dehydrogenase	6	1	1.08711	0.637041	1
IPR022735	DUF3585	6	1	1.08711	0.637041	1
IPR002477	Peptidoglycan-bd-like	6	1	1.08711	0.637041	1
PF02779	Transketolase, pyrimidine binding domain	6	1	1.08711	0.637041	1
PF02176	TRAF-type zinc finger	6	1	1.08711	0.637041	1
PF12130	Protein of unknown function (DUF3585)	6	1	1.08711	0.637041	1
SSF141072	CalX-like	6	1	1.08711	0.637041	1
SM00187	Integrin beta subunits (N-terminal portion of extracellular region)	6	1	1.08711	0.637041	1
IPR002641	Patatin/PLipase_A2-rel	6	1	1.08711	0.637041	1
PF01661	Macro domain	6	1	1.08711	0.637041	1
IPR012676	TGS-like	6	1	1.08711	0.637041	1
IPR002454	Gamma_tubulin	6	1	1.08711	0.637041	1
SM00562	NA	6	1	1.08711	0.637041	1
SSF47090	PGBD-like	6	1	1.08711	0.637041	1
IPR008333	OxRdtase_FAD-bd_dom	6	1	1.08711	0.637041	1
IPR002857	Znf_CXXC	6	1	1.08711	0.637041	1
PF01546	Peptidase family M20/M25/M40	6	1	1.08711	0.637041	1
SSF101690	PAZ domain	6	1	1.08711	0.637041	1
PF03160	Calx-beta domain	6	1	1.08711	0.637041	1
SSF56317	Carbon-nitrogen hydrolase	6	1	1.08711	0.637041	1
SSF53927	Cytidine deaminase-like	6	1	1.08711	0.637041	1
IPR001017	DH_E1	6	1	1.08711	0.637041	1
PF02891	MIZ/SP-RING zinc finger	6	1	1.08711	0.637041	1
PF09325	Vps5 C terminal like	6	1	1.08711	0.637041	1
IPR003653	Peptidase_C48	6	1	1.08711	0.637041	1
IPR002933	Peptidase_M20	6	1	1.08711	0.637041	1
IPR002937	Amino_oxidase	6	1	1.08711	0.637041	1
PF00795	Carbon-nitrogen hydrolase	6	1	1.08711	0.637041	1
IPR005475	Transketolase-like_Pyr-bd	6	1	1.08711	0.637041	1
PF00970	Oxidoreductase FAD-binding domain	6	1	1.08711	0.637041	1
PF09336	Vps4 C terminal oligomerisation domain	6	1	1.08711	0.637041	1
PF08005	PHR domain	6	1	1.08711	0.637041	1
PF00362	Integrin beta chain VWA domain	6	1	1.08711	0.637041	1
IPR001632	Gprotein_B	6	1	1.08711	0.637041	1
SM00237	Domains in Na-Ca exchangers and integrin-beta4	6	1	1.08711	0.637041	1
SSF54909	Dimeric alpha+beta barrel	6	1	1.08711	0.637041	1
PF02121	Phosphatidylinositol transfer protein	6	1	1.08711	0.637041	1
IPR007527	Znf_SWIM	6	1	1.08711	0.637041	1
IPR000800	Notch_dom	6	1	1.08711	0.637041	1
IPR016193	Cytidine_deaminase-like	6	1	1.08711	0.637041	1
PF12352	Snare region anchored in the vesicle membrane C-terminus	6	1	1.08711	0.637041	1
IPR016293	Pept_M10A_stromelysin-type	6	1	1.08711	0.637041	1
SSF101494	Stathmin	6	1	1.08711	0.637041	1
SM00861	Transketolase, pyrimidine binding domain	6	1	1.08711	0.637041	1
IPR000956	Stathmin_fam	6	1	1.08711	0.637041	1
PF01593	Flavin containing amine oxidoreductase	6	1	1.08711	0.637041	1
IPR015415	Vps4_C	6	1	1.08711	0.637041	1
IPR002369	Integrin_bsu_N	6	1	1.08711	0.637041	1
SM00004	Domain found in Notch and Lin-12	6	1	1.08711	0.637041	1
IPR009022	EFG_III-V	6	1	1.08711	0.637041	1
PF02008	CXXC zinc finger domain	6	1	1.08711	0.637041	1
IPR003100	PAZ_dom	6	1	1.08711	0.637041	1
IPR000850	Adenylat/UMP-CMP_kin	6	1	1.08711	0.637041	1
PF02902	Ulp1 protease family, C-terminal catalytic domain	6	1	1.08711	0.637041	1
IPR015404	Vps5_C	6	1	1.08711	0.637041	1
SM00274	Follistatin-N-terminal domain-like	6	1	1.08711	0.637041	1
IPR001806	Small_GTPase	143	21	0.93505	0.64672	1
SSF47923	Ypt/Rab-GAP domain of gyp1p	35	5	0.905704	0.652488	1
IPR000195	Rab-GTPase-TBC_dom	35	5	0.905704	0.652488	1
IPR006687	Small_GTPase_SAR1	21	3	0.90578	0.655074	1
SM00178	Sar1p-like members of the Ras-family of small GTPases	21	3	0.90578	0.655074	1
IPR002067	Mit_carrier	21	3	0.90578	0.655074	1
SM00174	Rho (Ras homology) subfamily of Ras-like small GTPases	90	13	0.917228	0.657433	1
IPR003578	Small_GTPase_Rho	90	13	0.917228	0.657433	1
PF00091	Tubulin/FtsZ family, GTPase domain	14	2	0.905817	0.663962	1
IPR003008	Tubulin_FtsZ_GTPase	14	2	0.905817	0.663962	1
SM00055	Fes/CIP4 homology domain	14	2	0.905817	0.663962	1
IPR013094	AB_hydrolase_3	14	2	0.905817	0.663962	1
PF00110	wnt family	14	2	0.905817	0.663962	1
PF07859	alpha/beta hydrolase fold	14	2	0.905817	0.663962	1
PF00618	RasGEF N-terminal motif	14	2	0.905817	0.663962	1
PF00326	Prolyl oligopeptidase family	14	2	0.905817	0.663962	1
SM00097	found in Wnt-1	14	2	0.905817	0.663962	1
IPR001375	Peptidase_S9	14	2	0.905817	0.663962	1
IPR004057	Epsilon_tubulin	14	2	0.905817	0.663962	1
SM00229	Guanine nucleotide exchange factor for Ras-like GTPases; N-terminal motif	14	2	0.905817	0.663962	1
IPR005817	Wnt	14	2	0.905817	0.663962	1
SSF52490	Tubulin nucleotide-binding domain-like	14	2	0.905817	0.663962	1
IPR000217	Tubulin	14	2	0.905817	0.663962	1
SM00175	Rab subfamily of small GTPases	118	17	0.91428	0.671867	1
IPR003579	Small_GTPase_Rab_type	118	17	0.91428	0.671867	1
PF00085	Thioredoxin	29	4	0.869448	0.680484	1
IPR013766	Thioredoxin_domain	29	4	0.869448	0.680484	1
SSF47616	GST C-terminal domain-like	29	4	0.869448	0.680484	1
IPR010987	Glutathione-S-Trfase_C-like	29	4	0.869448	0.680484	1
SM00449	Domain in SPla and the RYanodine Receptor.	29	4	0.869448	0.680484	1
IPR002909	IPT	22	3	0.858044	0.686931	1
SM00558	A domain family that is part of the cupin metalloenzyme superfamily.	22	3	0.858044	0.686931	1
IPR000727	T_SNARE_dom	22	3	0.858044	0.686931	1
IPR012896	Integrin_bsu_tail	7	1	0.905855	0.693462	1
IPR002013	SAC_dom	7	1	0.905855	0.693462	1
SSF56176	FAD-binding/transporter-associated domain-like	7	1	0.905855	0.693462	1
IPR003123	VPS9	7	1	0.905855	0.693462	1
SSF109993	VPS9 domain	7	1	0.905855	0.693462	1
SSF82109	MIR domain	7	1	0.905855	0.693462	1
PF02383	SacI homology domain	7	1	0.905855	0.693462	1
SM00721	NA	7	1	0.905855	0.693462	1
PF02815	MIR domain	7	1	0.905855	0.693462	1
IPR011332	Ribosomal_zn-bd	7	1	0.905855	0.693462	1
PF02828	L27 domain	7	1	0.905855	0.693462	1
IPR006680	Amidohydro_1	7	1	0.905855	0.693462	1
SM00511	Orange domain	7	1	0.905855	0.693462	1
PF00609	Diacylglycerol kinase accessory domain	7	1	0.905855	0.693462	1
PF11969	Scavenger mRNA decapping enzyme C-term binding	7	1	0.905855	0.693462	1
SM00503	Syntaxin N-terminal domain	7	1	0.905855	0.693462	1
PF01212	Beta-eliminating lyase	7	1	0.905855	0.693462	1
IPR000582	Acyl-CoA-binding_protein	7	1	0.905855	0.693462	1
IPR002919	TIL_dom	7	1	0.905855	0.693462	1
IPR001597	ArAA_b-elim_lyase/Thr_aldolase	7	1	0.905855	0.693462	1
IPR001770	Gprotein-gamma	7	1	0.905855	0.693462	1
IPR004181	Znf_MIZ	7	1	0.905855	0.693462	1
SSF54919	Nucleoside diphosphate kinase, NDK	7	1	0.905855	0.693462	1
IPR016166	FAD-bd_2	7	1	0.905855	0.693462	1
PF00804	Syntaxin	7	1	0.905855	0.693462	1
IPR000756	Diacylglycerol_kin_accessory	7	1	0.905855	0.693462	1
SM00310	Phosphotyrosine-binding domain (IRS1-like)	7	1	0.905855	0.693462	1
SSF50911	Mannose 6-phosphate receptor domain	7	1	0.905855	0.693462	1
SM00130	Kringle domain	7	1	0.905855	0.693462	1
SM00045	Diacylglycerol kinase accessory domain (presumed)	7	1	0.905855	0.693462	1
SSF69687	Integrin beta tail domain	7	1	0.905855	0.693462	1
SM00401	zinc finger binding to DNA consensus sequence [AT]GATA[AG]	7	1	0.905855	0.693462	1
IPR001564	Nucleoside_diP_kinase	7	1	0.905855	0.693462	1
SSF54060	His-Me finger endonucleases	7	1	0.905855	0.693462	1
IPR014775	L27_C	7	1	0.905855	0.693462	1
SM00472	Domain in ryanodine and inositol trisphosphate receptors and protein O-mannosyltransferases	7	1	0.905855	0.693462	1
IPR007526	SWIRM	7	1	0.905855	0.693462	1
SSF57567	Serine protease inhibitors	7	1	0.905855	0.693462	1
PF01979	Amidohydrolase family	7	1	0.905855	0.693462	1
PF02204	Vacuolar sorting protein 9 (VPS9) domain	7	1	0.905855	0.693462	1
SM00698	Possible plasma membrane-binding motif in junctophilins, PIP-5-kinases and protein kinases.	7	1	0.905855	0.693462	1
IPR009011	Man6P_isomerase_rcpt-bd_dom	7	1	0.905855	0.693462	1
IPR002155	Thiolase	7	1	0.905855	0.693462	1
IPR003280	2pore_dom_K_chnl	7	1	0.905855	0.693462	1
PF04212	MIT (microtubule interacting and transport) domain	7	1	0.905855	0.693462	1
PF04433	SWIRM domain	7	1	0.905855	0.693462	1
IPR016093	MIR_motif	7	1	0.905855	0.693462	1
SSF57829	Zn-binding ribosomal proteins	7	1	0.905855	0.693462	1
PF00957	Synaptobrevin	7	1	0.905855	0.693462	1
SSF47027	Acyl-CoA binding protein	7	1	0.905855	0.693462	1
SSF49785	Galactose-binding domain-like	58	8	0.869239	0.69803	1
IPR008979	Galactose-bd-like	58	8	0.869239	0.69803	1
SM00516	Domain in homologues of a S. cerevisiae phosphatidylinositol transfer protein (Sec14p)	15	2	0.836078	0.701604	1
PF00481	Protein phosphatase 2C	15	2	0.836078	0.701604	1
IPR001179	PPIase_FKBP_dom	15	2	0.836078	0.701604	1
IPR001060	F-BAR_dom	15	2	0.836078	0.701604	1
PF00254	FKBP-type peptidyl-prolyl cis-trans isomerase	15	2	0.836078	0.701604	1
IPR006020	PTB/PI_dom	37	5	0.848973	0.701797	1
SM00355	zinc finger	298	43	0.915093	0.726779	1
IPR015880	Znf_C2H2-like	298	43	0.915093	0.726779	1
PF00640	Phosphotyrosine interaction domain (PTB/PID)	31	4	0.804926	0.731685	1
IPR001870	B30.2/SPRY	31	4	0.804926	0.731685	1
IPR003877	SPRY_dom	31	4	0.804926	0.731685	1
PF00622	SPRY domain	31	4	0.804926	0.731685	1
SSF57667	beta-beta-alpha zinc fingers	346	50	0.916468	0.735654	1
SSF52821	Rhodanese/Cell cycle control phosphatase	16	2	0.776301	0.735667	1
IPR001251	CRAL-TRIO_dom	16	2	0.776301	0.735667	1
IPR000047	HTH_motif	16	2	0.776301	0.735667	1
IPR013057	AA_transpt_TM	16	2	0.776301	0.735667	1
PF02373	JmjC domain, hydroxylase	16	2	0.776301	0.735667	1
SSF52087	CRAL/TRIO domain	16	2	0.776301	0.735667	1
IPR001763	Rhodanese-like_dom	16	2	0.776301	0.735667	1
PF01490	Transmembrane amino acid transporter protein	16	2	0.776301	0.735667	1
IPR008974	TRAF-like	16	2	0.776301	0.735667	1
SSF49599	TRAF domain-like	16	2	0.776301	0.735667	1
IPR011059	Metal-dep_hydrolase_composite	8	1	0.77639	0.741116	1
PF00462	Glutaredoxin	8	1	0.77639	0.741116	1
SSF51338	Composite domain of metallo-dependent hydrolases	8	1	0.77639	0.741116	1
IPR000697	WH1/EVH1_dom	8	1	0.77639	0.741116	1
IPR003654	OAR_dom	8	1	0.77639	0.741116	1
SSF54197	HIT-like	8	1	0.77639	0.741116	1
IPR004753	MreB_Mrl	8	1	0.77639	0.741116	1
IPR011524	SARAH_dom	8	1	0.77639	0.741116	1
IPR011146	HIT-like	8	1	0.77639	0.741116	1
PF00045	Hemopexin	8	1	0.77639	0.741116	1
PF03062	MBOAT, membrane-bound O-acyltransferase family	8	1	0.77639	0.741116	1
PF06723	MreB/Mbl protein	8	1	0.77639	0.741116	1
SSF81631	PAP/OAS1 substrate-binding domain	8	1	0.77639	0.741116	1
IPR006208	Glyco_hormone_CN	8	1	0.77639	0.741116	1
IPR011021	Arrestin-like_N	8	1	0.77639	0.741116	1
PF00051	Kringle domain	8	1	0.77639	0.741116	1
PF08441	Integrin alpha	8	1	0.77639	0.741116	1
IPR004172	L27	8	1	0.77639	0.741116	1
PF00339	Arrestin (or S-antigen), N-terminal domain	8	1	0.77639	0.741116	1
PF03137	Organic Anion Transporter Polypeptide (OATP) family	8	1	0.77639	0.741116	1
PF03826	OAR domain	8	1	0.77639	0.741116	1
PF00613	Phosphoinositide 3-kinase family, accessory domain (PIK domain)	8	1	0.77639	0.741116	1
IPR004156	OA_transporter	8	1	0.77639	0.741116	1
IPR012461	DUF1669	8	1	0.77639	0.741116	1
SM00120	Hemopexin-like repeats.	8	1	0.77639	0.741116	1
SM00166	Domain present in ubiquitin-regulatory proteins	8	1	0.77639	0.741116	1
PF05347	Complex 1 protein (LYR family)	8	1	0.77639	0.741116	1
IPR018487	Hemopexin-like_repeat	8	1	0.77639	0.741116	1
PF00007	Cystine-knot domain	8	1	0.77639	0.741116	1
IPR002109	Glutaredoxin	8	1	0.77639	0.741116	1
IPR020417	Atypical_DUSP	8	1	0.77639	0.741116	1
SM00569	domain in receptor targeting proteins Lin-2 and Lin-7	8	1	0.77639	0.741116	1
PF00630	Filamin/ABP280 repeat	8	1	0.77639	0.741116	1
SM00145	Phosphoinositide 3-kinase family, accessory domain (PIK domain)	8	1	0.77639	0.741116	1
PF07894	Protein of unknown function (DUF1669)	8	1	0.77639	0.741116	1
PF07527	Hairy Orange	8	1	0.77639	0.741116	1
IPR001390	GABAAa_rcpt	8	1	0.77639	0.741116	1
IPR004299	MBOAT_fam	8	1	0.77639	0.741116	1
SM00224	G protein gamma subunit-like motifs	8	1	0.77639	0.741116	1
PF00568	WH1 domain	8	1	0.77639	0.741116	1
IPR001388	Synaptobrevin	8	1	0.77639	0.741116	1
SSF50923	Hemopexin-like domain	8	1	0.77639	0.741116	1
IPR013649	Integrin_alpha-2	8	1	0.77639	0.741116	1
IPR008011	Complex1_LYR	8	1	0.77639	0.741116	1
SM00461	WASP homology region 1	8	1	0.77639	0.741116	1
SM00668	C-terminal to LisH motif.	8	1	0.77639	0.741116	1
IPR000001	Kringle	8	1	0.77639	0.741116	1
SSF54631	CBS-domain pair	8	1	0.77639	0.741116	1
IPR001067	Nuc_translocat	8	1	0.77639	0.741116	1
IPR001263	PInositide-3_kin_accessory_dom	8	1	0.77639	0.741116	1
IPR000585	Hemopexin-like_dom	8	1	0.77639	0.741116	1
SM00336	B-Box-type zinc finger	24	3	0.776211	0.743904	1
SM00430	Ligand binding domain of hormone receptors	24	3	0.776211	0.743904	1
PF06293	Lipopolysaccharide kinase (Kdo/WaaP) family	32	4	0.776122	0.754862	1
IPR010440	LipoPS_kinase	32	4	0.776122	0.754862	1
SSF51045	WW domain	40	5	0.776032	0.766228	1
IPR000651	Ras-like_Gua-exchang_fac_N	17	2	0.724494	0.766353	1
SSF52096	ClpP/crotonase	17	2	0.724494	0.766353	1
IPR029045	ClpP/crotonase-like_dom	17	2	0.724494	0.766353	1
PF00643	B-box zinc finger	25	3	0.740875	0.769128	1
SSF52047	RNI-like	55	7	0.792075	0.771734	1
IPR011498	Kelch_2	33	4	0.749304	0.776461	1
PF07646	Kelch motif	33	4	0.749304	0.776461	1
SM00462	Phosphotyrosine-binding domain, phosphotyrosine-interaction (PI) domain	33	4	0.749304	0.776461	1
IPR000387	Tyr/Dual-sp_Pase	77	10	0.810491	0.777217	1
SSF47240	Ferritin-like	9	1	0.679291	0.781365	1
IPR000938	CAP-Gly_domain	9	1	0.679291	0.781365	1
PF02803	Thiolase, C-terminal domain	9	1	0.679291	0.781365	1
PF12003	NA	9	1	0.679291	0.781365	1
IPR020617	Thiolase_C	9	1	0.679291	0.781365	1
IPR003650	Orange	9	1	0.679291	0.781365	1
SM00036	Domain found in NIK1-like kinases, mouse citron and yeast ROM1, ROM2	9	1	0.679291	0.781365	1
IPR016449	K_chnl_inward-rec_Kir	9	1	0.679291	0.781365	1
IPR017868	Filamin/ABP280_repeat-like	9	1	0.679291	0.781365	1
IPR013786	AcylCoA_DH/ox_N	9	1	0.679291	0.781365	1
SM00288	Domain present in VPS-27, Hrs and STAM	9	1	0.679291	0.781365	1
IPR009078	Ferritin-like_SF	9	1	0.679291	0.781365	1
IPR000331	Rap_GAP_dom	9	1	0.679291	0.781365	1
PF02771	Acyl-CoA dehydrogenase, N-terminal domain	9	1	0.679291	0.781365	1
SSF48670	Transducin (heterotrimeric G protein), gamma chain	9	1	0.679291	0.781365	1
PF08449	UAA transporter family	9	1	0.679291	0.781365	1
IPR018205	VHS_subgr	9	1	0.679291	0.781365	1
SSF69179	Integrin domains	9	1	0.679291	0.781365	1
IPR015898	G-protein_gamma-like_dom	9	1	0.679291	0.781365	1
PF08028	Acyl-CoA dehydrogenase, C-terminal domain	9	1	0.679291	0.781365	1
PF00631	GGL domain	9	1	0.679291	0.781365	1
PF01302	CAP-Gly domain	9	1	0.679291	0.781365	1
SSF101576	Supernatant protein factor (SPF), C-terminal domain	9	1	0.679291	0.781365	1
SSF74924	Cap-Gly domain	9	1	0.679291	0.781365	1
SM00251	SAM / Pointed domain	9	1	0.679291	0.781365	1
IPR003409	MORN	9	1	0.679291	0.781365	1
SSF111347	Rap/Ran-GAP	9	1	0.679291	0.781365	1
IPR006595	CTLH_C	9	1	0.679291	0.781365	1
PF00786	P21-Rho-binding domain	9	1	0.679291	0.781365	1
PF00567	Tudor domain	9	1	0.679291	0.781365	1
SSF89009	GAT-like domain	9	1	0.679291	0.781365	1
IPR013657	UAA	9	1	0.679291	0.781365	1
PF01007	Inward rectifier potassium channel	9	1	0.679291	0.781365	1
PF00538	linker histone H1 and H5 family	9	1	0.679291	0.781365	1
IPR021190	Pept_M10A	9	1	0.679291	0.781365	1
IPR013107	Acyl-CoA_DH_C_dom	9	1	0.679291	0.781365	1
PF00406	Adenylate kinase	9	1	0.679291	0.781365	1
IPR022624	DUF3497	9	1	0.679291	0.781365	1
PF02493	MORN repeat	9	1	0.679291	0.781365	1
IPR002035	VWF_A	63	8	0.789926	0.783225	1
SSF53300	vWA-like	63	8	0.789926	0.783225	1
SSF50729	PH domain-like	340	48	0.891403	0.788474	1
SM00399	c4 zinc finger in nuclear hormone receptors	26	3	0.708611	0.792283	1
IPR000536	Nucl_hrmn_rcpt_lig-bd_core	26	3	0.708611	0.792283	1
PF00104	Ligand-binding domain of nuclear hormone receptor	26	3	0.708611	0.792283	1
PF00105	Zinc finger, C4 type (two domains)	26	3	0.708611	0.792283	1
IPR001628	Znf_hrmn_rcpt	26	3	0.708611	0.792283	1
SSF101447	Formin homology 2 domain (FH2 domain)	18	2	0.679163	0.79389	1
SSF54277	CAD & PB1 domains	18	2	0.679163	0.79389	1
IPR008144	Guanylate_kin-like	18	2	0.679163	0.79389	1
SM00194	Protein tyrosine phosphatase, catalytic domain	34	4	0.724274	0.796526	1
IPR001202	WW_dom	42	5	0.733977	0.802935	1
SSF46966	Spectrin repeat	72	9	0.775674	0.807386	1
SM00282	Laminin G domain	27	3	0.679035	0.813468	1
PF00054	Laminin G domain	27	3	0.679035	0.813468	1
IPR001723	Str_hrmn_rcpt	27	3	0.679035	0.813468	1
PF00397	WW domain	35	4	0.700859	0.815112	1
PF01738	Dienelactone hydrolase family	10	1	0.60377	0.815358	1
PF01428	AN1-like Zinc finger	10	1	0.60377	0.815358	1
SSF100950	NagB/RpiA/CoA transferase-like	10	1	0.60377	0.815358	1
IPR003649	Bbox_C	10	1	0.60377	0.815358	1
SSF118310	AN1-like Zinc finger	10	1	0.60377	0.815358	1
IPR000058	Znf_AN1	10	1	0.60377	0.815358	1
IPR000472	TFB_recept_I/II_C	10	1	0.60377	0.815358	1
PF00387	Phosphatidylinositol-specific phospholipase C, Y domain	10	1	0.60377	0.815358	1
PF03357	Snf7	10	1	0.60377	0.815358	1
SM00255	Toll - interleukin 1 - resistance	10	1	0.60377	0.815358	1
SM00720	NA	10	1	0.60377	0.815358	1
SM00526	Domain in histone families 1 and 5	10	1	0.60377	0.815358	1
PF10294	Lysine methyltransferase	10	1	0.60377	0.815358	1
PF02174	PTB domain (IRS-1 type)	10	1	0.60377	0.815358	1
SM00502	B-Box C-terminal domain	10	1	0.60377	0.815358	1
PF01064	Activin types I and II receptor domain	10	1	0.60377	0.815358	1
PF01067	Calpain large subunit, domain III	10	1	0.60377	0.815358	1
IPR010982	Lambda_DNA-bd_dom	10	1	0.60377	0.815358	1
SM00154	AN1-like Zinc finger	10	1	0.60377	0.815358	1
IPR006028	GABAA/Glycine_rcpt	10	1	0.60377	0.815358	1
IPR006574	PRY	10	1	0.60377	0.815358	1
IPR002925	Dienelactn_hydro	10	1	0.60377	0.815358	1
SM00149	Phospholipase C, catalytic domain (part); domain Y	10	1	0.60377	0.815358	1
IPR019410	Nicotinamide_N-MeTfrase-like	10	1	0.60377	0.815358	1
IPR022682	Calpain_domain_III	10	1	0.60377	0.815358	1
IPR022683	Calpain_III	10	1	0.60377	0.815358	1
SM00231	Coagulation factor 5/8 C-terminal domain, discoidin domain	10	1	0.60377	0.815358	1
PF02434	Fringe-like	10	1	0.60377	0.815358	1
IPR005024	Snf7_fam	10	1	0.60377	0.815358	1
IPR005818	Histone_H1/H5_H15	10	1	0.60377	0.815358	1
SM00589	NA	10	1	0.60377	0.815358	1
IPR002967	Delta_tubulin	10	1	0.60377	0.815358	1
SM00044	Adenylyl- / guanylyl cyclase, catalytic domain	10	1	0.60377	0.815358	1
SSF49758	Calpain large subunit, middle domain (domain III)	10	1	0.60377	0.815358	1
IPR002404	Insln_rcpt_S1	10	1	0.60377	0.815358	1
IPR003378	Fringe-like	10	1	0.60377	0.815358	1
PF01582	TIR domain	10	1	0.60377	0.815358	1
SSF47413	lambda repressor-like DNA-binding domains	10	1	0.60377	0.815358	1
IPR000301	Tetraspanin	19	2	0.639166	0.818514	1
PF01529	DHHC palmitoyltransferase	19	2	0.639166	0.818514	1
SSF48652	Tetraspanin	19	2	0.639166	0.818514	1
SM00429	ig-like, plexins, transcription factors	19	2	0.639166	0.818514	1
SM00339	FORKHEAD	19	2	0.639166	0.818514	1
IPR008952	Tetraspanin_EC2	19	2	0.639166	0.818514	1
IPR006762	Gtr1_RagA	51	6	0.724053	0.825103	1
PF04670	Gtr1/RagA G protein conserved region	51	6	0.724053	0.825103	1
SM00456	Domain with 2 conserved Trp (W) residues	36	4	0.678907	0.832279	1
PF00788	Ras association (RalGDS/AF-6) domain	28	3	0.651826	0.83279	1
SSF48508	Nuclear receptor ligand-binding domain	28	3	0.651826	0.83279	1
IPR008946	Nucl_hormone_rcpt_ligand-bd	28	3	0.651826	0.83279	1
SSF51206	cAMP-binding domain-like	20	2	0.603612	0.840466	1
IPR001173	Glyco_trans_2-like	20	2	0.603612	0.840466	1
IPR001766	TF_fork_head	20	2	0.603612	0.840466	1
PF00535	Glycosyl transferase family 2	20	2	0.603612	0.840466	1
PF00250	Forkhead domain	20	2	0.603612	0.840466	1
IPR018490	cNMP-bd-like	20	2	0.603612	0.840466	1
PF01636	Phosphotransferase enzyme family	11	1	0.543353	0.844067	1
IPR000300	IPPc	11	1	0.543353	0.844067	1
SSF48208	Six-hairpin glycosidases	11	1	0.543353	0.844067	1
PF00441	Acyl-CoA dehydrogenase, C-terminal domain	11	1	0.543353	0.844067	1
IPR006539	P-type_ATPase_IV	11	1	0.543353	0.844067	1
SSF111418	Hormone receptor domain	11	1	0.543353	0.844067	1
IPR000533	Tropomyosin	11	1	0.543353	0.844067	1
IPR004148	BAR_dom	11	1	0.543353	0.844067	1
SSF55073	Nucleotide cyclase	11	1	0.543353	0.844067	1
IPR002659	Glyco_trans_31	11	1	0.543353	0.844067	1
IPR001192	PI-PLC_fam	11	1	0.543353	0.844067	1
PF09279	Phosphoinositide-specific phospholipase C, efhand-like	11	1	0.543353	0.844067	1
PF03114	BAR domain	11	1	0.543353	0.844067	1
IPR006026	Peptidase_Metallo	11	1	0.543353	0.844067	1
SSF116846	MIT domain	11	1	0.543353	0.844067	1
IPR029061	THDP-binding	11	1	0.543353	0.844067	1
SM00148	Phospholipase C, catalytic domain (part); domain X	11	1	0.543353	0.844067	1
PF01762	Galactosyltransferase	11	1	0.543353	0.844067	1
PF00211	Adenylate and Guanylate cyclase catalytic domain	11	1	0.543353	0.844067	1
IPR029787	Nucleotide_cyclase	11	1	0.543353	0.844067	1
SM00235	Zinc-dependent metalloprotease	11	1	0.543353	0.844067	1
SM00128	Inositol polyphosphate phosphatase, catalytic domain homologues	11	1	0.543353	0.844067	1
PF00173	Cytochrome b5-like Heme/Steroid binding domain	11	1	0.543353	0.844067	1
SM00137	Domain in meprin, A5, receptor protein tyrosine phosphatase mu (and others)	11	1	0.543353	0.844067	1
SSF52518	Thiamin diphosphate-binding fold (THDP-binding)	11	1	0.543353	0.844067	1
SM00323	GTPase-activator protein for Ras-like GTPases	11	1	0.543353	0.844067	1
IPR001054	A/G_cyclase	11	1	0.543353	0.844067	1
IPR002575	Aminoglycoside_PTrfase	11	1	0.543353	0.844067	1
IPR015359	PLipase_C_EF-hand-like	11	1	0.543353	0.844067	1
IPR008928	6-hairpin_glycosidase-like	11	1	0.543353	0.844067	1
IPR007087	Znf_C2H2	295	40	0.850214	0.848504	1
SSF49417	p53-like transcription factors	29	3	0.626709	0.850364	1
SSF55729	Acyl-CoA N-acyltransferases (Nat)	29	3	0.626709	0.850364	1
IPR008967	p53-like_TF_DNA-bd	29	3	0.626709	0.850364	1
IPR016181	Acyl_CoA_acyltransferase	29	3	0.626709	0.850364	1
SSF54695	POZ domain	127	16	0.782083	0.852018	1
IPR011333	BTB/POZ_fold	127	16	0.782083	0.852018	1
SM00404	Protein tyrosine phosphatase, catalytic domain motif	61	7	0.703756	0.856003	1
IPR003595	Tyr_Pase_cat	61	7	0.703756	0.856003	1
IPR011009	Kinase-like_dom	414	57	0.864754	0.859774	1
SSF56112	Protein kinase-like (PK-like)	414	57	0.864754	0.859774	1
PF00335	Tetraspanin family	21	2	0.571801	0.859981	1
PF00625	Guanylate kinase	21	2	0.571801	0.859981	1
SM00072	Guanylate kinase homologues.	21	2	0.571801	0.859981	1
IPR008145	GK/Ca_channel_bsu	21	2	0.571801	0.859981	1
IPR018499	Tetraspanin/Peripherin	21	2	0.571801	0.859981	1
IPR006652	Kelch_1	54	6	0.67865	0.864343	1
PF01344	Kelch motif	54	6	0.67865	0.864343	1
SM00225	Broad-Complex, Tramtrack and Bric a brac	114	14	0.759607	0.864622	1
PF00053	Laminin EGF domain	30	3	0.603454	0.866305	1
SM00180	Laminin-type epidermal growth factor-like domai	30	3	0.603454	0.866305	1
IPR000159	Ras-assoc	30	3	0.603454	0.866305	1
SSF56645	Acyl-CoA dehydrogenase NM domain-like	12	1	0.493921	0.868315	1
IPR007330	MIT	12	1	0.493921	0.868315	1
PF00388	Phosphatidylinositol-specific phospholipase C, X domain	12	1	0.493921	0.868315	1
PF00664	ABC transporter transmembrane region	12	1	0.493921	0.868315	1
IPR001936	RasGAP_dom	12	1	0.493921	0.868315	1
IPR000539	Frizzled	12	1	0.493921	0.868315	1
PF02770	Acyl-CoA dehydrogenase, middle domain	12	1	0.493921	0.868315	1
PF00616	GTPase-activator protein for Ras-like GTPase	12	1	0.493921	0.868315	1
PF00629	MAM domain, meprin/A5/mu	12	1	0.493921	0.868315	1
PF01534	Frizzled/Smoothened family membrane region	12	1	0.493921	0.868315	1
IPR000998	MAM_dom	12	1	0.493921	0.868315	1
IPR002453	Beta_tubulin	12	1	0.493921	0.868315	1
IPR029903	RmlD-like-bd	12	1	0.493921	0.868315	1
PF04321	RmlD substrate binding domain	12	1	0.493921	0.868315	1
SSF55856	Cytochrome b5-like heme/steroid binding domain	12	1	0.493921	0.868315	1
SM00136	Laminin N-terminal domain (domain VI)	12	1	0.493921	0.868315	1
IPR009100	AcylCoA_DH/oxidase_NM_dom	12	1	0.493921	0.868315	1
SSF144091	Rhomboid-like	12	1	0.493921	0.868315	1
PF08686	PLAC (protease and lacunin) domain	12	1	0.493921	0.868315	1
IPR001199	Cyt_B5-like_heme/steroid-bd	12	1	0.493921	0.868315	1
IPR003560	DHB_DH	12	1	0.493921	0.868315	1
IPR001180	Citron	12	1	0.493921	0.868315	1
PF00780	CNH domain	12	1	0.493921	0.868315	1
IPR009038	GOLD	12	1	0.493921	0.868315	1
IPR006091	Acyl-CoA_Oxase/DH_cen-dom	12	1	0.493921	0.868315	1
PF00612	IQ calmodulin-binding motif	22	2	0.543171	0.877286	1
IPR000210	BTB/POZ-like	116	14	0.744602	0.880443	1
SSF81296	E set domains	71	8	0.689212	0.880495	1
IPR014756	Ig_E-set	71	8	0.689212	0.880495	1
SM00164	Domain in Tre-2, BUB2p, and Cdc16p. Probable Rab-GAPs.	31	3	0.581859	0.880729	1
IPR017096	BTB-kelch_protein	31	3	0.581859	0.880729	1
IPR002049	EGF_laminin	31	3	0.581859	0.880729	1
SSF48065	DBL homology domain (DH-domain)	56	6	0.651408	0.886216	1
SM00100	Cyclic nucleotide-monophosphate binding domain	13	1	0.452728	0.888793	1
SSF56104	SAICAR synthase-like	13	1	0.452728	0.888793	1
IPR000909	PLipase_C_PInositol-sp_X_dom	13	1	0.452728	0.888793	1
SM00253	suppressors of cytokine signalling	13	1	0.452728	0.888793	1
IPR002225	3Beta_OHSteriod_DH/Estase	13	1	0.452728	0.888793	1
PF08416	Phosphotyrosine-binding domain	13	1	0.452728	0.888793	1
IPR006207	Cys_knot_C	13	1	0.452728	0.888793	1
PF00055	Laminin N-terminal (Domain VI)	13	1	0.452728	0.888793	1
IPR008211	Laminin_N	13	1	0.452728	0.888793	1
IPR009075	AcylCo_DH/oxidase_C	13	1	0.452728	0.888793	1
PF01073	3-beta hydroxysteroid dehydrogenase/isomerase family	13	1	0.452728	0.888793	1
IPR013625	PTB	13	1	0.452728	0.888793	1
IPR005112	dDENN_dom	13	1	0.452728	0.888793	1
IPR000611	NPY_rcpt	13	1	0.452728	0.888793	1
SSF47203	Acyl-CoA dehydrogenase C-terminal domain-like	13	1	0.452728	0.888793	1
PF03455	dDENN domain	13	1	0.452728	0.888793	1
SSF48179	6-phosphogluconate dehydrogenase C-terminal domain-like	13	1	0.452728	0.888793	1
SM00008	Domain present in hormone receptors	13	1	0.452728	0.888793	1
IPR008927	6-PGluconate_DH_C-like	13	1	0.452728	0.888793	1
IPR029021	Prot-tyrosine_phosphatase-like	95	11	0.710502	0.890637	1
SSF52799	(Phosphotyrosine protein) phosphatases II	95	11	0.710502	0.890637	1
SSF55961	Bet v1-like	23	2	0.517268	0.892597	1
SSF56059	Glutathione synthetase ATP-binding domain-like	23	2	0.517268	0.892597	1
IPR000772	Ricin_B_lectin	23	2	0.517268	0.892597	1
IPR023578	Ras_GEF_dom	23	2	0.517268	0.892597	1
SSF48366	Ras GEF	23	2	0.517268	0.892597	1
PF02210	Laminin G domain	32	3	0.561753	0.893749	1
SM00015	Short calmodulin-binding motif containing conserved Ile and Gln residues.	32	3	0.561753	0.893749	1
IPR000242	Tyr_Pase_rcpt/non-rcpt	57	6	0.638588	0.895983	1
PF00102	Protein-tyrosine phosphatase	57	6	0.638588	0.895983	1
IPR000219	DH-domain	57	6	0.638588	0.895983	1
SM00389	Homeodomain	97	11	0.693876	0.905217	1
SSF53720	ALDH-like	14	1	0.417872	0.906087	1
IPR006201	Neur_channel	14	1	0.417872	0.906087	1
IPR015590	Aldehyde_DH_dom	14	1	0.417872	0.906087	1
PF00611	Fes/CIP4, and EFC/F-BAR homology domain	14	1	0.417872	0.906087	1
SM00799	Domain found in a variety of signalling proteins, always encircled by uDENN and dDENN	14	1	0.417872	0.906087	1
IPR016161	Ald_DH/histidinol_DH	14	1	0.417872	0.906087	1
PF03798	TLC domain	14	1	0.417872	0.906087	1
PF02931	Neurotransmitter-gated ion-channel ligand binding domain	14	1	0.417872	0.906087	1
PF00171	Aldehyde dehydrogenase family	14	1	0.417872	0.906087	1
IPR000157	TIR_dom	14	1	0.417872	0.906087	1
SM00724	TRAM, LAG1 and CLN8 homology domains.	14	1	0.417872	0.906087	1
IPR002397	Cyt_P450_B	14	1	0.417872	0.906087	1
IPR006634	TLC-dom	14	1	0.417872	0.906087	1
SSF52200	Toll/Interleukin receptor TIR domain	14	1	0.417872	0.906087	1
SM00014	Acid phosphatase homologues	14	1	0.417872	0.906087	1
SM00969	NA	24	2	0.493719	0.906114	1
SSF53448	Nucleotide-diphospho-sugar transferases	74	8	0.657738	0.906165	1
IPR029044	Nucleotide-diphossugar_trans	74	8	0.657738	0.906165	1
IPR020635	Tyr_kinase_cat_dom	329	43	0.814012	0.909959	1
SM00219	Tyrosine kinase, catalytic domain	329	43	0.814012	0.909959	1
SSF52058	L domain-like	128	15	0.71983	0.910768	1
PF00620	RhoGAP domain	59	6	0.6144	0.913378	1
IPR000198	RhoGAP_dom	59	6	0.6144	0.913378	1
SM00176	Ran (Ras-related nuclear proteins) /TC4 subfamily of small GTPases	51	5	0.589981	0.915007	1
IPR002041	Ran_GTPase	51	5	0.589981	0.915007	1
SM00327	von Willebrand factor (vWF) type A domain	34	3	0.525434	0.916022	1
IPR003131	T1-type_BTB	25	2	0.472218	0.918026	1
PF07525	SOCS box	25	2	0.472218	0.918026	1
SSF57845	B-box zinc-binding domain	25	2	0.472218	0.918026	1
PF02214	BTB/POZ domain	25	2	0.472218	0.918026	1
SM00612	NA	43	4	0.556765	0.918644	1
SM00563	Phosphate acyltransferases	15	1	0.387995	0.920693	1
IPR006202	Neur_chan_lig-bd	15	1	0.387995	0.920693	1
SSF63712	Nicotinic receptor ligand binding domain-like	15	1	0.387995	0.920693	1
SSF51011	Glycosyl hydrolase domain	15	1	0.387995	0.920693	1
SM00608	ADAM Cysteine-Rich Domain	15	1	0.387995	0.920693	1
PF00020	TNFR/NGFR cysteine-rich region	15	1	0.387995	0.920693	1
PF00027	Cyclic nucleotide-binding domain	15	1	0.387995	0.920693	1
SSF90112	Neurotransmitter-gated ion-channel transmembrane pore	15	1	0.387995	0.920693	1
IPR029035	DHS-like_NAD/FAD-binding_dom	15	1	0.387995	0.920693	1
IPR006029	Neurotrans-gated_channel_TM	15	1	0.387995	0.920693	1
IPR006586	ADAM_Cys-rich	15	1	0.387995	0.920693	1
PF02932	Neurotransmitter-gated ion-channel transmembrane region	15	1	0.387995	0.920693	1
SM00063	Frizzled	15	1	0.387995	0.920693	1
SSF52467	DHS-like NAD/FAD-binding domain	15	1	0.387995	0.920693	1
IPR006620	Pro_4_hyd_alph	15	1	0.387995	0.920693	1
SM00702	Prolyl 4-hydroxylase alpha subunit homologues.	15	1	0.387995	0.920693	1
PF00046	Homeobox domain	100	11	0.670338	0.92402	1
PF07974	EGF-like domain	35	3	0.508977	0.925482	1
IPR013111	EGF_extracell	35	3	0.508977	0.925482	1
IPR001496	SOCS_C	26	2	0.452509	0.928504	1
PF07648	Kazal-type serine protease inhibitor domain	26	2	0.452509	0.928504	1
IPR002290	Ser/Thr_dual-sp_kinase	356	46	0.802919	0.929614	1
SM00220	Serine/Threonine protein kinases, catalytic domain	356	46	0.802919	0.929614	1
IPR000595	cNMP-bd_dom	16	1	0.362102	0.933028	1
IPR000203	GPS	16	1	0.362102	0.933028	1
SSF69593	Glycerol-3-phosphate (1)-acyltransferase	16	1	0.362102	0.933028	1
IPR001879	GPCR_2_extracellular_dom	16	1	0.362102	0.933028	1
PF01094	Receptor family ligand binding region	16	1	0.362102	0.933028	1
PF02198	Sterile alpha motif (SAM)/Pointed domain	16	1	0.362102	0.933028	1
IPR003879	Butyrophylin	16	1	0.362102	0.933028	1
IPR001828	ANF_lig-bd_rcpt	16	1	0.362102	0.933028	1
SM00413	erythroblast transformation specific domain	16	1	0.362102	0.933028	1
SSF52151	FabD/lysophospholipase-like	16	1	0.362102	0.933028	1
SSF53850	Periplasmic binding protein-like II	16	1	0.362102	0.933028	1
PF01825	GPCR proteolysis site, GPS, motif	16	1	0.362102	0.933028	1
IPR016035	Acyl_Trfase/lysoPLipase	16	1	0.362102	0.933028	1
SM00303	G-protein-coupled receptor proteolytic site domain	16	1	0.362102	0.933028	1
IPR003118	Pointed_dom	16	1	0.362102	0.933028	1
IPR013806	Kringle-like	16	1	0.362102	0.933028	1
SSF57440	Kringle-like	16	1	0.362102	0.933028	1
PF00069	Protein kinase domain	372	48	0.801434	0.93499	1
PF00010	Helix-loop-helix DNA-binding domain	54	5	0.553738	0.93722	1
SSF117281	Kelch motif	54	5	0.553738	0.93722	1
IPR002350	Kazal_dom	27	2	0.434377	0.937707	1
IPR000863	Sulfotransferase_dom	27	2	0.434377	0.937707	1
SM00195	Dual specificity phosphatase, catalytic domain	27	2	0.434377	0.937707	1
IPR020422	Dual-sp_phosphatase_subgr_cat	27	2	0.434377	0.937707	1
SSF57586	TNF receptor-like	27	2	0.434377	0.937707	1
PF01363	FYVE zinc finger	27	2	0.434377	0.937707	1
PF00685	Sulfotransferase domain	27	2	0.434377	0.937707	1
PF07714	Protein tyrosine kinase	360	46	0.792452	0.940725	1
IPR001245	Ser-Thr/Tyr_kinase_cat_dom	360	46	0.792452	0.940725	1
IPR000719	Prot_kinase_dom	375	48	0.793903	0.942793	1
SM00324	GTPase-activator protein for Rho-like GTPases	55	5	0.542623	0.943373	1
IPR010909	PLAC	17	1	0.339446	0.943445	1
PF00093	von Willebrand factor type C domain	17	1	0.339446	0.943445	1
PF00652	Ricin-type beta-trefoil lectin domain	17	1	0.339446	0.943445	1
PF01392	Fz domain	17	1	0.339446	0.943445	1
IPR000418	Ets_dom	17	1	0.339446	0.943445	1
PF02141	DENN (AEX-3) domain	17	1	0.339446	0.943445	1
PF00178	Ets-domain	17	1	0.339446	0.943445	1
IPR001194	DENN_dom	17	1	0.339446	0.943445	1
IPR001356	Homeobox_dom	104	11	0.641317	0.944074	1
PF00560	Leucine Rich Repeat	112	12	0.650569	0.944816	1
IPR001611	Leu-rich_rpt	112	12	0.650569	0.944816	1
IPR000306	Znf_FYVE	28	2	0.417639	0.945778	1
IPR000436	Sushi_SCR_CCP_dom	28	2	0.417639	0.945778	1
SSF100895	Kazal-type serine protease inhibitors	28	2	0.417639	0.945778	1
SM00042	Domain first found in C1r, C1s, uEGF, and bone morphogenetic protein.	28	2	0.417639	0.945778	1
SM00064	Protein present in Fab1, YOTB, Vac1, and EEA1	28	2	0.417639	0.945778	1
PF00431	CUB domain	28	2	0.417639	0.945778	1
SSF57535	Complement control module/SCR domain	28	2	0.417639	0.945778	1
PF00621	RhoGEF domain	56	5	0.531944	0.948977	1
SSF55486	Metalloproteases ("zincins"), catalytic domain	65	6	0.551675	0.951253	1
IPR020067	Frizzled_dom	18	1	0.319455	0.952243	1
SSF63501	Frizzled cysteine-rich domain	18	1	0.319455	0.952243	1
IPR011527	ABC1_TM_dom	18	1	0.319455	0.952243	1
IPR000326	P_Acid_Pase_2/haloperoxidase	18	1	0.319455	0.952243	1
IPR028082	Peripla_BP_I	18	1	0.319455	0.952243	1
PF01462	Leucine rich repeat N-terminal domain	18	1	0.319455	0.952243	1
PF01833	IPT/TIG domain	18	1	0.319455	0.952243	1
PF01569	PAP2 superfamily	18	1	0.319455	0.952243	1
SM00110	Complement component C1q domain.	18	1	0.319455	0.952243	1
SM00458	Ricin-type beta-trefoil	18	1	0.319455	0.952243	1
SSF53822	Periplasmic binding protein-like I	18	1	0.319455	0.952243	1
SSF90123	ABC transporter transmembrane region	18	1	0.319455	0.952243	1
SSF48317	Acid phosphatase/Vanadium-dependent haloperoxidase	18	1	0.319455	0.952243	1
IPR008936	Rho_GTPase_activation_prot	82	8	0.586285	0.952849	1
SSF48350	GTPase activation domain, GAP	82	8	0.586285	0.952849	1
PF00063	Myosin head (motor domain)	30	2	0.387751	0.959027	1
SM00242	Myosin. Large ATPases.	30	2	0.387751	0.959027	1
IPR001609	Myosin_head_motor_dom	30	2	0.387751	0.959027	1
SSF57603	FnI-like domain	30	2	0.387751	0.959027	1
IPR017455	Znf_FYVE-rel	30	2	0.387751	0.959027	1
SSF57863	ArfGap/RecO-like zinc finger	19	1	0.301686	0.959672	1
PF01412	Putative GTPase activating protein for Arf	19	1	0.301686	0.959672	1
IPR001164	ArfGAP	19	1	0.301686	0.959672	1
SM00147	Guanine nucleotide exchange factor for Ras-like small GTPases	19	1	0.301686	0.959672	1
PF01553	Acyltransferase	19	1	0.301686	0.959672	1
IPR002123	Plipid/glycerol_acylTrfase	19	1	0.301686	0.959672	1
IPR001368	TNFR/NGFR_Cys_rich_reg	19	1	0.301686	0.959672	1
SM00208	Tumor necrosis factor receptor / nerve growth factor receptor repeats.	19	1	0.301686	0.959672	1
IPR008993	TIMP-like_OB-fold	19	1	0.301686	0.959672	1
SM00210	Thrombospondin N-terminal -like domains.	19	1	0.301686	0.959672	1
SM00105	Putative GTP-ase activating proteins for the small GTPase, ARF	19	1	0.301686	0.959672	1
SSF50242	TIMP-like	19	1	0.301686	0.959672	1
SM00325	Guanine nucleotide exchange factor for Rho/Rac/Cdc42-like GTPases	50	4	0.471796	0.96283	1
PF00005	ABC transporter	31	2	0.374353	0.964427	1
IPR003439	ABC_transporter-like	31	2	0.374353	0.964427	1
SM00364	Leucine-rich repeats, bacterial type	31	2	0.374353	0.964427	1
PF00170	bZIP transcription factor	31	2	0.374353	0.964427	1
PF01562	Reprolysin family propeptide	20	1	0.285786	0.965946	1
PF00386	C1q domain	20	1	0.285786	0.965946	1
IPR001895	RASGEF_cat_dom	20	1	0.285786	0.965946	1
IPR000073	AB_hydrolase_1	20	1	0.285786	0.965946	1
IPR002870	Peptidase_M12B_N	20	1	0.285786	0.965946	1
PF00617	RasGEF domain	20	1	0.285786	0.965946	1
IPR017946	PLC-like_Pdiesterase_TIM-brl	20	1	0.285786	0.965946	1
SSF51695	PLC-like phosphodiesterases	20	1	0.285786	0.965946	1
PF00561	alpha/beta hydrolase fold	20	1	0.285786	0.965946	1
IPR001073	C1q	20	1	0.285786	0.965946	1
IPR001683	Phox	42	3	0.417407	0.96869	1
SSF64268	PX domain	42	3	0.417407	0.96869	1
PF07716	Basic region leucine zipper	32	2	0.361848	0.969139	1
SSF109604	HD-domain/PDEase-like	21	1	0.271477	0.971244	1
PF05986	ADAM-TS Spacer 1	21	1	0.271477	0.971244	1
SSF50370	Ricin B-like lectins	21	1	0.271477	0.971244	1
IPR000372	LRR-contain_N	21	1	0.271477	0.971244	1
IPR010294	ADAM_spacer1	21	1	0.271477	0.971244	1
SM00013	Leucine rich repeat N-terminal domain	21	1	0.271477	0.971244	1
SSF49854	Spermadhesin, CUB domain	33	2	0.350149	0.973246	1
IPR000859	CUB_dom	33	2	0.350149	0.973246	1
SM00280	Kazal type serine protease inhibitors	22	1	0.258531	0.975719	1
PF00057	Low-density lipoprotein receptor domain class A	22	1	0.258531	0.975719	1
SM00192	Low-density lipoprotein receptor domain class A	22	1	0.258531	0.975719	1
IPR013273	Peptidase_M12B_ADAM-TS	22	1	0.258531	0.975719	1
SSF57424	LDL receptor-like module	22	1	0.258531	0.975719	1
IPR001007	VWF_C	22	1	0.258531	0.975719	1
SM00314	Ras association (RalGDS/AF-6) domain	22	1	0.258531	0.975719	1
SM00214	von Willebrand factor (vWF) type C domain	22	1	0.258531	0.975719	1
IPR002172	LDrepeatLR_classA_rpt	22	1	0.258531	0.975719	1
PF00092	von Willebrand factor type A domain	34	2	0.339182	0.976823	1
SSF47459	HLH, helix-loop-helix DNA-binding domain	64	5	0.459545	0.978575	1
IPR011598	bHLH_dom	64	5	0.459545	0.978575	1
IPR001791	Laminin_G	45	3	0.387506	0.978707	1
PF00008	EGF-like domain	55	4	0.425385	0.979369	1
IPR008917	TF_DNA-bd	23	1	0.246761	0.979497	1
SSF47454	A DNA-binding domain in eukaryotic transcription factors	23	1	0.246761	0.979497	1
PF00050	Kazal-type serine protease inhibitor domain	23	1	0.246761	0.979497	1
IPR017850	Alkaline_phosphatase_core	23	1	0.246761	0.979497	1
SSF53649	Alkaline phosphatase-like	23	1	0.246761	0.979497	1
IPR002403	Cyt_P450_E_grp-IV	23	1	0.246761	0.979497	1
IPR017981	GPCR_2-like	35	2	0.32888	0.979934	1
IPR002347	Glc/ribitol_DH	46	3	0.378467	0.981306	1
SM00353	helix loop helix domain	56	4	0.417174	0.981707	1
PF00169	PH domain	142	14	0.592214	0.981744	1
PF00002	7 transmembrane receptor (Secretin family)	24	1	0.236015	0.982687	1
IPR000832	GPCR_2_secretin-like	24	1	0.236015	0.982687	1
IPR002401	Cyt_P450_E_grp-I	24	1	0.236015	0.982687	1
SM00054	EF-hand, calcium binding motif	84	7	0.492706	0.982811	1
PF07690	Major Facilitator Superfamily	66	5	0.444412	0.9829	1
IPR011701	MFS	66	5	0.444412	0.9829	1
IPR000048	IQ_motif_EF-hand-BS	47	3	0.369838	0.983599	1
SSF53474	alpha/beta-Hydrolases	85	7	0.486354	0.984489	1
IPR029058	AB_hydrolase	85	7	0.486354	0.984489	1
PF08659	KR domain	37	2	0.310041	0.984988	1
IPR013968	PKS_KR	37	2	0.310041	0.984988	1
PF00036	EF hand	37	2	0.310041	0.984988	1
SM00338	basic region leucin zipper	37	2	0.310041	0.984988	1
PF00084	Sushi repeat (SCR repeat)	25	1	0.226164	0.985382	1
PF00067	Cytochrome P450	25	1	0.226164	0.985382	1
IPR013099	2pore_dom_K_chnl_dom	25	1	0.226164	0.985382	1
PF07885	Ion channel	25	1	0.226164	0.985382	1
SSF57716	Glucocorticoid receptor-like (DNA-binding domain)	112	10	0.531006	0.985978	1
PF00089	Trypsin	38	2	0.301407	0.987026	1
IPR001254	Peptidase_S1	38	2	0.301407	0.987026	1
IPR015424	PyrdxlP-dep_Trfase	38	2	0.301407	0.987026	1
SSF53383	PLP-dependent transferases	38	2	0.301407	0.987026	1
IPR004827	bZIP	38	2	0.301407	0.987026	1
SM00032	Domain abundant in complement control proteins; SUSHI repeat; short complement-like repeat (SCR)	26	1	0.217102	0.987657	1
IPR001314	Peptidase_S1A	26	1	0.217102	0.987657	1
PF11971	CAMSAP CH domain	26	1	0.217102	0.987657	1
IPR001128	Cyt_P450	26	1	0.217102	0.987657	1
SSF48264	Cytochrome P450	26	1	0.217102	0.987657	1
SSF57302	Snake toxin-like	26	1	0.217102	0.987657	1
SSF49842	TNF-like	26	1	0.217102	0.987657	1
IPR008983	Tumour_necrosis_fac-like_dom	26	1	0.217102	0.987657	1
IPR022613	CAMSAP_CH	26	1	0.217102	0.987657	1
SM00239	Protein kinase C conserved region 2 (CalB)	88	7	0.468237	0.988652	1
SSF50494	Trypsin-like serine proteases	39	2	0.293239	0.988794	1
PF00787	PX domain	39	2	0.293239	0.988794	1
IPR009003	Trypsin-like_Pept_dom	39	2	0.293239	0.988794	1
SM00252	Src homology 2 domains	61	4	0.38044	0.990087	1
IPR000340	Dual-sp_phosphatase_cat-dom	40	2	0.285501	0.990326	1
PF00782	Dual specificity phosphatase, catalytic domain	40	2	0.285501	0.990326	1
IPR005821	Ion_trans_dom	40	2	0.285501	0.990326	1
PF00520	Ion transport protein	40	2	0.285501	0.990326	1
SSF49899	Concanavalin A-like lectins/glucanases	125	11	0.522368	0.990748	1
IPR013320	ConA-like_dom	125	11	0.522368	0.990748	1
SM00369	Leucine-rich repeats, typical (most populated) subfamily	99	8	0.476161	0.99083	1
IPR003591	Leu-rich_rpt_typical-subtyp	99	8	0.476161	0.99083	1
SM00020	Trypsin-like serine protease	28	1	0.200991	0.9912	1
SSF81324	Voltage-gated potassium channels	62	4	0.373853	0.991248	1
IPR002198	DH_sc/Rdtase_SDR	52	3	0.331977	0.991564	1
PF00106	short chain dehydrogenase	52	3	0.331977	0.991564	1
SM00228	Domain present in PSD-95, Dlg, and ZO-1/2.	109	9	0.487341	0.991836	1
PF00017	SH2 domain	63	4	0.367489	0.992279	1
PF00595	PDZ domain (Also known as DHR or GLGF)	111	9	0.477714	0.993315	1
PF00168	C2 domain	84	6	0.416708	0.993582	1
PF01421	Reprolysin (M12B) family zinc metalloprotease	30	1	0.187102	0.993727	1
IPR001590	Peptidase_M12B	30	1	0.187102	0.993727	1
SM00423	domain found in Plexins, Semaphorins and Integrins	30	1	0.187102	0.993727	1
IPR001478	PDZ	122	10	0.483237	0.994611	1
IPR002048	EF_hand_dom	123	10	0.478926	0.995118	1
PF00096	Zinc finger, C2H2 type	199	19	0.570475	0.995121	1
IPR020846	MFS_dom	96	7	0.425896	0.995208	1
SSF103473	MFS general substrate transporter	96	7	0.425896	0.995208	1
SSF51445	(Trans)glycosidases	45	2	0.25221	0.995394	1
IPR017853	Glycoside_hydrolase_SF	45	2	0.25221	0.995394	1
PF00038	Intermediate filament protein	32	1	0.175005	0.995528	1
IPR001664	IF	32	1	0.175005	0.995528	1
IPR001849	PH_domain	193	18	0.555875	0.995924	1
SM00233	Pleckstrin homology domain.	178	16	0.533849	0.996454	1
SM00312	PhoX homologous domain, present in p47phox and p40phox.	34	1	0.164374	0.996812	1
SSF55550	SH2 domain	70	4	0.328343	0.996842	1
IPR000980	SH2	70	4	0.328343	0.996842	1
SSF47473	EF-hand	172	15	0.516407	0.997146	1
SSF50156	PDZ domain-like	121	9	0.43474	0.997621	1
SSF57501	Cystine-knot cytokines	36	1	0.154959	0.997728	1
IPR029034	Cystine-knot_cytokine	36	1	0.154959	0.997728	1
IPR011510	SAM_2	51	2	0.22123	0.998134	1
PF07647	SAM domain (Sterile alpha motif)	51	2	0.22123	0.998134	1
IPR000008	C2_dom	115	8	0.404481	0.998343	1
SSF49562	C2 domain (Calcium/lipid-binding domain, CaLB)	115	8	0.404481	0.998343	1
IPR013761	SAM/pointed	75	4	0.305108	0.998359	1
SSF47769	SAM/Pointed domain	75	4	0.305108	0.998359	1
SSF103575	Plexin repeat	38	1	0.146561	0.99838	1
PF00307	Calponin homology (CH) domain	52	2	0.216789	0.998397	1
IPR021129	SAM_type1	52	2	0.216789	0.998397	1
PF00536	SAM domain (Sterile alpha motif)	52	2	0.216789	0.998397	1
IPR016201	Plexin-like_fold	39	1	0.142694	0.998633	1
PF01391	Collagen triple helix repeat (20 copies)	55	2	0.204473	0.998985	1
SSF47576	Calponin-homology domain, CH-domain	55	2	0.204473	0.998985	1
IPR008160	Collagen	55	2	0.204473	0.998985	1
IPR001660	SAM	55	2	0.204473	0.998985	1
PF00028	Cadherin domain	41	1	0.135539	0.999025	1
SM00082	Leucine rich repeat C-terminal domain	41	1	0.135539	0.999025	1
SM00112	Cadherin repeats.	41	1	0.135539	0.999025	1
IPR000483	Cys-rich_flank_reg_C	41	1	0.135539	0.999025	1
IPR001715	CH-domain	56	2	0.200672	0.999129	1
IPR002126	Cadherin	42	1	0.132223	0.999177	1
PF10320	Serpentine type 7TM GPCR chemoreceptor Srsx	43	1	0.129066	0.999305	1
IPR019424	7TM_GPCR_olfarory/Srsx	43	1	0.129066	0.999305	1
SSF57184	Growth factor receptor domain	44	1	0.126055	0.999414	1
IPR009030	Growth_fac_rcpt_N_dom	44	1	0.126055	0.999414	1
SSF103657	BAR/IMD domain-like	45	1	0.123181	0.999505	1
SM00033	Calponin homology domain	46	1	0.120435	0.999582	1
SSF56436	C-type lectin-like	47	1	0.117808	0.999647	1
IPR016187	C-type_lectin_fold	47	1	0.117808	0.999647	1
SM00454	Sterile alpha motif.	48	1	0.115293	0.999702	1
IPR011511	SH3_2	110	6	0.311931	0.999719	1
PF07653	Variant SH3 domain	110	6	0.311931	0.999719	1
IPR015919	Cadherin-like	49	1	0.112883	0.999749	1
SSF49313	Cadherin-like	49	1	0.112883	0.999749	1
SM00179	Calcium-binding EGF-like domain	90	4	0.251613	0.999785	1
SM00326	Src homology 3 domains	123	7	0.326113	0.999796	1
IPR001881	EGF-like_Ca-bd_dom	91	4	0.248702	0.999812	1
PF07645	Calcium-binding EGF domain	66	2	0.169192	0.999814	1
PF00090	Thrombospondin type 1 domain	51	1	0.108351	0.999821	1
SSF50044	SH3-domain	135	8	0.340279	0.999836	1
IPR001452	SH3_domain	137	8	0.334953	0.999871	1
SM00132	Zinc-binding domain present in Lin-11, Isl-1, Mec-3.	53	1	0.104169	0.999872	1
SM00209	Thrombospondin type 1 repeats	54	1	0.102196	0.999892	1
PF00412	LIM domain	54	1	0.102196	0.999892	1
PF00018	SH3 domain	109	5	0.259838	0.999923	1
IPR001781	Znf_LIM	56	1	0.0984649	0.999923	1
IPR000884	Thrombospondin_1_rpt	56	1	0.0984649	0.999923	1
SSF82895	TSP-1 type 1 repeat	56	1	0.0984649	0.999923	1
SM00181	Epidermal growth factor-like domain.	125	5	0.224927	0.999991	1
SSF57196	EGF/Laminin	173	9	0.295752	0.999994	1
PF00047	Immunoglobulin domain	94	2	0.117456	0.999998	1
IPR013151	Immunoglobulin	94	2	0.117456	0.999998	1
SSF81321	Family A G protein-coupled receptor-like	109	3	0.152817	0.999998	1
IPR000742	EG-like_dom	153	6	0.219984	0.999999	1
IPR017452	GPCR_Rhodpsn_7TM	94	1	0.0580688	1	1
IPR000276	GPCR_Rhodpsn	95	1	0.0574468	1	1
PF00001	7 transmembrane receptor (rhodopsin family)	95	1	0.0574468	1	1
PF07686	Immunoglobulin V-set domain	97	1	0.0562417	1	1
IPR013106	Ig_V-set	99	1	0.0550857	1	1
SM00408	Immunoglobulin C-2 Type	123	2	0.0891136	1	1
IPR003598	Ig_sub2	123	2	0.0891136	1	1
SSF49265	Fibronectin type III	148	3	0.111392	1	1
IPR003961	FN3_dom	148	3	0.111392	1	1
IPR013098	Ig_I-set	142	2	0.0769112	1	1
PF07679	Immunoglobulin I-set domain	142	2	0.0769112	1	1
IPR003599	Ig_sub	172	2	0.0631977	1	1
SM00409	Immunoglobulin	172	2	0.0631977	1	1
SSF48726	Immunoglobulin	221	4	0.0987523	1	1
IPR007110	Ig-like_dom	203	2	0.0533276	1	1

## Sheet: G
Set	Description	Size of set	No. of overlap	Odd ratio	P-value	FDR (fdr_bh)
SSF52151	FabD/lysophospholipase-like	16	8	15.6953	1.42147e-06	0.00107321
IPR016035	Acyl_Trfase/lysoPLipase	16	8	15.6953	1.42147e-06	0.00107321
SSF50729	PH domain-like	340	43	2.31292	3.3392e-06	0.00168073
IPR004031	PMP22/EMP/MP20/Claudin	19	8	11.4125	7.09211e-06	0.00214182
PF00822	PMP-22/EMP/MP20/Claudin family	19	8	11.4125	7.09211e-06	0.00214182
SSF48065	DBL homology domain (DH-domain)	56	13	4.75879	2.15966e-05	0.00465869
PF00621	RhoGEF domain	56	13	4.75879	2.15966e-05	0.00465869
IPR000219	DH-domain	57	13	4.65033	2.64492e-05	0.00478411
SM00325	Guanine nucleotide exchange factor for Rho/Rac/Cdc42-like GTPases	50	12	4.96719	3.12222e-05	0.00478411
IPR001849	PH_domain	193	27	2.57696	3.80028e-05	0.00478411
PF01735	Lysophospholipase catalytic domain	8	5	26.0864	3.80195e-05	0.00478411
IPR002642	LysoPLipase_cat_dom	8	5	26.0864	3.80195e-05	0.00478411
SM00233	Pleckstrin homology domain.	178	25	2.58559	6.80839e-05	0.0079082
PF09380	FERM C-terminal PH-like domain	27	8	6.60376	0.000135113	0.0136014
IPR018980	FERM_PH-like_C	27	8	6.60376	0.000135113	0.0136014
IPR001101	Plectin_repeat	6	4	31.2735	0.000179083	0.0159068
SSF75399	Plakin repeat	6	4	31.2735	0.000179083	0.0159068
IPR011511	SH3_2	110	17	2.8798	0.000307136	0.0244093
PF07653	Variant SH3 domain	110	17	2.8798	0.000307136	0.0244093
SSF50156	PDZ domain-like	121	18	2.75421	0.000335414	0.0253237
IPR001478	PDZ	122	18	2.72755	0.000371752	0.0254109
IPR018979	FERM_N	31	8	5.45384	0.000387054	0.0254109
PF09379	FERM N-terminal domain	31	8	5.45384	0.000387054	0.0254109
IPR012461	DUF1669	8	4	15.6347	0.000757685	0.044004
PF07894	Protein of unknown function (DUF1669)	8	4	15.6347	0.000757685	0.044004
SM00668	C-terminal to LisH motif.	8	4	15.6347	0.000757685	0.044004
PF00018	SH3 domain	109	16	2.70757	0.000815962	0.0456334
PF00307	Calponin homology (CH) domain	52	10	3.73634	0.000949385	0.051199
PF00595	PDZ domain (Also known as DHR or GLGF)	111	16	2.65021	0.000996862	0.0519056
SM00326	Src homology 3 domains	123	17	2.52443	0.00113667	0.0572121
IPR006595	CTLH_C	9	4	12.5069	0.00129881	0.0632645
SM00033	Calponin homology domain	46	9	3.81443	0.00148738	0.0681867
SSF47576	Calponin-homology domain, CH-domain	55	10	3.48656	0.00149017	0.0681867
IPR004827	bZIP	38	8	4.17934	0.00164864	0.0717973
IPR001715	CH-domain	56	10	3.41054	0.0017179	0.0717973
SM00250	Plectin repeat	5	3	23.4309	0.00199701	0.0717973
PF00711	Beta defensin	5	3	23.4309	0.00199701	0.0717973
IPR013144	CRA_dom	5	3	23.4309	0.00199701	0.0717973
SM00757	CT11-RanBPM	5	3	23.4309	0.00199701	0.0717973
SSF57392	Defensin-like	5	3	23.4309	0.00199701	0.0717973
PF00681	Plectin repeat	5	3	23.4309	0.00199701	0.0717973
IPR001855	Defensin_beta-typ	5	3	23.4309	0.00199701	0.0717973
PF01108	Tissue factor	10	4	10.4217	0.00206169	0.072399
SM00228	Domain present in PSD-95, Dlg, and ZO-1/2.	109	15	2.50855	0.00226408	0.0776991
PF00373	FERM central domain	40	8	3.91762	0.00233002	0.0781853
IPR000299	FERM_domain	41	8	3.79865	0.00274456	0.0881763
SM00295	Band 4.1 homologues	41	8	3.79865	0.00274456	0.0881763
PF00021	u-PAR/Ly-6 domain	11	4	8.93233	0.003086	0.0946622
IPR001526	LY6_UPAR	11	4	8.93233	0.003086	0.0946622
SSF50044	SH3-domain	135	17	2.2659	0.00313451	0.0946622
IPR019749	Band_41_domain	42	8	3.68668	0.00321446	0.0951731
IPR001452	SH3_domain	137	17	2.22784	0.00365515	0.0953933
SM00022	Cytoplasmic phospholipase A2, catalytic subunit	6	3	15.6196	0.00381494	0.0953933
IPR008521	Mg_trans_NIPA	6	3	15.6196	0.00381494	0.0953933
PF00202	Aminotransferase class-III	6	3	15.6196	0.00381494	0.0953933
IPR003096	SM22_calponin	6	3	15.6196	0.00381494	0.0953933
PF05653	Magnesium transporter NIPA	6	3	15.6196	0.00381494	0.0953933
IPR005814	Aminotrans_3	6	3	15.6196	0.00381494	0.0953933
SSF54403	Cystatin/monellin	6	3	15.6196	0.00381494	0.0953933
PF11971	CAMSAP CH domain	26	6	4.69514	0.00385364	0.0953933
IPR022613	CAMSAP_CH	26	6	4.69514	0.00385364	0.0953933
IPR019748	FERM_central	44	8	3.4814	0.00433962	0.104013
SSF47031	Second domain of FERM	44	8	3.4814	0.00433962	0.104013
PF01363	FYVE zinc finger	27	6	4.47127	0.004706	0.111032
SSF51445	(Trans)glycosidases	45	8	3.38709	0.00500488	0.112796
SSF103657	BAR/IMD domain-like	45	8	3.38709	0.00500488	0.112796
IPR017853	Glycoside_hydrolase_SF	45	8	3.38709	0.00500488	0.112796
IPR000306	Znf_FYVE	28	6	4.26774	0.00568926	0.121904
SM00064	Protein present in Fab1, YOTB, Vac1, and EEA1	28	6	4.26774	0.00568926	0.121904
IPR000073	AB_hydrolase_1	20	5	5.21315	0.00573205	0.121904
PF00561	alpha/beta hydrolase fold	20	5	5.21315	0.00573205	0.121904
SSF81321	Family A G protein-coupled receptor-like	109	14	2.3141	0.00585477	0.121904
SM00338	basic region leucin zipper	37	7	3.65314	0.00596346	0.121904
SSF56024	Phospholipase D/nuclease	13	4	6.94645	0.00606861	0.121904
SSF52025	PA domain	13	4	6.94645	0.00606861	0.121904
PF09294	Interferon-alpha/beta receptor, fibronectin type III	7	3	11.7139	0.00637775	0.121904
PF00003	7 transmembrane sweet-taste receptor of 3 GCPR	7	3	11.7139	0.00637775	0.121904
IPR017978	GPCR_3_C	7	3	11.7139	0.00637775	0.121904
IPR015373	Interferon/interleukin_rcp_dom	7	3	11.7139	0.00637775	0.121904
SSF47616	GST C-terminal domain-like	29	6	4.08192	0.00681436	0.124715
IPR010987	Glutathione-S-Trfase_C-like	29	6	4.08192	0.00681436	0.124715
IPR015424	PyrdxlP-dep_Trfase	38	7	3.53506	0.00693777	0.124715
SSF53383	PLP-dependent transferases	38	7	3.53506	0.00693777	0.124715
SSF51197	Clavaminate synthase-like	38	7	3.53506	0.00693777	0.124715
IPR017455	Znf_FYVE-rel	30	6	3.91158	0.0080922	0.143756
SM00558	A domain family that is part of the cupin metalloenzyme superfamily.	22	5	4.59923	0.00880872	0.154665
IPR001870	B30.2/SPRY	31	6	3.75487	0.00953349	0.159951
IPR003877	SPRY_dom	31	6	3.75487	0.00953349	0.159951
PF00622	SPRY domain	31	6	3.75487	0.00953349	0.159951
PF00170	bZIP transcription factor	31	6	3.75487	0.00953349	0.159951
PF00061	Lipocalin / cytosolic fatty-acid binding protein family	8	3	9.37052	0.0097498	0.160024
IPR000566	Lipocln_cytosolic_FA-bd_dom	8	3	9.37052	0.0097498	0.160024
IPR000798	Ez/rad/moesin_like	15	4	5.68271	0.0105199	0.170808
SM00176	Ran (Ras-related nuclear proteins) /TC4 subfamily of small GTPases	51	8	2.91331	0.0107617	0.171054
IPR002041	Ran_GTPase	51	8	2.91331	0.0107617	0.171054
PF07716	Basic region leucine zipper	32	6	3.61021	0.0111487	0.17536
PF00169	PH domain	142	16	1.99406	0.0117123	0.182325
IPR003347	JmjC_dom	24	5	4.11456	0.0128681	0.198273
SM00132	Zinc-binding domain present in Lin-11, Isl-1, Mec-3.	53	8	2.78347	0.0134804	0.199082
IPR006187	Claudin	9	3	7.80825	0.0139753	0.199082
SM00198	SCP / Tpx-1 / Ag5 / PR-1 / Sc7 family of extracellular domains.	9	3	7.80825	0.0139753	0.199082
SSF55797	PR-1-like	9	3	7.80825	0.0139753	0.199082
SSF101576	Supernatant protein factor (SPF), C-terminal domain	9	3	7.80825	0.0139753	0.199082
IPR014044	CAP_domain	9	3	7.80825	0.0139753	0.199082
PF00188	Cysteine-rich secretory protein family	9	3	7.80825	0.0139753	0.199082
IPR001283	Allrgn_V5/Tpx1	9	3	7.80825	0.0139753	0.199082
SSF57845	B-box zinc-binding domain	25	5	3.90857	0.0153048	0.215983
SSF140741	RUN domain-like	17	4	4.80781	0.0166631	0.228739
PF02759	RUN domain	17	4	4.80781	0.0166631	0.228739
IPR004012	Run	17	4	4.80781	0.0166631	0.228739
SSF57302	Snake toxin-like	26	5	3.72221	0.0180312	0.244174
IPR001781	Znf_LIM	56	8	2.60898	0.0184521	0.244174
SSF54236	Ubiquitin-like	150	16	1.87402	0.0189556	0.244174
IPR029071	Ubiquitin-rel_dom	150	16	1.87402	0.0189556	0.244174
IPR011038	Calycin-like	10	3	6.69234	0.0190811	0.244174
SSF50814	Lipocalins	10	3	6.69234	0.0190811	0.244174
IPR010982	Lambda_DNA-bd_dom	10	3	6.69234	0.0190811	0.244174
SSF47413	lambda repressor-like DNA-binding domains	10	3	6.69234	0.0190811	0.244174
IPR000326	P_Acid_Pase_2/haloperoxidase	18	4	4.4641	0.0204233	0.254869
PF01569	PAP2 superfamily	18	4	4.4641	0.0204233	0.254869
SSF48317	Acid phosphatase/Vanadium-dependent haloperoxidase	18	4	4.4641	0.0204233	0.254869
IPR000315	Znf_B-box	27	5	3.55278	0.0210597	0.258538
PF00514	Armadillo/beta-catenin-like repeat	27	5	3.55278	0.0210597	0.258538
PF00089	Trypsin	38	6	2.93214	0.0250322	0.295857
IPR001254	Peptidase_S1	38	6	2.93214	0.0250322	0.295857
SSF49879	SMAD/FHA domain	38	6	2.93214	0.0250322	0.295857
IPR008984	SMAD_FHA_domain	38	6	2.93214	0.0250322	0.295857
PF00441	Acyl-CoA dehydrogenase, C-terminal domain	11	3	5.85541	0.0250793	0.295857
IPR017452	GPCR_Rhodpsn_7TM	94	11	2.07626	0.0258396	0.299959
IPR000276	GPCR_Rhodpsn	95	11	2.05141	0.0276928	0.299959
PF00001	7 transmembrane receptor (rhodopsin family)	95	11	2.05141	0.0276928	0.299959
PF00059	Lectin C-type domain	29	5	3.25628	0.028065	0.299959
SM00449	Domain in SPla and the RYanodine Receptor.	29	5	3.25628	0.028065	0.299959
SSF50494	Trypsin-like serine proteases	39	6	2.84309	0.0281243	0.299959
IPR009003	Trypsin-like_Pept_dom	39	6	2.84309	0.0281243	0.299959
SSF46966	Spectrin repeat	72	9	2.23637	0.0286209	0.299959
IPR006594	LisH	20	4	3.90557	0.0293971	0.299959
PF00168	C2 domain	84	10	2.11613	0.0294328	0.299959
SSF53474	alpha/beta-Hydrolases	85	10	2.08778	0.0316262	0.299959
IPR029058	AB_hydrolase	85	10	2.08778	0.0316262	0.299959
SSF56645	Acyl-CoA dehydrogenase NM domain-like	12	3	5.20447	0.0319691	0.299959
PF02770	Acyl-CoA dehydrogenase, middle domain	12	3	5.20447	0.0319691	0.299959
IPR022684	Calpain_cysteine_protease	12	3	5.20447	0.0319691	0.299959
IPR009100	AcylCoA_DH/oxidase_NM_dom	12	3	5.20447	0.0319691	0.299959
IPR014847	FERM-adjacent	12	3	5.20447	0.0319691	0.299959
PF08736	FERM adjacent (FA)	12	3	5.20447	0.0319691	0.299959
IPR009038	GOLD	12	3	5.20447	0.0319691	0.299959
IPR006091	Acyl-CoA_Oxase/DH_cen-dom	12	3	5.20447	0.0319691	0.299959
SM00406	Immunoglobulin V-Type	30	5	3.12583	0.0320596	0.299959
IPR011050	Pectin_lyase_fold/virulence	5	2	10.4023	0.032181	0.299959
PF03807	NADP oxidoreductase coenzyme F420-dependent	5	2	10.4023	0.032181	0.299959
IPR000322	Glyco_hydro_31	5	2	10.4023	0.032181	0.299959
SSF51126	Pectin lyase-like	5	2	10.4023	0.032181	0.299959
PF01695	IstB-like ATP binding protein	5	2	10.4023	0.032181	0.299959
IPR028375	KA1/Ssp2_C	5	2	10.4023	0.032181	0.299959
PF01055	Glycosyl hydrolases family 31	5	2	10.4023	0.032181	0.299959
IPR002611	IstB_ATP-bd	5	2	10.4023	0.032181	0.299959
IPR002946	CLIC	5	2	10.4023	0.032181	0.299959
IPR008352	MAPK_p38	5	2	10.4023	0.032181	0.299959
SSF103243	KA1-like	5	2	10.4023	0.032181	0.299959
IPR010911	Rab_BD	5	2	10.4023	0.032181	0.299959
IPR028939	ProC_N	5	2	10.4023	0.032181	0.299959
IPR013761	SAM/pointed	75	9	2.13429	0.0360531	0.331952
SSF47769	SAM/Pointed domain	75	9	2.13429	0.0360531	0.331952
SSF57716	Glucocorticoid receptor-like (DNA-binding domain)	112	12	1.87979	0.0375412	0.338647
IPR006689	Small_GTPase_ARF/SAR	125	13	1.81869	0.0385004	0.338647
PF00025	ADP-ribosylation factor family	125	13	1.81869	0.0385004	0.338647
SM00239	Protein kinase C conserved region 2 (CalB)	88	10	2.00708	0.038891	0.338647
PF08416	Phosphotyrosine-binding domain	13	3	4.68371	0.0397393	0.338647
PF00043	Glutathione S-transferase, C-terminal domain	13	3	4.68371	0.0397393	0.338647
IPR009075	AcylCo_DH/oxidase_C	13	3	4.68371	0.0397393	0.338647
SM00093	SERine Proteinase INhibitors	13	3	4.68371	0.0397393	0.338647
IPR013625	PTB	13	3	4.68371	0.0397393	0.338647
SM00186	Fibrinogen-related domains (FReDs)	13	3	4.68371	0.0397393	0.338647
PF00147	Fibrinogen beta and gamma chains, C-terminal globular domain	13	3	4.68371	0.0397393	0.338647
IPR004046	GST_C	13	3	4.68371	0.0397393	0.338647
SSF47203	Acyl-CoA dehydrogenase C-terminal domain-like	13	3	4.68371	0.0397393	0.338647
PF00612	IQ calmodulin-binding motif	22	4	3.47116	0.0403685	0.338647
IPR002181	Fibrinogen_a/b/g_C_dom	22	4	3.47116	0.0403685	0.338647
SSF56496	Fibrinogen C-terminal domain-like	22	4	3.47116	0.0403685	0.338647
SM00015	Short calmodulin-binding motif containing conserved Ile and Gln residues.	32	5	2.8939	0.0410661	0.342596
PF00412	LIM domain	54	7	2.32917	0.0425602	0.346726
PF07690	Major Facilitator Superfamily	66	8	2.15773	0.0442694	0.346726
IPR011701	MFS	66	8	2.15773	0.0442694	0.346726
IPR000008	C2_dom	115	12	1.82468	0.0445887	0.346726
SSF49562	C2 domain (Calcium/lipid-binding domain, CaLB)	115	12	1.82468	0.0445887	0.346726
IPR001304	C-type_lectin	33	5	2.79036	0.0460872	0.346726
SSF52047	RNI-like	55	7	2.2805	0.046336	0.346726
PF01734	Patatin-like phospholipase	6	2	7.80124	0.046364	0.346726
IPR000734	TAG_lipase	6	2	7.80124	0.046364	0.346726
PF03127	GAT domain	6	2	7.80124	0.046364	0.346726
IPR022735	DUF3585	6	2	7.80124	0.046364	0.346726
PF12130	Protein of unknown function (DUF3585)	6	2	7.80124	0.046364	0.346726
IPR004152	GAT_dom	6	2	7.80124	0.046364	0.346726
IPR002641	Patatin/PLipase_A2-rel	6	2	7.80124	0.046364	0.346726
SM00745	Microtubule Interacting and Trafficking molecule domain	6	2	7.80124	0.046364	0.346726
PF00151	Lipase	6	2	7.80124	0.046364	0.346726
IPR013818	Lipase_N	6	2	7.80124	0.046364	0.346726
PF08513	LisH	6	2	7.80124	0.046364	0.346726
IPR008917	TF_DNA-bd	23	4	3.28825	0.0466129	0.346726
SSF47454	A DNA-binding domain in eukaryotic transcription factors	23	4	3.28825	0.0466129	0.346726
IPR023578	Ras_GEF_dom	23	4	3.28825	0.0466129	0.346726
SSF48366	Ras GEF	23	4	3.28825	0.0466129	0.346726
PF00079	Serpin (serine protease inhibitor)	14	3	4.25764	0.0483694	0.349463
SM00667	Lissencephaly type-1-like homology motif	14	3	4.25764	0.0483694	0.349463
IPR023796	Serpin_dom	14	3	4.25764	0.0483694	0.349463
SSF56574	Serpins	14	3	4.25764	0.0483694	0.349463
SM00593	NA	14	3	4.25764	0.0483694	0.349463
SM00014	Acid phosphatase homologues	14	3	4.25764	0.0483694	0.349463
SM00175	Rab subfamily of small GTPases	118	12	1.77268	0.0525022	0.375727
IPR003579	Small_GTPase_Rab_type	118	12	1.77268	0.0525022	0.375727
SM00336	B-Box-type zinc finger	24	4	3.12363	0.0533618	0.380077
SM00185	Armadillo/beta-catenin-like repeats	35	5	2.60399	0.0571771	0.390711
PF01284	Membrane-associating domain	15	3	3.90258	0.0578318	0.390711
SSF51011	Glycosyl hydrolase domain	15	3	3.90258	0.0578318	0.390711
IPR004839	Aminotransferase_I/II	15	3	3.90258	0.0578318	0.390711
IPR008253	Marvel	15	3	3.90258	0.0578318	0.390711
PF00155	Aminotransferase class I and II	15	3	3.90258	0.0578318	0.390711
IPR008936	Rho_GTPase_activation_prot	82	9	1.92874	0.0582652	0.390711
SSF48350	GTPase activation domain, GAP	82	9	1.92874	0.0582652	0.390711
PF00084	Sushi repeat (SCR repeat)	25	4	2.97469	0.0606108	0.390711
PF00643	B-box zinc finger	25	4	2.97469	0.0606108	0.390711
IPR000048	IQ_motif_EF-hand-BS	47	6	2.28713	0.0619415	0.390711
PF01124	MAPEG family	7	2	6.24058	0.0623585	0.390711
SSF82109	MIR domain	7	2	6.24058	0.0623585	0.390711
PF02815	MIR domain	7	2	6.24058	0.0623585	0.390711
SSF55931	Glutamine synthetase/guanido kinase	7	2	6.24058	0.0623585	0.390711
IPR001129	Membr-assoc_MAPEG	7	2	6.24058	0.0623585	0.390711
PF01694	Rhomboid family	7	2	6.24058	0.0623585	0.390711
SSF50911	Mannose 6-phosphate receptor domain	7	2	6.24058	0.0623585	0.390711
SM00134	Ly-6 antigen / uPA receptor -like domain	7	2	6.24058	0.0623585	0.390711
SM00401	zinc finger binding to DNA consensus sequence [AT]GATA[AG]	7	2	6.24058	0.0623585	0.390711
SM00472	Domain in ryanodine and inositol trisphosphate receptors and protein O-mannosyltransferases	7	2	6.24058	0.0623585	0.390711
IPR016054	LY6_UPA_recep-like	7	2	6.24058	0.0623585	0.390711
IPR009011	Man6P_isomerase_rcpt-bd_dom	7	2	6.24058	0.0623585	0.390711
SSF54897	Protease propeptides/inhibitors	7	2	6.24058	0.0623585	0.390711
IPR022764	Peptidase_S54_rhomboid_dom	7	2	6.24058	0.0623585	0.390711
IPR003280	2pore_dom_K_chnl	7	2	6.24058	0.0623585	0.390711
PF04212	MIT (microtubule interacting and transport) domain	7	2	6.24058	0.0623585	0.390711
IPR009020	Prot_inh_propept	7	2	6.24058	0.0623585	0.390711
IPR016093	MIR_motif	7	2	6.24058	0.0623585	0.390711
PF00620	RhoGAP domain	59	7	2.10452	0.0635353	0.392278
IPR000198	RhoGAP_dom	59	7	2.10452	0.0635353	0.392278
IPR020846	MFS_dom	96	10	1.81941	0.0636478	0.392278
SSF103473	MFS general substrate transporter	96	10	1.81941	0.0636478	0.392278
IPR001810	F-box_dom	48	6	2.23253	0.0673498	0.411204
IPR001251	CRAL-TRIO_dom	16	3	3.60214	0.0680926	0.411204
IPR003879	Butyrophylin	16	3	3.60214	0.0680926	0.411204
PF02373	JmjC domain, hydroxylase	16	3	3.60214	0.0680926	0.411204
SSF52087	CRAL/TRIO domain	16	3	3.60214	0.0680926	0.411204
SM00032	Domain abundant in complement control proteins; SUSHI repeat; short complement-like repeat (SCR)	26	4	2.83929	0.0683525	0.411204
IPR015919	Cadherin-like	49	6	2.18047	0.0730239	0.433961
SSF49313	Cadherin-like	49	6	2.18047	0.0730239	0.433961
IPR000225	Armadillo	38	5	2.3668	0.0764265	0.433961
SSF81324	Voltage-gated potassium channels	62	7	1.98933	0.0786718	0.433961
PF00652	Ricin-type beta-trefoil lectin domain	17	3	3.34462	0.0791132	0.433961
IPR000651	Ras-like_Gua-exchang_fac_N	17	3	3.34462	0.0791132	0.433961
IPR000209	Peptidase_S8/S53_dom	8	2	5.20014	0.0798947	0.433961
IPR001024	PLAT/LH2_dom	8	2	5.20014	0.0798947	0.433961
IPR001873	Na+channel_ASC	8	2	5.20014	0.0798947	0.433961
SSF52743	Subtilisin-like	8	2	5.20014	0.0798947	0.433961
SSF74650	Galactose mutarotase-like	8	2	5.20014	0.0798947	0.433961
IPR001132	SMAD_dom_Dwarfin-type	8	2	5.20014	0.0798947	0.433961
PF01477	PLAT/LH2 domain	8	2	5.20014	0.0798947	0.433961
IPR013632	DNA_recomb/repair_Rad51_C	8	2	5.20014	0.0798947	0.433961
PF03131	bZIP Maf transcription factor	8	2	5.20014	0.0798947	0.433961
SM00524	Domain B in dwarfin family proteins	8	2	5.20014	0.0798947	0.433961
IPR005437	GABBAg_rcpt	8	2	5.20014	0.0798947	0.433961
PF00858	Amiloride-sensitive sodium channel	8	2	5.20014	0.0798947	0.433961
IPR000679	Znf_GATA	8	2	5.20014	0.0798947	0.433961
PF00320	GATA zinc finger	8	2	5.20014	0.0798947	0.433961
PF03166	MH2 domain	8	2	5.20014	0.0798947	0.433961
IPR001390	GABAAa_rcpt	8	2	5.20014	0.0798947	0.433961
IPR011013	Gal_mutarotase_SF_dom	8	2	5.20014	0.0798947	0.433961
IPR006115	6PGDH_NADP-bd	8	2	5.20014	0.0798947	0.433961
PF03446	NAD binding domain of 6-phosphogluconate dehydrogenase	8	2	5.20014	0.0798947	0.433961
PF08423	Rad51	8	2	5.20014	0.0798947	0.433961
IPR004826	bZIP_Maf	8	2	5.20014	0.0798947	0.433961
SM00173	Ras subfamily of RAS small GTPases	101	10	1.71887	0.083349	0.449489
IPR020849	Small_GTPase_Ras	101	10	1.71887	0.083349	0.449489
IPR006762	Gtr1_RagA	51	6	2.08328	0.0851645	0.45022
PF04670	Gtr1/RagA G protein conserved region	51	6	2.08328	0.0851645	0.45022
SM00020	Trypsin-like serine protease	28	4	2.60234	0.0852734	0.45022
IPR000436	Sushi_SCR_CCP_dom	28	4	2.60234	0.0852734	0.45022
SSF100895	Kazal-type serine protease inhibitors	28	4	2.60234	0.0852734	0.45022
SSF57535	Complement control module/SCR domain	28	4	2.60234	0.0852734	0.45022
PF00071	Ras family	142	13	1.57724	0.0874788	0.460254
IPR011009	Kinase-like_dom	414	32	1.31503	0.089664	0.468486
SSF56112	Protein kinase-like (PK-like)	414	32	1.31503	0.089664	0.468486
IPR008144	Guanylate_kin-like	18	3	3.12144	0.0908512	0.471774
IPR001806	Small_GTPase	143	13	1.565	0.0912088	0.471774
SM00174	Rho (Ras homology) subfamily of Ras-like small GTPases	90	9	1.73732	0.092609	0.471774
IPR003578	Small_GTPase_Rho	90	9	1.73732	0.092609	0.471774
IPR013684	MIRO-like	131	12	1.57766	0.0974989	0.471774
PF08477	Ras of Complex, Roc, domain of DAPkinase	131	12	1.57766	0.0974989	0.471774
IPR000938	CAP-Gly_domain	9	2	4.45697	0.0987289	0.471774
IPR013786	AcylCoA_DH/ox_N	9	2	4.45697	0.0987289	0.471774
SM00288	Domain present in VPS-27, Hrs and STAM	9	2	4.45697	0.0987289	0.471774
SSF52777	CoA-dependent acyltransferases	9	2	4.45697	0.0987289	0.471774
PF00594	Vitamin K-dependent carboxylation/gamma-carboxyglutamic (GLA) domain	9	2	4.45697	0.0987289	0.471774
PF02771	Acyl-CoA dehydrogenase, N-terminal domain	9	2	4.45697	0.0987289	0.471774
IPR018205	VHS_subgr	9	2	4.45697	0.0987289	0.471774
PF08028	Acyl-CoA dehydrogenase, C-terminal domain	9	2	4.45697	0.0987289	0.471774
PF01302	CAP-Gly domain	9	2	4.45697	0.0987289	0.471774
IPR000294	GLA_domain	9	2	4.45697	0.0987289	0.471774
SSF74924	Cap-Gly domain	9	2	4.45697	0.0987289	0.471774
IPR003409	MORN	9	2	4.45697	0.0987289	0.471774
SSF49723	Lipase/lipooxygenase domain (PLAT/LH2 domain)	9	2	4.45697	0.0987289	0.471774
IPR010703	DOCK_C	9	2	4.45697	0.0987289	0.471774
SSF89009	GAT-like domain	9	2	4.45697	0.0987289	0.471774
PF06920	Dock homology region 2	9	2	4.45697	0.0987289	0.471774
IPR008976	Lipase_LipOase	9	2	4.45697	0.0987289	0.471774
SM00069	Domain containing Gla (gamma-carboxyglutamate) residues.	9	2	4.45697	0.0987289	0.471774
SSF57630	GLA-domain	9	2	4.45697	0.0987289	0.471774
IPR013107	Acyl-CoA_DH_C_dom	9	2	4.45697	0.0987289	0.471774
PF02493	MORN repeat	9	2	4.45697	0.0987289	0.471774
SSF57863	ArfGap/RecO-like zinc finger	19	3	2.92616	0.103261	0.485746
PF01412	Putative GTPase activating protein for Arf	19	3	2.92616	0.103261	0.485746
PF01529	DHHC palmitoyltransferase	19	3	2.92616	0.103261	0.485746
IPR001164	ArfGAP	19	3	2.92616	0.103261	0.485746
SM00105	Putative GTP-ase activating proteins for the small GTPase, ARF	19	3	2.92616	0.103261	0.485746
SSF81383	F-box domain	42	5	2.11037	0.106826	0.500956
SM00324	GTPase-activator protein for Rho-like GTPases	55	6	1.91271	0.112542	0.508942
SM00034	C-type lectin (CTL) or carbohydrate-recognition domain (CRD)	31	4	2.31273	0.114041	0.508942
SM00364	Leucine-rich repeats, bacterial type	31	4	2.31273	0.114041	0.508942
IPR001594	Znf_DHHC_palmitoyltrfase	20	3	2.75385	0.116296	0.508942
PF00498	FHA domain	20	3	2.75385	0.116296	0.508942
IPR017946	PLC-like_Pdiesterase_TIM-brl	20	3	2.75385	0.116296	0.508942
SSF51695	PLC-like phosphodiesterases	20	3	2.75385	0.116296	0.508942
SM00027	Eps15 homology domain	10	2	3.89959	0.118641	0.508942
IPR000906	ZU5_dom	10	2	3.89959	0.118641	0.508942
PF00650	CRAL/TRIO domain	10	2	3.89959	0.118641	0.508942
PF03357	Snf7	10	2	3.89959	0.118641	0.508942
SM00720	NA	10	2	3.89959	0.118641	0.508942
PF04389	Peptidase family M28	10	2	3.89959	0.118641	0.508942
IPR000261	EPS15_homology	10	2	3.89959	0.118641	0.508942
IPR007484	Peptidase_M28	10	2	3.89959	0.118641	0.508942
IPR002014	VHS	10	2	3.89959	0.118641	0.508942
SSF82185	Histone H3 K4-specific methyltransferase SET7/9 N-terminal domain	10	2	3.89959	0.118641	0.508942
PF01067	Calpain large subunit, domain III	10	2	3.89959	0.118641	0.508942
PF00487	Fatty acid desaturase	10	2	3.89959	0.118641	0.508942
PF02798	Glutathione S-transferase, N-terminal domain	10	2	3.89959	0.118641	0.508942
IPR006028	GABAA/Glycine_rcpt	10	2	3.89959	0.118641	0.508942
IPR002293	AA/rel_permease1	10	2	3.89959	0.118641	0.508942
PF00791	ZU5 domain	10	2	3.89959	0.118641	0.508942
PF00790	VHS domain	10	2	3.89959	0.118641	0.508942
IPR022682	Calpain_domain_III	10	2	3.89959	0.118641	0.508942
IPR022683	Calpain_III	10	2	3.89959	0.118641	0.508942
IPR004045	Glutathione_S-Trfase_N	10	2	3.89959	0.118641	0.508942
IPR005804	Fatty_acid_desaturase-1	10	2	3.89959	0.118641	0.508942
IPR005024	Snf7_fam	10	2	3.89959	0.118641	0.508942
SSF49758	Calpain large subunit, middle domain (domain III)	10	2	3.89959	0.118641	0.508942
IPR000253	FHA_dom	21	3	2.60069	0.129907	0.547932
PF00625	Guanylate kinase	21	3	2.60069	0.129907	0.547932
SSF50370	Ricin B-like lectins	21	3	2.60069	0.129907	0.547932
SM00091	PAS domain	21	3	2.60069	0.129907	0.547932
SM00072	Guanylate kinase homologues.	21	3	2.60069	0.129907	0.547932
IPR008145	GK/Ca_channel_bsu	21	3	2.60069	0.129907	0.547932
SM00462	Phosphotyrosine-binding domain, phosphotyrosine-interaction (PI) domain	33	4	2.15295	0.135277	0.564458
PF00648	Calpain family cysteine protease	11	2	3.46607	0.139432	0.564458
SSF48425	Sec7 domain	11	2	3.46607	0.139432	0.564458
IPR000904	Sec7_dom	11	2	3.46607	0.139432	0.564458
SM00222	Sec7 domain	11	2	3.46607	0.139432	0.564458
IPR006539	P-type_ATPase_IV	11	2	3.46607	0.139432	0.564458
IPR001300	Peptidase_C2_calpain_cat	11	2	3.46607	0.139432	0.564458
SSF116846	MIT domain	11	2	3.46607	0.139432	0.564458
PF01049	Cadherin cytoplasmic region	11	2	3.46607	0.139432	0.564458
SM00041	C-terminal cystine knot-like domain (CTCK)	11	2	3.46607	0.139432	0.564458
PF01369	Sec7 domain	11	2	3.46607	0.139432	0.564458
SM00230	Calpain-like thiol protease family.	11	2	3.46607	0.139432	0.564458
SM00323	GTPase-activator protein for Ras-like GTPases	11	2	3.46607	0.139432	0.564458
IPR000233	Cadherin_cytoplasmic-dom	11	2	3.46607	0.139432	0.564458
SM00498	Formin Homology 2 Domain	11	2	3.46607	0.139432	0.564458
IPR018159	Spectrin/alpha-actinin	22	3	2.46365	0.144045	0.569392
SM00280	Kazal type serine protease inhibitors	22	3	2.46365	0.144045	0.569392
SSF81660	Metal cation-transporting ATPase, ATP-binding domain N	22	3	2.46365	0.144045	0.569392
PF00057	Low-density lipoprotein receptor domain class A	22	3	2.46365	0.144045	0.569392
SM00192	Low-density lipoprotein receptor domain class A	22	3	2.46365	0.144045	0.569392
SSF57424	LDL receptor-like module	22	3	2.46365	0.144045	0.569392
IPR023299	ATPase_P-typ_cyto_domN	22	3	2.46365	0.144045	0.569392
SM00150	Spectrin repeats	22	3	2.46365	0.144045	0.569392
IPR002172	LDrepeatLR_classA_rpt	22	3	2.46365	0.144045	0.569392
IPR005225	Small_GTP-bd_dom	127	11	1.48235	0.144564	0.56995
SSF54001	Cysteine proteinases	114	10	1.50272	0.150055	0.590058
SSF56436	C-type lectin-like	47	5	1.85852	0.151782	0.593757
IPR016187	C-type_lectin_fold	47	5	1.85852	0.151782	0.593757
IPR011011	Znf_FYVE_PHD	115	10	1.48831	0.156073	0.597043
SSF57903	FYVE/PHD zinc finger	115	10	1.48831	0.156073	0.597043
IPR000772	Ricin_B_lectin	23	3	2.34031	0.15866	0.597043
PF00050	Kazal-type serine protease inhibitor domain	23	3	2.34031	0.15866	0.597043
SM00645	Papain family cysteine protease	12	2	3.11926	0.160925	0.597043
IPR003137	Protease-assoc_domain	12	2	3.11926	0.160925	0.597043
IPR007330	MIT	12	2	3.11926	0.160925	0.597043
PF00388	Phosphatidylinositol-specific phospholipase C, X domain	12	2	3.11926	0.160925	0.597043
IPR002223	Prot_inh_Kunz-m	12	2	3.11926	0.160925	0.597043
IPR006212	Furin_repeat	12	2	3.11926	0.160925	0.597043
IPR000668	Peptidase_C1A_C	12	2	3.11926	0.160925	0.597043
IPR001936	RasGAP_dom	12	2	3.11926	0.160925	0.597043
PF00112	Papain family cysteine protease	12	2	3.11926	0.160925	0.597043
PF00616	GTPase-activator protein for Ras-like GTPase	12	2	3.11926	0.160925	0.597043
SSF63411	LuxS/MPP-like metallohydrolase	12	2	3.11926	0.160925	0.597043
PF02225	PA domain	12	2	3.11926	0.160925	0.597043
PF00194	Eukaryotic-type carbonic anhydrase	12	2	3.11926	0.160925	0.597043
SSF57362	BPTI-like	12	2	3.11926	0.160925	0.597043
SSF144091	Rhomboid-like	12	2	3.11926	0.160925	0.597043
SM00261	Furin-like repeats	12	2	3.11926	0.160925	0.597043
IPR011249	Metalloenz_LuxS/M16	12	2	3.11926	0.160925	0.597043
SSF57501	Cystine-knot cytokines	36	4	1.95072	0.169813	0.626938
IPR029034	Cystine-knot_cytokine	36	4	1.95072	0.169813	0.626938
SM00184	Ring finger	119	10	1.43331	0.181306	0.636409
IPR006020	PTB/PI_dom	37	4	1.89148	0.181952	0.636409
IPR000909	PLipase_C_PInositol-sp_X_dom	13	2	2.8355	0.182959	0.636409
IPR006207	Cys_knot_C	13	2	2.8355	0.182959	0.636409
IPR005123	Oxoglu/Fe-dep_dioxygenase	13	2	2.8355	0.182959	0.636409
PF00581	Rhodanese-like domain	13	2	2.8355	0.182959	0.636409
PF02181	Formin Homology 2 Domain	13	2	2.8355	0.182959	0.636409
IPR000648	Oxysterol-bd	13	2	2.8355	0.182959	0.636409
PF01237	Oxysterol-binding protein	13	2	2.8355	0.182959	0.636409
SSF144000	Oxysterol-binding protein-like	13	2	2.8355	0.182959	0.636409
PF03171	2OG-Fe(II) oxygenase superfamily	13	2	2.8355	0.182959	0.636409
IPR001148	Carbonic_anhydrase_a	13	2	2.8355	0.182959	0.636409
SSF51069	Carbonic anhydrase	13	2	2.8355	0.182959	0.636409
IPR015425	FH2_Formin	13	2	2.8355	0.182959	0.636409
SSF53756	UDP-Glycosyltransferase/glycogen phosphorylase	13	2	2.8355	0.182959	0.636409
SSF49265	Fibronectin type III	148	12	1.37889	0.183001	0.636409
IPR003961	FN3_dom	148	12	1.37889	0.183001	0.636409
PF00069	Protein kinase domain	372	27	1.22512	0.183903	0.636409
SSF57850	RING/U-box	207	16	1.30976	0.185329	0.636409
SSF48371	ARM repeat	312	23	1.24529	0.186456	0.636409
IPR016024	ARM-type_fold	312	23	1.24529	0.186456	0.636409
SSF55785	PYP-like sensor domain (PAS domain)	25	3	2.12727	0.189124	0.636409
IPR013099	2pore_dom_K_chnl_dom	25	3	2.12727	0.189124	0.636409
PF07885	Ion channel	25	3	2.12727	0.189124	0.636409
IPR000014	PAS	25	3	2.12727	0.189124	0.636409
IPR000719	Prot_kinase_dom	375	27	1.21431	0.195041	0.636409
SSF57889	Cysteine-rich domain	52	5	1.66026	0.203217	0.636409
SSF48097	Regulator of G-protein signaling, RGS	26	3	2.03465	0.204876	0.636409
IPR001314	Peptidase_S1A	26	3	2.03465	0.204876	0.636409
IPR001757	P_typ_ATPase	26	3	2.03465	0.204876	0.636409
PF00122	E1-E2 ATPase	26	3	2.03465	0.204876	0.636409
IPR008250	ATPase_P-typ_transduc_dom_A	26	3	2.03465	0.204876	0.636409
SSF81653	Calcium ATPase, transduction domain A	26	3	2.03465	0.204876	0.636409
PF07648	Kazal-type serine protease inhibitor domain	26	3	2.03465	0.204876	0.636409
SSF103481	Multidrug resistance efflux transporter EmrE	26	3	2.03465	0.204876	0.636409
IPR016137	RGS	26	3	2.03465	0.204876	0.636409
SSF53720	ALDH-like	14	2	2.59904	0.20539	0.636409
IPR006201	Neur_channel	14	2	2.59904	0.20539	0.636409
IPR015590	Aldehyde_DH_dom	14	2	2.59904	0.20539	0.636409
SM00291	Zinc-binding domain, present in Dystrophin, CREB-binding protein.	14	2	2.59904	0.20539	0.636409
PF08016	Polycystin cation channel	14	2	2.59904	0.20539	0.636409
PF00618	RasGEF N-terminal motif	14	2	2.59904	0.20539	0.636409
IPR016161	Ald_DH/histidinol_DH	14	2	2.59904	0.20539	0.636409
SM00229	Guanine nucleotide exchange factor for Ras-like GTPases; N-terminal motif	14	2	2.59904	0.20539	0.636409
PF02931	Neurotransmitter-gated ion-channel ligand binding domain	14	2	2.59904	0.20539	0.636409
PF00171	Aldehyde dehydrogenase family	14	2	2.59904	0.20539	0.636409
IPR013122	PKD1_2_channel	14	2	2.59904	0.20539	0.636409
IPR002397	Cyt_P450_B	14	2	2.59904	0.20539	0.636409
IPR002048	EF_hand_dom	123	10	1.3822	0.208272	0.636409
IPR005821	Ion_trans_dom	40	4	1.73352	0.21993	0.636409
PF00520	Ion transport protein	40	4	1.73352	0.21993	0.636409
SM00256	A Receptor for Ubiquitination Targets	27	3	1.94974	0.220914	0.636409
IPR002350	Kazal_dom	27	3	1.94974	0.220914	0.636409
SSF48464	ENTH/VHS domain	27	3	1.94974	0.220914	0.636409
IPR008942	ENTH_VHS	27	3	1.94974	0.220914	0.636409
IPR000591	DEP_dom	15	2	2.39895	0.228091	0.636409
IPR006202	Neur_chan_lig-bd	15	2	2.39895	0.228091	0.636409
IPR006195	aa-tRNA-synth_II	15	2	2.39895	0.228091	0.636409
SSF63712	Nicotinic receptor ligand binding domain-like	15	2	2.39895	0.228091	0.636409
SM00608	ADAM Cysteine-Rich Domain	15	2	2.39895	0.228091	0.636409
SM00516	Domain in homologues of a S. cerevisiae phosphatidylinositol transfer protein (Sec14p)	15	2	2.39895	0.228091	0.636409
SSF90112	Neurotransmitter-gated ion-channel transmembrane pore	15	2	2.39895	0.228091	0.636409
PF05175	Methyltransferase small domain	15	2	2.39895	0.228091	0.636409
PF00610	Domain found in Dishevelled, Egl-10, and Pleckstrin (DEP)	15	2	2.39895	0.228091	0.636409
IPR007848	Small_mtfrase_dom	15	2	2.39895	0.228091	0.636409
IPR006029	Neurotrans-gated_channel_TM	15	2	2.39895	0.228091	0.636409
IPR002928	Myosin_tail	15	2	2.39895	0.228091	0.636409
IPR006586	ADAM_Cys-rich	15	2	2.39895	0.228091	0.636409
SM00049	Domain found in Dishevelled, Egl-10, and Pleckstrin	15	2	2.39895	0.228091	0.636409
PF00569	Zinc finger, ZZ type	15	2	2.39895	0.228091	0.636409
PF02932	Neurotransmitter-gated ion-channel transmembrane region	15	2	2.39895	0.228091	0.636409
PF01576	Myosin tail	15	2	2.39895	0.228091	0.636409
PF07686	Immunoglobulin V-set domain	97	8	1.40327	0.230557	0.636409
IPR002110	Ankyrin_rpt	141	11	1.32148	0.231407	0.636409
PF00028	Cadherin domain	41	4	1.68655	0.233032	0.636409
SM00112	Cadherin repeats.	41	4	1.68655	0.233032	0.636409
PF01391	Collagen triple helix repeat (20 copies)	55	5	1.56033	0.236515	0.636409
IPR008160	Collagen	55	5	1.56033	0.236515	0.636409
IPR001660	SAM	55	5	1.56033	0.236515	0.636409
SSF47473	EF-hand	172	13	1.27709	0.239337	0.636409
IPR002290	Ser/Thr_dual-sp_kinase	356	25	1.18097	0.242858	0.636409
SM00220	Serine/Threonine protein kinases, catalytic domain	356	25	1.18097	0.242858	0.636409
SM00054	EF-hand, calcium binding motif	84	7	1.41888	0.243024	0.636409
IPR002126	Cadherin	42	4	1.64206	0.246317	0.636409
SM00109	Protein kinase C conserved region 1 (C1) domains (Cysteine-rich domains)	42	4	1.64206	0.246317	0.636409
IPR013106	Ig_V-set	99	8	1.37225	0.247354	0.636409
SSF52821	Rhodanese/Cell cycle control phosphatase	16	2	2.22745	0.250948	0.636409
IPR000433	Znf_ZZ	16	2	2.22745	0.250948	0.636409
PF08447	PAS fold	16	2	2.22745	0.250948	0.636409
PF00324	Amino acid permease	16	2	2.22745	0.250948	0.636409
SM00413	erythroblast transformation specific domain	16	2	2.22745	0.250948	0.636409
IPR001763	Rhodanese-like_dom	16	2	2.22745	0.250948	0.636409
IPR004841	AA-permease/SLC12A_dom	16	2	2.22745	0.250948	0.636409
SSF53850	Periplasmic binding protein-like II	16	2	2.22745	0.250948	0.636409
IPR013655	PAS_fold_3	16	2	2.22745	0.250948	0.636409
IPR008974	TRAF-like	16	2	2.22745	0.250948	0.636409
SSF49599	TRAF domain-like	16	2	2.22745	0.250948	0.636409
PF00702	haloacid dehalogenase-like hydrolase	29	3	1.79952	0.253663	0.636409
IPR002219	PE/DAG-bd	43	4	1.59985	0.259762	0.636409
PF07714	Protein tyrosine kinase	360	25	1.16656	0.260584	0.636409
IPR001245	Ser-Thr/Tyr_kinase_cat_dom	360	25	1.16656	0.260584	0.636409
IPR020635	Tyr_kinase_cat_dom	329	23	1.17476	0.260995	0.636409
SM00219	Tyrosine kinase, catalytic domain	329	23	1.17476	0.260995	0.636409
SSF102712	JAB1/MPN domain	5	1	3.8966	0.267427	0.636409
IPR005301	MOB_kinase_act_fam	5	1	3.8966	0.267427	0.636409
PF01608	I/LWEQ domain	5	1	3.8966	0.267427	0.636409
PF04893	Yip1 domain	5	1	3.8966	0.267427	0.636409
PF04707	PRELI-like family	5	1	3.8966	0.267427	0.636409
SM00243	Growth-Arrest-Specific Protein 2 Domain	5	1	3.8966	0.267427	0.636409
IPR004364	aa-tRNA-synt_II	5	1	3.8966	0.267427	0.636409
SSF69848	LCCL domain	5	1	3.8966	0.267427	0.636409
SSF63763	SAND domain-like	5	1	3.8966	0.267427	0.636409
SM00308	Lipoxygenase homology 2 (beta barrel) domain	5	1	3.8966	0.267427	0.636409
PF00389	D-isomer specific 2-hydroxyacid dehydrogenase, catalytic domain	5	1	3.8966	0.267427	0.636409
IPR016439	Lag1/Lac1	5	1	3.8966	0.267427	0.636409
IPR004686	Mtc	5	1	3.8966	0.267427	0.636409
PF03815	LCCL domain	5	1	3.8966	0.267427	0.636409
SM00729	Elongator protein 3, MiaB family, Radical SAM	5	1	3.8966	0.267427	0.636409
IPR006214	Bax_inhibitor_1-related	5	1	3.8966	0.267427	0.636409
PF10644	Misato Segment II tubulin-like domain	5	1	3.8966	0.267427	0.636409
IPR006694	Fatty_acid_hydroxylase	5	1	3.8966	0.267427	0.636409
IPR001310	Histidine_triad_HIT	5	1	3.8966	0.267427	0.636409
PF00282	Pyridoxal-dependent decarboxylase conserved domain	5	1	3.8966	0.267427	0.636409
SSF143575	GAS2 domain-like	5	1	3.8966	0.267427	0.636409
IPR003078	Retinoic_acid_rcpt	5	1	3.8966	0.267427	0.636409
IPR001436	Alpha-crystallin/HSP	5	1	3.8966	0.267427	0.636409
IPR019583	PDZ_assoc	5	1	3.8966	0.267427	0.636409
SM00603	NA	5	1	3.8966	0.267427	0.636409
PF06456	Arfaptin-like domain	5	1	3.8966	0.267427	0.636409
PF04636	PA26 p53-induced protein (sestrin)	5	1	3.8966	0.267427	0.636409
IPR012921	SPOC_C	5	1	3.8966	0.267427	0.636409
PF06297	PET Domain	5	1	3.8966	0.267427	0.636409
PF02196	Raf-like Ras-binding domain	5	1	3.8966	0.267427	0.636409
PF02991	Autophagy protein Atg8 ubiquitin like	5	1	3.8966	0.267427	0.636409
PF03820	Tricarboxylate carrier	5	1	3.8966	0.267427	0.636409
IPR011001	Saposin-like	5	1	3.8966	0.267427	0.636409
SSF116907	Hook domain	5	1	3.8966	0.267427	0.636409
IPR011174	ERM	5	1	3.8966	0.267427	0.636409
PF01699	Sodium/calcium exchanger protein	5	1	3.8966	0.267427	0.636409
PF04116	Fatty acid hydroxylase superfamily	5	1	3.8966	0.267427	0.636409
PF09069	EF-hand	5	1	3.8966	0.267427	0.636409
IPR000341	PI3K_Ras-bd_dom	5	1	3.8966	0.267427	0.636409
IPR005334	Tctex	5	1	3.8966	0.267427	0.636409
PF02187	Growth-Arrest-Specific Protein 2 Domain	5	1	3.8966	0.267427	0.636409
IPR002312	Asp/Asn-tRNA-synth_IIb	5	1	3.8966	0.267427	0.636409
PF10600	PDZ-associated domain of NMDA receptors	5	1	3.8966	0.267427	0.636409
IPR006816	Engulfment_cell_motility_ELMO	5	1	3.8966	0.267427	0.636409
SSF109885	I/LWEQ domain	5	1	3.8966	0.267427	0.636409
IPR019605	Misato_II_tubulin-like	5	1	3.8966	0.267427	0.636409
IPR002076	ELO_fam	5	1	3.8966	0.267427	0.636409
IPR006797	PRELI/MSF1	5	1	3.8966	0.267427	0.636409
IPR006977	Yip1	5	1	3.8966	0.267427	0.636409
IPR006571	TLDc_dom	5	1	3.8966	0.267427	0.636409
PF01230	HIT domain	5	1	3.8966	0.267427	0.636409
PF00654	Voltage gated chloride channel	5	1	3.8966	0.267427	0.636409
SM00144	PI3-kinase family, Ras-binding domain	5	1	3.8966	0.267427	0.636409
IPR010504	AH_dom	5	1	3.8966	0.267427	0.636409
SSF47391	Dimerization-anchoring domain of cAMP-dependent PK regulatory subunit	5	1	3.8966	0.267427	0.636409
IPR001807	Cl-channel_volt-gated	5	1	3.8966	0.267427	0.636409
PF00152	tRNA synthetases class II (D, K and N)	5	1	3.8966	0.267427	0.636409
PF00794	PI3-kinase family, ras-binding domain	5	1	3.8966	0.267427	0.636409
SSF101152	Mob1/phocein	5	1	3.8966	0.267427	0.636409
PF03645	Tctex-1 family	5	1	3.8966	0.267427	0.636409
IPR002129	PyrdxlP-dep_de-COase	5	1	3.8966	0.267427	0.636409
IPR006593	Cyt_b561/ferric_Rdtase_TM	5	1	3.8966	0.267427	0.636409
PF07534	TLD	5	1	3.8966	0.267427	0.636409
IPR004043	LCCL	5	1	3.8966	0.267427	0.636409
SSF47862	Saposin	5	1	3.8966	0.267427	0.636409
IPR015154	EF-hand_dom_typ2	5	1	3.8966	0.267427	0.636409
IPR002558	ILWEQ_dom	5	1	3.8966	0.267427	0.636409
PF01027	Inhibitor of apoptosis-promoting Bax1	5	1	3.8966	0.267427	0.636409
PF01151	GNS1/SUR4 family	5	1	3.8966	0.267427	0.636409
IPR016467	DNA_recomb/repair_RecA-like	5	1	3.8966	0.267427	0.636409
SM00307	I/LWEQ domain	5	1	3.8966	0.267427	0.636409
PF06327	Domain of Unknown Function (DUF1053)	5	1	3.8966	0.267427	0.636409
PF03556	Cullin binding	5	1	3.8966	0.267427	0.636409
IPR018934	RIO_dom	5	1	3.8966	0.267427	0.636409
PF02207	Putative zinc finger in N-recognin (UBR box)	5	1	3.8966	0.267427	0.636409
PF05649	Peptidase family M13	5	1	3.8966	0.267427	0.636409
IPR009398	Adcy_conserved_dom	5	1	3.8966	0.267427	0.636409
SM00455	Raf-like Ras-binding domain	5	1	3.8966	0.267427	0.636409
IPR006730	Sestrin	5	1	3.8966	0.267427	0.636409
IPR008753	Peptidase_M13_N	5	1	3.8966	0.267427	0.636409
PF09799	Predicted membrane protein	5	1	3.8966	0.267427	0.636409
SSF140111	Endosomal sorting complex assembly domain	5	1	3.8966	0.267427	0.636409
PF05462	Slime mold cyclic AMP receptor	5	1	3.8966	0.267427	0.636409
PF01163	RIO1 family	5	1	3.8966	0.267427	0.636409
IPR029056	Ribokinase-like	5	1	3.8966	0.267427	0.636409
PF00769	Ezrin/radixin/moesin family	5	1	3.8966	0.267427	0.636409
SM00584	domain in TBC and LysM domain containing proteins	5	1	3.8966	0.267427	0.636409
IPR000837	AP-1	5	1	3.8966	0.267427	0.636409
IPR004241	Atg8_like	5	1	3.8966	0.267427	0.636409
IPR019184	Uncharacterised_TM-17	5	1	3.8966	0.267427	0.636409
PF03637	Mob1/phocein family	5	1	3.8966	0.267427	0.636409
IPR011259	ERM_C_dom	5	1	3.8966	0.267427	0.636409
IPR006638	Elp3/MiaB/NifB	5	1	3.8966	0.267427	0.636409
SSF46938	CRAL/TRIO N-terminal domain	5	1	3.8966	0.267427	0.636409
SM00665	Cytochrome b-561 / ferric reductase transmembrane domain.	5	1	3.8966	0.267427	0.636409
IPR011074	CRAL/TRIO_N_dom	5	1	3.8966	0.267427	0.636409
IPR003117	cAMP_dep_PK_reg_su_I/II_a/b	5	1	3.8966	0.267427	0.636409
IPR003116	Raf-like_ras-bd	5	1	3.8966	0.267427	0.636409
PF07744	SPOC domain	5	1	3.8966	0.267427	0.636409
PF04727	ELMO/CED-12 family	5	1	3.8966	0.267427	0.636409
PF03619	Organic solute transporter Ostalpha	5	1	3.8966	0.267427	0.636409
IPR005178	Ostalpha/TMEM184C	5	1	3.8966	0.267427	0.636409
IPR004837	NaCa_Exmemb	5	1	3.8966	0.267427	0.636409
IPR010442	PET_domain	5	1	3.8966	0.267427	0.636409
IPR006139	D-isomer_2_OHA_DH_cat_dom	5	1	3.8966	0.267427	0.636409
IPR010919	SAND_dom-like	5	1	3.8966	0.267427	0.636409
IPR003108	GAS2_dom	5	1	3.8966	0.267427	0.636409
SSF53613	Ribokinase-like	5	1	3.8966	0.267427	0.636409
PF01431	Peptidase family M13	5	1	3.8966	0.267427	0.636409
SSF54648	DLC	5	1	3.8966	0.267427	0.636409
IPR003092	2pore_dom_K_chnl_TASK	5	1	3.8966	0.267427	0.636409
IPR005176	PONY_dom	5	1	3.8966	0.267427	0.636409
IPR018497	Peptidase_M13_C	5	1	3.8966	0.267427	0.636409
SM00212	Ubiquitin-conjugating enzyme E2, catalytic domain homologues	30	3	1.73276	0.27029	0.636409
PF00097	Zinc finger, C3HC4 type (RING finger)	87	7	1.3654	0.271042	0.636409
IPR018957	Znf_C3HC4_RING-type	87	7	1.3654	0.271042	0.636409
SSF48403	Ankyrin repeat	147	11	1.26267	0.273739	0.636409
SM00240	Forkhead associated domain	17	2	2.07882	0.27386	0.636409
PF00093	von Willebrand factor type C domain	17	2	2.07882	0.27386	0.636409
IPR020454	DAG/PE-bd	17	2	2.07882	0.27386	0.636409
IPR000418	Ets_dom	17	2	2.07882	0.27386	0.636409
SSF52096	ClpP/crotonase	17	2	2.07882	0.27386	0.636409
IPR029045	ClpP/crotonase-like_dom	17	2	2.07882	0.27386	0.636409
PF00178	Ets-domain	17	2	2.07882	0.27386	0.636409
IPR020683	Ankyrin_rpt-contain_dom	148	11	1.25337	0.281024	0.636409
PF00640	Phosphotyrosine interaction domain (PTB/PID)	31	3	1.67077	0.287031	0.636409
SSF81665	Calcium ATPase, transmembrane domain M	31	3	1.67077	0.287031	0.636409
PF00005	ABC transporter	31	3	1.67077	0.287031	0.636409
IPR003439	ABC_transporter-like	31	3	1.67077	0.287031	0.636409
IPR000608	UBQ-conjugat_E2	31	3	1.67077	0.287031	0.636409
PF00179	Ubiquitin-conjugating enzyme	31	3	1.67077	0.287031	0.636409
SSF53448	Nucleotide-diphospho-sugar transferases	74	6	1.37654	0.287871	0.636409
IPR029044	Nucleotide-diphossugar_trans	74	6	1.37654	0.287871	0.636409
SSF101447	Formin homology 2 domain (FH2 domain)	18	2	1.94876	0.296736	0.636409
SSF54534	FKBP-like	18	2	1.94876	0.296736	0.636409
SM00458	Ricin-type beta-trefoil	18	2	1.94876	0.296736	0.636409
PF00038	Intermediate filament protein	32	3	1.61305	0.303848	0.636409
IPR001664	IF	32	3	1.61305	0.303848	0.636409
SM00248	ankyrin repeats	136	10	1.23852	0.305458	0.636409
SM00252	Src homology 2 domains	61	5	1.3926	0.306832	0.636409
IPR007242	Atg12	6	1	3.11708	0.311639	0.636409
SSF100939	SPOC domain-like	6	1	3.11708	0.311639	0.636409
IPR012983	PHR	6	1	3.11708	0.311639	0.636409
SSF55711	Subdomain of clathrin and coatomer appendage domain	6	1	3.11708	0.311639	0.636409
IPR004345	TB2_DP1_HVA22	6	1	3.11708	0.311639	0.636409
SM00396	Putative zinc finger in N-recognin, a recognition component of the N-end rule pathway	6	1	3.11708	0.311639	0.636409
IPR020588	RecA_ATP-bd	6	1	3.11708	0.311639	0.636409
IPR003126	Znf_N-recognin	6	1	3.11708	0.311639	0.636409
IPR003010	C-N_Hydrolase	6	1	3.11708	0.311639	0.636409
IPR013993	Znf_N-recognin_met	6	1	3.11708	0.311639	0.636409
IPR011008	Dimeric_a/b-barrel	6	1	3.11708	0.311639	0.636409
IPR010926	Myosin_tail_2	6	1	3.11708	0.311639	0.636409
SSF48678	Moesin tail domain	6	1	3.11708	0.311639	0.636409
IPR001799	Ephrin	6	1	3.11708	0.311639	0.636409
IPR003070	Nuc_orph_rcpt	6	1	3.11708	0.311639	0.636409
PF01504	Phosphatidylinositol-4-phosphate 5-Kinase	6	1	3.11708	0.311639	0.636409
SSF81338	Aquaporin-like	6	1	3.11708	0.311639	0.636409
SSF55060	GHMP Kinase, C-terminal domain	6	1	3.11708	0.311639	0.636409
PF04110	Ubiquitin-like autophagy protein Apg12	6	1	3.11708	0.311639	0.636409
SSF81340	Clc chloride channel	6	1	3.11708	0.311639	0.636409
IPR000889	Glutathione_peroxidase	6	1	3.11708	0.311639	0.636409
IPR013525	ABC_2_trans	6	1	3.11708	0.311639	0.636409
IPR000333	TGFB_receptor	6	1	3.11708	0.311639	0.636409
PF03134	TB2/DP1, HVA22 family	6	1	3.11708	0.311639	0.636409
IPR002498	PInositol-4-P-5-kinase_core	6	1	3.11708	0.311639	0.636409
IPR006552	VWC_out	6	1	3.11708	0.311639	0.636409
IPR000425	MIP	6	1	3.11708	0.311639	0.636409
IPR002454	Gamma_tubulin	6	1	3.11708	0.311639	0.636409
IPR008333	OxRdtase_FAD-bd_dom	6	1	3.11708	0.311639	0.636409
PF01546	Peptidase family M20/M25/M40	6	1	3.11708	0.311639	0.636409
PF00011	Hsp20/alpha crystallin family	6	1	3.11708	0.311639	0.636409
SSF101690	PAZ domain	6	1	3.11708	0.311639	0.636409
SSF56317	Carbon-nitrogen hydrolase	6	1	3.11708	0.311639	0.636409
IPR023271	Aquaporin-like	6	1	3.11708	0.311639	0.636409
SM00142	Phosphoinositide 3-kinase, region postulated to contain C2 domain	6	1	3.11708	0.311639	0.636409
IPR002068	A-crystallin/Hsp20_dom	6	1	3.11708	0.311639	0.636409
SM00141	Platelet-derived and vascular endothelial growth factors (PDGF, VEGF) family	6	1	3.11708	0.311639	0.636409
IPR003653	Peptidase_C48	6	1	3.11708	0.311639	0.636409
IPR002933	Peptidase_M20	6	1	3.11708	0.311639	0.636409
PF00795	Carbon-nitrogen hydrolase	6	1	3.11708	0.311639	0.636409
PF00792	Phosphoinositide 3-kinase C2	6	1	3.11708	0.311639	0.636409
PF01061	ABC-2 type transporter	6	1	3.11708	0.311639	0.636409
PF00970	Oxidoreductase FAD-binding domain	6	1	3.11708	0.311639	0.636409
PF09336	Vps4 C terminal oligomerisation domain	6	1	3.11708	0.311639	0.636409
PF00812	Ephrin	6	1	3.11708	0.311639	0.636409
PF08005	PHR domain	6	1	3.11708	0.311639	0.636409
PF08007	Cupin superfamily protein	6	1	3.11708	0.311639	0.636409
IPR016034	PInositol-4P-5-kinase_core_sub	6	1	3.11708	0.311639	0.636409
IPR002420	PI3K_C2_dom	6	1	3.11708	0.311639	0.636409
PF04089	BRICHOS domain	6	1	3.11708	0.311639	0.636409
SSF54909	Dimeric alpha+beta barrel	6	1	3.11708	0.311639	0.636409
IPR014774	Circ_KaiC/RadA	6	1	3.11708	0.311639	0.636409
IPR016194	SPOC_like_C_dom	6	1	3.11708	0.311639	0.636409
PF06745	KaiC	6	1	3.11708	0.311639	0.636409
SM00330	Phosphatidylinositol phosphate kinases	6	1	3.11708	0.311639	0.636409
IPR005819	Histone_H5	6	1	3.11708	0.311639	0.636409
IPR007084	BRICHOS_dom	6	1	3.11708	0.311639	0.636409
PF00230	Major intrinsic protein	6	1	3.11708	0.311639	0.636409
SM00215	von Willebrand factor (vWF) type C domain	6	1	3.11708	0.311639	0.636409
IPR015415	Vps4_C	6	1	3.11708	0.311639	0.636409
PF06017	Unconventional myosin tail, actin- and lipid-binding	6	1	3.11708	0.311639	0.636409
IPR008954	Moesin_tail	6	1	3.11708	0.311639	0.636409
IPR009028	Coatomer/calthrin_app_sub_C	6	1	3.11708	0.311639	0.636409
IPR014743	Cl-channel_core	6	1	3.11708	0.311639	0.636409
IPR003100	PAZ_dom	6	1	3.11708	0.311639	0.636409
IPR000920	Myelin_P0_rel	6	1	3.11708	0.311639	0.636409
PF02902	Ulp1 protease family, C-terminal catalytic domain	6	1	3.11708	0.311639	0.636409
PF00255	Glutathione peroxidase	6	1	3.11708	0.311639	0.636409
IPR013750	GHMP_kinase_C_dom	6	1	3.11708	0.311639	0.636409
IPR003915	PKD_2	6	1	3.11708	0.311639	0.636409
SSF55021	ACT-like	6	1	3.11708	0.311639	0.636409
SSF51735	NAD(P)-binding Rossmann-fold domains	137	10	1.22869	0.313391	0.636409
IPR000873	AMP-dep_Synth/Lig	19	2	1.83401	0.319498	0.636409
IPR000301	Tetraspanin	19	2	1.83401	0.319498	0.636409
SSF48652	Tetraspanin	19	2	1.83401	0.319498	0.636409
SM00147	Guanine nucleotide exchange factor for Ras-like small GTPases	19	2	1.83401	0.319498	0.636409
SM00339	FORKHEAD	19	2	1.83401	0.319498	0.636409
PF00501	AMP-binding enzyme	19	2	1.83401	0.319498	0.636409
SSF56801	Acetyl-CoA synthetase-like	19	2	1.83401	0.319498	0.636409
IPR008952	Tetraspanin_EC2	19	2	1.83401	0.319498	0.636409
IPR019009	SRP_receptor_beta_su	33	3	1.55918	0.320705	0.636409
PF00130	Phorbol esters/diacylglycerol binding domain (C1 domain)	33	3	1.55918	0.320705	0.636409
PF09439	Signal recognition particle receptor beta subunit	33	3	1.55918	0.320705	0.636409
SM00454	Sterile alpha motif.	48	4	1.41758	0.328618	0.636409
PF00017	SH2 domain	63	5	1.3444	0.330964	0.636409
SSF53187	Zn-dependent exopeptidases	34	3	1.50878	0.337569	0.636409
IPR015940	UBA/transl_elong_EF1B_N_euk	34	3	1.50878	0.337569	0.636409
SM00194	Protein tyrosine phosphatase, catalytic domain	34	3	1.50878	0.337569	0.636409
PF00047	Immunoglobulin domain	94	7	1.25496	0.339178	0.636409
IPR012336	Thioredoxin-like_fold	94	7	1.25496	0.339178	0.636409
IPR013151	Immunoglobulin	94	7	1.25496	0.339178	0.636409
SSF52833	Thioredoxin-like	94	7	1.25496	0.339178	0.636409
SSF49899	Concanavalin A-like lectins/glucanases	125	9	1.21031	0.341439	0.636409
IPR013320	ConA-like_dom	125	9	1.21031	0.341439	0.636409
IPR009053	Prefoldin	79	6	1.28183	0.341641	0.636409
SSF46579	Prefoldin	79	6	1.28183	0.341641	0.636409
IPR001895	RASGEF_cat_dom	20	2	1.73201	0.342076	0.636409
PF00617	RasGEF domain	20	2	1.73201	0.342076	0.636409
IPR001766	TF_fork_head	20	2	1.73201	0.342076	0.636409
PF00250	Forkhead domain	20	2	1.73201	0.342076	0.636409
PF00443	Ubiquitin carboxyl-terminal hydrolase	49	4	1.38599	0.34257	0.636409
IPR001394	Peptidase_C19_UCH	49	4	1.38599	0.34257	0.636409
IPR013830	SGNH_hydro	7	1	2.59739	0.353186	0.636409
IPR000731	SSD	7	1	2.59739	0.353186	0.636409
SSF48225	Seven-hairpin glycosidases	7	1	2.59739	0.353186	0.636409
PF08726	Ca2+ insensitive EF hand	7	1	2.59739	0.353186	0.636409
PF00082	Subtilase family	7	1	2.59739	0.353186	0.636409
IPR013769	Band3_cytoplasmic_dom	7	1	2.59739	0.353186	0.636409
IPR019956	Ubiquitin	7	1	2.59739	0.353186	0.636409
IPR015500	Peptidase_S8_subtilisin-rel	7	1	2.59739	0.353186	0.636409
IPR004365	NA-bd_OB_tRNA	7	1	2.59739	0.353186	0.636409
IPR002013	SAC_dom	7	1	2.59739	0.353186	0.636409
SSF55031	Bacterial exopeptidase dimerisation domain	7	1	2.59739	0.353186	0.636409
IPR007197	rSAM	7	1	2.59739	0.353186	0.636409
PF02383	SacI homology domain	7	1	2.59739	0.353186	0.636409
SSF47266	4-helical cytokines	7	1	2.59739	0.353186	0.636409
IPR000463	Fatty_acid-bd	7	1	2.59739	0.353186	0.636409
SSF82866	Multidrug efflux transporter AcrB transmembrane domain	7	1	2.59739	0.353186	0.636409
IPR009061	DNA-bd_dom_put	7	1	2.59739	0.353186	0.636409
PF02828	L27 domain	7	1	2.59739	0.353186	0.636409
PF02825	WWE domain	7	1	2.59739	0.353186	0.636409
IPR011022	Arrestin_C-like	7	1	2.59739	0.353186	0.636409
PF02752	Arrestin (or S-antigen), C-terminal domain	7	1	2.59739	0.353186	0.636409
PF00675	Insulinase (Peptidase family M16)	7	1	2.59739	0.353186	0.636409
PF08282	haloacid dehalogenase-like hydrolase	7	1	2.59739	0.353186	0.636409
SSF55804	Phoshotransferase/anion transport protein	7	1	2.59739	0.353186	0.636409
IPR009079	4_helix_cytokine-like_core	7	1	2.59739	0.353186	0.636409
IPR011162	MHC_I/II-like_Ag-recog	7	1	2.59739	0.353186	0.636409
SSF118215	Proton glutamate symport protein	7	1	2.59739	0.353186	0.636409
PF00609	Diacylglycerol kinase accessory domain	7	1	2.59739	0.353186	0.636409
PF00337	Galactoside-binding lectin	7	1	2.59739	0.353186	0.636409
IPR001759	Pentaxin	7	1	2.59739	0.353186	0.636409
PF11969	Scavenger mRNA decapping enzyme C-term binding	7	1	2.59739	0.353186	0.636409
PF01189	16S rRNA methyltransferase RsmB/F	7	1	2.59739	0.353186	0.636409
PF05193	Peptidase M16 inactive domain	7	1	2.59739	0.353186	0.636409
PF01212	Beta-eliminating lyase	7	1	2.59739	0.353186	0.636409
SSF46955	Putative DNA-binding domain	7	1	2.59739	0.353186	0.636409
IPR011765	Pept_M16_N	7	1	2.59739	0.353186	0.636409
IPR000644	CBS_dom	7	1	2.59739	0.353186	0.636409
IPR002919	TIL_dom	7	1	2.59739	0.353186	0.636409
PF01336	OB-fold nucleic acid binding domain	7	1	2.59739	0.353186	0.636409
IPR001597	ArAA_b-elim_lyase/Thr_aldolase	7	1	2.59739	0.353186	0.636409
IPR023267	RCMT	7	1	2.59739	0.353186	0.636409
SM00159	Pentraxin / C-reactive protein / pentaxin family	7	1	2.59739	0.353186	0.636409
IPR007604	CP2	7	1	2.59739	0.353186	0.636409
IPR023410	14-3-3_domain	7	1	2.59739	0.353186	0.636409
IPR000756	Diacylglycerol_kin_accessory	7	1	2.59739	0.353186	0.636409
PF00375	Sodium:dicarboxylate symporter family	7	1	2.59739	0.353186	0.636409
PF00571	CBS domain	7	1	2.59739	0.353186	0.636409
IPR016152	PTrfase/Anion_transptr	7	1	2.59739	0.353186	0.636409
SM00310	Phosphotyrosine-binding domain (IRS1-like)	7	1	2.59739	0.353186	0.636409
SSF54452	MHC antigen-recognition domain	7	1	2.59739	0.353186	0.636409
SM00045	Diacylglycerol kinase accessory domain (presumed)	7	1	2.59739	0.353186	0.636409
IPR000764	Uridine_kinase_like	7	1	2.59739	0.353186	0.636409
IPR000308	2014-03-03	7	1	2.59739	0.353186	0.636409
PF01532	Glycosyl hydrolase family 47	7	1	2.59739	0.353186	0.636409
IPR001382	Glyco_hydro_47	7	1	2.59739	0.353186	0.636409
PF12349	Sterol-sensing domain of SREBP cleavage-activation	7	1	2.59739	0.353186	0.636409
IPR003392	Patched	7	1	2.59739	0.353186	0.636409
IPR011650	Peptidase_M20_dimer	7	1	2.59739	0.353186	0.636409
IPR014775	L27_C	7	1	2.59739	0.353186	0.636409
SSF102114	Radical SAM enzymes	7	1	2.59739	0.353186	0.636409
SSF57567	Serine protease inhibitors	7	1	2.59739	0.353186	0.636409
PF04055	Radical SAM superfamily	7	1	2.59739	0.353186	0.636409
PF00354	Pentaxin family	7	1	2.59739	0.353186	0.636409
SM00698	Possible plasma membrane-binding motif in junctophilins, PIP-5-kinases and protein kinases.	7	1	2.59739	0.353186	0.636409
PF04516	CP2 transcription factor	7	1	2.59739	0.353186	0.636409
IPR014837	EF-hand_Ca_insen	7	1	2.59739	0.353186	0.636409
PF00341	PDGF/VEGF domain	7	1	2.59739	0.353186	0.636409
SM00218	Domain present in ZO-1 and Unc5-like netrin receptors	7	1	2.59739	0.353186	0.636409
SM00101	14-3-3 homologues	7	1	2.59739	0.353186	0.636409
IPR008949	Isoprenoid_synthase_dom	7	1	2.59739	0.353186	0.636409
SSF52266	SGNH hydrolase	7	1	2.59739	0.353186	0.636409
SSF48576	Terpenoid synthases	7	1	2.59739	0.353186	0.636409
PF07565	Band 3 cytoplasmic domain	7	1	2.59739	0.353186	0.636409
PF00244	14-3-3 protein	7	1	2.59739	0.353186	0.636409
IPR001991	Na-dicarboxylate_symporter	7	1	2.59739	0.353186	0.636409
SSF48445	14-3-3 protein	7	1	2.59739	0.353186	0.636409
PF02460	Patched family	7	1	2.59739	0.353186	0.636409
SM00908	Galactoside-binding lectin	7	1	2.59739	0.353186	0.636409
IPR007863	Peptidase_M16_C	7	1	2.59739	0.353186	0.636409
IPR001678	MeTrfase_RsmB/NOP2	7	1	2.59739	0.353186	0.636409
SM00276	Galectin	7	1	2.59739	0.353186	0.636409
IPR001079	Galectin_CRD	7	1	2.59739	0.353186	0.636409
PF00957	Synaptobrevin	7	1	2.59739	0.353186	0.636409
PF05729	NACHT domain	7	1	2.59739	0.353186	0.636409
IPR001841	Znf_RING	158	11	1.16733	0.356513	0.641639
IPR013767	PAS_fold	21	2	1.64074	0.364409	0.643764
IPR000449	UBA/Ts_N	21	2	1.64074	0.364409	0.643764
PF00335	Tetraspanin family	21	2	1.64074	0.364409	0.643764
PF00627	UBA/TS-N domain	21	2	1.64074	0.364409	0.643764
PF00989	PAS fold	21	2	1.64074	0.364409	0.643764
IPR018499	Tetraspanin/Peripherin	21	2	1.64074	0.364409	0.643764
IPR011510	SAM_2	51	4	1.32683	0.370497	0.643764
PF07647	SAM domain (Sterile alpha motif)	51	4	1.32683	0.370497	0.643764
PF07719	Tetratricopeptide repeat	36	3	1.41715	0.371187	0.643764
IPR013105	TPR_2	36	3	1.41715	0.371187	0.643764
IPR001007	VWF_C	22	2	1.5586	0.386445	0.643764
SM00214	von Willebrand factor (vWF) type C domain	22	2	1.5586	0.386445	0.643764
PF00646	F-box domain	37	3	1.37538	0.387884	0.643764
PF08659	KR domain	37	3	1.37538	0.387884	0.643764
IPR013968	PKS_KR	37	3	1.37538	0.387884	0.643764
PF00036	EF hand	37	3	1.37538	0.387884	0.643764
IPR017448	SRCR-like_dom	8	1	2.22619	0.392227	0.643764
PF00462	Glutaredoxin	8	1	2.22619	0.392227	0.643764
PF06367	Diaphanous FH3 Domain	8	1	2.22619	0.392227	0.643764
IPR014782	Peptidase_M1_N	8	1	2.22619	0.392227	0.643764
PF01417	ENTH domain	8	1	2.22619	0.392227	0.643764
SSF54197	HIT-like	8	1	2.22619	0.392227	0.643764
PF01398	JAB1/Mov34/MPN/PAD-1 ubiquitin protease	8	1	2.22619	0.392227	0.643764
IPR011146	HIT-like	8	1	2.22619	0.392227	0.643764
PF00040	Fibronectin type II domain	8	1	2.22619	0.392227	0.643764
PF03062	MBOAT, membrane-bound O-acyltransferase family	8	1	2.22619	0.392227	0.643764
IPR006068	ATPase_P-typ_cation-transptr_C	8	1	2.22619	0.392227	0.643764
PF02826	D-isomer specific 2-hydroxyacid dehydrogenase, NAD binding domain	8	1	2.22619	0.392227	0.643764
IPR006208	Glyco_hormone_CN	8	1	2.22619	0.392227	0.643764
IPR011531	HCO3_transpt_C	8	1	2.22619	0.392227	0.643764
IPR011021	Arrestin-like_N	8	1	2.22619	0.392227	0.643764
IPR000072	PDGF/VEGF_dom	8	1	2.22619	0.392227	0.643764
PF08441	Integrin alpha	8	1	2.22619	0.392227	0.643764
IPR004172	L27	8	1	2.22619	0.392227	0.643764
SM00290	Ubiquitin Carboxyl-terminal Hydrolase-like zinc finger	8	1	2.22619	0.392227	0.643764
PF00339	Arrestin (or S-antigen), N-terminal domain	8	1	2.22619	0.392227	0.643764
IPR000241	RNA_methylase_dom	8	1	2.22619	0.392227	0.643764
PF03137	Organic Anion Transporter Polypeptide (OATP) family	8	1	2.22619	0.392227	0.643764
PF07651	ANTH domain	8	1	2.22619	0.392227	0.643764
PF00613	Phosphoinositide 3-kinase family, accessory domain (PIK domain)	8	1	2.22619	0.392227	0.643764
IPR004156	OA_transporter	8	1	2.22619	0.392227	0.643764
SM00166	Domain present in ubiquitin-regulatory proteins	8	1	2.22619	0.392227	0.643764
IPR006140	D-isomer_DH_NAD-bd	8	1	2.22619	0.392227	0.643764
SSF63737	Leukotriene A4 hydrolase N-terminal domain	8	1	2.22619	0.392227	0.643764
PF00007	Cystine-knot domain	8	1	2.22619	0.392227	0.643764
IPR008428	Chond_GalNAc	8	1	2.22619	0.392227	0.643764
IPR002109	Glutaredoxin	8	1	2.22619	0.392227	0.643764
IPR002452	Alpha_tubulin	8	1	2.22619	0.392227	0.643764
PF00955	HCO3- transporter family	8	1	2.22619	0.392227	0.643764
SM00569	domain in receptor targeting proteins Lin-2 and Lin-7	8	1	2.22619	0.392227	0.643764
PF00630	Filamin/ABP280 repeat	8	1	2.22619	0.392227	0.643764
IPR000562	FN_type2_col-bd	8	1	2.22619	0.392227	0.643764
SM00145	Phosphoinositide 3-kinase family, accessory domain (PIK domain)	8	1	2.22619	0.392227	0.643764
PF02145	Rap/ran-GAP	8	1	2.22619	0.392227	0.643764
IPR002938	mOase_FAD-bd	8	1	2.22619	0.392227	0.643764
SSF56366	SMAD MH1 domain	8	1	2.22619	0.392227	0.643764
IPR004299	MBOAT_fam	8	1	2.22619	0.392227	0.643764
PF01494	FAD binding domain	8	1	2.22619	0.392227	0.643764
PF00219	Insulin-like growth factor binding protein	8	1	2.22619	0.392227	0.643764
IPR001388	Synaptobrevin	8	1	2.22619	0.392227	0.643764
SM00232	JAB/MPN domain	8	1	2.22619	0.392227	0.643764
SM00121	Insulin growth factor-binding protein homologues	8	1	2.22619	0.392227	0.643764
SM00059	Fibronectin type 2 domain	8	1	2.22619	0.392227	0.643764
PF00689	Cation transporting ATPase, C-terminus	8	1	2.22619	0.392227	0.643764
IPR000555	JAMM/MPN+_dom	8	1	2.22619	0.392227	0.643764
IPR013019	MAD_homology_MH1	8	1	2.22619	0.392227	0.643764
PF00995	Sec1 family	8	1	2.22619	0.392227	0.643764
SSF56815	Sec1/munc18-like (SM) proteins	8	1	2.22619	0.392227	0.643764
IPR013649	Integrin_alpha-2	8	1	2.22619	0.392227	0.643764
IPR001619	Sec1-like	8	1	2.22619	0.392227	0.643764
PF05679	Chondroitin N-acetylgalactosaminyltransferase	8	1	2.22619	0.392227	0.643764
IPR010472	FH3_dom	8	1	2.22619	0.392227	0.643764
IPR011417	ANTH_dom	8	1	2.22619	0.392227	0.643764
PF01170	Putative RNA methylase family UPF0020	8	1	2.22619	0.392227	0.643764
IPR003020	HCO3_transpt_euk	8	1	2.22619	0.392227	0.643764
SSF54631	CBS-domain pair	8	1	2.22619	0.392227	0.643764
IPR001067	Nuc_translocat	8	1	2.22619	0.392227	0.643764
IPR001263	PInositide-3_kin_accessory_dom	8	1	2.22619	0.392227	0.643764
PF01433	Peptidase family M1	8	1	2.22619	0.392227	0.643764
SM00273	Epsin N-terminal homology (ENTH) domain	8	1	2.22619	0.392227	0.643764
SSF56487	SRCR-like	8	1	2.22619	0.392227	0.643764
SSF55961	Bet v1-like	23	2	1.48428	0.408139	0.667153
IPR002403	Cyt_P450_E_grp-IV	23	2	1.48428	0.408139	0.667153
SSF55550	SH2 domain	70	5	1.19906	0.416092	0.667153
IPR000980	SH2	70	5	1.19906	0.416092	0.667153
SSF47240	Ferritin-like	9	1	1.94779	0.428915	0.667153
SM00643	Netrin C-terminal Domain	9	1	1.94779	0.428915	0.667153
PF01426	BAH domain	9	1	1.94779	0.428915	0.667153
IPR013164	Cadherin_N	9	1	1.94779	0.428915	0.667153
PF00060	Ligand-gated ion channel	9	1	1.94779	0.428915	0.667153
SSF101288	L27 domain	9	1	1.94779	0.428915	0.667153
IPR001508	Iono_rcpt_met	9	1	1.94779	0.428915	0.667153
IPR016449	K_chnl_inward-rec_Kir	9	1	1.94779	0.428915	0.667153
IPR017868	Filamin/ABP280_repeat-like	9	1	1.94779	0.428915	0.667153
PF10323	Serpentine type 7TM GPCR chemoreceptor Srv	9	1	1.94779	0.428915	0.667153
IPR000867	IGFBP-like	9	1	1.94779	0.428915	0.667153
SM00079	Eukaryotic homologues of bacterial periplasmic substrate binding proteins.	9	1	1.94779	0.428915	0.667153
SM00284	Olfactomedin-like domains	9	1	1.94779	0.428915	0.667153
SM00631	NA	9	1	1.94779	0.428915	0.667153
PF08266	Cadherin-like	9	1	1.94779	0.428915	0.667153
PF00058	Low-density lipoprotein receptor repeat class B	9	1	1.94779	0.428915	0.667153
IPR004170	WWE-dom	9	1	1.94779	0.428915	0.667153
SSF117892	Band 7/SPFH domain	9	1	1.94779	0.428915	0.667153
PF10401	Interferon-regulatory factor 3	9	1	1.94779	0.428915	0.667153
SM00294	putative band 4.1 homologues' binding motif	9	1	1.94779	0.428915	0.667153
IPR009078	Ferritin-like_SF	9	1	1.94779	0.428915	0.667153
IPR000331	Rap_GAP_dom	9	1	1.94779	0.428915	0.667153
PF02191	Olfactomedin-like domain	9	1	1.94779	0.428915	0.667153
SSF53223	Aminoacid dehydrogenase-like, N-terminal domain	9	1	1.94779	0.428915	0.667153
IPR001320	Iontro_rcpt	9	1	1.94779	0.428915	0.667153
IPR019426	7TM_GPCR_serpentine_rcpt_Srv	9	1	1.94779	0.428915	0.667153
SSF69179	Integrin domains	9	1	1.94779	0.428915	0.667153
PF00497	Bacterial extracellular solute-binding proteins, family 3	9	1	1.94779	0.428915	0.667153
IPR000286	His_deacetylse	9	1	1.94779	0.428915	0.667153
SM00251	SAM / Pointed domain	9	1	1.94779	0.428915	0.667153
SSF111347	Rap/Ran-GAP	9	1	1.94779	0.428915	0.667153
SM00135	Low-density lipoprotein-receptor YWTD domain	9	1	1.94779	0.428915	0.667153
SM00439	Bromo adjacent homology domain	9	1	1.94779	0.428915	0.667153
SM00407	Immunoglobulin C-Type	9	1	1.94779	0.428915	0.667153
PF00786	P21-Rho-binding domain	9	1	1.94779	0.428915	0.667153
IPR019471	Interferon_reg_factor-3	9	1	1.94779	0.428915	0.667153
IPR001025	BAH_dom	9	1	1.94779	0.428915	0.667153
PF01007	Inward rectifier potassium channel	9	1	1.94779	0.428915	0.667153
IPR003112	Olfac-like	9	1	1.94779	0.428915	0.667153
PF00538	linker histone H1 and H5 family	9	1	1.94779	0.428915	0.667153
IPR013809	ENTH	9	1	1.94779	0.428915	0.667153
IPR000033	LDLR_classB_rpt	9	1	1.94779	0.428915	0.667153
IPR003585	Neurexin-like	9	1	1.94779	0.428915	0.667153
SSF117839	WWE domain	9	1	1.94779	0.428915	0.667153
SSF55681	Class II aaRS and biotin synthetases	24	2	1.41672	0.429452	0.667153
PF00002	7 transmembrane receptor (Secretin family)	24	2	1.41672	0.429452	0.667153
IPR000832	GPCR_2_secretin-like	24	2	1.41672	0.429452	0.667153
IPR002401	Cyt_P450_E_grp-I	24	2	1.41672	0.429452	0.667153
SSF46785	Winged helix DNA-binding domain	136	9	1.10467	0.437042	0.677827
SSF90229	CCCH zinc finger	40	3	1.26361	0.437221	0.677827
IPR000742	EG-like_dom	153	10	1.09005	0.44403	0.682439
PF00067	Cytochrome P450	25	2	1.35504	0.45035	0.682439
SM00082	Leucine rich repeat C-terminal domain	41	3	1.23028	0.453341	0.682439
IPR000483	Cys-rich_flank_reg_C	41	3	1.23028	0.453341	0.682439
SSF52343	Ferredoxin reductase-like, C-terminal NADP-linked domain	10	1	1.73125	0.46339	0.682439
IPR003649	Bbox_C	10	1	1.73125	0.46339	0.682439
IPR004038	Ribosomal_L7Ae/L30e/S12e/Gad45	10	1	1.73125	0.46339	0.682439
SSF47655	STAT	10	1	1.73125	0.46339	0.682439
PF00387	Phosphatidylinositol-specific phospholipase C, Y domain	10	1	1.73125	0.46339	0.682439
IPR010473	GTPase-bd	10	1	1.73125	0.46339	0.682439
PF01248	Ribosomal protein L7Ae/L30e/S12e/Gadd45 family	10	1	1.73125	0.46339	0.682439
SM00285	P21-Rho-binding domain	10	1	1.73125	0.46339	0.682439
SM00526	Domain in histone families 1 and 5	10	1	1.73125	0.46339	0.682439
SM00523	Domain A in dwarfin family proteins	10	1	1.73125	0.46339	0.682439
IPR000413	Integrin_alpha	10	1	1.73125	0.46339	0.682439
IPR003689	ZIP	10	1	1.73125	0.46339	0.682439
PF10294	Lysine methyltransferase	10	1	1.73125	0.46339	0.682439
SM00191	Integrin alpha (beta-propellor repeats).	10	1	1.73125	0.46339	0.682439
IPR019594	Glu/Gly-bd	10	1	1.73125	0.46339	0.682439
PF10613	Ligated ion channel L-glutamate- and glycine-binding site	10	1	1.73125	0.46339	0.682439
PF02174	PTB domain (IRS-1 type)	10	1	1.73125	0.46339	0.682439
SM00502	B-Box C-terminal domain	10	1	1.73125	0.46339	0.682439
PF00850	Histone deacetylase domain	10	1	1.73125	0.46339	0.682439
PF00583	Acetyltransferase (GNAT) family	10	1	1.73125	0.46339	0.682439
PF00587	tRNA synthetase class II core domain (G, H, P, S and T)	10	1	1.73125	0.46339	0.682439
IPR002314	aa-tRNA-synt_IIb_cons-dom	10	1	1.73125	0.46339	0.682439
IPR006574	PRY	10	1	1.73125	0.46339	0.682439
IPR013519	Int_alpha_beta-p	10	1	1.73125	0.46339	0.682439
PF03165	MH1 domain	10	1	1.73125	0.46339	0.682439
IPR001012	UBX_dom	10	1	1.73125	0.46339	0.682439
SM00149	Phospholipase C, catalytic domain (part); domain Y	10	1	1.73125	0.46339	0.682439
IPR019410	Nicotinamide_N-MeTfrase-like	10	1	1.73125	0.46339	0.682439
SM00046	Diacylglycerol kinase catalytic domain (presumed)	10	1	1.73125	0.46339	0.682439
PF00789	UBX domain	10	1	1.73125	0.46339	0.682439
SM00234	in StAR and phosphatidylcholine transfer protein	10	1	1.73125	0.46339	0.682439
IPR005818	Histone_H1/H5_H15	10	1	1.73125	0.46339	0.682439
SM00589	NA	10	1	1.73125	0.46339	0.682439
IPR002967	Delta_tubulin	10	1	1.73125	0.46339	0.682439
PF02535	ZIP Zinc transporter	10	1	1.73125	0.46339	0.682439
IPR003619	MAD_homology1_Dwarfin-type	10	1	1.73125	0.46339	0.682439
SM00044	Adenylyl- / guanylyl cyclase, catalytic domain	10	1	1.73125	0.46339	0.682439
IPR002404	Insln_rcpt_S1	10	1	1.73125	0.46339	0.682439
SM00918	Ligated ion channel L-glutamate- and glycine-binding site	10	1	1.73125	0.46339	0.682439
IPR015988	STAT_TF_coiled-coil	10	1	1.73125	0.46339	0.682439
IPR023801	His_deacetylse_dom	10	1	1.73125	0.46339	0.682439
PF08516	ADAM cysteine-rich	10	1	1.73125	0.46339	0.682439
PF06371	Diaphanous GTPase-binding Domain	10	1	1.73125	0.46339	0.682439
IPR002373	cAMP/cGMP_kin	10	1	1.73125	0.46339	0.682439
SSF49785	Galactose-binding domain-like	58	4	1.1543	0.466743	0.682439
IPR008979	Galactose-bd-like	58	4	1.1543	0.466743	0.682439
IPR001128	Cyt_P450	26	2	1.29849	0.470806	0.682439
SSF48264	Cytochrome P450	26	2	1.29849	0.470806	0.682439
PF10320	Serpentine type 7TM GPCR chemoreceptor Srsx	43	3	1.16861	0.484979	0.682439
SM00612	NA	43	3	1.16861	0.484979	0.682439
IPR019424	7TM_GPCR_olfarory/Srsx	43	3	1.16861	0.484979	0.682439
IPR013098	Ig_I-set	142	9	1.05442	0.488869	0.682439
PF07679	Immunoglobulin I-set domain	142	9	1.05442	0.488869	0.682439
IPR001464	Annexin	11	1	1.55802	0.495785	0.682439
SSF47874	Annexin	11	1	1.55802	0.495785	0.682439
PF08662	Eukaryotic translation initiation factor eIF2A	11	1	1.55802	0.495785	0.682439
IPR000270	OPR_PB1	11	1	1.55802	0.495785	0.682439
IPR000300	IPPc	11	1	1.55802	0.495785	0.682439
SM00037	Connexin homologues	11	1	1.55802	0.495785	0.682439
IPR013517	FG-GAP	11	1	1.55802	0.495785	0.682439
SSF63380	Riboflavin synthase domain-like	11	1	1.55802	0.495785	0.682439
IPR013979	TIF_beta_prop-like	11	1	1.55802	0.495785	0.682439
IPR008969	CarboxyPept-like_regulatory	11	1	1.55802	0.495785	0.682439
IPR018502	Annexin_repeat	11	1	1.55802	0.495785	0.682439
SM00744	The RING-variant domain is a C4HC3 zinc-finger like motif found in a number of cellular and viral proteins. Some of these proteins have been shown both in vivo and in vitro to have ubiquitin E3 ligase activity.	11	1	1.55802	0.495785	0.682439
IPR011016	Znf_RING-CH	11	1	1.55802	0.495785	0.682439
IPR000407	GDA1_CD39_NTPase	11	1	1.55802	0.495785	0.682439
IPR001206	Diacylglycerol_kinase_cat_dom	11	1	1.55802	0.495785	0.682439
IPR004148	BAR_dom	11	1	1.55802	0.495785	0.682439
SSF55073	Nucleotide cyclase	11	1	1.55802	0.495785	0.682439
IPR002659	Glyco_trans_31	11	1	1.55802	0.495785	0.682439
IPR001192	PI-PLC_fam	11	1	1.55802	0.495785	0.682439
PF01852	START domain	11	1	1.55802	0.495785	0.682439
PF02148	Zn-finger in ubiquitin-hydrolases and other protein	11	1	1.55802	0.495785	0.682439
PF09279	Phosphoinositide-specific phospholipase C, efhand-like	11	1	1.55802	0.495785	0.682439
IPR002913	START_lipid-bd_dom	11	1	1.55802	0.495785	0.682439
PF03114	BAR domain	11	1	1.55802	0.495785	0.682439
IPR017938	Riboflavin_synthase-like_b-brl	11	1	1.55802	0.495785	0.682439
PF01410	Fibrillar collagen C-terminal domain	11	1	1.55802	0.495785	0.682439
PF00014	Kunitz/Bovine pancreatic trypsin inhibitor domain	11	1	1.55802	0.495785	0.682439
SM00368	Leucine rich repeat, ribonuclease inhibitor type	11	1	1.55802	0.495785	0.682439
IPR029061	THDP-binding	11	1	1.55802	0.495785	0.682439
PF01839	FG-GAP repeat	11	1	1.55802	0.495785	0.682439
SM00148	Phospholipase C, catalytic domain (part); domain X	11	1	1.55802	0.495785	0.682439
IPR018316	Tubulin/FtsZ_2-layer-sand-dom	11	1	1.55802	0.495785	0.682439
SSF63825	YWTD domain	11	1	1.55802	0.495785	0.682439
PF00209	Sodium:neurotransmitter symporter family	11	1	1.55802	0.495785	0.682439
IPR000175	Na/ntran_symport	11	1	1.55802	0.495785	0.682439
PF03953	Tubulin C-terminal domain	11	1	1.55802	0.495785	0.682439
SM00543	Middle domain of eukaryotic initiation factor 4G (eIF4G)	11	1	1.55802	0.495785	0.682439
SSF54849	GroEL-intermediate domain like	11	1	1.55802	0.495785	0.682439
PF01762	Galactosyltransferase	11	1	1.55802	0.495785	0.682439
PF00781	Diacylglycerol kinase catalytic domain	11	1	1.55802	0.495785	0.682439
PF00564	PB1 domain	11	1	1.55802	0.495785	0.682439
PF00211	Adenylate and Guanylate cyclase catalytic domain	11	1	1.55802	0.495785	0.682439
IPR029787	Nucleotide_cyclase	11	1	1.55802	0.495785	0.682439
SM00128	Inositol polyphosphate phosphatase, catalytic domain homologues	11	1	1.55802	0.495785	0.682439
SSF49464	Carboxypeptidase regulatory domain-like	11	1	1.55802	0.495785	0.682439
PF01150	GDA1/CD39 (nucleoside phosphatase) family	11	1	1.55802	0.495785	0.682439
PF07654	Immunoglobulin C1-set domain	11	1	1.55802	0.495785	0.682439
IPR002957	Keratin_I	11	1	1.55802	0.495785	0.682439
PF00173	Cytochrome b5-like Heme/Steroid binding domain	11	1	1.55802	0.495785	0.682439
PF00191	Annexin	11	1	1.55802	0.495785	0.682439
SM00335	Annexin repeats	11	1	1.55802	0.495785	0.682439
IPR001607	Znf_UBP	11	1	1.55802	0.495785	0.682439
SM00038	Fibrillar collagens C-terminal domain	11	1	1.55802	0.495785	0.682439
SM00131	BPTI/Kunitz family of serine protease inhibitors.	11	1	1.55802	0.495785	0.682439
SSF52768	Arginase/deacetylase	11	1	1.55802	0.495785	0.682439
SSF52518	Thiamin diphosphate-binding fold (THDP-binding)	11	1	1.55802	0.495785	0.682439
SM00450	Rhodanese Homology Domain	11	1	1.55802	0.495785	0.682439
PF00690	Cation transporter/ATPase, N-terminus	11	1	1.55802	0.495785	0.682439
IPR001054	A/G_cyclase	11	1	1.55802	0.495785	0.682439
SM00666	PB1 domain	11	1	1.55802	0.495785	0.682439
IPR000885	Fib_collagen_C	11	1	1.55802	0.495785	0.682439
SM00865	Tubulin/FtsZ family, C-terminal domain	11	1	1.55802	0.495785	0.682439
IPR003590	Leu-rich_rpt_RNase_inh_sub-typ	11	1	1.55802	0.495785	0.682439
IPR003597	Ig_C1-set	11	1	1.55802	0.495785	0.682439
IPR004014	ATPase_P-typ_cation-transptr_N	11	1	1.55802	0.495785	0.682439
IPR015359	PLipase_C_EF-hand-like	11	1	1.55802	0.495785	0.682439
IPR000795	EF_GTP-bd_dom	77	5	1.08198	0.499321	0.686055
PF00009	Elongation factor Tu GTP binding domain	77	5	1.08198	0.499321	0.686055
SSF57184	Growth factor receptor domain	44	3	1.14003	0.500465	0.686377
IPR009030	Growth_fac_rcpt_N_dom	44	3	1.14003	0.500465	0.686377
SSF54695	POZ domain	127	8	1.04742	0.502342	0.687703
IPR011333	BTB/POZ_fold	127	8	1.04742	0.502342	0.687703
SM00042	Domain first found in C1r, C1s, uEGF, and bone morphogenetic protein.	28	2	1.19845	0.510306	0.693809
PF00788	Ras association (RalGDS/AF-6) domain	28	2	1.19845	0.510306	0.693809
PF00431	CUB domain	28	2	1.19845	0.510306	0.693809
PF00023	Ankyrin repeat	128	8	1.03862	0.511341	0.693809
SSF52058	L domain-like	128	8	1.03862	0.511341	0.693809
IPR028889	USP_dom	45	3	1.11281	0.515709	0.693809
PF00560	Leucine Rich Repeat	112	7	1.03858	0.51756	0.693809
IPR001611	Leu-rich_rpt	112	7	1.03858	0.51756	0.693809
SM00801	Domain always found downstream of DENN domain, found in a variety of signalling proteins	12	1	1.41629	0.526227	0.693809
SM00800	Domain always found upstream of DENN domain, found in a variety of signalling proteins	12	1	1.41629	0.526227	0.693809
IPR019577	SPARC/Testican_Ca-bd-dom	12	1	1.41629	0.526227	0.693809
IPR019570	Connexin_CCC	12	1	1.41629	0.526227	0.693809
IPR028142	IL-1_fam/FGF_fam	12	1	1.41629	0.526227	0.693809
IPR000095	CRIB_dom	12	1	1.41629	0.526227	0.693809
SM00864	Tubulin/FtsZ family, GTPase domain	12	1	1.41629	0.526227	0.693809
PF11976	Ubiquitin-2 like Rad60 SUMO-like	12	1	1.41629	0.526227	0.693809
PF00029	Connexin	12	1	1.41629	0.526227	0.693809
IPR013092	Connexin_N	12	1	1.41629	0.526227	0.693809
IPR001111	TGF-b_N	12	1	1.41629	0.526227	0.693809
SSF55315	L30e-like	12	1	1.41629	0.526227	0.693809
IPR000500	Connexin	12	1	1.41629	0.526227	0.693809
IPR002453	Beta_tubulin	12	1	1.41629	0.526227	0.693809
IPR000182	GNAT_dom	12	1	1.41629	0.526227	0.693809
IPR001762	Blood-coag_inhib_Disintegrin	12	1	1.41629	0.526227	0.693809
IPR029064	L30e-like	12	1	1.41629	0.526227	0.693809
SSF55307	Tubulin C-terminal domain-like	12	1	1.41629	0.526227	0.693809
PF00200	Disintegrin	12	1	1.41629	0.526227	0.693809
SSF55856	Cytochrome b5-like heme/steroid binding domain	12	1	1.41629	0.526227	0.693809
SM00050	Homologues of snake disintegrins	12	1	1.41629	0.526227	0.693809
PF00688	TGF-beta propeptide	12	1	1.41629	0.526227	0.693809
IPR008280	Tub_FtsZ_C	12	1	1.41629	0.526227	0.693809
IPR018933	Netrin_module_non-TIMP	12	1	1.41629	0.526227	0.693809
PF10582	NA	12	1	1.41629	0.526227	0.693809
IPR000834	Peptidase_M14	12	1	1.41629	0.526227	0.693809
SSF57552	Blood coagulation inhibitor (disintegrin)	12	1	1.41629	0.526227	0.693809
PF08686	PLAC (protease and lacunin) domain	12	1	1.41629	0.526227	0.693809
SM00211	Thyroglobulin type I repeats.	12	1	1.41629	0.526227	0.693809
PF10591	Secreted protein acidic and rich in cysteine Ca binding region	12	1	1.41629	0.526227	0.693809
PF01759	UNC-6/NTR/C345C module	12	1	1.41629	0.526227	0.693809
PF00246	Zinc carboxypeptidase	12	1	1.41629	0.526227	0.693809
IPR001199	Cyt_B5-like_heme/steroid-bd	12	1	1.41629	0.526227	0.693809
IPR022617	Rad60/SUMO_like	12	1	1.41629	0.526227	0.693809
SSF49417	p53-like transcription factors	29	2	1.15398	0.529316	0.693809
SM00356	zinc finger	29	2	1.15398	0.529316	0.693809
PF02985	HEAT repeat	29	2	1.15398	0.529316	0.693809
IPR000357	HEAT	29	2	1.15398	0.529316	0.693809
SSF55729	Acyl-CoA N-acyltransferases (Nat)	29	2	1.15398	0.529316	0.693809
IPR008967	p53-like_TF_DNA-bd	29	2	1.15398	0.529316	0.693809
IPR016181	Acyl_CoA_acyltransferase	29	2	1.15398	0.529316	0.693809
IPR002347	Glc/ribitol_DH	46	3	1.08686	0.5307	0.693816
SSF54495	UBC-like	46	3	1.08686	0.5307	0.693816
IPR016135	UBQ-conjugating_enzyme/RWD	46	3	1.08686	0.5307	0.693816
SM00225	Broad-Complex, Tramtrack and Bric a brac	114	7	1.01903	0.536566	0.699979
PF00515	Tetratricopeptide repeat	64	4	1.03846	0.544739	0.699979
IPR001440	TPR_1	64	4	1.03846	0.544739	0.699979
PF01421	Reprolysin (M12B) family zinc metalloprotease	30	2	1.1127	0.547818	0.699979
PF00063	Myosin head (motor domain)	30	2	1.1127	0.547818	0.699979
SM00242	Myosin. Large ATPases.	30	2	1.1127	0.547818	0.699979
SSF47661	t-snare proteins	30	2	1.1127	0.547818	0.699979
IPR010989	t-SNARE	30	2	1.1127	0.547818	0.699979
IPR001590	Peptidase_M12B	30	2	1.1127	0.547818	0.699979
IPR000159	Ras-assoc	30	2	1.1127	0.547818	0.699979
IPR001609	Myosin_head_motor_dom	30	2	1.1127	0.547818	0.699979
SSF57603	FnI-like domain	30	2	1.1127	0.547818	0.699979
IPR002209	Fibroblast_GF_fam	13	1	1.29818	0.554833	0.699979
PF00086	Thyroglobulin type-1 repeat	13	1	1.29818	0.554833	0.699979
SM00100	Cyclic nucleotide-monophosphate binding domain	13	1	1.29818	0.554833	0.699979
SSF56104	SAICAR synthase-like	13	1	1.29818	0.554833	0.699979
IPR000716	Thyroglobulin_1	13	1	1.29818	0.554833	0.699979
IPR001753	Crotonase_core_superfam	13	1	1.29818	0.554833	0.699979
SSF49503	Cupredoxins	13	1	1.29818	0.554833	0.699979
IPR006553	Leu-rich_rpt_Cys-con_subtyp	13	1	1.29818	0.554833	0.699979
IPR005113	uDENN_dom	13	1	1.29818	0.554833	0.699979
IPR005112	dDENN_dom	13	1	1.29818	0.554833	0.699979
SM00088	motif in proteasome subunits, Int-6, Nip-1 and TRIP-15	13	1	1.29818	0.554833	0.699979
SM00568	domain in glucosyltransferases, myotubularins and other putative membrane-associated proteins	13	1	1.29818	0.554833	0.699979
SM00367	Leucine-rich repeat - CC (cysteine-containing) subfamily	13	1	1.29818	0.554833	0.699979
PF00378	Enoyl-CoA hydratase/isomerase	13	1	1.29818	0.554833	0.699979
IPR001711	PLipase_C_Pinositol-sp_Y	13	1	1.29818	0.554833	0.699979
IPR003890	MIF4G-like_typ-3	13	1	1.29818	0.554833	0.699979
IPR000611	NPY_rcpt	13	1	1.29818	0.554833	0.699979
SM00442	Acidic and basic fibroblast growth factor family.	13	1	1.29818	0.554833	0.699979
PF01485	IBR domain, a half RING-finger domain	13	1	1.29818	0.554833	0.699979
IPR008972	Cupredoxin	13	1	1.29818	0.554833	0.699979
PF00167	Fibroblast growth factor	13	1	1.29818	0.554833	0.699979
PF02854	MIF4G domain	13	1	1.29818	0.554833	0.699979
PF03456	uDENN domain	13	1	1.29818	0.554833	0.699979
PF03455	dDENN domain	13	1	1.29818	0.554833	0.699979
SSF57610	Thyroglobulin type-1 domain	13	1	1.29818	0.554833	0.699979
IPR000210	BTB/POZ-like	116	7	1.0002	0.555265	0.699979
PF00651	BTB/POZ domain	99	6	1.00484	0.555347	0.699979
SM00369	Leucine-rich repeats, typical (most populated) subfamily	99	6	1.00484	0.555347	0.699979
IPR013069	BTB_POZ	99	6	1.00484	0.555347	0.699979
SM00060	Fibronectin type 3 domain	99	6	1.00484	0.555347	0.699979
IPR003591	Leu-rich_rpt_typical-subtyp	99	6	1.00484	0.555347	0.699979
SSF55486	Metalloproteases ("zincins"), catalytic domain	65	4	1.02137	0.557164	0.701682
PF00041	Fibronectin type III domain	100	6	0.994081	0.565317	0.710765
PF00046	Homeobox domain	100	6	0.994081	0.565317	0.710765
IPR000571	Znf_CCCH	31	2	1.07426	0.565803	0.710785
SSF56784	HAD-like	66	4	1.00483	0.569404	0.713555
IPR023214	HAD-like_dom	66	4	1.00483	0.569404	0.713555
SM00647	In Between Ring fingers	14	1	1.19824	0.581713	0.713555
PF00884	Sulfatase	14	1	1.19824	0.581713	0.713555
PF01602	Adaptin N terminal region	14	1	1.19824	0.581713	0.713555
PF00091	Tubulin/FtsZ family, GTPase domain	14	1	1.19824	0.581713	0.713555
IPR003008	Tubulin_FtsZ_GTPase	14	1	1.19824	0.581713	0.713555
PF01399	PCI domain	14	1	1.19824	0.581713	0.713555
IPR001134	Netrin_domain	14	1	1.19824	0.581713	0.713555
IPR000717	PCI_dom	14	1	1.19824	0.581713	0.713555
SSF52029	GroEL apical domain-like	14	1	1.19824	0.581713	0.713555
SM00055	Fes/CIP4 homology domain	14	1	1.19824	0.581713	0.713555
PF07724	AAA domain (Cdc48 subfamily)	14	1	1.19824	0.581713	0.713555
PF00611	Fes/CIP4, and EFC/F-BAR homology domain	14	1	1.19824	0.581713	0.713555
SSF52317	Class I glutamine amidotransferase-like	14	1	1.19824	0.581713	0.713555
IPR002867	Znf_C6HC	14	1	1.19824	0.581713	0.713555
IPR027409	GroEL-like_apical_dom	14	1	1.19824	0.581713	0.713555
SM00799	Domain found in a variety of signalling proteins, always encircled by uDENN and dDENN	14	1	1.19824	0.581713	0.713555
IPR029062	Class_I_gatase-like	14	1	1.19824	0.581713	0.713555
IPR000917	Sulfatase	14	1	1.19824	0.581713	0.713555
IPR004057	Epsilon_tubulin	14	1	1.19824	0.581713	0.713555
PF03798	TLC domain	14	1	1.19824	0.581713	0.713555
IPR002553	Clathrin/coatomer_adapt-like_N	14	1	1.19824	0.581713	0.713555
SM00724	TRAM, LAG1 and CLN8 homology domains.	14	1	1.19824	0.581713	0.713555
IPR006634	TLC-dom	14	1	1.19824	0.581713	0.713555
SSF52490	Tubulin nucleotide-binding domain-like	14	1	1.19824	0.581713	0.713555
SSF69318	Integrin alpha N-terminal domain	14	1	1.19824	0.581713	0.713555
IPR000217	Tubulin	14	1	1.19824	0.581713	0.713555
IPR003091	K_chnl	14	1	1.19824	0.581713	0.713555
PF06293	Lipopolysaccharide kinase (Kdo/WaaP) family	32	2	1.03838	0.583267	0.714301
IPR010440	LipoPS_kinase	32	2	1.03838	0.583267	0.714301
SSF51905	FAD/NAD(P)-binding domain	50	3	0.9941	0.587938	0.719438
SSF49854	Spermadhesin, CUB domain	33	2	1.00482	0.600207	0.729719
IPR000859	CUB_dom	33	2	1.00482	0.600207	0.729719
PF00090	Thrombospondin type 1 domain	51	3	0.973325	0.601528	0.729719
IPR001356	Homeobox_dom	104	6	0.953253	0.604072	0.729719
PF10328	Serpentine type 7TM GPCR chemoreceptor Srx	15	1	1.11258	0.606972	0.729719
PF00022	Actin	15	1	1.11258	0.606972	0.729719
PF00027	Cyclic nucleotide-binding domain	15	1	1.11258	0.606972	0.729719
PF00118	TCP-1/cpn60 chaperonin family	15	1	1.11258	0.606972	0.729719
SM00358	Double-stranded RNA binding motif	15	1	1.11258	0.606972	0.729719
PF00035	Double-stranded RNA binding motif	15	1	1.11258	0.606972	0.729719
IPR019430	7TM_GPCR_serpentine_rcpt_Srx	15	1	1.11258	0.606972	0.729719
PF01663	Type I phosphodiesterase / nucleotide pyrophosphatase	15	1	1.11258	0.606972	0.729719
IPR001179	PPIase_FKBP_dom	15	1	1.11258	0.606972	0.729719
IPR002591	Phosphodiest/P_Trfase	15	1	1.11258	0.606972	0.729719
IPR002423	Cpn60/TCP-1	15	1	1.11258	0.606972	0.729719
PF06325	Ribosomal protein L11 methyltransferase (PrmA)	15	1	1.11258	0.606972	0.729719
SM00268	Actin	15	1	1.11258	0.606972	0.729719
IPR001060	F-BAR_dom	15	1	1.11258	0.606972	0.729719
IPR006620	Pro_4_hyd_alph	15	1	1.11258	0.606972	0.729719
PF00254	FKBP-type peptidyl-prolyl cis-trans isomerase	15	1	1.11258	0.606972	0.729719
IPR004000	Actin	15	1	1.11258	0.606972	0.729719
SM00702	Prolyl 4-hydroxylase alpha subunit homologues.	15	1	1.11258	0.606972	0.729719
IPR002198	DH_sc/Rdtase_SDR	52	3	0.953398	0.614819	0.736807
PF00106	short chain dehydrogenase	52	3	0.953398	0.614819	0.736807
IPR021129	SAM_type1	52	3	0.953398	0.614819	0.736807
PF00536	SAM domain (Sterile alpha motif)	52	3	0.953398	0.614819	0.736807
PF00092	von Willebrand factor type A domain	34	2	0.973352	0.616621	0.737212
PF00566	Rab-GTPase-TBC domain	34	2	0.973352	0.616621	0.737212
SM00327	von Willebrand factor (vWF) type A domain	34	2	0.973352	0.616621	0.737212
SSF81296	E set domains	71	4	0.929532	0.627641	0.738269
IPR014756	Ig_E-set	71	4	0.929532	0.627641	0.738269
IPR009060	UBA-like	53	3	0.934268	0.627808	0.738269
SSF46934	UBA-like	53	3	0.934268	0.627808	0.738269
IPR000595	cNMP-bd_dom	16	1	1.03834	0.630707	0.738269
IPR000203	GPS	16	1	1.03834	0.630707	0.738269
IPR003124	WH2_dom	16	1	1.03834	0.630707	0.738269
PF00892	EamA-like transporter family	16	1	1.03834	0.630707	0.738269
PF00890	FAD binding domain	16	1	1.03834	0.630707	0.738269
IPR000047	HTH_motif	16	1	1.03834	0.630707	0.738269
SSF51556	Metallo-dependent hydrolases	16	1	1.03834	0.630707	0.738269
PF01094	Receptor family ligand binding region	16	1	1.03834	0.630707	0.738269
PF02198	Sterile alpha motif (SAM)/Pointed domain	16	1	1.03834	0.630707	0.738269
PF05739	SNARE domain	16	1	1.03834	0.630707	0.738269
IPR001828	ANF_lig-bd_rcpt	16	1	1.03834	0.630707	0.738269
IPR013057	AA_transpt_TM	16	1	1.03834	0.630707	0.738269
SM00146	Phosphoinositide 3-kinase, catalytic domain	16	1	1.03834	0.630707	0.738269
IPR000620	EamA_dom	16	1	1.03834	0.630707	0.738269
SSF50353	Cytokine	16	1	1.03834	0.630707	0.738269
PF01825	GPCR proteolysis site, GPS, motif	16	1	1.03834	0.630707	0.738269
PF01490	Transmembrane amino acid transporter protein	16	1	1.03834	0.630707	0.738269
SM00303	G-protein-coupled receptor proteolytic site domain	16	1	1.03834	0.630707	0.738269
IPR003953	FAD_bind_dom	16	1	1.03834	0.630707	0.738269
IPR008996	Cytokine_IL1-like	16	1	1.03834	0.630707	0.738269
IPR003118	Pointed_dom	16	1	1.03834	0.630707	0.738269
IPR013806	Kringle-like	16	1	1.03834	0.630707	0.738269
SSF57440	Kringle-like	16	1	1.03834	0.630707	0.738269
SSF47923	Ypt/Rab-GAP domain of gyp1p	35	2	0.943794	0.632513	0.738666
IPR017981	GPCR_2-like	35	2	0.943794	0.632513	0.738666
IPR000195	Rab-GTPase-TBC_dom	35	2	0.943794	0.632513	0.738666
SM00181	Epidermal growth factor-like domain.	125	7	0.92336	0.634857	0.74083
IPR006652	Kelch_1	54	3	0.915888	0.640492	0.745102
SSF117281	Kelch motif	54	3	0.915888	0.640492	0.745102
SM00209	Thrombospondin type 1 repeats	54	3	0.915888	0.640492	0.745102
PF01344	Kelch motif	54	3	0.915888	0.640492	0.745102
SM00133	Extension to Ser/Thr-type protein kinases	36	2	0.915975	0.647885	0.750986
IPR000961	AGC-kinase_C	36	2	0.915975	0.647885	0.750986
SM00456	Domain with 2 conserved Trp (W) residues	36	2	0.915975	0.647885	0.750986
SM00028	Tetratricopeptide repeats	91	5	0.905007	0.648892	0.750986
PF00008	EGF-like domain	55	3	0.898216	0.652868	0.750986
IPR014720	dsRNA-bd_dom	17	1	0.97338	0.65301	0.750986
IPR010909	PLAC	17	1	0.97338	0.65301	0.750986
IPR004182	GRAM	17	1	0.97338	0.65301	0.750986
PF00019	Transforming growth factor beta like domain	17	1	0.97338	0.65301	0.750986
PF02893	GRAM domain	17	1	0.97338	0.65301	0.750986
PF02141	DENN (AEX-3) domain	17	1	0.97338	0.65301	0.750986
SSF68906	SAP domain	17	1	0.97338	0.65301	0.750986
SM00204	Transforming growth factor-beta (TGF-beta) family	17	1	0.97338	0.65301	0.750986
IPR001194	DENN_dom	17	1	0.97338	0.65301	0.750986
IPR001839	TGF-b_C	17	1	0.97338	0.65301	0.750986
PF00096	Zinc finger, C2H2 type	199	11	0.91026	0.661311	0.759954
IPR000884	Thrombospondin_1_rpt	56	3	0.88121	0.664937	0.76296
SSF82895	TSP-1 type 1 repeat	56	3	0.88121	0.664937	0.76296
SM00397	Helical region found in SNAREs	18	1	0.916061	0.673967	0.768068
IPR028082	Peripla_BP_I	18	1	0.916061	0.673967	0.768068
IPR000408	Reg_chr_condens	18	1	0.916061	0.673967	0.768068
IPR013162	CD80_C2-set	18	1	0.916061	0.673967	0.768068
SM00110	Complement component C1q domain.	18	1	0.916061	0.673967	0.768068
PF08205	CD80-like C2-set immunoglobulin domain	18	1	0.916061	0.673967	0.768068
SSF54277	CAD & PB1 domains	18	1	0.916061	0.673967	0.768068
SSF53822	Periplasmic binding protein-like I	18	1	0.916061	0.673967	0.768068
PF00415	Regulator of chromosome condensation (RCC1) repeat	18	1	0.916061	0.673967	0.768068
IPR000242	Tyr_Pase_rcpt/non-rcpt	57	3	0.864834	0.676697	0.770017
PF00102	Protein-tyrosine phosphatase	57	3	0.864834	0.676697	0.770017
SM00382	ATPases associated with a variety of cellular activities	95	5	0.864555	0.686032	0.779464
IPR003593	AAA+_ATPase	95	5	0.864555	0.686032	0.779464
IPR007110	Ig-like_dom	203	11	0.891058	0.686672	0.779605
PF00454	Phosphatidylinositol 3- and 4-kinase	19	1	0.865112	0.69366	0.784589
IPR000403	PI3/4_kinase_cat_dom	19	1	0.865112	0.69366	0.784589
IPR008993	TIMP-like_OB-fold	19	1	0.865112	0.69366	0.784589
SM00210	Thrombospondin N-terminal -like domains.	19	1	0.865112	0.69366	0.784589
SSF50242	TIMP-like	19	1	0.865112	0.69366	0.784589
SM00389	Homeodomain	97	5	0.845648	0.703573	0.795206
IPR019734	TPR_repeat	98	5	0.836499	0.712084	0.79539
PF01562	Reprolysin family propeptide	20	1	0.819526	0.712164	0.79539
IPR001509	Epimerase_deHydtase_N	20	1	0.819526	0.712164	0.79539
PF00386	C1q domain	20	1	0.819526	0.712164	0.79539
IPR008824	DNA_helicase_Holl-junc_RuvB_N	20	1	0.819526	0.712164	0.79539
IPR002870	Peptidase_M12B_N	20	1	0.819526	0.712164	0.79539
IPR002017	Spectrin_repeat	20	1	0.819526	0.712164	0.79539
SSF51206	cAMP-binding domain-like	20	1	0.819526	0.712164	0.79539
PF01370	NAD dependent epimerase/dehydratase family	20	1	0.819526	0.712164	0.79539
IPR001173	Glyco_trans_2-like	20	1	0.819526	0.712164	0.79539
SM00315	Regulator of G protein signalling domain	20	1	0.819526	0.712164	0.79539
PF05496	Holliday junction DNA helicase ruvB N-terminus	20	1	0.819526	0.712164	0.79539
PF00435	Spectrin repeat	20	1	0.819526	0.712164	0.79539
PF00535	Glycosyl transferase family 2	20	1	0.819526	0.712164	0.79539
IPR001073	C1q	20	1	0.819526	0.712164	0.79539
IPR018490	cNMP-bd-like	20	1	0.819526	0.712164	0.79539
IPR003599	Ig_sub	172	9	0.858635	0.717052	0.799666
SM00409	Immunoglobulin	172	9	0.858635	0.717052	0.799666
SM00404	Protein tyrosine phosphatase, catalytic domain motif	61	3	0.804977	0.72067	0.802516
IPR003595	Tyr_Pase_cat	61	3	0.804977	0.72067	0.802516
SSF57196	EGF/Laminin	173	9	0.853342	0.723379	0.804108
SSF109604	HD-domain/PDEase-like	21	1	0.778498	0.729552	0.804108
SSF50985	RCC1/BLIP-II	21	1	0.778498	0.729552	0.804108
IPR006687	Small_GTPase_SAR1	21	1	0.778498	0.729552	0.804108
IPR009091	RCC1/BLIP-II	21	1	0.778498	0.729552	0.804108
PF05986	ADAM-TS Spacer 1	21	1	0.778498	0.729552	0.804108
SM00178	Sar1p-like members of the Ras-family of small GTPases	21	1	0.778498	0.729552	0.804108
PF00615	Regulator of G protein signaling domain	21	1	0.778498	0.729552	0.804108
IPR010294	ADAM_spacer1	21	1	0.778498	0.729552	0.804108
IPR023753	Pyr_nucl-diS_OxRdtase_FAD/NAD	21	1	0.778498	0.729552	0.804108
PF07992	Pyridine nucleotide-disulphide oxidoreductase	21	1	0.778498	0.729552	0.804108
IPR001683	Phox	42	2	0.77827	0.729555	0.804108
SSF64268	PX domain	42	2	0.77827	0.729555	0.804108
IPR001202	WW_dom	42	2	0.77827	0.729555	0.804108
PF00083	Sugar (and other) transporter	22	1	0.741378	0.74589	0.81734
PF00642	Zinc finger C-x8-C-x5-C-x3-H type (and similar)	22	1	0.741378	0.74589	0.81734
IPR013273	Peptidase_M12B_ADAM-TS	22	1	0.741378	0.74589	0.81734
SM00314	Ras association (RalGDS/AF-6) domain	22	1	0.741378	0.74589	0.81734
IPR008978	HSP20-like_chaperone	22	1	0.741378	0.74589	0.81734
IPR005828	Sub_transporter	22	1	0.741378	0.74589	0.81734
SSF49764	HSP20-like chaperones	22	1	0.741378	0.74589	0.81734
IPR000727	T_SNARE_dom	22	1	0.741378	0.74589	0.81734
SSF56059	Glutathione synthetase ATP-binding domain-like	23	1	0.707632	0.761242	0.832351
IPR017850	Alkaline_phosphatase_core	23	1	0.707632	0.761242	0.832351
SSF53649	Alkaline phosphatase-like	23	1	0.707632	0.761242	0.832351
SSF57667	beta-beta-alpha zinc fingers	346	18	0.85196	0.77563	0.842632
SSF54768	dsRNA-binding domain-like	24	1	0.676821	0.775668	0.842632
SM00969	NA	24	1	0.676821	0.775668	0.842632
IPR011704	ATPase_dyneun-rel_AAA	24	1	0.676821	0.775668	0.842632
PF07728	AAA domain (dynein-related subfamily)	24	1	0.676821	0.775668	0.842632
SM00165	Ubiquitin associated domain	24	1	0.676821	0.775668	0.842632
IPR004843	Calcineurin-like_PHP_apaH	24	1	0.676821	0.775668	0.842632
PF00149	Calcineurin-like phosphoesterase	24	1	0.676821	0.775668	0.842632
SM00213	Ubiquitin homologues	24	1	0.676821	0.775668	0.842632
SSF53335	S-adenosyl-L-methionine-dependent methyltransferases	107	5	0.762235	0.780908	0.847106
IPR029063	SAM-dependent_MTases	107	5	0.762235	0.780908	0.847106
SSF48726	Immunoglobulin	221	11	0.813702	0.785892	0.8519
IPR003131	T1-type_BTB	25	1	0.648577	0.789223	0.853061
PF03372	Endonuclease/Exonuclease/phosphatase family	25	1	0.648577	0.789223	0.853061
PF07525	SOCS box	25	1	0.648577	0.789223	0.853061
PF02214	BTB/POZ domain	25	1	0.648577	0.789223	0.853061
SM00179	Calcium-binding EGF-like domain	90	4	0.723258	0.799816	0.859446
SSF56219	DNase I-like	26	1	0.622593	0.80196	0.859446
SM00399	c4 zinc finger in nuclear hormone receptors	26	1	0.622593	0.80196	0.859446
IPR005135	Endo/exonuclease/phosphatase	26	1	0.622593	0.80196	0.859446
IPR000536	Nucl_hrmn_rcpt_lig-bd_core	26	1	0.622593	0.80196	0.859446
PF00104	Ligand-binding domain of nuclear hormone receptor	26	1	0.622593	0.80196	0.859446
PF00105	Zinc finger, C4 type (two domains)	26	1	0.622593	0.80196	0.859446
SSF49842	TNF-like	26	1	0.622593	0.80196	0.859446
IPR001628	Znf_hrmn_rcpt	26	1	0.622593	0.80196	0.859446
IPR001496	SOCS_C	26	1	0.622593	0.80196	0.859446
IPR008983	Tumour_necrosis_fac-like_dom	26	1	0.622593	0.80196	0.859446
PF00240	Ubiquitin family	26	1	0.622593	0.80196	0.859446
IPR001881	EGF-like_Ca-bd_dom	91	4	0.714897	0.806755	0.863971
SSF57586	TNF receptor-like	27	1	0.598607	0.813927	0.868573
IPR001019	Gprotein_alpha_su	27	1	0.598607	0.813927	0.868573
SM00119	Domain Homologous to E6-AP Carboxyl Terminus with	27	1	0.598607	0.813927	0.868573
PF00503	G-protein alpha subunit	27	1	0.598607	0.813927	0.868573
IPR001723	Str_hrmn_rcpt	27	1	0.598607	0.813927	0.868573
SSF56300	Metallo-dependent phosphatases	28	1	0.576398	0.825173	0.876238
SM00177	ARF-like small GTPases; ARF, ADP-ribosylation factor	28	1	0.576398	0.825173	0.876238
PF00632	HECT-domain (ubiquitin-transferase)	28	1	0.576398	0.825173	0.876238
SSF48508	Nuclear receptor ligand-binding domain	28	1	0.576398	0.825173	0.876238
IPR029052	Metallo-depent_PP-like	28	1	0.576398	0.825173	0.876238
IPR024156	Small_GTPase_ARF	28	1	0.576398	0.825173	0.876238
IPR008946	Nucl_hormone_rcpt_ligand-bd	28	1	0.576398	0.825173	0.876238
PF00085	Thioredoxin	29	1	0.555776	0.835739	0.884969
IPR013766	Thioredoxin_domain	29	1	0.555776	0.835739	0.884969
IPR000569	HECT	29	1	0.555776	0.835739	0.884969
SSF56204	Hect, E3 ligase catalytic domain	29	1	0.555776	0.835739	0.884969
PF00004	ATPase family associated with various cellular activities (AAA)	53	2	0.609963	0.837774	0.886502
IPR003959	ATPase_AAA_core	54	2	0.598194	0.845362	0.891108
IPR000330	SNF2_N	30	1	0.536576	0.845667	0.891108
SSF56235	N-terminal nucleophile aminohydrolases (Ntn hydrolases)	30	1	0.536576	0.845667	0.891108
PF00176	SNF2 family N-terminal domain	30	1	0.536576	0.845667	0.891108
IPR029055	Ntn_hydrolases_N	30	1	0.536576	0.845667	0.891108
PF00439	Bromodomain	30	1	0.536576	0.845667	0.891108
IPR000387	Tyr/Dual-sp_Pase	77	3	0.630259	0.851221	0.894695
SSF54211	Ribosomal protein S5 domain 2-like	31	1	0.518656	0.854996	0.894695
IPR017892	Pkinase_C	31	1	0.518656	0.854996	0.894695
SM00297	bromo domain	31	1	0.518656	0.854996	0.894695
SM00164	Domain in Tre-2, BUB2p, and Cdc16p. Probable Rab-GAPs.	31	1	0.518656	0.854996	0.894695
IPR020568	Ribosomal_S5_D2-typ_fold	31	1	0.518656	0.854996	0.894695
IPR017096	BTB-kelch_protein	31	1	0.518656	0.854996	0.894695
IPR001487	Bromodomain	31	1	0.518656	0.854996	0.894695
SSF47370	Bromodomain	31	1	0.518656	0.854996	0.894695
PF00433	Protein kinase C terminal domain	31	1	0.518656	0.854996	0.894695
SM00353	helix loop helix domain	56	2	0.575962	0.859577	0.898865
IPR000626	Ubiquitin-like	32	1	0.501892	0.863762	0.901992
PF02210	Laminin G domain	32	1	0.501892	0.863762	0.901992
IPR013026	TPR-contain_dom	101	4	0.640771	0.865855	0.903027
SM00355	zinc finger	298	14	0.764367	0.866547	0.903027
IPR015880	Znf_C2H2-like	298	14	0.764367	0.866547	0.903027
SM00408	Immunoglobulin C-2 Type	123	5	0.65818	0.870985	0.90496
IPR003598	Ig_sub2	123	5	0.65818	0.870985	0.90496
SM00365	Leucine-rich repeat, SDS22-like subfamily	33	1	0.486175	0.871998	0.90496
IPR011498	Kelch_2	33	1	0.486175	0.871998	0.90496
SM00129	Kinesin motor, catalytic domain. ATPase.	33	1	0.486175	0.871998	0.90496
PF07646	Kelch motif	33	1	0.486175	0.871998	0.90496
SSF50978	WD40 repeat-like	225	10	0.721534	0.878347	0.910923
SM00398	high mobility group	34	1	0.471412	0.879736	0.911112
SM00312	PhoX homologous domain, present in p47phox and p40phox.	34	1	0.471412	0.879736	0.911112
PF00397	WW domain	35	1	0.457516	0.887008	0.915503
PF07974	EGF-like domain	35	1	0.457516	0.887008	0.915503
IPR004088	KH_dom_type_1	35	1	0.457516	0.887008	0.915503
SSF54791	Eukaryotic type KH-domain (KH-domain type I)	35	1	0.457516	0.887008	0.915503
IPR013111	EGF_extracell	35	1	0.457516	0.887008	0.915503
PF00856	SET domain	36	1	0.444415	0.89384	0.921296
PF00225	Kinesin motor domain	36	1	0.444415	0.89384	0.921296
PF00505	HMG (high mobility group) box	37	1	0.432042	0.900259	0.925532
IPR001752	Kinesin_motor_dom	37	1	0.432042	0.900259	0.925532
IPR002035	VWF_A	63	2	0.509632	0.900402	0.925532
SSF53300	vWA-like	63	2	0.509632	0.900402	0.925532
SSF47459	HLH, helix-loop-helix DNA-binding domain	64	2	0.501379	0.905237	0.929238
IPR011598	bHLH_dom	64	2	0.501379	0.905237	0.929238
SSF103575	Plexin repeat	38	1	0.420337	0.906291	0.929687
IPR007087	Znf_C2H2	295	13	0.714155	0.909667	0.932333
IPR012337	RNaseH-like_dom	39	1	0.409248	0.911958	0.932333
IPR016201	Plexin-like_fold	39	1	0.409248	0.911958	0.932333
PF00787	PX domain	39	1	0.409248	0.911958	0.932333
SSF53098	Ribonuclease H-like	39	1	0.409248	0.911958	0.932333
PF07645	Calcium-binding EGF domain	66	2	0.485646	0.914258	0.933983
SSF47095	HMG-box	40	1	0.398729	0.917283	0.933983
IPR009071	HMG_box_dom	40	1	0.398729	0.917283	0.933983
IPR000340	Dual-sp_phosphatase_cat-dom	40	1	0.398729	0.917283	0.933983
PF00782	Dual specificity phosphatase, catalytic domain	40	1	0.398729	0.917283	0.933983
SSF51045	WW domain	40	1	0.398729	0.917283	0.933983
IPR017986	WD40_repeat_dom	241	10	0.670838	0.92192	0.937812
IPR020479	Homeobox_metazoa	41	1	0.388735	0.922286	0.937812
IPR020472	G-protein_beta_WD-40_rep	69	2	0.463809	0.926288	0.941249
IPR001214	SET_dom	42	1	0.379228	0.926986	0.941324
IPR029021	Prot-tyrosine_phosphatase-like	95	3	0.506342	0.931512	0.944649
SSF52799	(Phosphotyrosine protein) phosphatases II	95	3	0.506342	0.931512	0.944649
SSF53067	Actin-like ATPase domain	44	1	0.361542	0.935553	0.946979
IPR009057	Homeodomain-like	164	6	0.588902	0.935691	0.946979
SSF46689	Homeodomain-like	164	6	0.588902	0.935691	0.946979
SSF82199	SET domain	45	1	0.353302	0.939452	0.948243
PF07707	BTB And C-terminal Kelch	45	1	0.353302	0.939452	0.948243
IPR001791	Laminin_G	45	1	0.353302	0.939452	0.948243
IPR011705	BACK	45	1	0.353302	0.939452	0.948243
SM00320	WD40 repeats	211	8	0.610572	0.94455	0.952752
IPR001680	WD40_repeat	216	8	0.595695	0.952971	0.960605
PF00400	WD domain, G-beta repeat	202	7	0.55589	0.963878	0.970951
PF00010	Helix-loop-helix DNA-binding domain	54	1	0.293132	0.965478	0.971914
IPR003461	Keratin	88	2	0.360884	0.972457	0.977637
PF02422	Keratin	88	2	0.360884	0.972457	0.977637
SSF48452	TPR-like	168	5	0.475048	0.976909	0.981458
IPR012340	NA-bd_OB-fold	67	1	0.235191	0.984675	0.987946
SSF50249	Nucleic acid-binding proteins	67	1	0.235191	0.984675	0.987946
SSF54928	RNA-binding domain, RBD	180	5	0.442119	0.986037	0.988656
IPR014001	Helicase_ATP-bd	91	1	0.172199	0.996584	0.997913
IPR000504	RRM_dom	157	3	0.301245	0.996591	0.997913
SM00360	RNA recognition motif	142	2	0.220892	0.998576	0.999238
PF00076	RNA recognition motif. (a.k.a. RRM, RBD, or RNP domain)	147	1	0.105756	0.999898	0.999898

## Sheet: L
Set	Description	Size of set	No. of overlap	Odd ratio	P-value	FDR (fdr_bh)
IPR020846	MFS_dom	96	16	3.65361	3.75942e-05	0.0262595
SSF103473	MFS general substrate transporter	96	16	3.65361	3.75942e-05	0.0262595
PF00083	Sugar (and other) transporter	22	7	8.46992	9.21999e-05	0.0294755
IPR005828	Sub_transporter	22	7	8.46992	9.21999e-05	0.0294755
SSF69593	Glycerol-3-phosphate (1)-acyltransferase	16	6	10.8805	0.000105496	0.0294755
SM00228	Domain present in PSD-95, Dlg, and ZO-1/2.	109	16	3.1402	0.000178907	0.0416554
PF00595	PDZ domain (Also known as DHR or GLGF)	111	16	3.07368	0.000221786	0.044262
PF01553	Acyltransferase	19	6	8.36799	0.00031201	0.0481605
IPR002123	Plipid/glycerol_acylTrfase	19	6	8.36799	0.00031201	0.0481605
IPR003000	Sirtuin	8	4	18.0983	0.000448165	0.0481605
PF02146	Sir2 family	8	4	18.0983	0.000448165	0.0481605
IPR008343	MKP	8	4	18.0983	0.000448165	0.0481605
IPR026590	Ssirtuin_cat_dom	8	4	18.0983	0.000448165	0.0481605
SSF50156	PDZ domain-like	121	16	2.77912	0.00059639	0.0525257
PF07690	Major Facilitator Superfamily	66	11	3.63775	0.000601583	0.0525257
IPR011701	MFS	66	11	3.63775	0.000601583	0.0525257
IPR001478	PDZ	122	16	2.75272	0.000653688	0.0537178
IPR029035	DHS-like_NAD/FAD-binding_dom	15	5	9.05635	0.000766585	0.0563642
SSF52467	DHS-like NAD/FAD-binding domain	15	5	9.05635	0.000766585	0.0563642
IPR029033	His_PPase_superfam	16	5	8.2325	0.00106708	0.0709862
SSF53254	Phosphoglycerate mutase-like	16	5	8.2325	0.00106708	0.0709862
IPR000734	TAG_lipase	6	3	18.0781	0.00257039	0.105613
SSF46458	Globin-like	6	3	18.0781	0.00257039	0.105613
IPR009050	Globin-like	6	3	18.0781	0.00257039	0.105613
SSF53686	Tryptophan synthase beta subunit-like PLP-dependent enzymes	6	3	18.0781	0.00257039	0.105613
PF00042	Globin	6	3	18.0781	0.00257039	0.105613
PF00291	Pyridoxal-phosphate dependent enzyme	6	3	18.0781	0.00257039	0.105613
IPR001926	TrpB-like_PLP-dep	6	3	18.0781	0.00257039	0.105613
PF00151	Lipase	6	3	18.0781	0.00257039	0.105613
IPR002937	Amino_oxidase	6	3	18.0781	0.00257039	0.105613
IPR000971	Globin	6	3	18.0781	0.00257039	0.105613
IPR013818	Lipase_N	6	3	18.0781	0.00257039	0.105613
PF01593	Flavin containing amine oxidoreductase	6	3	18.0781	0.00257039	0.105613
IPR000920	Myelin_P0_rel	6	3	18.0781	0.00257039	0.105613
PF00328	Histidine phosphatase superfamily (branch 2)	7	3	13.5577	0.00432282	0.15424
SSF49299	PKD domain	7	3	13.5577	0.00432282	0.15424
IPR000560	His_Pase_superF_clade-2	7	3	13.5577	0.00432282	0.15424
IPR000601	PKD_dom	7	3	13.5577	0.00432282	0.15424
IPR000340	Dual-sp_phosphatase_cat-dom	40	7	3.84542	0.00441633	0.15424
PF00782	Dual specificity phosphatase, catalytic domain	40	7	3.84542	0.00441633	0.15424
PF03798	TLC domain	14	4	7.23649	0.00497332	0.161575
SM00724	TRAM, LAG1 and CLN8 homology domains.	14	4	7.23649	0.00497332	0.161575
IPR006634	TLC-dom	14	4	7.23649	0.00497332	0.161575
PF00097	Zinc finger, C3HC4 type (RING finger)	87	11	2.62895	0.00578095	0.172776
IPR018957	Znf_C3HC4_RING-type	87	11	2.62895	0.00578095	0.172776
PF00038	Intermediate filament protein	32	6	4.18043	0.00581278	0.172776
IPR001664	IF	32	6	4.18043	0.00581278	0.172776
SM00563	Phosphate acyltransferases	15	4	6.5782	0.00650305	0.189266
IPR001388	Synaptobrevin	8	3	10.8454	0.00664762	0.189525
PF00890	FAD binding domain	16	4	6.02962	0.00831504	0.227767
IPR003953	FAD_bind_dom	16	4	6.02962	0.00831504	0.227767
IPR006187	Claudin	9	3	9.03728	0.00958485	0.247964
PF00300	Histidine phosphatase superfamily (branch 1)	9	3	9.03728	0.00958485	0.247964
IPR013078	His_Pase_superF_clade-1	9	3	9.03728	0.00958485	0.247964
SSF51735	NAD(P)-binding Rossmann-fold domains	137	14	2.06843	0.0130824	0.306486
SSF100950	NagB/RpiA/CoA transferase-like	10	3	7.74573	0.0131633	0.306486
PF00266	Aminotransferase class-V	10	3	7.74573	0.0131633	0.306486
IPR011038	Calycin-like	10	3	7.74573	0.0131633	0.306486
SSF50814	Lipocalins	10	3	7.74573	0.0131633	0.306486
IPR000192	Aminotrans_V_dom	10	3	7.74573	0.0131633	0.306486
SM00404	Protein tyrosine phosphatase, catalytic domain motif	61	8	2.73603	0.0140979	0.317657
IPR003595	Tyr_Pase_cat	61	8	2.73603	0.0140979	0.317657
IPR004031	PMP22/EMP/MP20/Claudin	19	4	4.82275	0.0156253	0.34107
PF00822	PMP-22/EMP/MP20/Claudin family	19	4	4.82275	0.0156253	0.34107
IPR001464	Annexin	11	3	6.77707	0.0174019	0.347291
SSF47874	Annexin	11	3	6.77707	0.0174019	0.347291
IPR018502	Annexin_repeat	11	3	6.77707	0.0174019	0.347291
IPR002957	Keratin_I	11	3	6.77707	0.0174019	0.347291
PF00191	Annexin	11	3	6.77707	0.0174019	0.347291
SM00335	Annexin repeats	11	3	6.77707	0.0174019	0.347291
IPR023753	Pyr_nucl-diS_OxRdtase_FAD/NAD	21	4	4.25481	0.0222057	0.376605
PF07992	Pyridine nucleotide-disulphide oxidoreductase	21	4	4.25481	0.0222057	0.376605
IPR002453	Beta_tubulin	12	3	6.02367	0.0223107	0.376605
IPR029903	RmlD-like-bd	12	3	6.02367	0.0223107	0.376605
PF04321	RmlD substrate binding domain	12	3	6.02367	0.0223107	0.376605
IPR013120	Male_sterile_NAD-bd	12	3	6.02367	0.0223107	0.376605
PF07993	Male sterility protein	12	3	6.02367	0.0223107	0.376605
PF04707	PRELI-like family	5	2	12.0378	0.0248327	0.376605
SM00308	Lipoxygenase homology 2 (beta barrel) domain	5	2	12.0378	0.0248327	0.376605
IPR004099	Pyr_nucl-diS_OxRdtase_dimer	5	2	12.0378	0.0248327	0.376605
SM00357	Cold shock protein domain	5	2	12.0378	0.0248327	0.376605
SSF82615	Polo-box domain	5	2	12.0378	0.0248327	0.376605
PF00313	'Cold-shock' DNA-binding domain	5	2	12.0378	0.0248327	0.376605
IPR006797	PRELI/MSF1	5	2	12.0378	0.0248327	0.376605
IPR002059	CSP_DNA-bd	5	2	12.0378	0.0248327	0.376605
IPR029056	Ribokinase-like	5	2	12.0378	0.0248327	0.376605
IPR011129	Cold_shock_prot	5	2	12.0378	0.0248327	0.376605
PF02852	Pyridine nucleotide-disulphide oxidoreductase, dimerisation domain	5	2	12.0378	0.0248327	0.376605
SSF46938	CRAL/TRIO N-terminal domain	5	2	12.0378	0.0248327	0.376605
IPR011074	CRAL/TRIO_N_dom	5	2	12.0378	0.0248327	0.376605
SSF53613	Ribokinase-like	5	2	12.0378	0.0248327	0.376605
SM00314	Ras association (RalGDS/AF-6) domain	22	4	4.01817	0.0260407	0.376605
SM00726	Ubiquitin-interacting motif.	13	3	5.42095	0.0278924	0.376605
IPR002225	3Beta_OHSteriod_DH/Estase	13	3	5.42095	0.0278924	0.376605
SSF49503	Cupredoxins	13	3	5.42095	0.0278924	0.376605
PF01073	3-beta hydroxysteroid dehydrogenase/isomerase family	13	3	5.42095	0.0278924	0.376605
IPR006553	Leu-rich_rpt_Cys-con_subtyp	13	3	5.42095	0.0278924	0.376605
SM00367	Leucine-rich repeat - CC (cysteine-containing) subfamily	13	3	5.42095	0.0278924	0.376605
IPR008972	Cupredoxin	13	3	5.42095	0.0278924	0.376605
SSF48179	6-phosphogluconate dehydrogenase C-terminal domain-like	13	3	5.42095	0.0278924	0.376605
IPR008927	6-PGluconate_DH_C-like	13	3	5.42095	0.0278924	0.376605
IPR000242	Tyr_Pase_rcpt/non-rcpt	57	7	2.53515	0.0291139	0.376605
PF00102	Protein-tyrosine phosphatase	57	7	2.53515	0.0291139	0.376605
PF00091	Tubulin/FtsZ family, GTPase domain	14	3	4.92781	0.0341431	0.376605
PF00070	Pyridine nucleotide-disulphide oxidoreductase	14	3	4.92781	0.0341431	0.376605
IPR003008	Tubulin_FtsZ_GTPase	14	3	4.92781	0.0341431	0.376605
IPR001327	Pyr_OxRdtase_NAD-bd_dom	14	3	4.92781	0.0341431	0.376605
IPR004057	Epsilon_tubulin	14	3	4.92781	0.0341431	0.376605
SSF52490	Tubulin nucleotide-binding domain-like	14	3	4.92781	0.0341431	0.376605
IPR000217	Tubulin	14	3	4.92781	0.0341431	0.376605
PF02020	eIF4-gamma/eIF5/eIF2-epsilon	6	2	9.02778	0.0359639	0.376605
PF01965	DJ-1/PfpI family	6	2	9.02778	0.0359639	0.376605
IPR002818	ThiJ/PfpI	6	2	9.02778	0.0359639	0.376605
SM00742	Rho effector or protein kinase C-related kinase homology region 1 homologues	6	2	9.02778	0.0359639	0.376605
IPR007122	Villin/Gelsolin	6	2	9.02778	0.0359639	0.376605
IPR013525	ABC_2_trans	6	2	9.02778	0.0359639	0.376605
IPR003307	W2_domain	6	2	9.02778	0.0359639	0.376605
SM00262	Gelsolin homology domain	6	2	9.02778	0.0359639	0.376605
PF02185	Hr1 repeat	6	2	9.02778	0.0359639	0.376605
PF01061	ABC-2 type transporter	6	2	9.02778	0.0359639	0.376605
PF00557	Metallopeptidase family M24	6	2	9.02778	0.0359639	0.376605
IPR005819	Histone_H5	6	2	9.02778	0.0359639	0.376605
SM00116	Domain in cystathionine beta-synthase and other proteins.	6	2	9.02778	0.0359639	0.376605
SM00855	Phosphoglycerate mutase family	6	2	9.02778	0.0359639	0.376605
SM00515	Domain at the C-termini of GCD6, eIF-2B epsilon, eIF-4 gamma and eIF-5	6	2	9.02778	0.0359639	0.376605
SM00516	Domain in homologues of a S. cerevisiae phosphatidylinositol transfer protein (Sec14p)	15	3	4.51686	0.0410531	0.376605
IPR010978	tRNA-bd_arm	15	3	4.51686	0.0410531	0.376605
IPR004839	Aminotransferase_I/II	15	3	4.51686	0.0410531	0.376605
PF00155	Aminotransferase class I and II	15	3	4.51686	0.0410531	0.376605
SSF46589	tRNA-binding arm	15	3	4.51686	0.0410531	0.376605
SM00399	c4 zinc finger in nuclear hormone receptors	26	4	3.28673	0.0451466	0.376605
IPR001314	Peptidase_S1A	26	4	3.28673	0.0451466	0.376605
SSF57302	Snake toxin-like	26	4	3.28673	0.0451466	0.376605
PF00105	Zinc finger, C4 type (two domains)	26	4	3.28673	0.0451466	0.376605
IPR001628	Znf_hrmn_rcpt	26	4	3.28673	0.0451466	0.376605
PF00240	Ubiquitin family	26	4	3.28673	0.0451466	0.376605
SSF57850	RING/U-box	207	17	1.62463	0.0459734	0.376605
SSF51905	FAD/NAD(P)-binding domain	50	6	2.46734	0.0461284	0.376605
PF00089	Trypsin	38	5	2.74021	0.0474146	0.376605
IPR001254	Peptidase_S1	38	5	2.74021	0.0474146	0.376605
IPR015424	PyrdxlP-dep_Trfase	38	5	2.74021	0.0474146	0.376605
SSF53383	PLP-dependent transferases	38	5	2.74021	0.0474146	0.376605
SSF52821	Rhodanese/Cell cycle control phosphatase	16	3	4.16914	0.048608	0.376605
IPR001251	CRAL-TRIO_dom	16	3	4.16914	0.048608	0.376605
SSF52087	CRAL/TRIO domain	16	3	4.16914	0.048608	0.376605
IPR001763	Rhodanese-like_dom	16	3	4.16914	0.048608	0.376605
IPR013830	SGNH_hydro	7	2	7.22175	0.0486203	0.376605
IPR002013	SAC_dom	7	2	7.22175	0.0486203	0.376605
PF02809	Ubiquitin interaction motif	7	2	7.22175	0.0486203	0.376605
IPR002524	Cation_efflux	7	2	7.22175	0.0486203	0.376605
PF02383	SacI homology domain	7	2	7.22175	0.0486203	0.376605
PF05383	La domain	7	2	7.22175	0.0486203	0.376605
IPR000463	Fatty_acid-bd	7	2	7.22175	0.0486203	0.376605
IPR009061	DNA-bd_dom_put	7	2	7.22175	0.0486203	0.376605
PF02828	L27 domain	7	2	7.22175	0.0486203	0.376605
PF00337	Galactoside-binding lectin	7	2	7.22175	0.0486203	0.376605
SSF46955	Putative DNA-binding domain	7	2	7.22175	0.0486203	0.376605
IPR000644	CBS_dom	7	2	7.22175	0.0486203	0.376605
IPR007604	CP2	7	2	7.22175	0.0486203	0.376605
PF01545	Cation efflux family	7	2	7.22175	0.0486203	0.376605
IPR000994	Pept_M24_structural-domain	7	2	7.22175	0.0486203	0.376605
PF00571	CBS domain	7	2	7.22175	0.0486203	0.376605
SM00134	Ly-6 antigen / uPA receptor -like domain	7	2	7.22175	0.0486203	0.376605
IPR003891	Initiation_fac_eIF4g_MI	7	2	7.22175	0.0486203	0.376605
SM00544	Domain in DAP-5, eIF4G, MA-3 and other proteins.	7	2	7.22175	0.0486203	0.376605
IPR014775	L27_C	7	2	7.22175	0.0486203	0.376605
PF02847	MA3 domain	7	2	7.22175	0.0486203	0.376605
PF04516	CP2 transcription factor	7	2	7.22175	0.0486203	0.376605
IPR016054	LY6_UPA_recep-like	7	2	7.22175	0.0486203	0.376605
SSF52266	SGNH hydrolase	7	2	7.22175	0.0486203	0.376605
IPR006630	Lupus_La_RNA-bd	7	2	7.22175	0.0486203	0.376605
SSF54897	Protease propeptides/inhibitors	7	2	7.22175	0.0486203	0.376605
IPR009020	Prot_inh_propept	7	2	7.22175	0.0486203	0.376605
SM00715	Domain in the RNA-binding Lupus La protein; unknown function	7	2	7.22175	0.0486203	0.376605
SM00908	Galactoside-binding lectin	7	2	7.22175	0.0486203	0.376605
SSF55920	Creatinase/aminopeptidase	7	2	7.22175	0.0486203	0.376605
SM00276	Galectin	7	2	7.22175	0.0486203	0.376605
IPR001079	Galectin_CRD	7	2	7.22175	0.0486203	0.376605
PF00957	Synaptobrevin	7	2	7.22175	0.0486203	0.376605
SM00184	Ring finger	119	11	1.84611	0.048674	0.376605
IPR000387	Tyr/Dual-sp_Pase	77	8	2.09938	0.0487942	0.376605
SM00195	Dual specificity phosphatase, catalytic domain	27	4	3.14362	0.0508743	0.388368
IPR020422	Dual-sp_phosphatase_subgr_cat	27	4	3.14362	0.0508743	0.388368
SSF50494	Trypsin-like serine proteases	39	5	2.65944	0.0521314	0.393662
IPR009003	Trypsin-like_Pept_dom	39	5	2.65944	0.0521314	0.393662
PF00019	Transforming growth factor beta like domain	17	3	3.87109	0.0567894	0.41459
SM00204	Transforming growth factor-beta (TGF-beta) family	17	3	3.87109	0.0567894	0.41459
IPR001839	TGF-b_C	17	3	3.87109	0.0567894	0.41459
SM00020	Trypsin-like serine protease	28	4	3.01244	0.0569801	0.41459
PF00788	Ras association (RalGDS/AF-6) domain	28	4	3.01244	0.0569801	0.41459
SSF48508	Nuclear receptor ligand-binding domain	28	4	3.01244	0.0569801	0.41459
IPR008946	Nucl_hormone_rcpt_ligand-bd	28	4	3.01244	0.0569801	0.41459
IPR029021	Prot-tyrosine_phosphatase-like	95	9	1.89507	0.0619651	0.418507
SSF52799	(Phosphotyrosine protein) phosphatases II	95	9	1.89507	0.0619651	0.418507
IPR001024	PLAT/LH2_dom	8	2	6.01773	0.0626113	0.418507
PF08534	Redoxin	8	2	6.01773	0.0626113	0.418507
IPR011524	SARAH_dom	8	2	6.01773	0.0626113	0.418507
IPR003663	Sugar/inositol_transpt	8	2	6.01773	0.0626113	0.418507
PF01477	PLAT/LH2 domain	8	2	6.01773	0.0626113	0.418507
IPR004172	L27	8	2	6.01773	0.0626113	0.418507
PF03131	bZIP Maf transcription factor	8	2	6.01773	0.0626113	0.418507
IPR013740	Redoxin	8	2	6.01773	0.0626113	0.418507
SM00166	Domain present in ubiquitin-regulatory proteins	8	2	6.01773	0.0626113	0.418507
IPR020417	Atypical_DUSP	8	2	6.01773	0.0626113	0.418507
SM00569	domain in receptor targeting proteins Lin-2 and Lin-7	8	2	6.01773	0.0626113	0.418507
SSF55424	FAD/NAD-linked reductases, dimerisation (C-terminal) domain	8	2	6.01773	0.0626113	0.418507
IPR016156	FAD/NAD-linked_Rdtase_dimer	8	2	6.01773	0.0626113	0.418507
SSF54631	CBS-domain pair	8	2	6.01773	0.0626113	0.418507
IPR004826	bZIP_Maf	8	2	6.01773	0.0626113	0.418507
IPR006689	Small_GTPase_ARF/SAR	125	11	1.74826	0.064886	0.429601
PF00025	ADP-ribosylation factor family	125	11	1.74826	0.064886	0.429601
SSF54534	FKBP-like	18	3	3.61278	0.0655752	0.432116
SM00406	Immunoglobulin V-Type	30	4	2.78035	0.070309	0.45898
IPR000159	Ras-assoc	30	4	2.78035	0.070309	0.45898
IPR005225	Small_GTP-bd_dom	127	11	1.71789	0.0709857	0.461242
IPR019734	TPR_repeat	98	9	1.83083	0.0724612	0.468649
PF10320	Serpentine type 7TM GPCR chemoreceptor Srsx	43	5	2.37888	0.0736287	0.471587
IPR019424	7TM_GPCR_olfarory/Srsx	43	5	2.37888	0.0736287	0.471587
IPR000301	Tetraspanin	19	3	3.38676	0.0749408	0.471587
SSF48652	Tetraspanin	19	3	3.38676	0.0749408	0.471587
SM00339	FORKHEAD	19	3	3.38676	0.0749408	0.471587
IPR008952	Tetraspanin_EC2	19	3	3.38676	0.0749408	0.471587
SSF54001	Cysteine proteinases	114	10	1.74121	0.0772486	0.472318
IPR017096	BTB-kelch_protein	31	4	2.6772	0.0775197	0.472318
SSF101288	L27 domain	9	2	5.15772	0.0777617	0.472318
SSF53223	Aminoacid dehydrogenase-like, N-terminal domain	9	2	5.15772	0.0777617	0.472318
SSF49723	Lipase/lipooxygenase domain (PLAT/LH2 domain)	9	2	5.15772	0.0777617	0.472318
PF00786	P21-Rho-binding domain	9	2	5.15772	0.0777617	0.472318
IPR008976	Lipase_LipOase	9	2	5.15772	0.0777617	0.472318
PF00538	linker histone H1 and H5 family	9	2	5.15772	0.0777617	0.472318
SM00173	Ras subfamily of RAS small GTPases	101	9	1.77078	0.0839937	0.489148
IPR020849	Small_GTPase_Ras	101	9	1.77078	0.0839937	0.489148
IPR013026	TPR-contain_dom	101	9	1.77078	0.0839937	0.489148
IPR013684	MIRO-like	131	11	1.66019	0.0842524	0.489148
PF08477	Ras of Complex, Roc, domain of DAPkinase	131	11	1.66019	0.0842524	0.489148
PF01562	Reprolysin family propeptide	20	3	3.18733	0.0848592	0.489148
IPR003903	Ubiquitin-int_motif	20	3	3.18733	0.0848592	0.489148
IPR001509	Epimerase_deHydtase_N	20	3	3.18733	0.0848592	0.489148
IPR002870	Peptidase_M12B_N	20	3	3.18733	0.0848592	0.489148
PF01370	NAD dependent epimerase/dehydratase family	20	3	3.18733	0.0848592	0.489148
IPR001766	TF_fork_head	20	3	3.18733	0.0848592	0.489148
PF00250	Forkhead domain	20	3	3.18733	0.0848592	0.489148
IPR000626	Ubiquitin-like	32	4	2.58142	0.0850845	0.489148
SM00175	Rab subfamily of small GTPases	118	10	1.67628	0.0922187	0.49493
IPR003579	Small_GTPase_Rab_type	118	10	1.67628	0.0922187	0.49493
PF01428	AN1-like Zinc finger	10	2	4.51271	0.0939112	0.49493
SSF118310	AN1-like Zinc finger	10	2	4.51271	0.0939112	0.49493
IPR000906	ZU5_dom	10	2	4.51271	0.0939112	0.49493
IPR000058	Znf_AN1	10	2	4.51271	0.0939112	0.49493
PF00650	CRAL/TRIO domain	10	2	4.51271	0.0939112	0.49493
PF03357	Snf7	10	2	4.51271	0.0939112	0.49493
SM00285	P21-Rho-binding domain	10	2	4.51271	0.0939112	0.49493
SM00526	Domain in histone families 1 and 5	10	2	4.51271	0.0939112	0.49493
IPR003869	Polysac_CapD-like	10	2	4.51271	0.0939112	0.49493
SM00154	AN1-like Zinc finger	10	2	4.51271	0.0939112	0.49493
IPR002293	AA/rel_permease1	10	2	4.51271	0.0939112	0.49493
IPR006574	PRY	10	2	4.51271	0.0939112	0.49493
IPR001012	UBX_dom	10	2	4.51271	0.0939112	0.49493
PF00791	ZU5 domain	10	2	4.51271	0.0939112	0.49493
PF00789	UBX domain	10	2	4.51271	0.0939112	0.49493
IPR005024	Snf7_fam	10	2	4.51271	0.0939112	0.49493
IPR005818	Histone_H1/H5_H15	10	2	4.51271	0.0939112	0.49493
SM00589	NA	10	2	4.51271	0.0939112	0.49493
IPR002967	Delta_tubulin	10	2	4.51271	0.0939112	0.49493
PF02719	Polysaccharide biosynthesis protein	10	2	4.51271	0.0939112	0.49493
PF00335	Tetraspanin family	21	3	3.01006	0.0953014	0.49493
IPR000372	LRR-contain_N	21	3	3.01006	0.0953014	0.49493
SM00013	Leucine rich repeat N-terminal domain	21	3	3.01006	0.0953014	0.49493
IPR018499	Tetraspanin/Peripherin	21	3	3.01006	0.0953014	0.49493
SSF54236	Ubiquitin-like	150	12	1.57489	0.0971385	0.500747
IPR029071	Ubiquitin-rel_dom	150	12	1.57489	0.0971385	0.500747
SM00174	Rho (Ras homology) subfamily of Ras-like small GTPases	90	8	1.76504	0.10064	0.514996
IPR003578	Small_GTPase_Rho	90	8	1.76504	0.10064	0.514996
IPR015940	UBA/transl_elong_EF1B_N_euk	34	4	2.409	0.101238	0.516168
SSF46785	Winged helix DNA-binding domain	136	11	1.59325	0.102852	0.522488
SM00028	Tetratricopeptide repeats	91	8	1.74366	0.105563	0.530637
IPR000795	EF_GTP-bd_dom	77	7	1.80844	0.109644	0.530637
PF00009	Elongation factor Tu GTP binding domain	77	7	1.80844	0.109644	0.530637
PF01636	Phosphotransferase enzyme family	11	2	4.01103	0.110913	0.530637
SM00037	Connexin homologues	11	2	4.01103	0.110913	0.530637
SSF81301	Nucleotidyltransferase	11	2	4.01103	0.110913	0.530637
IPR003323	OTU	11	2	4.01103	0.110913	0.530637
PF00021	u-PAR/Ly-6 domain	11	2	4.01103	0.110913	0.530637
IPR002659	Glyco_trans_31	11	2	4.01103	0.110913	0.530637
IPR018316	Tubulin/FtsZ_2-layer-sand-dom	11	2	4.01103	0.110913	0.530637
SSF46585	HR1 repeat	11	2	4.01103	0.110913	0.530637
PF03953	Tubulin C-terminal domain	11	2	4.01103	0.110913	0.530637
PF01762	Galactosyltransferase	11	2	4.01103	0.110913	0.530637
PF02338	OTU-like cysteine protease	11	2	4.01103	0.110913	0.530637
IPR002575	Aminoglycoside_PTrfase	11	2	4.01103	0.110913	0.530637
SM00865	Tubulin/FtsZ family, C-terminal domain	11	2	4.01103	0.110913	0.530637
IPR001526	LY6_UPAR	11	2	4.01103	0.110913	0.530637
PF00443	Ubiquitin carboxyl-terminal hydrolase	49	5	2.05368	0.113522	0.533239
IPR001394	Peptidase_C19_UCH	49	5	2.05368	0.113522	0.533239
IPR008917	TF_DNA-bd	23	3	2.7087	0.117636	0.533239
SSF47454	A DNA-binding domain in eukaryotic transcription factors	23	3	2.7087	0.117636	0.533239
SSF57501	Cystine-knot cytokines	36	4	2.25815	0.118686	0.533239
IPR029034	Cystine-knot_cytokine	36	4	2.25815	0.118686	0.533239
IPR017452	GPCR_Rhodpsn_7TM	94	8	1.6825	0.121114	0.533239
IPR009053	Prefoldin	79	7	1.75798	0.121165	0.533239
SSF46579	Prefoldin	79	7	1.75798	0.121165	0.533239
SSF49899	Concanavalin A-like lectins/glucanases	125	10	1.57352	0.122281	0.533239
IPR013320	ConA-like_dom	125	10	1.57352	0.122281	0.533239
IPR011511	SH3_2	110	9	1.61203	0.124779	0.533239
PF07653	Variant SH3 domain	110	9	1.61203	0.124779	0.533239
IPR000276	GPCR_Rhodpsn	95	8	1.66305	0.126553	0.533239
PF00001	7 transmembrane receptor (rhodopsin family)	95	8	1.66305	0.126553	0.533239
SM00338	basic region leucin zipper	37	4	2.18957	0.127865	0.533239
PF00071	Ras family	142	11	1.51968	0.128104	0.533239
IPR001841	Znf_RING	158	12	1.48781	0.128466	0.533239
IPR003137	Protease-assoc_domain	12	2	3.60969	0.128634	0.533239
SSF54373	FAD-linked reductases, C-terminal domain	12	2	3.60969	0.128634	0.533239
IPR000866	AhpC/TSA	12	2	3.60969	0.128634	0.533239
IPR019570	Connexin_CCC	12	2	3.60969	0.128634	0.533239
IPR000095	CRIB_dom	12	2	3.60969	0.128634	0.533239
SM00864	Tubulin/FtsZ family, GTPase domain	12	2	3.60969	0.128634	0.533239
PF01266	FAD dependent oxidoreductase	12	2	3.60969	0.128634	0.533239
IPR007123	Gelsolin-like_dom	12	2	3.60969	0.128634	0.533239
PF00029	Connexin	12	2	3.60969	0.128634	0.533239
IPR013092	Connexin_N	12	2	3.60969	0.128634	0.533239
IPR000539	Frizzled	12	2	3.60969	0.128634	0.533239
IPR001111	TGF-b_N	12	2	3.60969	0.128634	0.533239
IPR000500	Connexin	12	2	3.60969	0.128634	0.533239
PF00626	Gelsolin repeat	12	2	3.60969	0.128634	0.533239
PF01534	Frizzled/Smoothened family membrane region	12	2	3.60969	0.128634	0.533239
IPR001762	Blood-coag_inhib_Disintegrin	12	2	3.60969	0.128634	0.533239
SSF55307	Tubulin C-terminal domain-like	12	2	3.60969	0.128634	0.533239
PF00578	AhpC/TSA family	12	2	3.60969	0.128634	0.533239
PF00200	Disintegrin	12	2	3.60969	0.128634	0.533239
PF02225	PA domain	12	2	3.60969	0.128634	0.533239
SM00050	Homologues of snake disintegrins	12	2	3.60969	0.128634	0.533239
PF00688	TGF-beta propeptide	12	2	3.60969	0.128634	0.533239
IPR008280	Tub_FtsZ_C	12	2	3.60969	0.128634	0.533239
PF10582	NA	12	2	3.60969	0.128634	0.533239
IPR006076	FAD-dep_OxRdtase	12	2	3.60969	0.128634	0.533239
SSF57552	Blood coagulation inhibitor (disintegrin)	12	2	3.60969	0.128634	0.533239
PF08686	PLAC (protease and lacunin) domain	12	2	3.60969	0.128634	0.533239
SM00430	Ligand binding domain of hormone receptors	24	3	2.57954	0.129465	0.533516
IPR002401	Cyt_P450_E_grp-I	24	3	2.57954	0.129465	0.533516
IPR001806	Small_GTPase	143	11	1.50806	0.132618	0.544903
SSF57716	Glucocorticoid receptor-like (DNA-binding domain)	112	9	1.58052	0.135069	0.553348
SSF57889	Cysteine-rich domain	52	5	1.92221	0.136653	0.5582
IPR004827	bZIP	38	4	2.12503	0.137329	0.559327
IPR012340	NA-bd_OB-fold	67	6	1.77773	0.139615	0.565339
SSF50249	Nucleic acid-binding proteins	67	6	1.77773	0.139615	0.565339
PF00067	Cytochrome P450	25	3	2.46213	0.141692	0.57209
SSF52025	PA domain	13	2	3.28132	0.14695	0.576657
IPR001753	Crotonase_core_superfam	13	2	3.28132	0.14695	0.576657
PF00581	Rhodanese-like domain	13	2	3.28132	0.14695	0.576657
PF00378	Enoyl-CoA hydratase/isomerase	13	2	3.28132	0.14695	0.576657
IPR003890	MIF4G-like_typ-3	13	2	3.28132	0.14695	0.576657
PF01485	IBR domain, a half RING-finger domain	13	2	3.28132	0.14695	0.576657
SSF56399	ADP-ribosylation	13	2	3.28132	0.14695	0.576657
PF02854	MIF4G domain	13	2	3.28132	0.14695	0.576657
IPR011072	HR1_rho-bd	13	2	3.28132	0.14695	0.576657
SSF55753	Actin depolymerizing proteins	13	2	3.28132	0.14695	0.576657
IPR001128	Cyt_P450	26	3	2.35493	0.154284	0.597051
SSF48264	Cytochrome P450	26	3	2.35493	0.154284	0.597051
IPR000536	Nucl_hrmn_rcpt_lig-bd_core	26	3	2.35493	0.154284	0.597051
PF00104	Ligand-binding domain of nuclear hormone receptor	26	3	2.35493	0.154284	0.597051
PF07648	Kazal-type serine protease inhibitor domain	26	3	2.35493	0.154284	0.597051
SM00647	In Between Ring fingers	14	2	3.00768	0.165752	0.614354
IPR004161	Transl_elong_EFTu/EF1A_2	14	2	3.00768	0.165752	0.614354
IPR001134	Netrin_domain	14	2	3.00768	0.165752	0.614354
PF07724	AAA domain (Cdc48 subfamily)	14	2	3.00768	0.165752	0.614354
SSF52317	Class I glutamine amidotransferase-like	14	2	3.00768	0.165752	0.614354
IPR002867	Znf_C6HC	14	2	3.00768	0.165752	0.614354
IPR029062	Class_I_gatase-like	14	2	3.00768	0.165752	0.614354
PF03144	Elongation factor Tu domain 2	14	2	3.00768	0.165752	0.614354
IPR002350	Kazal_dom	27	3	2.25666	0.167211	0.614354
IPR000863	Sulfotransferase_dom	27	3	2.25666	0.167211	0.614354
PF00685	Sulfotransferase domain	27	3	2.25666	0.167211	0.614354
IPR001723	Str_hrmn_rcpt	27	3	2.25666	0.167211	0.614354
SSF81296	E set domains	71	6	1.6679	0.169246	0.614354
IPR014756	Ig_E-set	71	6	1.6679	0.169246	0.614354
SSF46966	Spectrin repeat	72	6	1.64252	0.177037	0.614354
IPR002290	Ser/Thr_dual-sp_kinase	356	23	1.25128	0.180111	0.614354
SM00220	Serine/Threonine protein kinases, catalytic domain	356	23	1.25128	0.180111	0.614354
IPR000306	Znf_FYVE	28	3	2.16625	0.180438	0.614354
SSF100895	Kazal-type serine protease inhibitors	28	3	2.16625	0.180438	0.614354
SM00064	Protein present in Fab1, YOTB, Vac1, and EEA1	28	3	2.16625	0.180438	0.614354
PF01284	Membrane-associating domain	15	2	2.77614	0.184936	0.614354
PF00022	Actin	15	2	2.77614	0.184936	0.614354
IPR001179	PPIase_FKBP_dom	15	2	2.77614	0.184936	0.614354
IPR008253	Marvel	15	2	2.77614	0.184936	0.614354
SM00063	Frizzled	15	2	2.77614	0.184936	0.614354
SM00268	Actin	15	2	2.77614	0.184936	0.614354
PF00254	FKBP-type peptidyl-prolyl cis-trans isomerase	15	2	2.77614	0.184936	0.614354
IPR004000	Actin	15	2	2.77614	0.184936	0.614354
IPR000719	Prot_kinase_dom	375	24	1.23874	0.185822	0.614354
SM00612	NA	43	4	1.85199	0.188448	0.614354
PF00702	haloacid dehalogenase-like hydrolase	29	3	2.08279	0.193936	0.614354
PF00059	Lectin C-type domain	29	3	2.08279	0.193936	0.614354
SM00326	Src homology 3 domains	123	9	1.42698	0.198912	0.614354
SM00875	BTB And C-terminal Kelch	44	4	1.80557	0.199327	0.614354
IPR000047	HTH_motif	16	2	2.57768	0.204412	0.614354
IPR003879	Butyrophylin	16	2	2.57768	0.204412	0.614354
PF00324	Amino acid permease	16	2	2.57768	0.204412	0.614354
SSF52151	FabD/lysophospholipase-like	16	2	2.57768	0.204412	0.614354
IPR004841	AA-permease/SLC12A_dom	16	2	2.57768	0.204412	0.614354
SSF53850	Periplasmic binding protein-like II	16	2	2.57768	0.204412	0.614354
IPR016035	Acyl_Trfase/lysoPLipase	16	2	2.57768	0.204412	0.614354
PF01421	Reprolysin (M12B) family zinc metalloprotease	30	3	2.00552	0.207672	0.614354
PF00063	Myosin head (motor domain)	30	3	2.00552	0.207672	0.614354
SM00242	Myosin. Large ATPases.	30	3	2.00552	0.207672	0.614354
IPR001590	Peptidase_M12B	30	3	2.00552	0.207672	0.614354
IPR001609	Myosin_head_motor_dom	30	3	2.00552	0.207672	0.614354
SM00212	Ubiquitin-conjugating enzyme E2, catalytic domain homologues	30	3	2.00552	0.207672	0.614354
IPR017455	Znf_FYVE-rel	30	3	2.00552	0.207672	0.614354
PF07707	BTB And C-terminal Kelch	45	4	1.76141	0.21039	0.614354
IPR028889	USP_dom	45	4	1.76141	0.21039	0.614354
IPR011705	BACK	45	4	1.76141	0.21039	0.614354
SSF81321	Family A G protein-coupled receptor-like	109	8	1.43121	0.214796	0.614354
IPR001870	B30.2/SPRY	31	3	1.93377	0.221617	0.614354
IPR017892	Pkinase_C	31	3	1.93377	0.221617	0.614354
SM00034	C-type lectin (CTL) or carbohydrate-recognition domain (CRD)	31	3	1.93377	0.221617	0.614354
IPR003877	SPRY_dom	31	3	1.93377	0.221617	0.614354
SM00164	Domain in Tre-2, BUB2p, and Cdc16p. Probable Rab-GAPs.	31	3	1.93377	0.221617	0.614354
PF00622	SPRY domain	31	3	1.93377	0.221617	0.614354
IPR000608	UBQ-conjugat_E2	31	3	1.93377	0.221617	0.614354
PF00179	Ubiquitin-conjugating enzyme	31	3	1.93377	0.221617	0.614354
PF00433	Protein kinase C terminal domain	31	3	1.93377	0.221617	0.614354
SSF54495	UBC-like	46	4	1.71936	0.221621	0.614354
IPR016135	UBQ-conjugating_enzyme/RWD	46	4	1.71936	0.221621	0.614354
IPR010909	PLAC	17	2	2.40567	0.224095	0.614354
PF01392	Fz domain	17	2	2.40567	0.224095	0.614354
IPR020454	DAG/PE-bd	17	2	2.40567	0.224095	0.614354
SSF52096	ClpP/crotonase	17	2	2.40567	0.224095	0.614354
IPR004182	GRAM	17	2	2.40567	0.224095	0.614354
PF02893	GRAM domain	17	2	2.40567	0.224095	0.614354
IPR029045	ClpP/crotonase-like_dom	17	2	2.40567	0.224095	0.614354
SSF54695	POZ domain	127	9	1.37824	0.224821	0.614354
IPR011333	BTB/POZ_fold	127	9	1.37824	0.224821	0.614354
PF06293	Lipopolysaccharide kinase (Kdo/WaaP) family	32	3	1.86697	0.235741	0.614354
IPR010440	LipoPS_kinase	32	3	1.86697	0.235741	0.614354
PF00560	Leucine Rich Repeat	112	8	1.38965	0.236226	0.614354
IPR001611	Leu-rich_rpt	112	8	1.38965	0.236226	0.614354
IPR003822	PAH	5	1	4.50856	0.236706	0.614354
PF01608	I/LWEQ domain	5	1	4.50856	0.236706	0.614354
SM00243	Growth-Arrest-Specific Protein 2 Domain	5	1	4.50856	0.236706	0.614354
IPR016439	Lag1/Lac1	5	1	4.50856	0.236706	0.614354
SM00250	Plectin repeat	5	1	4.50856	0.236706	0.614354
IPR022383	Lactate/malate_DH_C	5	1	4.50856	0.236706	0.614354
PF10644	Misato Segment II tubulin-like domain	5	1	4.50856	0.236706	0.614354
PF01390	SEA domain	5	1	4.50856	0.236706	0.614354
PF00711	Beta defensin	5	1	4.50856	0.236706	0.614354
IPR000462	CDP-OH_P_trans	5	1	4.50856	0.236706	0.614354
SSF143575	GAS2 domain-like	5	1	4.50856	0.236706	0.614354
IPR004160	Transl_elong_EFTu/EF1A_C	5	1	4.50856	0.236706	0.614354
IPR020630	THF_DH/CycHdrlase_cat_dom	5	1	4.50856	0.236706	0.614354
IPR000672	THF_DH/CycHdrlase	5	1	4.50856	0.236706	0.614354
PF00056	lactate/malate dehydrogenase, NAD binding domain	5	1	4.50856	0.236706	0.614354
IPR001236	Lactate/malate_DH_N	5	1	4.50856	0.236706	0.614354
SSF53137	Translational machinery components	5	1	4.50856	0.236706	0.614354
PF04636	PA26 p53-induced protein (sestrin)	5	1	4.50856	0.236706	0.614354
IPR005129	ArgK	5	1	4.50856	0.236706	0.614354
PF02196	Raf-like Ras-binding domain	5	1	4.50856	0.236706	0.614354
IPR010488	Zeta_toxin_domain	5	1	4.50856	0.236706	0.614354
PF02188	GoLoco motif	5	1	4.50856	0.236706	0.614354
PF02187	Growth-Arrest-Specific Protein 2 Domain	5	1	4.50856	0.236706	0.614354
PF01066	CDP-alcohol phosphatidyltransferase	5	1	4.50856	0.236706	0.614354
SSF109885	I/LWEQ domain	5	1	4.50856	0.236706	0.614354
PF00006	ATP synthase alpha/beta family, nucleotide-binding domain	5	1	4.50856	0.236706	0.614354
IPR019605	Misato_II_tubulin-like	5	1	4.50856	0.236706	0.614354
IPR013295	MAL	5	1	4.50856	0.236706	0.614354
IPR002076	ELO_fam	5	1	4.50856	0.236706	0.614354
IPR006576	BRK_domain	5	1	4.50856	0.236706	0.614354
IPR015048	DUF1899	5	1	4.50856	0.236706	0.614354
IPR015049	DUF1900	5	1	4.50856	0.236706	0.614354
PF01946	Thi4 family	5	1	4.50856	0.236706	0.614354
PF03308	ArgK protein	5	1	4.50856	0.236706	0.614354
IPR000194	ATPase_F1/V1/A1_a/bsu_nucl-bd	5	1	4.50856	0.236706	0.614354
PF06414	Zeta toxin	5	1	4.50856	0.236706	0.614354
PF06309	Torsin	5	1	4.50856	0.236706	0.614354
PF08953	Domain of unknown function (DUF1899)	5	1	4.50856	0.236706	0.614354
PF08954	Trimerisation motif	5	1	4.50856	0.236706	0.614354
SSF47762	PAH2 domain	5	1	4.50856	0.236706	0.614354
SSF54292	2Fe-2S ferredoxin-like	5	1	4.50856	0.236706	0.614354
PF07533	BRK domain	5	1	4.50856	0.236706	0.614354
PF03143	Elongation factor Tu C-terminal domain	5	1	4.50856	0.236706	0.614354
SSF57392	Defensin-like	5	1	4.50856	0.236706	0.614354
IPR002558	ILWEQ_dom	5	1	4.50856	0.236706	0.614354
PF01151	GNS1/SUR4 family	5	1	4.50856	0.236706	0.614354
PF00681	Plectin repeat	5	1	4.50856	0.236706	0.614354
IPR006439	HAD-SF_hydro_IA	5	1	4.50856	0.236706	0.614354
SM00592	domain in transcription and CHROMO domain helicases	5	1	4.50856	0.236706	0.614354
IPR001557	L-lactate/malate_DH	5	1	4.50856	0.236706	0.614354
IPR003605	TGF_beta_rcpt_GS	5	1	4.50856	0.236706	0.614354
SM00307	I/LWEQ domain	5	1	4.50856	0.236706	0.614354
IPR001855	Defensin_beta-typ	5	1	4.50856	0.236706	0.614354
IPR001041	2Fe-2S_ferredoxin-type	5	1	4.50856	0.236706	0.614354
IPR003388	Reticulon	5	1	4.50856	0.236706	0.614354
SM00455	Raf-like Ras-binding domain	5	1	4.50856	0.236706	0.614354
IPR006730	Sestrin	5	1	4.50856	0.236706	0.614354
SSF140111	Endosomal sorting complex assembly domain	5	1	4.50856	0.236706	0.614354
PF00763	Tetrahydrofolate dehydrogenase/cyclohydrolase, catalytic domain	5	1	4.50856	0.236706	0.614354
IPR000837	AP-1	5	1	4.50856	0.236706	0.614354
IPR001728	ThyrH_rcpt	5	1	4.50856	0.236706	0.614354
IPR015955	Lactate_DH/Glyco_Ohase_4_C	5	1	4.50856	0.236706	0.614354
PF02453	Reticulon	5	1	4.50856	0.236706	0.614354
SM00467	GS motif	5	1	4.50856	0.236706	0.614354
IPR003116	Raf-like_ras-bd	5	1	4.50856	0.236706	0.614354
IPR000003	Retinoid-X_rcpt/HNF4	5	1	4.50856	0.236706	0.614354
PF03619	Organic solute transporter Ostalpha	5	1	4.50856	0.236706	0.614354
IPR005178	Ostalpha/TMEM184C	5	1	4.50856	0.236706	0.614354
PF02866	lactate/malate dehydrogenase, alpha/beta C-terminal domain	5	1	4.50856	0.236706	0.614354
IPR010448	Torsin	5	1	4.50856	0.236706	0.614354
IPR007862	Adenylate_kinase_lid-dom	5	1	4.50856	0.236706	0.614354
IPR003108	GAS2_dom	5	1	4.50856	0.236706	0.614354
IPR003109	GoLoco_motif	5	1	4.50856	0.236706	0.614354
PF08515	Transforming growth factor beta type I GS-motif	5	1	4.50856	0.236706	0.614354
SSF54648	DLC	5	1	4.50856	0.236706	0.614354
SSF56327	LDH C-terminal domain-like	5	1	4.50856	0.236706	0.614354
IPR003092	2pore_dom_K_chnl_TASK	5	1	4.50856	0.236706	0.614354
PF00069	Protein kinase domain	372	23	1.19264	0.239328	0.614354
IPR020067	Frizzled_dom	18	2	2.25517	0.243909	0.614354
SSF101447	Formin homology 2 domain (FH2 domain)	18	2	2.25517	0.243909	0.614354
SSF63501	Frizzled cysteine-rich domain	18	2	2.25517	0.243909	0.614354
PF01462	Leucine rich repeat N-terminal domain	18	2	2.25517	0.243909	0.614354
SM00458	Ricin-type beta-trefoil	18	2	2.25517	0.243909	0.614354
SSF54277	CAD & PB1 domains	18	2	2.25517	0.243909	0.614354
IPR008144	Guanylate_kin-like	18	2	2.25517	0.243909	0.614354
IPR001304	C-type_lectin	33	3	1.80462	0.250016	0.614354
IPR011498	Kelch_2	33	3	1.80462	0.250016	0.614354
PF07646	Kelch motif	33	3	1.80462	0.250016	0.614354
SM00225	Broad-Complex, Tramtrack and Bric a brac	114	8	1.36325	0.250906	0.614354
PF07714	Protein tyrosine kinase	360	22	1.17735	0.262699	0.614354
IPR001245	Ser-Thr/Tyr_kinase_cat_dom	360	22	1.17735	0.262699	0.614354
IPR000873	AMP-dep_Synth/Lig	19	2	2.12238	0.263788	0.614354
IPR008993	TIMP-like_OB-fold	19	2	2.12238	0.263788	0.614354
PF00501	AMP-binding enzyme	19	2	2.12238	0.263788	0.614354
SM00210	Thrombospondin N-terminal -like domains.	19	2	2.12238	0.263788	0.614354
SSF56801	Acetyl-CoA synthetase-like	19	2	2.12238	0.263788	0.614354
SSF50242	TIMP-like	19	2	2.12238	0.263788	0.614354
PF00566	Rab-GTPase-TBC domain	34	3	1.74629	0.264414	0.614354
IPR011009	Kinase-like_dom	414	25	1.16275	0.264664	0.614354
SSF56112	Protein kinase-like (PK-like)	414	25	1.16275	0.264664	0.614354
IPR000210	BTB/POZ-like	116	8	1.33783	0.265867	0.614354
PF00046	Homeobox domain	100	7	1.35913	0.272942	0.614354
PF01734	Patatin-like phospholipase	6	1	3.60661	0.276855	0.614354
IPR010908	Longin_dom	6	1	3.60661	0.276855	0.614354
SM00022	Cytoplasmic phospholipase A2, catalytic subunit	6	1	3.60661	0.276855	0.614354
IPR011041	Quinoprot_gluc/sorb_DH	6	1	3.60661	0.276855	0.614354
IPR022164	Kinesin-like	6	1	3.60661	0.276855	0.614354
IPR019565	MacrogloblnA2_thiol-ester-bond	6	1	3.60661	0.276855	0.614354
PF01135	Protein-L-isoaspartate(D-aspartate) O-methyltransferase (PCMT)	6	1	3.60661	0.276855	0.614354
IPR000682	PCMT	6	1	3.60661	0.276855	0.614354
IPR010926	Myosin_tail_2	6	1	3.60661	0.276855	0.614354
PF07703	Alpha-2-macroglobulin family N-terminal region	6	1	3.60661	0.276855	0.614354
IPR001799	Ephrin	6	1	3.60661	0.276855	0.614354
IPR009069	Cys_alpha_HP_mot_SF	6	1	3.60661	0.276855	0.614354
SSF47072	Cysteine alpha-hairpin motif	6	1	3.60661	0.276855	0.614354
PF01504	Phosphatidylinositol-4-phosphate 5-Kinase	6	1	3.60661	0.276855	0.614354
SSF81338	Aquaporin-like	6	1	3.60661	0.276855	0.614354
IPR008962	PapD-like	6	1	3.60661	0.276855	0.614354
PF03127	GAT domain	6	1	3.60661	0.276855	0.614354
PF12473	Kinesin protein	6	1	3.60661	0.276855	0.614354
PF01467	Cytidylyltransferase-like	6	1	3.60661	0.276855	0.614354
IPR029023	Tensin_lipid_phosphatase_dom	6	1	3.60661	0.276855	0.614354
IPR000082	SEA_dom	6	1	3.60661	0.276855	0.614354
PF03009	Glycerophosphoryl diester phosphodiesterase family	6	1	3.60661	0.276855	0.614354
IPR000333	TGFB_receptor	6	1	3.60661	0.276855	0.614354
SSF50952	Soluble quinoprotein glucose dehydrogenase	6	1	3.60661	0.276855	0.614354
IPR022735	DUF3585	6	1	3.60661	0.276855	0.614354
IPR002498	PInositol-4-P-5-kinase_core	6	1	3.60661	0.276855	0.614354
PF03828	Cid1 family poly A polymerase	6	1	3.60661	0.276855	0.614354
PF12130	Protein of unknown function (DUF3585)	6	1	3.60661	0.276855	0.614354
IPR004152	GAT_dom	6	1	3.60661	0.276855	0.614354
IPR001101	Plectin_repeat	6	1	3.60661	0.276855	0.614354
IPR002641	Patatin/PLipase_A2-rel	6	1	3.60661	0.276855	0.614354
PF01661	Macro domain	6	1	3.60661	0.276855	0.614354
IPR000425	MIP	6	1	3.60661	0.276855	0.614354
IPR001599	Macroglobln_a2	6	1	3.60661	0.276855	0.614354
PF10569	Alpha-macro-globulin thiol-ester bond-forming region	6	1	3.60661	0.276855	0.614354
IPR002454	Gamma_tubulin	6	1	3.60661	0.276855	0.614354
IPR008333	OxRdtase_FAD-bd_dom	6	1	3.60661	0.276855	0.614354
PF00011	Hsp20/alpha crystallin family	6	1	3.60661	0.276855	0.614354
SSF101690	PAZ domain	6	1	3.60661	0.276855	0.614354
IPR023271	Aquaporin-like	6	1	3.60661	0.276855	0.614354
PF01835	MG2 domain	6	1	3.60661	0.276855	0.614354
SSF75399	Plakin repeat	6	1	3.60661	0.276855	0.614354
PF02891	MIZ/SP-RING zinc finger	6	1	3.60661	0.276855	0.614354
IPR002068	A-crystallin/Hsp20_dom	6	1	3.60661	0.276855	0.614354
PF09325	Vps5 C terminal like	6	1	3.60661	0.276855	0.614354
SM00141	Platelet-derived and vascular endothelial growth factors (PDGF, VEGF) family	6	1	3.60661	0.276855	0.614354
PF00207	Alpha-2-macroglobulin family	6	1	3.60661	0.276855	0.614354
PF00202	Aminotransferase class-III	6	1	3.60661	0.276855	0.614354
PF00970	Oxidoreductase FAD-binding domain	6	1	3.60661	0.276855	0.614354
IPR002058	PAP_assoc	6	1	3.60661	0.276855	0.614354
PF09336	Vps4 C terminal oligomerisation domain	6	1	3.60661	0.276855	0.614354
PF00812	Ephrin	6	1	3.60661	0.276855	0.614354
IPR011625	A2M_N_2	6	1	3.60661	0.276855	0.614354
IPR030395	GP_PDE_dom	6	1	3.60661	0.276855	0.614354
IPR001709	Flavoprot_Pyr_Nucl_cyt_Rdtase	6	1	3.60661	0.276855	0.614354
IPR016034	PInositol-4P-5-kinase_core_sub	6	1	3.60661	0.276855	0.614354
IPR002890	A2M_N	6	1	3.60661	0.276855	0.614354
SM00330	Phosphatidylinositol phosphate kinases	6	1	3.60661	0.276855	0.614354
IPR005814	Aminotrans_3	6	1	3.60661	0.276855	0.614354
PF00230	Major intrinsic protein	6	1	3.60661	0.276855	0.614354
IPR015415	Vps4_C	6	1	3.60661	0.276855	0.614354
PF06017	Unconventional myosin tail, actin- and lipid-binding	6	1	3.60661	0.276855	0.614354
IPR003100	PAZ_dom	6	1	3.60661	0.276855	0.614354
PF08513	LisH	6	1	3.60661	0.276855	0.614354
IPR000850	Adenylat/UMP-CMP_kin	6	1	3.60661	0.276855	0.614354
IPR015404	Vps5_C	6	1	3.60661	0.276855	0.614354
SSF49354	PapD-like	6	1	3.60661	0.276855	0.614354
IPR004821	Cyt_trans-like	6	1	3.60661	0.276855	0.614354
SSF47923	Ypt/Rab-GAP domain of gyp1p	35	3	1.69161	0.278908	0.614354
IPR000195	Rab-GTPase-TBC_dom	35	3	1.69161	0.278908	0.614354
SM00176	Ran (Ras-related nuclear proteins) /TC4 subfamily of small GTPases	51	4	1.53595	0.279771	0.614354
IPR002041	Ran_GTPase	51	4	1.53595	0.279771	0.614354
SSF50044	SH3-domain	135	9	1.29006	0.280023	0.614354
IPR020635	Tyr_kinase_cat_dom	329	20	1.17021	0.282987	0.614354
SM00219	Tyrosine kinase, catalytic domain	329	20	1.17021	0.282987	0.614354
IPR008824	DNA_helicase_Holl-junc_RuvB_N	20	2	2.00433	0.283669	0.614354
IPR002017	Spectrin_repeat	20	2	2.00433	0.283669	0.614354
PF05496	Holliday junction DNA helicase ruvB N-terminus	20	2	2.00433	0.283669	0.614354
PF00435	Spectrin repeat	20	2	2.00433	0.283669	0.614354
PF07719	Tetratricopeptide repeat	36	3	1.64024	0.293474	0.614354
SM00133	Extension to Ser/Thr-type protein kinases	36	3	1.64024	0.293474	0.614354
IPR000961	AGC-kinase_C	36	3	1.64024	0.293474	0.614354
IPR013105	TPR_2	36	3	1.64024	0.293474	0.614354
SM00271	DnaJ molecular chaperone homology domain	36	3	1.64024	0.293474	0.614354
IPR001452	SH3_domain	137	9	1.26973	0.294396	0.614354
IPR006687	Small_GTPase_SAR1	21	2	1.89872	0.303497	0.614354
SM00178	Sar1p-like members of the Ras-family of small GTPases	21	2	1.89872	0.303497	0.614354
PF00625	Guanylate kinase	21	2	1.89872	0.303497	0.614354
SSF50370	Ricin B-like lectins	21	2	1.89872	0.303497	0.614354
IPR002067	Mit_carrier	21	2	1.89872	0.303497	0.614354
SM00072	Guanylate kinase homologues.	21	2	1.89872	0.303497	0.614354
IPR008145	GK/Ca_channel_bsu	21	2	1.89872	0.303497	0.614354
IPR009060	UBA-like	53	4	1.47306	0.30369	0.614354
SSF46934	UBA-like	53	4	1.47306	0.30369	0.614354
IPR001356	Homeobox_dom	104	7	1.30274	0.306413	0.614354
PF00646	F-box domain	37	3	1.59189	0.308086	0.614354
PF08659	KR domain	37	3	1.59189	0.308086	0.614354
IPR013968	PKS_KR	37	3	1.59189	0.308086	0.614354
IPR012896	Integrin_bsu_tail	7	1	3.00531	0.314894	0.614354
PF00082	Subtilase family	7	1	3.00531	0.314894	0.614354
IPR015500	Peptidase_S8_subtilisin-rel	7	1	3.00531	0.314894	0.614354
IPR009048	A-macroglobulin_rcpt-bd	7	1	3.00531	0.314894	0.614354
PF01124	MAPEG family	7	1	3.00531	0.314894	0.614354
SSF101278	N-terminal domain of adenylylcyclase associated protein, CAP	7	1	3.00531	0.314894	0.614354
SM00721	NA	7	1	3.00531	0.314894	0.614354
SSF52218	Flavoproteins	7	1	3.00531	0.314894	0.614354
IPR003068	COUP_TF	7	1	3.00531	0.314894	0.614354
SSF49410	Alpha-macroglobulin receptor domain	7	1	3.00531	0.314894	0.614354
IPR013548	Plexin_cytoplasmic_RasGAP_dom	7	1	3.00531	0.314894	0.614354
IPR011332	Ribosomal_zn-bd	7	1	3.00531	0.314894	0.614354
PF02825	WWE domain	7	1	3.00531	0.314894	0.614354
IPR011022	Arrestin_C-like	7	1	3.00531	0.314894	0.614354
PF02752	Arrestin (or S-antigen), C-terminal domain	7	1	3.00531	0.314894	0.614354
PF01656	CobQ/CobB/MinD/ParA nucleotide binding domain	7	1	3.00531	0.314894	0.614354
PF00459	Inositol monophosphatase family	7	1	3.00531	0.314894	0.614354
SSF55931	Glutamine synthetase/guanido kinase	7	1	3.00531	0.314894	0.614354
IPR001129	Membr-assoc_MAPEG	7	1	3.00531	0.314894	0.614354
PF10409	C2 domain of PTEN tumour-suppressor protein	7	1	3.00531	0.314894	0.614354
SM00511	Orange domain	7	1	3.00531	0.314894	0.614354
IPR011162	MHC_I/II-like_Ag-recog	7	1	3.00531	0.314894	0.614354
IPR000409	BEACH_dom	7	1	3.00531	0.314894	0.614354
SM00503	Syntaxin N-terminal domain	7	1	3.00531	0.314894	0.614354
IPR029039	Flavoprotein-like	7	1	3.00531	0.314894	0.614354
SSF56655	Carbohydrate phosphatase	7	1	3.00531	0.314894	0.614354
IPR001770	Gprotein-gamma	7	1	3.00531	0.314894	0.614354
IPR004181	Znf_MIZ	7	1	3.00531	0.314894	0.614354
IPR002589	Macro_dom	7	1	3.00531	0.314894	0.614354
IPR002586	CobQ/CobB/MinD/ParA_Nub-bd_dom	7	1	3.00531	0.314894	0.614354
IPR003859	Galactosyl_T	7	1	3.00531	0.314894	0.614354
PF08337	Plexin cytoplasmic RasGAP domain	7	1	3.00531	0.314894	0.614354
IPR013992	Adenylate_cyclase-assoc_CAP_N	7	1	3.00531	0.314894	0.614354
IPR023410	14-3-3_domain	7	1	3.00531	0.314894	0.614354
SSF63829	Calcium-dependent phosphotriesterase	7	1	3.00531	0.314894	0.614354
PF00804	Syntaxin	7	1	3.00531	0.314894	0.614354
PF07678	A-macroglobulin complement component	7	1	3.00531	0.314894	0.614354
PF07677	A-macroglobulin receptor	7	1	3.00531	0.314894	0.614354
IPR029069	HotDog_dom	7	1	3.00531	0.314894	0.614354
SSF50911	Mannose 6-phosphate receptor domain	7	1	3.00531	0.314894	0.614354
SSF54452	MHC antigen-recognition domain	7	1	3.00531	0.314894	0.614354
PF02138	Beige/BEACH domain	7	1	3.00531	0.314894	0.614354
SSF69687	Integrin beta tail domain	7	1	3.00531	0.314894	0.614354
IPR011626	A2M_comp	7	1	3.00531	0.314894	0.614354
IPR000764	Uridine_kinase_like	7	1	3.00531	0.314894	0.614354
SM00401	zinc finger binding to DNA consensus sequence [AT]GATA[AG]	7	1	3.00531	0.314894	0.614354
IPR000760	Inositol_monophosphatase	7	1	3.00531	0.314894	0.614354
IPR000308	2014-03-03	7	1	3.00531	0.314894	0.614354
SSF81837	BEACH domain	7	1	3.00531	0.314894	0.614354
IPR007526	SWIRM	7	1	3.00531	0.314894	0.614354
SM00464	Found in ATP-dependent protease La (LON)	7	1	3.00531	0.314894	0.614354
PF00341	PDGF/VEGF domain	7	1	3.00531	0.314894	0.614354
SM00218	Domain present in ZO-1 and Unc5-like netrin receptors	7	1	3.00531	0.314894	0.614354
SM00101	14-3-3 homologues	7	1	3.00531	0.314894	0.614354
IPR009011	Man6P_isomerase_rcpt-bd_dom	7	1	3.00531	0.314894	0.614354
IPR002155	Thiolase	7	1	3.00531	0.314894	0.614354
IPR014020	Tensin_C2-dom	7	1	3.00531	0.314894	0.614354
IPR003280	2pore_dom_K_chnl	7	1	3.00531	0.314894	0.614354
PF04433	SWIRM domain	7	1	3.00531	0.314894	0.614354
PF00244	14-3-3 protein	7	1	3.00531	0.314894	0.614354
SSF54637	Thioesterase/thiol ester dehydrase-isomerase	7	1	3.00531	0.314894	0.614354
SSF48445	14-3-3 protein	7	1	3.00531	0.314894	0.614354
IPR000103	Pyridine_nuc-diS_OxRdtase_2	7	1	3.00531	0.314894	0.614354
SSF57829	Zn-binding ribosomal proteins	7	1	3.00531	0.314894	0.614354
IPR001270	ClpA/B	7	1	3.00531	0.314894	0.614354
PF05729	NACHT domain	7	1	3.00531	0.314894	0.614354
IPR006652	Kelch_1	54	4	1.44351	0.315734	0.614354
SSF117281	Kelch motif	54	4	1.44351	0.315734	0.614354
PF01344	Kelch motif	54	4	1.44351	0.315734	0.614354
PF00412	LIM domain	54	4	1.44351	0.315734	0.614354
IPR018159	Spectrin/alpha-actinin	22	2	1.80366	0.323223	0.614354
SSF50447	Translation proteins	22	2	1.80366	0.323223	0.614354
SM00280	Kazal type serine protease inhibitors	22	2	1.80366	0.323223	0.614354
SSF81660	Metal cation-transporting ATPase, ATP-binding domain N	22	2	1.80366	0.323223	0.614354
PF00057	Low-density lipoprotein receptor domain class A	22	2	1.80366	0.323223	0.614354
SM00192	Low-density lipoprotein receptor domain class A	22	2	1.80366	0.323223	0.614354
SSF57424	LDL receptor-like module	22	2	1.80366	0.323223	0.614354
IPR023299	ATPase_P-typ_cyto_domN	22	2	1.80366	0.323223	0.614354
SM00150	Spectrin repeats	22	2	1.80366	0.323223	0.614354
IPR009000	Transl_B-barrel	22	2	1.80366	0.323223	0.614354
IPR002172	LDrepeatLR_classA_rpt	22	2	1.80366	0.323223	0.614354
SSF52047	RNI-like	55	4	1.41511	0.327817	0.614354
SM00233	Pleckstrin homology domain.	178	11	1.18925	0.334753	0.614354
PF00226	DnaJ domain	39	3	1.50325	0.33736	0.614354
IPR001781	Znf_LIM	56	4	1.38781	0.339926	0.614354
IPR000772	Ricin_B_lectin	23	2	1.71766	0.342803	0.614354
PF00050	Kazal-type serine protease inhibitor domain	23	2	1.71766	0.342803	0.614354
IPR017850	Alkaline_phosphatase_core	23	2	1.71766	0.342803	0.614354
SSF53649	Alkaline phosphatase-like	23	2	1.71766	0.342803	0.614354
IPR002403	Cyt_P450_E_grp-IV	23	2	1.71766	0.342803	0.614354
PF00018	SH3 domain	109	7	1.23848	0.349266	0.614354
PF02709	N-terminal domain of galactosyltransferase	8	1	2.57581	0.350934	0.614354
PF01735	Lysophospholipase catalytic domain	8	1	2.57581	0.350934	0.614354
PF00061	Lipocalin / cytosolic fatty-acid binding protein family	8	1	2.57581	0.350934	0.614354
PF00462	Glutaredoxin	8	1	2.57581	0.350934	0.614354
IPR000209	Peptidase_S8/S53_dom	8	1	2.57581	0.350934	0.614354
SSF50465	EF-Tu/eEF-1alpha/eIF2-gamma C-terminal domain	8	1	2.57581	0.350934	0.614354
PF01417	ENTH domain	8	1	2.57581	0.350934	0.614354
IPR000697	WH1/EVH1_dom	8	1	2.57581	0.350934	0.614354
IPR003654	OAR_dom	8	1	2.57581	0.350934	0.614354
IPR001873	Na+channel_ASC	8	1	2.57581	0.350934	0.614354
SSF52743	Subtilisin-like	8	1	2.57581	0.350934	0.614354
PF00040	Fibronectin type II domain	8	1	2.57581	0.350934	0.614354
SSF81631	PAP/OAS1 substrate-binding domain	8	1	2.57581	0.350934	0.614354
IPR001132	SMAD_dom_Dwarfin-type	8	1	2.57581	0.350934	0.614354
IPR002030	Mit_uncoupling	8	1	2.57581	0.350934	0.614354
PF02826	D-isomer specific 2-hydroxyacid dehydrogenase, NAD binding domain	8	1	2.57581	0.350934	0.614354
IPR011021	Arrestin-like_N	8	1	2.57581	0.350934	0.614354
SM00831	Cation transporter/ATPase, N-terminus	8	1	2.57581	0.350934	0.614354
IPR000072	PDGF/VEGF_dom	8	1	2.57581	0.350934	0.614354
PF04564	U-box domain	8	1	2.57581	0.350934	0.614354
PF00339	Arrestin (or S-antigen), N-terminal domain	8	1	2.57581	0.350934	0.614354
PF03137	Organic Anion Transporter Polypeptide (OATP) family	8	1	2.57581	0.350934	0.614354
PF03133	Tubulin-tyrosine ligase family	8	1	2.57581	0.350934	0.614354
PF02190	ATP-dependent protease La (LON) substrate-binding domain	8	1	2.57581	0.350934	0.614354
SM00524	Domain B in dwarfin family proteins	8	1	2.57581	0.350934	0.614354
PF03826	OAR domain	8	1	2.57581	0.350934	0.614354
PF00858	Amiloride-sensitive sodium channel	8	1	2.57581	0.350934	0.614354
PF07651	ANTH domain	8	1	2.57581	0.350934	0.614354
IPR000679	Znf_GATA	8	1	2.57581	0.350934	0.614354
PF00320	GATA zinc finger	8	1	2.57581	0.350934	0.614354
IPR004156	OA_transporter	8	1	2.57581	0.350934	0.614354
IPR012461	DUF1669	8	1	2.57581	0.350934	0.614354
IPR006140	D-isomer_DH_NAD-bd	8	1	2.57581	0.350934	0.614354
PF00927	Transglutaminase family, C-terminal ig like domain	8	1	2.57581	0.350934	0.614354
PF05347	Complex 1 protein (LYR family)	8	1	2.57581	0.350934	0.614354
IPR002109	Glutaredoxin	8	1	2.57581	0.350934	0.614354
IPR002452	Alpha_tubulin	8	1	2.57581	0.350934	0.614354
IPR002642	LysoPLipase_cat_dom	8	1	2.57581	0.350934	0.614354
IPR000562	FN_type2_col-bd	8	1	2.57581	0.350934	0.614354
IPR016491	Septin	8	1	2.57581	0.350934	0.614354
PF03166	MH2 domain	8	1	2.57581	0.350934	0.614354
IPR006011	Syntaxin_N	8	1	2.57581	0.350934	0.614354
PF02145	Rap/ran-GAP	8	1	2.57581	0.350934	0.614354
IPR002938	mOase_FAD-bd	8	1	2.57581	0.350934	0.614354
PF07894	Protein of unknown function (DUF1669)	8	1	2.57581	0.350934	0.614354
SSF56366	SMAD MH1 domain	8	1	2.57581	0.350934	0.614354
PF07527	Hairy Orange	8	1	2.57581	0.350934	0.614354
SM00316	Ribosomal protein S1-like RNA-binding domain	8	1	2.57581	0.350934	0.614354
SM00224	G protein gamma subunit-like motifs	8	1	2.57581	0.350934	0.614354
PF09334	tRNA synthetases class I (M)	8	1	2.57581	0.350934	0.614354
PF01494	FAD binding domain	8	1	2.57581	0.350934	0.614354
PF00568	WH1 domain	8	1	2.57581	0.350934	0.614354
SM00059	Fibronectin type 2 domain	8	1	2.57581	0.350934	0.614354
IPR027791	Galactosyl_T_C	8	1	2.57581	0.350934	0.614354
IPR013019	MAD_homology_MH1	8	1	2.57581	0.350934	0.614354
PF02205	WH2 motif	8	1	2.57581	0.350934	0.614354
PF00995	Sec1 family	8	1	2.57581	0.350934	0.614354
IPR009001	Transl_elong_EF1A/Init_IF2_C	8	1	2.57581	0.350934	0.614354
SSF56815	Sec1/munc18-like (SM) proteins	8	1	2.57581	0.350934	0.614354
SSF52283	Formate/glycerate dehydrogenase catalytic domain-like	8	1	2.57581	0.350934	0.614354
IPR001619	Sec1-like	8	1	2.57581	0.350934	0.614354
IPR008011	Complex1_LYR	8	1	2.57581	0.350934	0.614354
IPR011417	ANTH_dom	8	1	2.57581	0.350934	0.614354
SM00461	WASP homology region 1	8	1	2.57581	0.350934	0.614354
IPR003111	Pept_S16_N	8	1	2.57581	0.350934	0.614354
IPR015413	Methionyl/Leucyl_tRNA_Synth	8	1	2.57581	0.350934	0.614354
IPR004344	TTL/TTLL_fam	8	1	2.57581	0.350934	0.614354
IPR000566	Lipocln_cytosolic_FA-bd_dom	8	1	2.57581	0.350934	0.614354
SM00273	Epsin N-terminal homology (ENTH) domain	8	1	2.57581	0.350934	0.614354
IPR022967	S1_dom	8	1	2.57581	0.350934	0.614354
SSF46565	Chaperone J-domain	40	3	1.46253	0.351979	0.615413
SSF55681	Class II aaRS and biotin synthetases	24	2	1.63948	0.362197	0.63091
SM00165	Ubiquitin associated domain	24	2	1.63948	0.362197	0.63091
SM00213	Ubiquitin homologues	24	2	1.63948	0.362197	0.63091
IPR020479	Homeobox_metazoa	41	3	1.42395	0.366559	0.632147
SM00082	Leucine rich repeat C-terminal domain	41	3	1.42395	0.366559	0.632147
IPR001623	DnaJ_domain	41	3	1.42395	0.366559	0.632147
IPR000483	Cys-rich_flank_reg_C	41	3	1.42395	0.366559	0.632147
SM00109	Protein kinase C conserved region 1 (C1) domains (Cysteine-rich domains)	42	3	1.38735	0.381082	0.632147
IPR003131	T1-type_BTB	25	2	1.5681	0.381372	0.632147
PF02214	BTB/POZ domain	25	2	1.5681	0.381372	0.632147
PF00060	Ligand-gated ion channel	9	1	2.25369	0.38508	0.632147
PF02803	Thiolase, C-terminal domain	9	1	2.25369	0.38508	0.632147
PF12003	NA	9	1	2.25369	0.38508	0.632147
IPR020617	Thiolase_C	9	1	2.25369	0.38508	0.632147
IPR001508	Iono_rcpt_met	9	1	2.25369	0.38508	0.632147
IPR003650	Orange	9	1	2.25369	0.38508	0.632147
SSF57783	Zinc beta-ribbon	9	1	2.25369	0.38508	0.632147
IPR013786	AcylCoA_DH/ox_N	9	1	2.25369	0.38508	0.632147
SM00079	Eukaryotic homologues of bacterial periplasmic substrate binding proteins.	9	1	2.25369	0.38508	0.632147
SM00288	Domain present in VPS-27, Hrs and STAM	9	1	2.25369	0.38508	0.632147
SSF49309	Transglutaminase, two C-terminal domains	9	1	2.25369	0.38508	0.632147
SSF52777	CoA-dependent acyltransferases	9	1	2.25369	0.38508	0.632147
IPR004170	WWE-dom	9	1	2.25369	0.38508	0.632147
IPR003316	E2F_WHTH_DNA-bd_dom	9	1	2.25369	0.38508	0.632147
IPR000331	Rap_GAP_dom	9	1	2.25369	0.38508	0.632147
PF02771	Acyl-CoA dehydrogenase, N-terminal domain	9	1	2.25369	0.38508	0.632147
SM00504	Modified RING finger domain	9	1	2.25369	0.38508	0.632147
SSF48670	Transducin (heterotrimeric G protein), gamma chain	9	1	2.25369	0.38508	0.632147
IPR001433	OxRdtase_FAD/NAD-bd	9	1	2.25369	0.38508	0.632147
IPR001320	Iontro_rcpt	9	1	2.25369	0.38508	0.632147
SSF51569	Aldolase	9	1	2.25369	0.38508	0.632147
SSF63491	BAG domain	9	1	2.25369	0.38508	0.632147
IPR018205	VHS_subgr	9	1	2.25369	0.38508	0.632147
PF02793	Hormone receptor domain	9	1	2.25369	0.38508	0.632147
IPR015898	G-protein_gamma-like_dom	9	1	2.25369	0.38508	0.632147
PF08028	Acyl-CoA dehydrogenase, C-terminal domain	9	1	2.25369	0.38508	0.632147
PF00631	GGL domain	9	1	2.25369	0.38508	0.632147
PF00497	Bacterial extracellular solute-binding proteins, family 3	9	1	2.25369	0.38508	0.632147
SSF101576	Supernatant protein factor (SPF), C-terminal domain	9	1	2.25369	0.38508	0.632147
SM00251	SAM / Pointed domain	9	1	2.25369	0.38508	0.632147
SSF111347	Rap/Ran-GAP	9	1	2.25369	0.38508	0.632147
PF02319	E2F/DP family winged-helix DNA-binding domain	9	1	2.25369	0.38508	0.632147
SM00407	Immunoglobulin C-Type	9	1	2.25369	0.38508	0.632147
PF00175	Oxidoreductase NAD-binding domain	9	1	2.25369	0.38508	0.632147
SSF89009	GAT-like domain	9	1	2.25369	0.38508	0.632147
SSF82754	C-terminal, gelsolin-like domain of Sec23/24	9	1	2.25369	0.38508	0.632147
IPR013107	Acyl-CoA_DH_C_dom	9	1	2.25369	0.38508	0.632147
PF00406	Adenylate kinase	9	1	2.25369	0.38508	0.632147
IPR022624	DUF3497	9	1	2.25369	0.38508	0.632147
IPR008958	Transglutaminase_C	9	1	2.25369	0.38508	0.632147
IPR013809	ENTH	9	1	2.25369	0.38508	0.632147
SSF117839	WWE domain	9	1	2.25369	0.38508	0.632147
SSF48452	TPR-like	168	10	1.14203	0.389929	0.638933
IPR011029	DEATH-like_dom	43	3	1.35257	0.395529	0.638933
SSF47986	DEATH domain	43	3	1.35257	0.395529	0.638933
IPR002219	PE/DAG-bd	43	3	1.35257	0.395529	0.638933
IPR001757	P_typ_ATPase	26	2	1.50266	0.400296	0.638933
PF00122	E1-E2 ATPase	26	2	1.50266	0.400296	0.638933
IPR008250	ATPase_P-typ_transduc_dom_A	26	2	1.50266	0.400296	0.638933
SSF81653	Calcium ATPase, transduction domain A	26	2	1.50266	0.400296	0.638933
IPR000008	C2_dom	115	7	1.16921	0.40141	0.638933
SSF49562	C2 domain (Calcium/lipid-binding domain, CaLB)	115	7	1.16921	0.40141	0.638933
SSF57184	Growth factor receptor domain	44	3	1.3195	0.409886	0.638933
SSF53067	Actin-like ATPase domain	44	3	1.3195	0.409886	0.638933
IPR009030	Growth_fac_rcpt_N_dom	44	3	1.3195	0.409886	0.638933
SSF52343	Ferredoxin reductase-like, C-terminal NADP-linked domain	10	1	2.00315	0.417433	0.638933
IPR003649	Bbox_C	10	1	2.00315	0.417433	0.638933
IPR004038	Ribosomal_L7Ae/L30e/S12e/Gad45	10	1	2.00315	0.417433	0.638933
SM00027	Eps15 homology domain	10	1	2.00315	0.417433	0.638933
IPR020616	Thiolase_N	10	1	2.00315	0.417433	0.638933
IPR000472	TFB_recept_I/II_C	10	1	2.00315	0.417433	0.638933
IPR016257	Tyr_kinase_ephrin_rcpt	10	1	2.00315	0.417433	0.638933
IPR001090	Ephrin_rcpt_lig-bd_dom	10	1	2.00315	0.417433	0.638933
PF04389	Peptidase family M28	10	1	2.00315	0.417433	0.638933
PF01404	Ephrin receptor ligand binding domain	10	1	2.00315	0.417433	0.638933
PF01248	Ribosomal protein L7Ae/L30e/S12e/Gadd45 family	10	1	2.00315	0.417433	0.638933
IPR001315	CARD	10	1	2.00315	0.417433	0.638933
IPR000261	EPS15_homology	10	1	2.00315	0.417433	0.638933
SM00523	Domain A in dwarfin family proteins	10	1	2.00315	0.417433	0.638933
IPR007484	Peptidase_M28	10	1	2.00315	0.417433	0.638933
PF10294	Lysine methyltransferase	10	1	2.00315	0.417433	0.638933
IPR019594	Glu/Gly-bd	10	1	2.00315	0.417433	0.638933
IPR002014	VHS	10	1	2.00315	0.417433	0.638933
PF05773	RWD domain	10	1	2.00315	0.417433	0.638933
PF10613	Ligated ion channel L-glutamate- and glycine-binding site	10	1	2.00315	0.417433	0.638933
SM00615	Ephrin receptor ligand binding domain	10	1	2.00315	0.417433	0.638933
SM00502	B-Box C-terminal domain	10	1	2.00315	0.417433	0.638933
PF00587	tRNA synthetase class II core domain (G, H, P, S and T)	10	1	2.00315	0.417433	0.638933
PF00619	Caspase recruitment domain	10	1	2.00315	0.417433	0.638933
PF00108	Thiolase, N-terminal domain	10	1	2.00315	0.417433	0.638933
IPR002314	aa-tRNA-synt_IIb_cons-dom	10	1	2.00315	0.417433	0.638933
PF01064	Activin types I and II receptor domain	10	1	2.00315	0.417433	0.638933
IPR011619	Fe2_transport_prot_B_N	10	1	2.00315	0.417433	0.638933
IPR010982	Lambda_DNA-bd_dom	10	1	2.00315	0.417433	0.638933
PF00487	Fatty acid desaturase	10	1	2.00315	0.417433	0.638933
PF01841	Transglutaminase-like superfamily	10	1	2.00315	0.417433	0.638933
PF00637	Region in Clathrin and VPS	10	1	2.00315	0.417433	0.638933
PF03165	MH1 domain	10	1	2.00315	0.417433	0.638933
IPR019410	Nicotinamide_N-MeTfrase-like	10	1	2.00315	0.417433	0.638933
PF00790	VHS domain	10	1	2.00315	0.417433	0.638933
SM00046	Diacylglycerol kinase catalytic domain (presumed)	10	1	2.00315	0.417433	0.638933
PF02421	Ferrous iron transport protein B	10	1	2.00315	0.417433	0.638933
IPR002931	Transglutaminase-like	10	1	2.00315	0.417433	0.638933
IPR005804	Fatty_acid_desaturase-1	10	1	2.00315	0.417433	0.638933
PF02434	Fringe-like	10	1	2.00315	0.417433	0.638933
IPR000547	Clathrin_H-chain/VPS_repeat	10	1	2.00315	0.417433	0.638933
IPR003619	MAD_homology1_Dwarfin-type	10	1	2.00315	0.417433	0.638933
IPR003378	Fringe-like	10	1	2.00315	0.417433	0.638933
SM00460	Transglutaminase/protease-like homologues	10	1	2.00315	0.417433	0.638933
SM00918	Ligated ion channel L-glutamate- and glycine-binding site	10	1	2.00315	0.417433	0.638933
SSF144074	E2F-DP heterodimerization region	10	1	2.00315	0.417433	0.638933
PF08516	ADAM cysteine-rich	10	1	2.00315	0.417433	0.638933
SSF47413	lambda repressor-like DNA-binding domains	10	1	2.00315	0.417433	0.638933
SM00256	A Receptor for Ubiquitination Targets	27	2	1.44246	0.418943	0.638933
SSF48464	ENTH/VHS domain	27	2	1.44246	0.418943	0.638933
PF01363	FYVE zinc finger	27	2	1.44246	0.418943	0.638933
IPR008942	ENTH_VHS	27	2	1.44246	0.418943	0.638933
SM00369	Leucine-rich repeats, typical (most populated) subfamily	99	6	1.16359	0.421107	0.640835
IPR003591	Leu-rich_rpt_typical-subtyp	99	6	1.16359	0.421107	0.640835
SSF51445	(Trans)glycosidases	45	3	1.288	0.424135	0.642643
IPR001791	Laminin_G	45	3	1.288	0.424135	0.642643
SSF103657	BAR/IMD domain-like	45	3	1.288	0.424135	0.642643
IPR017853	Glycoside_hydrolase_SF	45	3	1.288	0.424135	0.642643
IPR001849	PH_domain	193	11	1.09015	0.436077	0.642684
PF00515	Tetratricopeptide repeat	64	4	1.20213	0.436325	0.642684
IPR001440	TPR_1	64	4	1.20213	0.436325	0.642684
SSF56300	Metallo-dependent phosphatases	28	2	1.38689	0.437289	0.642684
SM00177	ARF-like small GTPases; ARF, ADP-ribosylation factor	28	2	1.38689	0.437289	0.642684
IPR029052	Metallo-depent_PP-like	28	2	1.38689	0.437289	0.642684
IPR024156	Small_GTPase_ARF	28	2	1.38689	0.437289	0.642684
IPR002347	Glc/ribitol_DH	46	3	1.25796	0.438264	0.642684
PF00735	Septin	11	1	1.80272	0.448085	0.642684
PF00644	Poly(ADP-ribose) polymerase catalytic domain	11	1	1.80272	0.448085	0.642684
IPR008930	Terpenoid_cyclase/PrenylTrfase	11	1	1.80272	0.448085	0.642684
IPR012317	Poly(ADP-ribose)pol_cat_dom	11	1	1.80272	0.448085	0.642684
IPR000270	OPR_PB1	11	1	1.80272	0.448085	0.642684
SSF48208	Six-hairpin glycosidases	11	1	1.80272	0.448085	0.642684
PF00441	Acyl-CoA dehydrogenase, C-terminal domain	11	1	1.80272	0.448085	0.642684
IPR030379	G_SEPTIN_dom	11	1	1.80272	0.448085	0.642684
IPR009080	tRNAsynth_1a_anticodon-bd	11	1	1.80272	0.448085	0.642684
SSF63380	Riboflavin synthase domain-like	11	1	1.80272	0.448085	0.642684
IPR006539	P-type_ATPase_IV	11	1	1.80272	0.448085	0.642684
SSF111418	Hormone receptor domain	11	1	1.80272	0.448085	0.642684
SM00744	The RING-variant domain is a C4HC3 zinc-finger like motif found in a number of cellular and viral proteins. Some of these proteins have been shown both in vivo and in vitro to have ubiquitin E3 ligase activity.	11	1	1.80272	0.448085	0.642684
IPR011016	Znf_RING-CH	11	1	1.80272	0.448085	0.642684
IPR001206	Diacylglycerol_kinase_cat_dom	11	1	1.80272	0.448085	0.642684
IPR004148	BAR_dom	11	1	1.80272	0.448085	0.642684
SSF52402	Adenine nucleotide alpha hydrolases-like	11	1	1.80272	0.448085	0.642684
PF02148	Zn-finger in ubiquitin-hydrolases and other protein	11	1	1.80272	0.448085	0.642684
SSF48239	Terpenoid cyclases/Protein prenyltransferases	11	1	1.80272	0.448085	0.642684
SSF47323	Anticodon-binding domain of a subclass of class I aminoacyl-tRNA synthetases	11	1	1.80272	0.448085	0.642684
PF03114	BAR domain	11	1	1.80272	0.448085	0.642684
IPR017938	Riboflavin_synthase-like_b-brl	11	1	1.80272	0.448085	0.642684
IPR006575	RWD-domain	11	1	1.80272	0.448085	0.642684
PF00014	Kunitz/Bovine pancreatic trypsin inhibitor domain	11	1	1.80272	0.448085	0.642684
SM00368	Leucine rich repeat, ribonuclease inhibitor type	11	1	1.80272	0.448085	0.642684
PF00209	Sodium:neurotransmitter symporter family	11	1	1.80272	0.448085	0.642684
IPR000175	Na/ntran_symport	11	1	1.80272	0.448085	0.642684
SSF52949	Macro domain-like	11	1	1.80272	0.448085	0.642684
SM00543	Middle domain of eukaryotic initiation factor 4G (eIF4G)	11	1	1.80272	0.448085	0.642684
PF00781	Diacylglycerol kinase catalytic domain	11	1	1.80272	0.448085	0.642684
PF00564	PB1 domain	11	1	1.80272	0.448085	0.642684
PF07654	Immunoglobulin C1-set domain	11	1	1.80272	0.448085	0.642684
PF00173	Cytochrome b5-like Heme/Steroid binding domain	11	1	1.80272	0.448085	0.642684
IPR001607	Znf_UBP	11	1	1.80272	0.448085	0.642684
SM00131	BPTI/Kunitz family of serine protease inhibitors.	11	1	1.80272	0.448085	0.642684
SM00450	Rhodanese Homology Domain	11	1	1.80272	0.448085	0.642684
PF00690	Cation transporter/ATPase, N-terminus	11	1	1.80272	0.448085	0.642684
IPR003613	Ubox_domain	11	1	1.80272	0.448085	0.642684
SM00323	GTPase-activator protein for Ras-like GTPases	11	1	1.80272	0.448085	0.642684
SM00666	PB1 domain	11	1	1.80272	0.448085	0.642684
IPR003590	Leu-rich_rpt_RNase_inh_sub-typ	11	1	1.80272	0.448085	0.642684
IPR003597	Ig_C1-set	11	1	1.80272	0.448085	0.642684
IPR004014	ATPase_P-typ_cation-transptr_N	11	1	1.80272	0.448085	0.642684
IPR008928	6-hairpin_glycosidase-like	11	1	1.80272	0.448085	0.642684
IPR000048	IQ_motif_EF-hand-BS	47	3	1.22929	0.452259	0.64668
SSF56436	C-type lectin-like	47	3	1.22929	0.452259	0.64668
IPR016187	C-type_lectin_fold	47	3	1.22929	0.452259	0.64668
PF00168	C2 domain	84	5	1.14119	0.45439	0.647076
IPR006671	Cyclin_N	29	2	1.33543	0.455315	0.647076
SSF52374	Nucleotidylyl transferase	29	2	1.33543	0.455315	0.647076
SM00356	zinc finger	29	2	1.33543	0.455315	0.647076
PF00134	Cyclin, N-terminal domain	29	2	1.33543	0.455315	0.647076
SM00449	Domain in SPla and the RYanodine Receptor.	29	2	1.33543	0.455315	0.647076
SSF56784	HAD-like	66	4	1.1632	0.45991	0.651559
IPR023214	HAD-like_dom	66	4	1.1632	0.45991	0.651559
SSF53474	alpha/beta-Hydrolases	85	5	1.12685	0.464721	0.651559
IPR029058	AB_hydrolase	85	5	1.12685	0.464721	0.651559
IPR001810	F-box_dom	48	3	1.20189	0.466108	0.651559
PF00169	PH domain	142	8	1.0764	0.4726	0.651559
SM00645	Papain family cysteine protease	12	1	1.63872	0.477126	0.651559
SSF56645	Acyl-CoA dehydrogenase NM domain-like	12	1	1.63872	0.477126	0.651559
IPR004367	Cyclin_C-dom	12	1	1.63872	0.477126	0.651559
PF01388	ARID/BRIGHT DNA binding domain	12	1	1.63872	0.477126	0.651559
IPR002223	Prot_inh_Kunz-m	12	1	1.63872	0.477126	0.651559
IPR006212	Furin_repeat	12	1	1.63872	0.477126	0.651559
SSF74788	Cullin repeat-like	12	1	1.63872	0.477126	0.651559
PF11976	Ubiquitin-2 like Rad60 SUMO-like	12	1	1.63872	0.477126	0.651559
IPR000668	Peptidase_C1A_C	12	1	1.63872	0.477126	0.651559
IPR001936	RasGAP_dom	12	1	1.63872	0.477126	0.651559
PF00112	Papain family cysteine protease	12	1	1.63872	0.477126	0.651559
SSF55315	L30e-like	12	1	1.63872	0.477126	0.651559
PF02770	Acyl-CoA dehydrogenase, middle domain	12	1	1.63872	0.477126	0.651559
SM00501	BRIGHT, ARID (A/T-rich interaction domain) domain	12	1	1.63872	0.477126	0.651559
PF00616	GTPase-activator protein for Ras-like GTPase	12	1	1.63872	0.477126	0.651559
PF02984	Cyclin, C-terminal domain	12	1	1.63872	0.477126	0.651559
SSF63411	LuxS/MPP-like metallohydrolase	12	1	1.63872	0.477126	0.651559
IPR029064	L30e-like	12	1	1.63872	0.477126	0.651559
IPR016159	Cullin_repeat-like_dom	12	1	1.63872	0.477126	0.651559
SSF55856	Cytochrome b5-like heme/steroid binding domain	12	1	1.63872	0.477126	0.651559
IPR009100	AcylCoA_DH/oxidase_NM_dom	12	1	1.63872	0.477126	0.651559
PF00194	Eukaryotic-type carbonic anhydrase	12	1	1.63872	0.477126	0.651559
SSF57362	BPTI-like	12	1	1.63872	0.477126	0.651559
IPR018933	Netrin_module_non-TIMP	12	1	1.63872	0.477126	0.651559
SM00261	Furin-like repeats	12	1	1.63872	0.477126	0.651559
PF01759	UNC-6/NTR/C345C module	12	1	1.63872	0.477126	0.651559
IPR001199	Cyt_B5-like_heme/steroid-bd	12	1	1.63872	0.477126	0.651559
IPR011249	Metalloenz_LuxS/M16	12	1	1.63872	0.477126	0.651559
IPR003560	DHB_DH	12	1	1.63872	0.477126	0.651559
IPR001180	Citron	12	1	1.63872	0.477126	0.651559
PF00780	CNH domain	12	1	1.63872	0.477126	0.651559
IPR022617	Rad60/SUMO_like	12	1	1.63872	0.477126	0.651559
IPR009038	GOLD	12	1	1.63872	0.477126	0.651559
IPR006091	Acyl-CoA_Oxase/DH_cen-dom	12	1	1.63872	0.477126	0.651559
PF00640	Phosphotyrosine interaction domain (PTB/PID)	31	2	1.24317	0.490341	0.666715
SSF81665	Calcium ATPase, transmembrane domain M	31	2	1.24317	0.490341	0.666715
IPR000571	Znf_CCCH	31	2	1.24317	0.490341	0.666715
PF00170	bZIP transcription factor	31	2	1.24317	0.490341	0.666715
SM00325	Guanine nucleotide exchange factor for Rho/Rac/Cdc42-like GTPases	50	3	1.1506	0.493324	0.666715
IPR003461	Keratin	88	5	1.08591	0.495337	0.666715
SM00239	Protein kinase C conserved region 2 (CalB)	88	5	1.08591	0.495337	0.666715
PF02422	Keratin	88	5	1.08591	0.495337	0.666715
SSF53335	S-adenosyl-L-methionine-dependent methyltransferases	107	6	1.07086	0.495796	0.666715
IPR029063	SAM-dependent_MTases	107	6	1.07086	0.495796	0.666715
SSF56104	SAICAR synthase-like	13	1	1.50207	0.50464	0.666715
SSF56024	Phospholipase D/nuclease	13	1	1.50207	0.50464	0.666715
IPR009075	AcylCo_DH/oxidase_C	13	1	1.50207	0.50464	0.666715
SM00093	SERine Proteinase INhibitors	13	1	1.50207	0.50464	0.666715
SM00513	Putative DNA-binding (bihelical) motif predicted to be involved in chromosomal organisation	13	1	1.50207	0.50464	0.666715
PF02181	Formin Homology 2 Domain	13	1	1.50207	0.50464	0.666715
SSF46774	ARID-like	13	1	1.50207	0.50464	0.666715
IPR000648	Oxysterol-bd	13	1	1.50207	0.50464	0.666715
SM00088	motif in proteasome subunits, Int-6, Nip-1 and TRIP-15	13	1	1.50207	0.50464	0.666715
IPR023088	PDEase	13	1	1.50207	0.50464	0.666715
PF01237	Oxysterol-binding protein	13	1	1.50207	0.50464	0.666715
SSF144000	Oxysterol-binding protein-like	13	1	1.50207	0.50464	0.666715
IPR021133	HEAT_type_2	13	1	1.50207	0.50464	0.666715
IPR000611	NPY_rcpt	13	1	1.50207	0.50464	0.666715
IPR016039	Thiolase-like	13	1	1.50207	0.50464	0.666715
IPR001148	Carbonic_anhydrase_a	13	1	1.50207	0.50464	0.666715
SSF53901	Thiolase-like	13	1	1.50207	0.50464	0.666715
SSF47203	Acyl-CoA dehydrogenase C-terminal domain-like	13	1	1.50207	0.50464	0.666715
PF00350	Dynamin family	13	1	1.50207	0.50464	0.666715
IPR001606	ARID_dom	13	1	1.50207	0.50464	0.666715
SSF51069	Carbonic anhydrase	13	1	1.50207	0.50464	0.666715
IPR015425	FH2_Formin	13	1	1.50207	0.50464	0.666715
SM00008	Domain present in hormone receptors	13	1	1.50207	0.50464	0.666715
IPR003034	SAP_dom	13	1	1.50207	0.50464	0.666715
PF00090	Thrombospondin type 1 domain	51	3	1.12655	0.506671	0.666715
IPR006762	Gtr1_RagA	51	3	1.12655	0.506671	0.666715
PF04670	Gtr1/RagA G protein conserved region	51	3	1.12655	0.506671	0.666715
PF07716	Basic region leucine zipper	32	2	1.20165	0.507315	0.666715
PF02210	Laminin G domain	32	2	1.20165	0.507315	0.666715
SM00015	Short calmodulin-binding motif containing conserved Ile and Gln residues.	32	2	1.20165	0.507315	0.666715
SSF48403	Ankyrin repeat	147	8	1.03734	0.512004	0.672155
PF00023	Ankyrin repeat	128	7	1.0427	0.512897	0.672155
SSF52058	L domain-like	128	7	1.0427	0.512897	0.672155
IPR020683	Ankyrin_rpt-contain_dom	148	8	1.02986	0.519773	0.674613
IPR002198	DH_sc/Rdtase_SDR	52	3	1.10349	0.519832	0.674613
PF00106	short chain dehydrogenase	52	3	1.10349	0.519832	0.674613
SSF50729	PH domain-like	340	18	1.00736	0.522998	0.674613
IPR019009	SRP_receptor_beta_su	33	2	1.16282	0.523914	0.674613
PF00130	Phorbol esters/diacylglycerol binding domain (C1 domain)	33	2	1.16282	0.523914	0.674613
SM00129	Kinesin motor, catalytic domain. ATPase.	33	2	1.16282	0.523914	0.674613
PF09439	Signal recognition particle receptor beta subunit	33	2	1.16282	0.523914	0.674613
PF01602	Adaptin N terminal region	14	1	1.38643	0.530708	0.674613
PF00079	Serpin (serine protease inhibitor)	14	1	1.38643	0.530708	0.674613
PF01399	PCI domain	14	1	1.38643	0.530708	0.674613
SSF53720	ALDH-like	14	1	1.38643	0.530708	0.674613
SSF55120	Pseudouridine synthase	14	1	1.38643	0.530708	0.674613
IPR000717	PCI_dom	14	1	1.38643	0.530708	0.674613
SM00055	Fes/CIP4 homology domain	14	1	1.38643	0.530708	0.674613
IPR015590	Aldehyde_DH_dom	14	1	1.38643	0.530708	0.674613
SM00291	Zinc-binding domain, present in Dystrophin, CREB-binding protein.	14	1	1.38643	0.530708	0.674613
SSF56672	DNA/RNA polymerases	14	1	1.38643	0.530708	0.674613
PF00611	Fes/CIP4, and EFC/F-BAR homology domain	14	1	1.38643	0.530708	0.674613
SM00667	Lissencephaly type-1-like homology motif	14	1	1.38643	0.530708	0.674613
IPR016161	Ald_DH/histidinol_DH	14	1	1.38643	0.530708	0.674613
IPR023796	Serpin_dom	14	1	1.38643	0.530708	0.674613
IPR002553	Clathrin/coatomer_adapt-like_N	14	1	1.38643	0.530708	0.674613
SSF56574	Serpins	14	1	1.38643	0.530708	0.674613
IPR001353	Proteasome_sua/b	14	1	1.38643	0.530708	0.674613
PF00171	Aldehyde dehydrogenase family	14	1	1.38643	0.530708	0.674613
SM00593	NA	14	1	1.38643	0.530708	0.674613
PF00227	Proteasome subunit	14	1	1.38643	0.530708	0.674613
IPR000157	TIR_dom	14	1	1.38643	0.530708	0.674613
SSF52200	Toll/Interleukin receptor TIR domain	14	1	1.38643	0.530708	0.674613
SSF69318	Integrin alpha N-terminal domain	14	1	1.38643	0.530708	0.674613
SSF54427	NTF2-like	14	1	1.38643	0.530708	0.674613
IPR020103	PsdUridine_synth_cat_dom	14	1	1.38643	0.530708	0.674613
PF00004	ATPase family associated with various cellular activities (AAA)	53	3	1.08135	0.532801	0.676042
SM00132	Zinc-binding domain present in Lin-11, Isl-1, Mec-3.	53	3	1.08135	0.532801	0.676042
IPR013763	Cyclin-like	34	2	1.1264	0.540133	0.684103
SSF47954	Cyclin-like	34	2	1.1264	0.540133	0.684103
PF00010	Helix-loop-helix DNA-binding domain	54	3	1.06008	0.545569	0.689114
IPR003959	ATPase_AAA_core	54	3	1.06008	0.545569	0.689114
SM00209	Thrombospondin type 1 repeats	54	3	1.06008	0.545569	0.689114
IPR012336	Thioredoxin-like_fold	94	5	1.0123	0.554412	0.690999
SSF52833	Thioredoxin-like	94	5	1.0123	0.554412	0.690999
PF10328	Serpentine type 7TM GPCR chemoreceptor Srx	15	1	1.28732	0.555406	0.690999
IPR006195	aa-tRNA-synth_II	15	1	1.28732	0.555406	0.690999
SSF51011	Glycosyl hydrolase domain	15	1	1.28732	0.555406	0.690999
SM00608	ADAM Cysteine-Rich Domain	15	1	1.28732	0.555406	0.690999
IPR019430	7TM_GPCR_serpentine_rcpt_Srx	15	1	1.28732	0.555406	0.690999
PF01663	Type I phosphodiesterase / nucleotide pyrophosphatase	15	1	1.28732	0.555406	0.690999
IPR002591	Phosphodiest/P_Trfase	15	1	1.28732	0.555406	0.690999
IPR006586	ADAM_Cys-rich	15	1	1.28732	0.555406	0.690999
SM00293	domain with conserved PWWP motif	15	1	1.28732	0.555406	0.690999
PF00569	Zinc finger, ZZ type	15	1	1.28732	0.555406	0.690999
PF00533	BRCA1 C Terminus (BRCT) domain	15	1	1.28732	0.555406	0.690999
IPR001060	F-BAR_dom	15	1	1.28732	0.555406	0.690999
PF00397	WW domain	35	2	1.0922	0.555965	0.690999
PF07974	EGF-like domain	35	2	1.0922	0.555965	0.690999
IPR017981	GPCR_2-like	35	2	1.0922	0.555965	0.690999
IPR013111	EGF_extracell	35	2	1.0922	0.555965	0.690999
IPR000742	EG-like_dom	153	8	0.994023	0.557929	0.692461
PF00008	EGF-like domain	55	3	1.03962	0.558132	0.692461
SSF57196	EGF/Laminin	173	9	0.988655	0.561659	0.696218
IPR011011	Znf_FYVE_PHD	115	6	0.991741	0.566943	0.701523
SSF57903	FYVE/PHD zinc finger	115	6	0.991741	0.566943	0.701523
IPR000884	Thrombospondin_1_rpt	56	3	1.01994	0.570483	0.701903
SM00353	helix loop helix domain	56	3	1.01994	0.570483	0.701903
SSF48065	DBL homology domain (DH-domain)	56	3	1.01994	0.570483	0.701903
PF00621	RhoGEF domain	56	3	1.01994	0.570483	0.701903
SSF82895	TSP-1 type 1 repeat	56	3	1.01994	0.570483	0.701903
PF00225	Kinesin motor domain	36	2	1.06001	0.571406	0.701903
SM00456	Domain with 2 conserved Trp (W) residues	36	2	1.06001	0.571406	0.701903
IPR003124	WH2_dom	16	1	1.20142	0.578806	0.701903
PF00892	EamA-like transporter family	16	1	1.20142	0.578806	0.701903
IPR001879	GPCR_2_extracellular_dom	16	1	1.20142	0.578806	0.701903
IPR000433	Znf_ZZ	16	1	1.20142	0.578806	0.701903
PF02198	Sterile alpha motif (SAM)/Pointed domain	16	1	1.20142	0.578806	0.701903
PF05739	SNARE domain	16	1	1.20142	0.578806	0.701903
IPR013057	AA_transpt_TM	16	1	1.20142	0.578806	0.701903
SM00413	erythroblast transformation specific domain	16	1	1.20142	0.578806	0.701903
IPR000620	EamA_dom	16	1	1.20142	0.578806	0.701903
SM00292	breast cancer carboxy-terminal domain	16	1	1.20142	0.578806	0.701903
IPR002073	PDEase_catalytic_dom	16	1	1.20142	0.578806	0.701903
PF01490	Transmembrane amino acid transporter protein	16	1	1.20142	0.578806	0.701903
PF00233	3'5'-cyclic nucleotide phosphodiesterase	16	1	1.20142	0.578806	0.701903
IPR003118	Pointed_dom	16	1	1.20142	0.578806	0.701903
IPR013806	Kringle-like	16	1	1.20142	0.578806	0.701903
SSF57440	Kringle-like	16	1	1.20142	0.578806	0.701903
IPR000219	DH-domain	57	3	1.00099	0.582619	0.704721
SM00389	Homeodomain	97	5	0.979099	0.582644	0.704721
PF07686	Immunoglobulin V-set domain	97	5	0.979099	0.582644	0.704721
PF00036	EF hand	37	2	1.02965	0.586453	0.707491
IPR006020	PTB/PI_dom	37	2	1.02965	0.586453	0.707491
IPR001752	Kinesin_motor_dom	37	2	1.02965	0.586453	0.707491
SSF49785	Galactose-binding domain-like	58	3	0.982722	0.594534	0.714067
IPR008979	Galactose-bd-like	58	3	0.982722	0.594534	0.714067
PF00651	BTB/POZ domain	99	5	0.958141	0.600919	0.714067
IPR013069	BTB_POZ	99	5	0.958141	0.600919	0.714067
IPR013106	Ig_V-set	99	5	0.958141	0.600919	0.714067
PF00652	Ricin-type beta-trefoil lectin domain	17	1	1.12625	0.600976	0.714067
PF00385	Chromo (CHRromatin Organisation MOdifier) domain	17	1	1.12625	0.600976	0.714067
SSF140741	RUN domain-like	17	1	1.12625	0.600976	0.714067
PF02759	RUN domain	17	1	1.12625	0.600976	0.714067
IPR000418	Ets_dom	17	1	1.12625	0.600976	0.714067
PF00855	PWWP domain	17	1	1.12625	0.600976	0.714067
IPR004012	Run	17	1	1.12625	0.600976	0.714067
SSF68906	SAP domain	17	1	1.12625	0.600976	0.714067
SM00298	Chromatin organization modifier domain	17	1	1.12625	0.600976	0.714067
IPR023780	Chromo_domain	17	1	1.12625	0.600976	0.714067
PF00178	Ets-domain	17	1	1.12625	0.600976	0.714067
SSF49879	SMAD/FHA domain	38	2	1.00099	0.601104	0.714067
IPR008984	SMAD_FHA_domain	38	2	1.00099	0.601104	0.714067
IPR012337	RNaseH-like_dom	39	2	0.973867	0.615361	0.729142
PF00787	PX domain	39	2	0.973867	0.615361	0.729142
SSF53098	Ribonuclease H-like	39	2	0.973867	0.615361	0.729142
IPR002110	Ankyrin_rpt	141	7	0.940733	0.616192	0.729508
SSF48726	Immunoglobulin	221	11	0.943045	0.617921	0.730173
SM00397	Helical region found in SNAREs	18	1	1.05993	0.621979	0.730173
IPR000326	P_Acid_Pase_2/haloperoxidase	18	1	1.05993	0.621979	0.730173
IPR028082	Peripla_BP_I	18	1	1.05993	0.621979	0.730173
PF01833	IPT/TIG domain	18	1	1.05993	0.621979	0.730173
SSF88697	PUA domain-like	18	1	1.05993	0.621979	0.730173
PF01569	PAP2 superfamily	18	1	1.05993	0.621979	0.730173
IPR015947	PUA-like_domain	18	1	1.05993	0.621979	0.730173
SSF53822	Periplasmic binding protein-like I	18	1	1.05993	0.621979	0.730173
SSF48317	Acid phosphatase/Vanadium-dependent haloperoxidase	18	1	1.05993	0.621979	0.730173
SSF90229	CCCH zinc finger	40	2	0.948177	0.629223	0.737189
SSF51045	WW domain	40	2	0.948177	0.629223	0.737189
IPR007110	Ig-like_dom	203	10	0.932766	0.62954	0.737189
IPR009057	Homeodomain-like	164	8	0.92326	0.636828	0.744476
SSF46689	Homeodomain-like	164	8	0.92326	0.636828	0.744476
IPR000313	PWWP_dom	19	1	1.00098	0.641879	0.745391
PF00454	Phosphatidylinositol 3- and 4-kinase	19	1	1.00098	0.641879	0.745391
IPR000403	PI3/4_kinase_cat_dom	19	1	1.00098	0.641879	0.745391
PF01529	DHHC palmitoyltransferase	19	1	1.00098	0.641879	0.745391
SSF144232	HIT/MYND zinc finger-like	19	1	1.00098	0.641879	0.745391
SM00429	ig-like, plexins, transcription factors	19	1	1.00098	0.641879	0.745391
IPR000953	Chromo/shadow_dom	19	1	1.00098	0.641879	0.745391
SM00005	DEATH domain, found in proteins involved in cell death (apoptosis).	19	1	1.00098	0.641879	0.745391
SM00054	EF-hand, calcium binding motif	84	4	0.900415	0.650774	0.755093
IPR001683	Phox	42	2	0.90065	0.655773	0.755952
SSF81383	F-box domain	42	2	0.90065	0.655773	0.755952
SSF64268	PX domain	42	2	0.90065	0.655773	0.755952
IPR001202	WW_dom	42	2	0.90065	0.655773	0.755952
SSF50998	Quinoprotein alcohol dehydrogenase-like	20	1	0.948238	0.660732	0.755952
SSF64356	SNARE-like	20	1	0.948238	0.660732	0.755952
IPR000073	AB_hydrolase_1	20	1	0.948238	0.660732	0.755952
IPR011012	Longin-like_dom	20	1	0.948238	0.660732	0.755952
IPR001594	Znf_DHHC_palmitoyltrfase	20	1	0.948238	0.660732	0.755952
IPR011047	Quinonprotein_ADH-like_supfam	20	1	0.948238	0.660732	0.755952
IPR017946	PLC-like_Pdiesterase_TIM-brl	20	1	0.948238	0.660732	0.755952
SSF51695	PLC-like phosphodiesterases	20	1	0.948238	0.660732	0.755952
IPR006594	LisH	20	1	0.948238	0.660732	0.755952
PF00561	alpha/beta hydrolase fold	20	1	0.948238	0.660732	0.755952
IPR002165	Plexin_repeat	20	1	0.948238	0.660732	0.755952
PF01437	Plexin repeat	20	1	0.948238	0.660732	0.755952
SSF47459	HLH, helix-loop-helix DNA-binding domain	64	3	0.885712	0.661255	0.755952
IPR011598	bHLH_dom	64	3	0.885712	0.661255	0.755952
SSF55486	Metalloproteases ("zincins"), catalytic domain	65	3	0.871369	0.671566	0.767112
IPR013767	PAS_fold	21	1	0.900767	0.678594	0.770083
SSF109604	HD-domain/PDEase-like	21	1	0.900767	0.678594	0.770083
SSF52113	BRCT domain	21	1	0.900767	0.678594	0.770083
PF05986	ADAM-TS Spacer 1	21	1	0.900767	0.678594	0.770083
IPR001357	BRCT_dom	21	1	0.900767	0.678594	0.770083
SM00091	PAS domain	21	1	0.900767	0.678594	0.770083
PF00989	PAS fold	21	1	0.900767	0.678594	0.770083
IPR010294	ADAM_spacer1	21	1	0.900767	0.678594	0.770083
IPR023395	Mt_carrier_dom	44	2	0.857649	0.680782	0.770083
PF00153	Mitochondrial carrier protein	44	2	0.857649	0.680782	0.770083
SSF103506	Mitochondrial carrier	44	2	0.857649	0.680782	0.770083
IPR018108	Mitochondrial_sb/sol_carrier	44	2	0.857649	0.680782	0.770083
IPR013273	Peptidase_M12B_ADAM-TS	22	1	0.857818	0.695516	0.782946
PF00612	IQ calmodulin-binding motif	22	1	0.857818	0.695516	0.782946
IPR002909	IPT	22	1	0.857818	0.695516	0.782946
IPR008978	HSP20-like_chaperone	22	1	0.857818	0.695516	0.782946
SSF49764	HSP20-like chaperones	22	1	0.857818	0.695516	0.782946
IPR000727	T_SNARE_dom	22	1	0.857818	0.695516	0.782946
SM00033	Calponin homology domain	46	2	0.818558	0.704285	0.792179
IPR020472	G-protein_beta_WD-40_rep	69	3	0.818343	0.710494	0.79778
SSF56059	Glutathione synthetase ATP-binding domain-like	23	1	0.818772	0.711549	0.79778
SSF54160	Chromo domain-like	23	1	0.818772	0.711549	0.79778
IPR016197	Chromodomain-like	23	1	0.818772	0.711549	0.79778
SM00454	Sterile alpha motif.	48	2	0.782866	0.726328	0.810258
SM00248	ankyrin repeats	136	6	0.830386	0.726395	0.810258
SM00336	B-Box-type zinc finger	24	1	0.783122	0.726738	0.810258
IPR004843	Calcineurin-like_PHP_apaH	24	1	0.783122	0.726738	0.810258
PF00149	Calcineurin-like phosphoesterase	24	1	0.783122	0.726738	0.810258
PF00531	Death domain	24	1	0.783122	0.726738	0.810258
IPR000488	Death_domain	24	1	0.783122	0.726738	0.810258
PF00084	Sushi repeat (SCR repeat)	25	1	0.750443	0.741128	0.819759
PF00643	B-box zinc finger	25	1	0.750443	0.741128	0.819759
PF01403	Sema domain	25	1	0.750443	0.741128	0.819759
SM00630	semaphorin domain	25	1	0.750443	0.741128	0.819759
SSF55785	PYP-like sensor domain (PAS domain)	25	1	0.750443	0.741128	0.819759
IPR013099	2pore_dom_K_chnl_dom	25	1	0.750443	0.741128	0.819759
PF03372	Endonuclease/Exonuclease/phosphatase family	25	1	0.750443	0.741128	0.819759
PF07885	Ion channel	25	1	0.750443	0.741128	0.819759
SSF57845	B-box zinc-binding domain	25	1	0.750443	0.741128	0.819759
IPR000014	PAS	25	1	0.750443	0.741128	0.819759
SM00382	ATPases associated with a variety of cellular activities	95	4	0.791	0.742705	0.820205
IPR003593	AAA+_ATPase	95	4	0.791	0.742705	0.820205
SSF56219	DNase I-like	26	1	0.720378	0.754761	0.829584
SSF48097	Regulator of G-protein signaling, RGS	26	1	0.720378	0.754761	0.829584
SM00032	Domain abundant in complement control proteins; SUSHI repeat; short complement-like repeat (SCR)	26	1	0.720378	0.754761	0.829584
IPR005135	Endo/exonuclease/phosphatase	26	1	0.720378	0.754761	0.829584
SSF103481	Multidrug resistance efflux transporter EmrE	26	1	0.720378	0.754761	0.829584
IPR016137	RGS	26	1	0.720378	0.754761	0.829584
IPR011510	SAM_2	51	2	0.73479	0.756773	0.829836
PF07647	SAM domain (Sterile alpha motif)	51	2	0.73479	0.756773	0.829836
SSF63748	Tudor/PWWP/MBT	51	2	0.73479	0.756773	0.829836
IPR013761	SAM/pointed	75	3	0.749852	0.762081	0.833291
SSF47769	SAM/Pointed domain	75	3	0.749852	0.762081	0.833291
PF00307	Calponin homology (CH) domain	52	2	0.720047	0.76625	0.833291
IPR021129	SAM_type1	52	2	0.720047	0.76625	0.833291
PF00536	SAM domain (Sterile alpha motif)	52	2	0.720047	0.76625	0.833291
SM00385	domain present in cyclins, TFIIB and Retinoblastoma	27	1	0.692626	0.767678	0.833291
IPR000315	Znf_B-box	27	1	0.692626	0.767678	0.833291
SM00282	Laminin G domain	27	1	0.692626	0.767678	0.833291
PF00054	Laminin G domain	27	1	0.692626	0.767678	0.833291
SSF57586	TNF receptor-like	27	1	0.692626	0.767678	0.833291
IPR001019	Gprotein_alpha_su	27	1	0.692626	0.767678	0.833291
SM00119	Domain Homologous to E6-AP Carboxyl Terminus with	27	1	0.692626	0.767678	0.833291
PF00503	G-protein alpha subunit	27	1	0.692626	0.767678	0.833291
IPR000436	Sushi_SCR_CCP_dom	28	1	0.666929	0.779914	0.841994
PF00632	HECT-domain (ubiquitin-transferase)	28	1	0.666929	0.779914	0.841994
IPR001627	Semap_dom	28	1	0.666929	0.779914	0.841994
SSF101912	Sema domain	28	1	0.666929	0.779914	0.841994
SM00042	Domain first found in C1r, C1s, uEGF, and bone morphogenetic protein.	28	1	0.666929	0.779914	0.841994
PF00431	CUB domain	28	1	0.666929	0.779914	0.841994
SSF57535	Complement control module/SCR domain	28	1	0.666929	0.779914	0.841994
IPR002048	EF_hand_dom	123	5	0.762058	0.781268	0.842805
SM00320	WD40 repeats	211	9	0.800653	0.785305	0.846505
PF08241	Methyltransferase domain	29	1	0.643068	0.791507	0.846658
SSF47616	GST C-terminal domain-like	29	1	0.643068	0.791507	0.846658
IPR013216	Methyltransf_11	29	1	0.643068	0.791507	0.846658
PF02985	HEAT repeat	29	1	0.643068	0.791507	0.846658
IPR010987	Glutathione-S-Trfase_C-like	29	1	0.643068	0.791507	0.846658
IPR000357	HEAT	29	1	0.643068	0.791507	0.846658
IPR000569	HECT	29	1	0.643068	0.791507	0.846658
SSF55729	Acyl-CoA N-acyltransferases (Nat)	29	1	0.643068	0.791507	0.846658
SSF56204	Hect, E3 ligase catalytic domain	29	1	0.643068	0.791507	0.846658
IPR016181	Acyl_CoA_acyltransferase	29	1	0.643068	0.791507	0.846658
IPR001660	SAM	55	2	0.679156	0.792777	0.847368
IPR001715	CH-domain	56	2	0.666535	0.801011	0.850591
PF00053	Laminin EGF domain	30	1	0.620853	0.80249	0.850591
SSF47661	t-snare proteins	30	1	0.620853	0.80249	0.850591
IPR000330	SNF2_N	30	1	0.620853	0.80249	0.850591
SSF56235	N-terminal nucleophile aminohydrolases (Ntn hydrolases)	30	1	0.620853	0.80249	0.850591
SM00180	Laminin-type epidermal growth factor-like domai	30	1	0.620853	0.80249	0.850591
IPR010989	t-SNARE	30	1	0.620853	0.80249	0.850591
SM00423	domain found in Plexins, Semaphorins and Integrins	30	1	0.620853	0.80249	0.850591
PF00176	SNF2 family N-terminal domain	30	1	0.620853	0.80249	0.850591
IPR029055	Ntn_hydrolases_N	30	1	0.620853	0.80249	0.850591
PF00439	Bromodomain	30	1	0.620853	0.80249	0.850591
IPR003599	Ig_sub	172	7	0.762426	0.806017	0.853034
SM00409	Immunoglobulin	172	7	0.762426	0.806017	0.853034
IPR001680	WD40_repeat	216	9	0.781054	0.807296	0.853742
SM00297	bromo domain	31	1	0.600118	0.812895	0.855131
PF00005	ABC transporter	31	1	0.600118	0.812895	0.855131
IPR003439	ABC_transporter-like	31	1	0.600118	0.812895	0.855131
SM00364	Leucine-rich repeats, bacterial type	31	1	0.600118	0.812895	0.855131
IPR001487	Bromodomain	31	1	0.600118	0.812895	0.855131
SSF47370	Bromodomain	31	1	0.600118	0.812895	0.855131
IPR002049	EGF_laminin	31	1	0.600118	0.812895	0.855131
SM00365	Leucine-rich repeat, SDS22-like subfamily	33	1	0.562537	0.832091	0.872696
SSF49854	Spermadhesin, CUB domain	33	1	0.562537	0.832091	0.872696
SM00462	Phosphotyrosine-binding domain, phosphotyrosine-interaction (PI) domain	33	1	0.562537	0.832091	0.872696
IPR000859	CUB_dom	33	1	0.562537	0.832091	0.872696
SM00398	high mobility group	34	1	0.545455	0.840938	0.878767
SSF53187	Zn-dependent exopeptidases	34	1	0.545455	0.840938	0.878767
SM00312	PhoX homologous domain, present in p47phox and p40phox.	34	1	0.545455	0.840938	0.878767
SM00194	Protein tyrosine phosphatase, catalytic domain	34	1	0.545455	0.840938	0.878767
SSF54928	RNA-binding domain, RBD	180	7	0.726784	0.841025	0.878767
SSF81324	Voltage-gated potassium channels	62	2	0.599645	0.84456	0.881801
PF00505	HMG (high mobility group) box	37	1	0.499902	0.864783	0.902241
SSF103575	Plexin repeat	38	1	0.486359	0.871909	0.90832
SSF51197	Clavaminate synthase-like	38	1	0.486359	0.871909	0.90832
SM00360	RNA recognition motif	142	5	0.655549	0.873455	0.909253
IPR016201	Plexin-like_fold	39	1	0.473529	0.87866	0.91399
SSF47095	HMG-box	40	1	0.461357	0.885056	0.917909
IPR009071	HMG_box_dom	40	1	0.461357	0.885056	0.917909
IPR005821	Ion_trans_dom	40	1	0.461357	0.885056	0.917909
PF00520	Ion transport protein	40	1	0.461357	0.885056	0.917909
PF00028	Cadherin domain	41	1	0.449793	0.891115	0.922823
SM00112	Cadherin repeats.	41	1	0.449793	0.891115	0.922823
IPR017986	WD40_repeat_dom	241	9	0.695733	0.89251	0.923583
SSF47473	EF-hand	172	6	0.648757	0.894635	0.923794
SSF49265	Fibronectin type III	148	5	0.627795	0.894699	0.923794
IPR003961	FN3_dom	148	5	0.627795	0.894699	0.923794
IPR002126	Cadherin	42	1	0.438794	0.896855	0.925337
SM00060	Fibronectin type 3 domain	99	3	0.561501	0.898674	0.926529
PF00041	Fibronectin type III domain	100	3	0.555676	0.902409	0.929694
SSF53448	Nucleotide-diphospho-sugar transferases	74	2	0.49931	0.906706	0.932745
IPR029044	Nucleotide-diphossugar_trans	74	2	0.49931	0.906706	0.932745
SSF50978	WD40 repeat-like	225	8	0.661049	0.910405	0.935861
PF00400	WD domain, G-beta repeat	202	7	0.643849	0.911783	0.936589
IPR000504	RRM_dom	157	5	0.590271	0.920766	0.945122
SSF47113	Histone-fold	49	1	0.374631	0.929407	0.951195
IPR015919	Cadherin-like	49	1	0.374631	0.929407	0.951195
IPR009072	Histone-fold	49	1	0.374631	0.929407	0.951195
SSF49313	Cadherin-like	49	1	0.374631	0.929407	0.951195
IPR008936	Rho_GTPase_activation_prot	82	2	0.449143	0.934283	0.954786
SSF48350	GTPase activation domain, GAP	82	2	0.449143	0.934283	0.954786
SSF48371	ARM repeat	312	11	0.653965	0.942101	0.961369
IPR016024	ARM-type_fold	312	11	0.653965	0.942101	0.961369
IPR013098	Ig_I-set	142	4	0.519988	0.944957	0.962878
PF07679	Immunoglobulin I-set domain	142	4	0.519988	0.944957	0.962878
PF01391	Collagen triple helix repeat (20 copies)	55	1	0.332874	0.949002	0.964888
SSF47576	Calponin-homology domain, CH-domain	55	1	0.332874	0.949002	0.964888
IPR008160	Collagen	55	1	0.332874	0.949002	0.964888
PF00271	Helicase conserved C-terminal domain	90	2	0.408097	0.954014	0.968574
SM00179	Calcium-binding EGF-like domain	90	2	0.408097	0.954014	0.968574
IPR001881	EGF-like_Ca-bd_dom	91	2	0.403485	0.95604	0.969222
IPR014001	Helicase_ATP-bd	91	2	0.403485	0.95604	0.969222
IPR001650	Helicase_C	94	2	0.390251	0.961617	0.974169
SM00252	Src homology 2 domains	61	1	0.299469	0.963163	0.974494
SM00181	Epidermal growth factor-like domain.	125	3	0.441081	0.963333	0.974494
PF00017	SH2 domain	63	1	0.28977	0.96695	0.977445
PF07645	Calcium-binding EGF domain	66	1	0.276342	0.971912	0.981751
PF00270	DEAD/DEAH box helicase	67	1	0.272137	0.973395	0.981829
IPR011545	DEAD/DEAH_box_helicase_dom	67	1	0.272137	0.973395	0.981829
SSF55550	SH2 domain	70	1	0.260254	0.977391	0.984438
IPR000980	SH2	70	1	0.260254	0.977391	0.984438
PF00076	RNA recognition motif. (a.k.a. RRM, RBD, or RNP domain)	147	3	0.373151	0.985283	0.991672
SM00408	Immunoglobulin C-2 Type	123	2	0.296153	0.990002	0.994987
IPR003598	Ig_sub2	123	2	0.296153	0.990002	0.994987
SM00487	DEAD-like helicases superfamily	87	1	0.208575	0.991016	0.995052
SM00490	helicase superfamily c-terminal domain	88	1	0.206164	0.991491	0.995052
PF00096	Zinc finger, C2H2 type	199	4	0.366606	0.993915	0.996769
SM00355	zinc finger	298	7	0.428699	0.996066	0.997494
IPR015880	Znf_C2H2-like	298	7	0.428699	0.996066	0.997494
IPR007087	Znf_C2H2	295	6	0.369609	0.998515	0.99923
SSF57667	beta-beta-alpha zinc fingers	346	6	0.313099	0.999808	0.999808

## Sheet: F_list
PF00076	RNA recognition motif. (a.k.a. RRM, RBD, or RNP domain)	ENSTGUG00000003237	ENSTGUG00000000117	ENSTGUG00000004470	ENSTGUG00000009116	ENSTGUG00000003901	ENSTGUG00000006802	ENSTGUG00000009017	ENSTGUG00000013464	ENSTGUG00000009161	ENSTGUG00000009782	ENSTGUG00000008452	ENSTGUG00000005829	ENSTGUG00000012478	ENSTGUG00000007799	ENSTGUG00000011148	ENSTGUG00000002869	ENSTGUG00000010234	ENSTGUG00000003002	ENSTGUG00000006661	ENSTGUG00000001722	ENSTGUG00000001276	ENSTGUG00000000489	ENSTGUG00000002135	ENSTGUG00000009534	ENSTGUG00000001644	ENSTGUG00000002099	ENSTGUG00000007323	ENSTGUG00000000085	ENSTGUG00000014863	ENSTGUG00000001178	ENSTGUG00000012585	ENSTGUG00000002112	ENSTGUG00000003048	ENSTGUG00000003609	ENSTGUG00000002795	ENSTGUG00000002080	ENSTGUG00000002415	ENSTGUG00000004461	ENSTGUG00000007130	ENSTGUG00000010377	ENSTGUG00000005908	ENSTGUG00000004447	ENSTGUG00000010655	ENSTGUG00000001168	ENSTGUG00000000869	ENSTGUG00000001266	ENSTGUG00000000850	ENSTGUG00000009622
IPR000504	RRM_dom	ENSTGUG00000003237	ENSTGUG00000000117	ENSTGUG00000010729	ENSTGUG00000009116	ENSTGUG00000003901	ENSTGUG00000006802	ENSTGUG00000009017	ENSTGUG00000013464	ENSTGUG00000009161	ENSTGUG00000009782	ENSTGUG00000008452	ENSTGUG00000005829	ENSTGUG00000012478	ENSTGUG00000007799	ENSTGUG00000011148	ENSTGUG00000004470	ENSTGUG00000002869	ENSTGUG00000010234	ENSTGUG00000003002	ENSTGUG00000006661	ENSTGUG00000001722	ENSTGUG00000001276	ENSTGUG00000000489	ENSTGUG00000002135	ENSTGUG00000009534	ENSTGUG00000001644	ENSTGUG00000002099	ENSTGUG00000007323	ENSTGUG00000009622	ENSTGUG00000001178	ENSTGUG00000001574	ENSTGUG00000012585	ENSTGUG00000002112	ENSTGUG00000003048	ENSTGUG00000003609	ENSTGUG00000002795	ENSTGUG00000002080	ENSTGUG00000002415	ENSTGUG00000004461	ENSTGUG00000007130	ENSTGUG00000000753	ENSTGUG00000005908	ENSTGUG00000004447	ENSTGUG00000010655	ENSTGUG00000014863	ENSTGUG00000000869	ENSTGUG00000001266	ENSTGUG00000000850
SSF54928	RNA-binding domain, RBD	ENSTGUG00000009116	ENSTGUG00000008452	ENSTGUG00000005829	ENSTGUG00000002135	ENSTGUG00000007323	ENSTGUG00000007130	ENSTGUG00000003048	ENSTGUG00000000085	ENSTGUG00000005908	ENSTGUG00000004447	ENSTGUG00000010655	ENSTGUG00000001804	ENSTGUG00000008687	ENSTGUG00000016869	ENSTGUG00000006742	ENSTGUG00000000641	ENSTGUG00000001085	ENSTGUG00000007048	ENSTGUG00000008416	ENSTGUG00000000880	ENSTGUG00000000886	ENSTGUG00000004154	ENSTGUG00000002450	ENSTGUG00000011278	ENSTGUG00000003901	ENSTGUG00000013464	ENSTGUG00000012478	ENSTGUG00000003479	ENSTGUG00000011148	ENSTGUG00000001489	ENSTGUG00000001722	ENSTGUG00000000489	ENSTGUG00000001644	ENSTGUG00000009622	ENSTGUG00000002112	ENSTGUG00000003255	ENSTGUG00000009534	ENSTGUG00000000869	ENSTGUG00000001266	ENSTGUG00000002850	ENSTGUG00000002773	ENSTGUG00000002858	ENSTGUG00000011151	ENSTGUG00000016137	ENSTGUG00000010729	ENSTGUG00000000850	ENSTGUG00000009017	ENSTGUG00000000117
SM00360	RNA recognition motif	ENSTGUG00000003237	ENSTGUG00000004470	ENSTGUG00000009116	ENSTGUG00000003901	ENSTGUG00000000938	ENSTGUG00000009017	ENSTGUG00000000886	ENSTGUG00000011295	ENSTGUG00000000117	ENSTGUG00000005829	ENSTGUG00000012478	ENSTGUG00000011148	ENSTGUG00000002869	ENSTGUG00000010234	ENSTGUG00000003002	ENSTGUG00000006017	ENSTGUG00000001722	ENSTGUG00000001276	ENSTGUG00000000489	ENSTGUG00000002135	ENSTGUG00000009534	ENSTGUG00000001644	ENSTGUG00000002099	ENSTGUG00000007323	ENSTGUG00000000085	ENSTGUG00000014863	ENSTGUG00000001178	ENSTGUG00000012585	ENSTGUG00000002112	ENSTGUG00000003048	ENSTGUG00000003609	ENSTGUG00000002795	ENSTGUG00000002080	ENSTGUG00000002415	ENSTGUG00000010655	ENSTGUG00000007130	ENSTGUG00000005908	ENSTGUG00000004447	ENSTGUG00000000753	ENSTGUG00000001168	ENSTGUG00000000869	ENSTGUG00000001266	ENSTGUG00000000850	ENSTGUG00000009622	ENSTGUG00000001804	ENSTGUG00000016665	ENSTGUG00000012797	ENSTGUG00000017030
IPR017986	WD40_repeat_dom	ENSTGUG00000018216	ENSTGUG00000018213	ENSTGUG00000010483	ENSTGUG00000010086	ENSTGUG00000000018	ENSTGUG00000010278	ENSTGUG00000002623	ENSTGUG00000011203	ENSTGUG00000011345	ENSTGUG00000015153	ENSTGUG00000006036	ENSTGUG00000006320	ENSTGUG00000006321	ENSTGUG00000017079	ENSTGUG00000008872	ENSTGUG00000000812	ENSTGUG00000012071	ENSTGUG00000010493	ENSTGUG00000011382	ENSTGUG00000008448	ENSTGUG00000005784	ENSTGUG00000013357	ENSTGUG00000011841	ENSTGUG00000010002	ENSTGUG00000004855	ENSTGUG00000000557	ENSTGUG00000005733	ENSTGUG00000009903	ENSTGUG00000017417	ENSTGUG00000005175	ENSTGUG00000000973	ENSTGUG00000009939	ENSTGUG00000003109	ENSTGUG00000009239	ENSTGUG00000006956	ENSTGUG00000001860	ENSTGUG00000013047	ENSTGUG00000014711	ENSTGUG00000008538	ENSTGUG00000005765	ENSTGUG00000005312	ENSTGUG00000005887	ENSTGUG00000016359	ENSTGUG00000014901	ENSTGUG00000008552	ENSTGUG00000009525	ENSTGUG00000016525	ENSTGUG00000011637
SSF50978	WD40 repeat-like	ENSTGUG00000018213	ENSTGUG00000010483	ENSTGUG00000010086	ENSTGUG00000000018	ENSTGUG00000010278	ENSTGUG00000002623	ENSTGUG00000011203	ENSTGUG00000011345	ENSTGUG00000015153	ENSTGUG00000006036	ENSTGUG00000000989	ENSTGUG00000006320	ENSTGUG00000006321	ENSTGUG00000008872	ENSTGUG00000000812	ENSTGUG00000012071	ENSTGUG00000010493	ENSTGUG00000011382	ENSTGUG00000008448	ENSTGUG00000005784	ENSTGUG00000013357	ENSTGUG00000011841	ENSTGUG00000010002	ENSTGUG00000004855	ENSTGUG00000000557	ENSTGUG00000005733	ENSTGUG00000009903	ENSTGUG00000017417	ENSTGUG00000005175	ENSTGUG00000000973	ENSTGUG00000009939	ENSTGUG00000003109	ENSTGUG00000009239	ENSTGUG00000001860	ENSTGUG00000013047	ENSTGUG00000000660	ENSTGUG00000008538	ENSTGUG00000004832	ENSTGUG00000005312	ENSTGUG00000005887	ENSTGUG00000016359	ENSTGUG00000014901	ENSTGUG00000008552	ENSTGUG00000009525	ENSTGUG00000016525	ENSTGUG00000011637	ENSTGUG00000000463	ENSTGUG00000000181
PF00400	WD domain, G-beta repeat	ENSTGUG00000018216	ENSTGUG00000015343	ENSTGUG00000006095	ENSTGUG00000018213	ENSTGUG00000010483	ENSTGUG00000014901	ENSTGUG00000016359	ENSTGUG00000007159	ENSTGUG00000008538	ENSTGUG00000000973	ENSTGUG00000016427	ENSTGUG00000007704	ENSTGUG00000012420	ENSTGUG00000011296	ENSTGUG00000008552	ENSTGUG00000010086	ENSTGUG00000007484	ENSTGUG00000009525	ENSTGUG00000012395	ENSTGUG00000004484	ENSTGUG00000009412	ENSTGUG00000003028	ENSTGUG00000010278	ENSTGUG00000011184	ENSTGUG00000007390	ENSTGUG00000011637	ENSTGUG00000000463	ENSTGUG00000000181	ENSTGUG00000007150	ENSTGUG00000002623	ENSTGUG00000001465	ENSTGUG00000011203	ENSTGUG00000009939	ENSTGUG00000015024	ENSTGUG00000005765	ENSTGUG00000006036	ENSTGUG00000004822	ENSTGUG00000006321	ENSTGUG00000003109	ENSTGUG00000017079	ENSTGUG00000005733	ENSTGUG00000000812	ENSTGUG00000017505	ENSTGUG00000000989	ENSTGUG00000012071	ENSTGUG00000001576	ENSTGUG00000010493	ENSTGUG00000000688
IPR001680	WD40_repeat	ENSTGUG00000018216	ENSTGUG00000014711	ENSTGUG00000018213	ENSTGUG00000010483	ENSTGUG00000014901	ENSTGUG00000016359	ENSTGUG00000007159	ENSTGUG00000000973	ENSTGUG00000016427	ENSTGUG00000007704	ENSTGUG00000012420	ENSTGUG00000011296	ENSTGUG00000008552	ENSTGUG00000010086	ENSTGUG00000007484	ENSTGUG00000009525	ENSTGUG00000012395	ENSTGUG00000008538	ENSTGUG00000009412	ENSTGUG00000003028	ENSTGUG00000010278	ENSTGUG00000004484	ENSTGUG00000011184	ENSTGUG00000007390	ENSTGUG00000011637	ENSTGUG00000000463	ENSTGUG00000000181	ENSTGUG00000007150	ENSTGUG00000002623	ENSTGUG00000001465	ENSTGUG00000011203	ENSTGUG00000009939	ENSTGUG00000015024	ENSTGUG00000005765	ENSTGUG00000006036	ENSTGUG00000004822	ENSTGUG00000006321	ENSTGUG00000003109	ENSTGUG00000017079	ENSTGUG00000010058	ENSTGUG00000000812	ENSTGUG00000017505	ENSTGUG00000000989	ENSTGUG00000012071	ENSTGUG00000001576	ENSTGUG00000010493	ENSTGUG00000000688	ENSTGUG00000005887
SM00320	WD40 repeats	ENSTGUG00000018216	ENSTGUG00000000989	ENSTGUG00000018213	ENSTGUG00000010483	ENSTGUG00000014901	ENSTGUG00000016359	ENSTGUG00000007159	ENSTGUG00000008538	ENSTGUG00000001576	ENSTGUG00000000973	ENSTGUG00000016427	ENSTGUG00000007704	ENSTGUG00000012420	ENSTGUG00000011296	ENSTGUG00000008552	ENSTGUG00000010086	ENSTGUG00000007484	ENSTGUG00000009525	ENSTGUG00000014711	ENSTGUG00000004484	ENSTGUG00000010278	ENSTGUG00000003028	ENSTGUG00000007390	ENSTGUG00000000463	ENSTGUG00000000181	ENSTGUG00000007150	ENSTGUG00000002623	ENSTGUG00000001465	ENSTGUG00000011203	ENSTGUG00000009939	ENSTGUG00000011345	ENSTGUG00000015153	ENSTGUG00000006036	ENSTGUG00000004822	ENSTGUG00000006321	ENSTGUG00000003109	ENSTGUG00000017079	ENSTGUG00000005733	ENSTGUG00000000812	ENSTGUG00000017505	ENSTGUG00000012071	ENSTGUG00000009412	ENSTGUG00000010493	ENSTGUG00000000688	ENSTGUG00000012395	ENSTGUG00000011382	ENSTGUG00000016412	ENSTGUG00000008448
SSF48371	ARM repeat	ENSTGUG00000009369	ENSTGUG00000003923	ENSTGUG00000002046	ENSTGUG00000012389	ENSTGUG00000008726	ENSTGUG00000008189	ENSTGUG00000006962	ENSTGUG00000010870	ENSTGUG00000000018	ENSTGUG00000015952	ENSTGUG00000012785	ENSTGUG00000000657	ENSTGUG00000003120	ENSTGUG00000010404	ENSTGUG00000012541	ENSTGUG00000016761	ENSTGUG00000008585	ENSTGUG00000008582	ENSTGUG00000005493	ENSTGUG00000009761	ENSTGUG00000009449	ENSTGUG00000016304	ENSTGUG00000009697	ENSTGUG00000013590	ENSTGUG00000004855	ENSTGUG00000012460	ENSTGUG00000015367	ENSTGUG00000007840	ENSTGUG00000010398	ENSTGUG00000005339	ENSTGUG00000008590	ENSTGUG00000009053	ENSTGUG00000004249	ENSTGUG00000004534	ENSTGUG00000009340	ENSTGUG00000009880	ENSTGUG00000006505	ENSTGUG00000012473	ENSTGUG00000013606	ENSTGUG00000008285	ENSTGUG00000005947	ENSTGUG00000003063	ENSTGUG00000010156	ENSTGUG00000011895	ENSTGUG00000009009	ENSTGUG00000013339	ENSTGUG00000008547	ENSTGUG00000011811
IPR016024	ARM-type_fold	ENSTGUG00000009369	ENSTGUG00000003923	ENSTGUG00000013606	ENSTGUG00000012389	ENSTGUG00000008726	ENSTGUG00000008189	ENSTGUG00000009053	ENSTGUG00000010870	ENSTGUG00000000018	ENSTGUG00000015952	ENSTGUG00000012785	ENSTGUG00000000657	ENSTGUG00000003120	ENSTGUG00000010404	ENSTGUG00000012541	ENSTGUG00000016761	ENSTGUG00000003759	ENSTGUG00000008582	ENSTGUG00000005493	ENSTGUG00000009761	ENSTGUG00000009449	ENSTGUG00000016304	ENSTGUG00000009697	ENSTGUG00000013590	ENSTGUG00000004855	ENSTGUG00000012460	ENSTGUG00000015367	ENSTGUG00000007840	ENSTGUG00000010398	ENSTGUG00000005339	ENSTGUG00000008590	ENSTGUG00000006962	ENSTGUG00000004249	ENSTGUG00000004534	ENSTGUG00000009340	ENSTGUG00000009880	ENSTGUG00000006505	ENSTGUG00000012473	ENSTGUG00000002046	ENSTGUG00000008285	ENSTGUG00000005947	ENSTGUG00000003063	ENSTGUG00000010156	ENSTGUG00000011895	ENSTGUG00000009009	ENSTGUG00000013339	ENSTGUG00000015714	ENSTGUG00000011811
SM00487	DEAD-like helicases superfamily	ENSTGUG00000005302	ENSTGUG00000009385	ENSTGUG00000013660	ENSTGUG00000017360	ENSTGUG00000011880	ENSTGUG00000007157	ENSTGUG00000000112	ENSTGUG00000008216	ENSTGUG00000013329	ENSTGUG00000004226	ENSTGUG00000016837	ENSTGUG00000012605	ENSTGUG00000004992	ENSTGUG00000007476	ENSTGUG00000013096	ENSTGUG00000010786	ENSTGUG00000004888	ENSTGUG00000001765	ENSTGUG00000002132	ENSTGUG00000004620	ENSTGUG00000012658	ENSTGUG00000013438	ENSTGUG00000002881	ENSTGUG00000011743	ENSTGUG00000011730	ENSTGUG00000009009	ENSTGUG00000007512	ENSTGUG00000013392	ENSTGUG00000001931	ENSTGUG00000014475	ENSTGUG00000005649	ENSTGUG00000001260	ENSTGUG00000004953	ENSTGUG00000007046	ENSTGUG00000010243	ENSTGUG00000017064	ENSTGUG00000009452	ENSTGUG00000000413	ENSTGUG00000005142
SM00490	helicase superfamily c-terminal domain	ENSTGUG00000005302	ENSTGUG00000009385	ENSTGUG00000013660	ENSTGUG00000017360	ENSTGUG00000011880	ENSTGUG00000003907	ENSTGUG00000007157	ENSTGUG00000000112	ENSTGUG00000008216	ENSTGUG00000003865	ENSTGUG00000013329	ENSTGUG00000004226	ENSTGUG00000012605	ENSTGUG00000004992	ENSTGUG00000007476	ENSTGUG00000013096	ENSTGUG00000010786	ENSTGUG00000004888	ENSTGUG00000001765	ENSTGUG00000002132	ENSTGUG00000004620	ENSTGUG00000012658	ENSTGUG00000013438	ENSTGUG00000002881	ENSTGUG00000011743	ENSTGUG00000011730	ENSTGUG00000009009	ENSTGUG00000007512	ENSTGUG00000013392	ENSTGUG00000013991	ENSTGUG00000001931	ENSTGUG00000014475	ENSTGUG00000005649	ENSTGUG00000001260	ENSTGUG00000010243	ENSTGUG00000017064	ENSTGUG00000009452	ENSTGUG00000000413	ENSTGUG00000005142
IPR020472	G-protein_beta_WD-40_rep	ENSTGUG00000018216	ENSTGUG00000018213	ENSTGUG00000010086	ENSTGUG00000000557	ENSTGUG00000009525	ENSTGUG00000010278	ENSTGUG00000000463	ENSTGUG00000002623	ENSTGUG00000005765	ENSTGUG00000006036	ENSTGUG00000006321	ENSTGUG00000003109	ENSTGUG00000000812	ENSTGUG00000007390	ENSTGUG00000012395	ENSTGUG00000000688	ENSTGUG00000011382	ENSTGUG00000005996	ENSTGUG00000013357	ENSTGUG00000008500	ENSTGUG00000001362	ENSTGUG00000011841	ENSTGUG00000010002	ENSTGUG00000003308	ENSTGUG00000014711	ENSTGUG00000008305	ENSTGUG00000007484	ENSTGUG00000000664	ENSTGUG00000013080	ENSTGUG00000015153	ENSTGUG00000005216	ENSTGUG00000006319	ENSTGUG00000005887
PF00271	Helicase conserved C-terminal domain	ENSTGUG00000005302	ENSTGUG00000009385	ENSTGUG00000013660	ENSTGUG00000017360	ENSTGUG00000011880	ENSTGUG00000003907	ENSTGUG00000007157	ENSTGUG00000000112	ENSTGUG00000008216	ENSTGUG00000003865	ENSTGUG00000013329	ENSTGUG00000004226	ENSTGUG00000012605	ENSTGUG00000004992	ENSTGUG00000007476	ENSTGUG00000013096	ENSTGUG00000010786	ENSTGUG00000004888	ENSTGUG00000001765	ENSTGUG00000002132	ENSTGUG00000004620	ENSTGUG00000012658	ENSTGUG00000013438	ENSTGUG00000002881	ENSTGUG00000011743	ENSTGUG00000011730	ENSTGUG00000009009	ENSTGUG00000007512	ENSTGUG00000013392	ENSTGUG00000013991	ENSTGUG00000001931	ENSTGUG00000014475	ENSTGUG00000005649	ENSTGUG00000001260	ENSTGUG00000010243	ENSTGUG00000017064	ENSTGUG00000009452	ENSTGUG00000000413	ENSTGUG00000005142
IPR014001	Helicase_ATP-bd	ENSTGUG00000011880	ENSTGUG00000009385	ENSTGUG00000013660	ENSTGUG00000017360	ENSTGUG00000005302	ENSTGUG00000007157	ENSTGUG00000000112	ENSTGUG00000008216	ENSTGUG00000013329	ENSTGUG00000004226	ENSTGUG00000016837	ENSTGUG00000012605	ENSTGUG00000004992	ENSTGUG00000007476	ENSTGUG00000013096	ENSTGUG00000010786	ENSTGUG00000004888	ENSTGUG00000001765	ENSTGUG00000002132	ENSTGUG00000004620	ENSTGUG00000012658	ENSTGUG00000013438	ENSTGUG00000002881	ENSTGUG00000011743	ENSTGUG00000011730	ENSTGUG00000009009	ENSTGUG00000007512	ENSTGUG00000013392	ENSTGUG00000001931	ENSTGUG00000014475	ENSTGUG00000005649	ENSTGUG00000001260	ENSTGUG00000004953	ENSTGUG00000007046	ENSTGUG00000010243	ENSTGUG00000017064	ENSTGUG00000009452	ENSTGUG00000000413	ENSTGUG00000005142
IPR012340	NA-bd_OB-fold	ENSTGUG00000007914	ENSTGUG00000011790	ENSTGUG00000010831	ENSTGUG00000017335	ENSTGUG00000000972	ENSTGUG00000014659	ENSTGUG00000004201	ENSTGUG00000002645	ENSTGUG00000006908	ENSTGUG00000013001	ENSTGUG00000010897	ENSTGUG00000010303	ENSTGUG00000011595	ENSTGUG00000005775	ENSTGUG00000010383	ENSTGUG00000000817	ENSTGUG00000013275	ENSTGUG00000015994	ENSTGUG00000002881	ENSTGUG00000003915	ENSTGUG00000000866	ENSTGUG00000003765	ENSTGUG00000010928	ENSTGUG00000004831	ENSTGUG00000004697	ENSTGUG00000003878	ENSTGUG00000015640	ENSTGUG00000010354	ENSTGUG00000011763	ENSTGUG00000009901	ENSTGUG00000001678	ENSTGUG00000016047
SSF50249	Nucleic acid-binding proteins	ENSTGUG00000006908	ENSTGUG00000011790	ENSTGUG00000010831	ENSTGUG00000017335	ENSTGUG00000000972	ENSTGUG00000014659	ENSTGUG00000004201	ENSTGUG00000011595	ENSTGUG00000007914	ENSTGUG00000013001	ENSTGUG00000010897	ENSTGUG00000010303	ENSTGUG00000002645	ENSTGUG00000005775	ENSTGUG00000010383	ENSTGUG00000000817	ENSTGUG00000013275	ENSTGUG00000015994	ENSTGUG00000002881	ENSTGUG00000003915	ENSTGUG00000000866	ENSTGUG00000003765	ENSTGUG00000010928	ENSTGUG00000004831	ENSTGUG00000004697	ENSTGUG00000003878	ENSTGUG00000011763	ENSTGUG00000010354	ENSTGUG00000015640	ENSTGUG00000009901	ENSTGUG00000001678	ENSTGUG00000016047
IPR001650	Helicase_C	ENSTGUG00000011880	ENSTGUG00000009385	ENSTGUG00000013660	ENSTGUG00000017360	ENSTGUG00000005302	ENSTGUG00000003907	ENSTGUG00000007157	ENSTGUG00000000112	ENSTGUG00000008216	ENSTGUG00000003865	ENSTGUG00000013329	ENSTGUG00000004226	ENSTGUG00000012605	ENSTGUG00000004992	ENSTGUG00000007476	ENSTGUG00000013096	ENSTGUG00000010786	ENSTGUG00000004888	ENSTGUG00000001765	ENSTGUG00000002132	ENSTGUG00000004620	ENSTGUG00000012658	ENSTGUG00000013438	ENSTGUG00000002881	ENSTGUG00000011743	ENSTGUG00000011730	ENSTGUG00000009009	ENSTGUG00000007512	ENSTGUG00000013392	ENSTGUG00000013991	ENSTGUG00000001931	ENSTGUG00000014475	ENSTGUG00000005649	ENSTGUG00000001260	ENSTGUG00000010243	ENSTGUG00000017064	ENSTGUG00000009452	ENSTGUG00000000413	ENSTGUG00000005142
PF00004	ATPase family associated with various cellular activities (AAA)	ENSTGUG00000001114	ENSTGUG00000007914	ENSTGUG00000012389	ENSTGUG00000011929	ENSTGUG00000005005	ENSTGUG00000013103	ENSTGUG00000010400	ENSTGUG00000000038	ENSTGUG00000006756	ENSTGUG00000007340	ENSTGUG00000010469	ENSTGUG00000004944	ENSTGUG00000012435	ENSTGUG00000008667	ENSTGUG00000008984	ENSTGUG00000005562	ENSTGUG00000003875	ENSTGUG00000002293	ENSTGUG00000014080	ENSTGUG00000001478	ENSTGUG00000015368	ENSTGUG00000015633	ENSTGUG00000010164	ENSTGUG00000008901	ENSTGUG00000007929	ENSTGUG00000009632	ENSTGUG00000015988
SSF50182	Sm-like ribonucleoproteins	ENSTGUG00000008327	ENSTGUG00000002663	ENSTGUG00000004730	ENSTGUG00000001602	ENSTGUG00000009535	ENSTGUG00000000615	ENSTGUG00000005095	ENSTGUG00000004793	ENSTGUG00000006497	ENSTGUG00000010079	ENSTGUG00000008490	ENSTGUG00000000067	ENSTGUG00000004149	ENSTGUG00000001027
IPR010920	LSM_dom	ENSTGUG00000008327	ENSTGUG00000002663	ENSTGUG00000004730	ENSTGUG00000001602	ENSTGUG00000009535	ENSTGUG00000000615	ENSTGUG00000005095	ENSTGUG00000004793	ENSTGUG00000006497	ENSTGUG00000010079	ENSTGUG00000008490	ENSTGUG00000000067	ENSTGUG00000004149	ENSTGUG00000001027
IPR003959	ATPase_AAA_core	ENSTGUG00000001114	ENSTGUG00000007914	ENSTGUG00000012389	ENSTGUG00000011929	ENSTGUG00000005005	ENSTGUG00000013103	ENSTGUG00000010400	ENSTGUG00000000038	ENSTGUG00000006756	ENSTGUG00000007340	ENSTGUG00000010469	ENSTGUG00000004944	ENSTGUG00000012435	ENSTGUG00000008667	ENSTGUG00000008984	ENSTGUG00000005562	ENSTGUG00000003875	ENSTGUG00000002293	ENSTGUG00000014080	ENSTGUG00000001478	ENSTGUG00000015368	ENSTGUG00000015633	ENSTGUG00000010164	ENSTGUG00000008901	ENSTGUG00000007929	ENSTGUG00000009632	ENSTGUG00000015988
SSF48452	TPR-like	ENSTGUG00000014820	ENSTGUG00000005711	ENSTGUG00000003677	ENSTGUG00000010483	ENSTGUG00000011926	ENSTGUG00000003928	ENSTGUG00000000973	ENSTGUG00000010488	ENSTGUG00000008029	ENSTGUG00000007645	ENSTGUG00000005983	ENSTGUG00000007896	ENSTGUG00000000037	ENSTGUG00000005762	ENSTGUG00000013147	ENSTGUG00000001915	ENSTGUG00000010046	ENSTGUG00000010303	ENSTGUG00000014317	ENSTGUG00000005947	ENSTGUG00000002483	ENSTGUG00000007288	ENSTGUG00000003759	ENSTGUG00000013909	ENSTGUG00000009440	ENSTGUG00000001860	ENSTGUG00000009442	ENSTGUG00000012581	ENSTGUG00000008810	ENSTGUG00000002139	ENSTGUG00000006201	ENSTGUG00000005050	ENSTGUG00000010840	ENSTGUG00000002690	ENSTGUG00000017538	ENSTGUG00000011788	ENSTGUG00000005010	ENSTGUG00000012974	ENSTGUG00000008547	ENSTGUG00000008032	ENSTGUG00000008424	ENSTGUG00000007329	ENSTGUG00000016518	ENSTGUG00000009571	ENSTGUG00000008533	ENSTGUG00000006656	ENSTGUG00000012444	ENSTGUG00000003749
PF00270	DEAD/DEAH box helicase	ENSTGUG00000005302	ENSTGUG00000009385	ENSTGUG00000017360	ENSTGUG00000016252	ENSTGUG00000012658	ENSTGUG00000000112	ENSTGUG00000004226	ENSTGUG00000016837	ENSTGUG00000012605	ENSTGUG00000004992	ENSTGUG00000007476	ENSTGUG00000013096	ENSTGUG00000013660	ENSTGUG00000001765	ENSTGUG00000011730	ENSTGUG00000013392	ENSTGUG00000013438	ENSTGUG00000002881	ENSTGUG00000002132	ENSTGUG00000007512	ENSTGUG00000001931	ENSTGUG00000014475	ENSTGUG00000005649	ENSTGUG00000001260	ENSTGUG00000004953	ENSTGUG00000010243	ENSTGUG00000017064	ENSTGUG00000009452	ENSTGUG00000000413	ENSTGUG00000005142
IPR011545	DEAD/DEAH_box_helicase_dom	ENSTGUG00000005302	ENSTGUG00000009385	ENSTGUG00000017360	ENSTGUG00000016252	ENSTGUG00000000112	ENSTGUG00000004226	ENSTGUG00000016837	ENSTGUG00000012605	ENSTGUG00000004992	ENSTGUG00000007476	ENSTGUG00000013096	ENSTGUG00000013660	ENSTGUG00000001765	ENSTGUG00000002132	ENSTGUG00000012658	ENSTGUG00000013438	ENSTGUG00000002881	ENSTGUG00000011730	ENSTGUG00000007512	ENSTGUG00000013392	ENSTGUG00000001931	ENSTGUG00000014475	ENSTGUG00000005649	ENSTGUG00000001260	ENSTGUG00000004953	ENSTGUG00000010243	ENSTGUG00000017064	ENSTGUG00000009452	ENSTGUG00000000413	ENSTGUG00000005142
IPR001878	Znf_CCHC	ENSTGUG00000006286	ENSTGUG00000007552	ENSTGUG00000016779	ENSTGUG00000000413	ENSTGUG00000004001	ENSTGUG00000009397	ENSTGUG00000000850	ENSTGUG00000007535	ENSTGUG00000006185	ENSTGUG00000016087	ENSTGUG00000018241	ENSTGUG00000005829	ENSTGUG00000002080	ENSTGUG00000000817	ENSTGUG00000008746	ENSTGUG00000002095
PF01423	LSM domain	ENSTGUG00000008327	ENSTGUG00000002663	ENSTGUG00000004730	ENSTGUG00000001602	ENSTGUG00000000615	ENSTGUG00000005095	ENSTGUG00000004793	ENSTGUG00000010079	ENSTGUG00000000067	ENSTGUG00000004149	ENSTGUG00000001027
SM00651	snRNP Sm proteins	ENSTGUG00000008327	ENSTGUG00000002663	ENSTGUG00000004730	ENSTGUG00000001602	ENSTGUG00000000615	ENSTGUG00000005095	ENSTGUG00000004793	ENSTGUG00000010079	ENSTGUG00000000067	ENSTGUG00000004149	ENSTGUG00000001027
IPR001163	Ribonucl_LSM	ENSTGUG00000008327	ENSTGUG00000002663	ENSTGUG00000004730	ENSTGUG00000001602	ENSTGUG00000000615	ENSTGUG00000005095	ENSTGUG00000004793	ENSTGUG00000010079	ENSTGUG00000000067	ENSTGUG00000004149	ENSTGUG00000001027
IPR006649	Ribonucl_LSM_euk/arc	ENSTGUG00000008327	ENSTGUG00000002663	ENSTGUG00000004730	ENSTGUG00000001602	ENSTGUG00000000615	ENSTGUG00000005095	ENSTGUG00000004793	ENSTGUG00000010079	ENSTGUG00000000067	ENSTGUG00000004149	ENSTGUG00000001027
IPR003954	RRM_dom_euk	ENSTGUG00000002013	ENSTGUG00000001266	ENSTGUG00000011148	ENSTGUG00000009161	ENSTGUG00000009017	ENSTGUG00000002135	ENSTGUG00000009782	ENSTGUG00000003237	ENSTGUG00000012797	ENSTGUG00000005829	ENSTGUG00000007799	ENSTGUG00000003048
SM00361	RNA recognition motif	ENSTGUG00000002013	ENSTGUG00000001266	ENSTGUG00000011148	ENSTGUG00000009161	ENSTGUG00000009017	ENSTGUG00000002135	ENSTGUG00000009782	ENSTGUG00000003237	ENSTGUG00000012797	ENSTGUG00000005829	ENSTGUG00000007799	ENSTGUG00000003048
SSF57756	Retrovirus zinc finger-like domains	ENSTGUG00000006286	ENSTGUG00000007552	ENSTGUG00000004001	ENSTGUG00000000850	ENSTGUG00000007535	ENSTGUG00000005829	ENSTGUG00000018241	ENSTGUG00000002080	ENSTGUG00000016087	ENSTGUG00000006185	ENSTGUG00000000413	ENSTGUG00000008746	ENSTGUG00000002095
SSF53335	S-adenosyl-L-methionine-dependent methyltransferases	ENSTGUG00000008185	ENSTGUG00000017274	ENSTGUG00000003737	ENSTGUG00000015623	ENSTGUG00000007661	ENSTGUG00000005414	ENSTGUG00000007789	ENSTGUG00000010279	ENSTGUG00000010440	ENSTGUG00000013495	ENSTGUG00000014317	ENSTGUG00000002749	ENSTGUG00000004772	ENSTGUG00000011050	ENSTGUG00000004142	ENSTGUG00000008956	ENSTGUG00000002444	ENSTGUG00000007411	ENSTGUG00000013370	ENSTGUG00000003954	ENSTGUG00000006916	ENSTGUG00000006565	ENSTGUG00000001867	ENSTGUG00000015757	ENSTGUG00000014560	ENSTGUG00000001241	ENSTGUG00000006412	ENSTGUG00000003112	ENSTGUG00000014327	ENSTGUG00000011332	ENSTGUG00000002612	ENSTGUG00000007841	ENSTGUG00000007924	ENSTGUG00000009450	ENSTGUG00000010049
IPR029063	SAM-dependent_MTases	ENSTGUG00000008185	ENSTGUG00000017274	ENSTGUG00000003737	ENSTGUG00000015623	ENSTGUG00000007661	ENSTGUG00000005414	ENSTGUG00000007789	ENSTGUG00000010279	ENSTGUG00000010440	ENSTGUG00000013495	ENSTGUG00000014317	ENSTGUG00000002749	ENSTGUG00000004772	ENSTGUG00000011050	ENSTGUG00000004142	ENSTGUG00000008956	ENSTGUG00000002444	ENSTGUG00000007411	ENSTGUG00000013370	ENSTGUG00000003954	ENSTGUG00000006916	ENSTGUG00000006565	ENSTGUG00000001867	ENSTGUG00000015757	ENSTGUG00000014560	ENSTGUG00000001241	ENSTGUG00000006412	ENSTGUG00000003112	ENSTGUG00000014327	ENSTGUG00000011332	ENSTGUG00000002612	ENSTGUG00000007841	ENSTGUG00000007924	ENSTGUG00000009450	ENSTGUG00000010049
SM00088	motif in proteasome subunits, Int-6, Nip-1 and TRIP-15	ENSTGUG00000003677	ENSTGUG00000009815	ENSTGUG00000004449	ENSTGUG00000006851	ENSTGUG00000002775	ENSTGUG00000007288	ENSTGUG00000009442	ENSTGUG00000011093	ENSTGUG00000002139
IPR014014	RNA_helicase_DEAD_Q_motif	ENSTGUG00000001931	ENSTGUG00000009385	ENSTGUG00000000413	ENSTGUG00000001260	ENSTGUG00000016252	ENSTGUG00000013660	ENSTGUG00000012605	ENSTGUG00000017064	ENSTGUG00000017360	ENSTGUG00000016837	ENSTGUG00000005649	ENSTGUG00000005142
SSF46785	Winged helix DNA-binding domain	ENSTGUG00000003677	ENSTGUG00000008896	ENSTGUG00000015857	ENSTGUG00000000866	ENSTGUG00000008216	ENSTGUG00000008438	ENSTGUG00000003479	ENSTGUG00000004105	ENSTGUG00000013556	ENSTGUG00000001765	ENSTGUG00000012319	ENSTGUG00000007288	ENSTGUG00000012650	ENSTGUG00000009442	ENSTGUG00000011093	ENSTGUG00000010258	ENSTGUG00000002139	ENSTGUG00000004259	ENSTGUG00000004449	ENSTGUG00000006851	ENSTGUG00000008984	ENSTGUG00000001804	ENSTGUG00000007515	ENSTGUG00000016941	ENSTGUG00000013811	ENSTGUG00000013153	ENSTGUG00000002670	ENSTGUG00000005119	ENSTGUG00000002756	ENSTGUG00000010354	ENSTGUG00000002775	ENSTGUG00000006356	ENSTGUG00000002109	ENSTGUG00000009272	ENSTGUG00000007741	ENSTGUG00000001771	ENSTGUG00000000924	ENSTGUG00000005417	ENSTGUG00000000907	ENSTGUG00000003508
PF02985	HEAT repeat	ENSTGUG00000009369	ENSTGUG00000003028	ENSTGUG00000011928	ENSTGUG00000016304	ENSTGUG00000006004	ENSTGUG00000002046	ENSTGUG00000009009	ENSTGUG00000006691	ENSTGUG00000013020	ENSTGUG00000009787	ENSTGUG00000004771	ENSTGUG00000005729	ENSTGUG00000011158	ENSTGUG00000003387
IPR000357	HEAT	ENSTGUG00000009369	ENSTGUG00000003028	ENSTGUG00000011928	ENSTGUG00000016304	ENSTGUG00000006004	ENSTGUG00000002046	ENSTGUG00000009009	ENSTGUG00000006691	ENSTGUG00000013020	ENSTGUG00000009787	ENSTGUG00000004771	ENSTGUG00000005729	ENSTGUG00000011158	ENSTGUG00000003387
IPR001494	Importin-beta_N	ENSTGUG00000006512	ENSTGUG00000007466	ENSTGUG00000008189	ENSTGUG00000003781	ENSTGUG00000008823	ENSTGUG00000005729	ENSTGUG00000003387	ENSTGUG00000011446
PF01399	PCI domain	ENSTGUG00000003677	ENSTGUG00000009815	ENSTGUG00000004449	ENSTGUG00000006851	ENSTGUG00000002775	ENSTGUG00000007288	ENSTGUG00000009442	ENSTGUG00000011093	ENSTGUG00000002139
IPR000717	PCI_dom	ENSTGUG00000003677	ENSTGUG00000009442	ENSTGUG00000004449	ENSTGUG00000006851	ENSTGUG00000002775	ENSTGUG00000007288	ENSTGUG00000009815	ENSTGUG00000011093	ENSTGUG00000002139
IPR001353	Proteasome_sua/b	ENSTGUG00000001212	ENSTGUG00000011976	ENSTGUG00000003023	ENSTGUG00000013036	ENSTGUG00000003425	ENSTGUG00000001663	ENSTGUG00000008447	ENSTGUG00000017395	ENSTGUG00000001827
PF00227	Proteasome subunit	ENSTGUG00000001212	ENSTGUG00000011976	ENSTGUG00000003023	ENSTGUG00000013036	ENSTGUG00000003425	ENSTGUG00000001663	ENSTGUG00000008447	ENSTGUG00000017395	ENSTGUG00000001827
PF03810	Importin-beta N-terminal domain	ENSTGUG00000006512	ENSTGUG00000007466	ENSTGUG00000008189	ENSTGUG00000008823	ENSTGUG00000005729	ENSTGUG00000003387	ENSTGUG00000011446
SM00913	Importin-beta N-terminal domain	ENSTGUG00000006512	ENSTGUG00000007466	ENSTGUG00000008189	ENSTGUG00000003781	ENSTGUG00000008823	ENSTGUG00000005729	ENSTGUG00000011446
SM00382	ATPases associated with a variety of cellular activities	ENSTGUG00000001114	ENSTGUG00000007914	ENSTGUG00000012389	ENSTGUG00000011929	ENSTGUG00000005005	ENSTGUG00000013103	ENSTGUG00000005819	ENSTGUG00000000038	ENSTGUG00000006756	ENSTGUG00000010897	ENSTGUG00000007340	ENSTGUG00000010469	ENSTGUG00000004944	ENSTGUG00000012435	ENSTGUG00000008667	ENSTGUG00000013275	ENSTGUG00000000046	ENSTGUG00000010400	ENSTGUG00000008984	ENSTGUG00000005562	ENSTGUG00000003875	ENSTGUG00000014080	ENSTGUG00000001478	ENSTGUG00000015368	ENSTGUG00000007357	ENSTGUG00000015633	ENSTGUG00000004953	ENSTGUG00000008901	ENSTGUG00000007929	ENSTGUG00000009632
IPR003593	AAA+_ATPase	ENSTGUG00000004944	ENSTGUG00000001114	ENSTGUG00000007914	ENSTGUG00000012389	ENSTGUG00000011929	ENSTGUG00000005005	ENSTGUG00000013103	ENSTGUG00000005819	ENSTGUG00000000038	ENSTGUG00000006756	ENSTGUG00000010897	ENSTGUG00000007340	ENSTGUG00000010469	ENSTGUG00000010400	ENSTGUG00000012435	ENSTGUG00000008667	ENSTGUG00000013275	ENSTGUG00000000046	ENSTGUG00000008984	ENSTGUG00000005562	ENSTGUG00000003875	ENSTGUG00000014080	ENSTGUG00000001478	ENSTGUG00000015368	ENSTGUG00000007357	ENSTGUG00000015633	ENSTGUG00000004953	ENSTGUG00000008901	ENSTGUG00000007929	ENSTGUG00000009632
SM00385	domain present in cyclins, TFIIB and Retinoblastoma	ENSTGUG00000012926	ENSTGUG00000011231	ENSTGUG00000012282	ENSTGUG00000012719	ENSTGUG00000003290	ENSTGUG00000017447	ENSTGUG00000003114	ENSTGUG00000012205	ENSTGUG00000012276	ENSTGUG00000001941	ENSTGUG00000005350	ENSTGUG00000005982	ENSTGUG00000003231
SSF48019	post-AAA+ oligomerization domain-like	ENSTGUG00000010469	ENSTGUG00000015633	ENSTGUG00000003875	ENSTGUG00000008901	ENSTGUG00000015988	ENSTGUG00000014080
IPR008921	DNA_pol3_clamp-load_cplx_C	ENSTGUG00000010469	ENSTGUG00000015633	ENSTGUG00000003875	ENSTGUG00000008901	ENSTGUG00000015988	ENSTGUG00000014080
SSF54211	Ribosomal protein S5 domain 2-like	ENSTGUG00000006176	ENSTGUG00000006908	ENSTGUG00000001938	ENSTGUG00000002312	ENSTGUG00000002166	ENSTGUG00000008778	ENSTGUG00000002065	ENSTGUG00000008667	ENSTGUG00000015146	ENSTGUG00000011908	ENSTGUG00000004037	ENSTGUG00000000038	ENSTGUG00000012808	ENSTGUG00000009773
IPR020568	Ribosomal_S5_D2-typ_fold	ENSTGUG00000002312	ENSTGUG00000006908	ENSTGUG00000001938	ENSTGUG00000006176	ENSTGUG00000002166	ENSTGUG00000009773	ENSTGUG00000002065	ENSTGUG00000008667	ENSTGUG00000015146	ENSTGUG00000011908	ENSTGUG00000004037	ENSTGUG00000000038	ENSTGUG00000012808	ENSTGUG00000008778
IPR004367	Cyclin_C-dom	ENSTGUG00000003290	ENSTGUG00000017447	ENSTGUG00000003114	ENSTGUG00000011231	ENSTGUG00000012276	ENSTGUG00000001941	ENSTGUG00000005350	ENSTGUG00000005982
PF02984	Cyclin, C-terminal domain	ENSTGUG00000003290	ENSTGUG00000017447	ENSTGUG00000011231	ENSTGUG00000012276	ENSTGUG00000001941	ENSTGUG00000003114	ENSTGUG00000005982	ENSTGUG00000005350
SM00343	zinc finger	ENSTGUG00000006286	ENSTGUG00000007552	ENSTGUG00000004001	ENSTGUG00000009397	ENSTGUG00000005829	ENSTGUG00000016087	ENSTGUG00000006185	ENSTGUG00000016779
SSF56235	N-terminal nucleophile aminohydrolases (Ntn hydrolases)	ENSTGUG00000001212	ENSTGUG00000011976	ENSTGUG00000002456	ENSTGUG00000010885	ENSTGUG00000003425	ENSTGUG00000003023	ENSTGUG00000001657	ENSTGUG00000013036	ENSTGUG00000006220	ENSTGUG00000001663	ENSTGUG00000008447	ENSTGUG00000017395	ENSTGUG00000001827
IPR029055	Ntn_hydrolases_N	ENSTGUG00000003023	ENSTGUG00000011976	ENSTGUG00000002456	ENSTGUG00000010885	ENSTGUG00000003425	ENSTGUG00000001212	ENSTGUG00000001657	ENSTGUG00000013036	ENSTGUG00000006220	ENSTGUG00000001663	ENSTGUG00000008447	ENSTGUG00000017395	ENSTGUG00000001827
IPR013763	Cyclin-like	ENSTGUG00000012926	ENSTGUG00000011231	ENSTGUG00000012282	ENSTGUG00000012719	ENSTGUG00000003290	ENSTGUG00000017447	ENSTGUG00000003114	ENSTGUG00000012205	ENSTGUG00000012276	ENSTGUG00000001941	ENSTGUG00000005350	ENSTGUG00000004916	ENSTGUG00000005982	ENSTGUG00000003231
SM00398	high mobility group	ENSTGUG00000004568	ENSTGUG00000010558	ENSTGUG00000005161	ENSTGUG00000000169	ENSTGUG00000000975	ENSTGUG00000011749	ENSTGUG00000001880	ENSTGUG00000006267	ENSTGUG00000013611	ENSTGUG00000013082	ENSTGUG00000010863	ENSTGUG00000011700	ENSTGUG00000006961	ENSTGUG00000005797
SSF47954	Cyclin-like	ENSTGUG00000012926	ENSTGUG00000011231	ENSTGUG00000012282	ENSTGUG00000012719	ENSTGUG00000003290	ENSTGUG00000017447	ENSTGUG00000003114	ENSTGUG00000012205	ENSTGUG00000012276	ENSTGUG00000001941	ENSTGUG00000005350	ENSTGUG00000004916	ENSTGUG00000005982	ENSTGUG00000003231
SSF50998	Quinoprotein alcohol dehydrogenase-like	ENSTGUG00000018216	ENSTGUG00000000688	ENSTGUG00000006414	ENSTGUG00000009875	ENSTGUG00000003388	ENSTGUG00000008552	ENSTGUG00000005996	ENSTGUG00000008437	ENSTGUG00000016884	ENSTGUG00000017505
IPR011047	Quinonprotein_ADH-like_supfam	ENSTGUG00000018216	ENSTGUG00000000688	ENSTGUG00000006414	ENSTGUG00000009875	ENSTGUG00000003388	ENSTGUG00000008552	ENSTGUG00000005996	ENSTGUG00000008437	ENSTGUG00000016884	ENSTGUG00000017505
PF08662	Eukaryotic translation initiation factor eIF2A	ENSTGUG00000008140	ENSTGUG00000003308	ENSTGUG00000000557	ENSTGUG00000005765	ENSTGUG00000006036	ENSTGUG00000012152	ENSTGUG00000011386
IPR013979	TIF_beta_prop-like	ENSTGUG00000008140	ENSTGUG00000003308	ENSTGUG00000000557	ENSTGUG00000011386	ENSTGUG00000006036	ENSTGUG00000012152	ENSTGUG00000005765
IPR013598	Exportin-1/Importin-b-like	ENSTGUG00000016200	ENSTGUG00000009168	ENSTGUG00000003781	ENSTGUG00000006512	ENSTGUG00000007466
PF08389	Exportin 1-like protein	ENSTGUG00000016200	ENSTGUG00000009168	ENSTGUG00000003781	ENSTGUG00000006512	ENSTGUG00000007466
SM00948	Proteasome subunit A N-terminal signature Add an annotation	ENSTGUG00000008447	ENSTGUG00000003425	ENSTGUG00000013036	ENSTGUG00000001827	ENSTGUG00000011976
IPR000426	Proteasome_asu_N	ENSTGUG00000008447	ENSTGUG00000001827	ENSTGUG00000013036	ENSTGUG00000003425	ENSTGUG00000011976
PF10584	Proteasome subunit A N-terminal signature	ENSTGUG00000008447	ENSTGUG00000001827	ENSTGUG00000013036	ENSTGUG00000003425	ENSTGUG00000011976
IPR001841	Znf_RING	ENSTGUG00000002894	ENSTGUG00000007625	ENSTGUG00000000018	ENSTGUG00000014187	ENSTGUG00000011169	ENSTGUG00000010984	ENSTGUG00000002867	ENSTGUG00000002624	ENSTGUG00000010273	ENSTGUG00000010405	ENSTGUG00000007954	ENSTGUG00000006836	ENSTGUG00000012990	ENSTGUG00000006321	ENSTGUG00000012583	ENSTGUG00000000384	ENSTGUG00000009161	ENSTGUG00000011407	ENSTGUG00000010035	ENSTGUG00000004017	ENSTGUG00000011934	ENSTGUG00000004209	ENSTGUG00000005071	ENSTGUG00000005722	ENSTGUG00000001947	ENSTGUG00000007988	ENSTGUG00000009080	ENSTGUG00000013590	ENSTGUG00000001860	ENSTGUG00000003301	ENSTGUG00000017417	ENSTGUG00000006009	ENSTGUG00000010558	ENSTGUG00000003326	ENSTGUG00000008012	ENSTGUG00000000183	ENSTGUG00000017106	ENSTGUG00000006185	ENSTGUG00000004422	ENSTGUG00000000781	ENSTGUG00000010755
PF00628	PHD-finger	ENSTGUG00000001284	ENSTGUG00000009739	ENSTGUG00000001017	ENSTGUG00000012770	ENSTGUG00000003817	ENSTGUG00000002583	ENSTGUG00000011934	ENSTGUG00000010558	ENSTGUG00000010165	ENSTGUG00000002383	ENSTGUG00000013027	ENSTGUG00000013329	ENSTGUG00000006578	ENSTGUG00000005928	ENSTGUG00000004829	ENSTGUG00000000781	ENSTGUG00000002128
SSF47095	HMG-box	ENSTGUG00000004568	ENSTGUG00000010558	ENSTGUG00000011749	ENSTGUG00000005161	ENSTGUG00000000169	ENSTGUG00000000975	ENSTGUG00000006961	ENSTGUG00000001880	ENSTGUG00000006267	ENSTGUG00000013611	ENSTGUG00000013082	ENSTGUG00000010863	ENSTGUG00000011700	ENSTGUG00000013329	ENSTGUG00000005797
IPR009071	HMG_box_dom	ENSTGUG00000004568	ENSTGUG00000010558	ENSTGUG00000011749	ENSTGUG00000005161	ENSTGUG00000000169	ENSTGUG00000000975	ENSTGUG00000013329	ENSTGUG00000001880	ENSTGUG00000006267	ENSTGUG00000013611	ENSTGUG00000013082	ENSTGUG00000010863	ENSTGUG00000011700	ENSTGUG00000006961	ENSTGUG00000005797
SSF57850	RING/U-box	ENSTGUG00000013864	ENSTGUG00000002894	ENSTGUG00000007625	ENSTGUG00000000018	ENSTGUG00000014187	ENSTGUG00000007954	ENSTGUG00000008728	ENSTGUG00000011169	ENSTGUG00000010984	ENSTGUG00000002867	ENSTGUG00000002624	ENSTGUG00000010273	ENSTGUG00000010405	ENSTGUG00000015003	ENSTGUG00000000083	ENSTGUG00000001860	ENSTGUG00000010035	ENSTGUG00000006321	ENSTGUG00000012583	ENSTGUG00000000384	ENSTGUG00000009161	ENSTGUG00000011407	ENSTGUG00000012990	ENSTGUG00000004017	ENSTGUG00000004209	ENSTGUG00000008397	ENSTGUG00000017106	ENSTGUG00000005722	ENSTGUG00000008567	ENSTGUG00000006836	ENSTGUG00000001947	ENSTGUG00000007988	ENSTGUG00000011816	ENSTGUG00000013590	ENSTGUG00000008012	ENSTGUG00000003301	ENSTGUG00000012253	ENSTGUG00000004422	ENSTGUG00000006009	ENSTGUG00000011187	ENSTGUG00000010558	ENSTGUG00000003326	ENSTGUG00000009080	ENSTGUG00000000183	ENSTGUG00000005071	ENSTGUG00000006185	ENSTGUG00000017417	ENSTGUG00000006319
IPR016158	Cullin_homology	ENSTGUG00000002756	ENSTGUG00000004706	ENSTGUG00000014533	ENSTGUG00000012650	ENSTGUG00000000924	ENSTGUG00000003508
IPR000467	G_patch_dom	ENSTGUG00000002013	ENSTGUG00000013313	ENSTGUG00000000680	ENSTGUG00000009401	ENSTGUG00000003356	ENSTGUG00000000486	ENSTGUG00000008777	ENSTGUG00000007924
PF01585	G-patch domain	ENSTGUG00000000486	ENSTGUG00000013313	ENSTGUG00000000680	ENSTGUG00000009401	ENSTGUG00000003356	ENSTGUG00000002013	ENSTGUG00000008777	ENSTGUG00000007924
PF00533	BRCA1 C Terminus (BRCT) domain	ENSTGUG00000002894	ENSTGUG00000000682	ENSTGUG00000002867	ENSTGUG00000010794	ENSTGUG00000012890	ENSTGUG00000008901	ENSTGUG00000004260	ENSTGUG00000011805
PF00505	HMG (high mobility group) box	ENSTGUG00000004568	ENSTGUG00000010558	ENSTGUG00000005161	ENSTGUG00000000169	ENSTGUG00000000975	ENSTGUG00000011749	ENSTGUG00000001880	ENSTGUG00000006267	ENSTGUG00000013611	ENSTGUG00000013082	ENSTGUG00000010863	ENSTGUG00000011700	ENSTGUG00000006961	ENSTGUG00000005797
PF00098	Zinc knuckle	ENSTGUG00000006286	ENSTGUG00000007552	ENSTGUG00000004001	ENSTGUG00000005829	ENSTGUG00000016087	ENSTGUG00000006185	ENSTGUG00000016779
SM00249	PHD zinc finger	ENSTGUG00000002962	ENSTGUG00000001284	ENSTGUG00000009739	ENSTGUG00000001017	ENSTGUG00000012770	ENSTGUG00000003817	ENSTGUG00000002583	ENSTGUG00000011934	ENSTGUG00000010558	ENSTGUG00000010165	ENSTGUG00000002383	ENSTGUG00000008601	ENSTGUG00000002128	ENSTGUG00000013027	ENSTGUG00000013329	ENSTGUG00000006578	ENSTGUG00000005928	ENSTGUG00000004829	ENSTGUG00000000781	ENSTGUG00000011816
IPR001965	Znf_PHD	ENSTGUG00000002962	ENSTGUG00000001284	ENSTGUG00000009739	ENSTGUG00000001017	ENSTGUG00000012770	ENSTGUG00000003817	ENSTGUG00000002583	ENSTGUG00000011934	ENSTGUG00000010558	ENSTGUG00000010165	ENSTGUG00000002383	ENSTGUG00000008601	ENSTGUG00000002128	ENSTGUG00000013027	ENSTGUG00000013329	ENSTGUG00000006578	ENSTGUG00000005928	ENSTGUG00000004829	ENSTGUG00000000781	ENSTGUG00000011816
IPR000330	SNF2_N	ENSTGUG00000011880	ENSTGUG00000010786	ENSTGUG00000007476	ENSTGUG00000007157	ENSTGUG00000009009	ENSTGUG00000004888	ENSTGUG00000011743	ENSTGUG00000008216	ENSTGUG00000013329	ENSTGUG00000013392	ENSTGUG00000013438	ENSTGUG00000004992
PF00176	SNF2 family N-terminal domain	ENSTGUG00000011880	ENSTGUG00000010786	ENSTGUG00000007476	ENSTGUG00000007157	ENSTGUG00000009009	ENSTGUG00000004888	ENSTGUG00000011743	ENSTGUG00000008216	ENSTGUG00000013329	ENSTGUG00000013392	ENSTGUG00000013438	ENSTGUG00000004992
IPR029000	Cyclophilin-like_dom	ENSTGUG00000010655	ENSTGUG00000001276	ENSTGUG00000001452	ENSTGUG00000008567	ENSTGUG00000009571	ENSTGUG00000006390	ENSTGUG00000007875	ENSTGUG00000010395
SM00292	breast cancer carboxy-terminal domain	ENSTGUG00000010331	ENSTGUG00000002894	ENSTGUG00000008901	ENSTGUG00000002867	ENSTGUG00000010794	ENSTGUG00000000682	ENSTGUG00000012890	ENSTGUG00000004260
IPR002130	Cyclophilin-type_PPIase_dom	ENSTGUG00000010655	ENSTGUG00000001276	ENSTGUG00000001452	ENSTGUG00000008567	ENSTGUG00000009571	ENSTGUG00000006390	ENSTGUG00000007875	ENSTGUG00000010395
SSF50891	Cyclophilin-like	ENSTGUG00000010655	ENSTGUG00000001276	ENSTGUG00000001452	ENSTGUG00000008567	ENSTGUG00000009571	ENSTGUG00000006390	ENSTGUG00000007875	ENSTGUG00000010395
IPR014009	PIK_FAT	ENSTGUG00000009449	ENSTGUG00000008533	ENSTGUG00000010840	ENSTGUG00000012622	ENSTGUG00000008547
SM00414	Histone 2A	ENSTGUG00000015225	ENSTGUG00000009311	ENSTGUG00000000008	ENSTGUG00000001246	ENSTGUG00000003502
IPR006569	CID_dom	ENSTGUG00000004590	ENSTGUG00000011151	ENSTGUG00000008687	ENSTGUG00000006251	ENSTGUG00000013464
IPR002119	Histone_H2A	ENSTGUG00000015225	ENSTGUG00000009311	ENSTGUG00000000008	ENSTGUG00000001246	ENSTGUG00000003502
PF04818	RNA polymerase II-binding domain.	ENSTGUG00000004590	ENSTGUG00000011151	ENSTGUG00000006251	ENSTGUG00000000680	ENSTGUG00000013464
IPR006903	RNA_pol_II-bd	ENSTGUG00000004590	ENSTGUG00000011151	ENSTGUG00000013464	ENSTGUG00000000680	ENSTGUG00000006251
IPR003152	FATC	ENSTGUG00000009449	ENSTGUG00000008533	ENSTGUG00000010840	ENSTGUG00000012622	ENSTGUG00000008547
SSF64484	beta and beta-prime subunits of DNA dependent RNA-polymerase	ENSTGUG00000010704	ENSTGUG00000011035	ENSTGUG00000006423	ENSTGUG00000005237	ENSTGUG00000002929
SM00582	NA	ENSTGUG00000004590	ENSTGUG00000011151	ENSTGUG00000008687	ENSTGUG00000013464	ENSTGUG00000006251
IPR012337	RNaseH-like_dom	ENSTGUG00000008156	ENSTGUG00000013565	ENSTGUG00000002494	ENSTGUG00000002231	ENSTGUG00000010645	ENSTGUG00000001765	ENSTGUG00000007253	ENSTGUG00000000121	ENSTGUG00000012980	ENSTGUG00000007927	ENSTGUG00000014621	ENSTGUG00000007103	ENSTGUG00000016744	ENSTGUG00000005537
SSF53098	Ribonuclease H-like	ENSTGUG00000008156	ENSTGUG00000013565	ENSTGUG00000002494	ENSTGUG00000002231	ENSTGUG00000010645	ENSTGUG00000014621	ENSTGUG00000001765	ENSTGUG00000007253	ENSTGUG00000000121	ENSTGUG00000012980	ENSTGUG00000007927	ENSTGUG00000005537	ENSTGUG00000007103	ENSTGUG00000016744
IPR029060	PIN_domain-like	ENSTGUG00000010648	ENSTGUG00000012500	ENSTGUG00000006627	ENSTGUG00000010817	ENSTGUG00000003672	ENSTGUG00000004187	ENSTGUG00000013117
SSF88723	PIN domain-like	ENSTGUG00000010648	ENSTGUG00000012500	ENSTGUG00000013117	ENSTGUG00000010817	ENSTGUG00000003672	ENSTGUG00000004187	ENSTGUG00000006627
PF00888	Cullin family	ENSTGUG00000002756	ENSTGUG00000004706	ENSTGUG00000014533	ENSTGUG00000012650	ENSTGUG00000000924	ENSTGUG00000003508
IPR001373	Cullin_N	ENSTGUG00000002756	ENSTGUG00000004706	ENSTGUG00000014533	ENSTGUG00000012650	ENSTGUG00000000924	ENSTGUG00000003508
IPR003029	Rbsml_prot_S1_RNA-bd_dom	ENSTGUG00000002881	ENSTGUG00000010303	ENSTGUG00000006908	ENSTGUG00000004697	ENSTGUG00000000817	ENSTGUG00000003878
IPR019787	Znf_PHD-finger	ENSTGUG00000001284	ENSTGUG00000009739	ENSTGUG00000001017	ENSTGUG00000012770	ENSTGUG00000003817	ENSTGUG00000002583	ENSTGUG00000011934	ENSTGUG00000010558	ENSTGUG00000010165	ENSTGUG00000002383	ENSTGUG00000008601	ENSTGUG00000013027	ENSTGUG00000013329	ENSTGUG00000006578	ENSTGUG00000005928	ENSTGUG00000004829	ENSTGUG00000000781	ENSTGUG00000002128
SSF54768	dsRNA-binding domain-like	ENSTGUG00000000486	ENSTGUG00000013676	ENSTGUG00000003356	ENSTGUG00000002166	ENSTGUG00000012658	ENSTGUG00000008784	ENSTGUG00000000112	ENSTGUG00000004105	ENSTGUG00000007016	ENSTGUG00000008225
IPR014720	dsRNA-bd_dom	ENSTGUG00000000486	ENSTGUG00000013676	ENSTGUG00000003356	ENSTGUG00000012658	ENSTGUG00000008784	ENSTGUG00000000112	ENSTGUG00000004105	ENSTGUG00000007016
SM00240	Forkhead associated domain	ENSTGUG00000011586	ENSTGUG00000001544	ENSTGUG00000004442	ENSTGUG00000000851	ENSTGUG00000018486	ENSTGUG00000007849	ENSTGUG00000011805	ENSTGUG00000002524
SSF47113	Histone-fold	ENSTGUG00000015225	ENSTGUG00000000008	ENSTGUG00000001246	ENSTGUG00000005260	ENSTGUG00000002040	ENSTGUG00000003298	ENSTGUG00000005923	ENSTGUG00000011152	ENSTGUG00000001766	ENSTGUG00000012651	ENSTGUG00000003502	ENSTGUG00000009323	ENSTGUG00000009311	ENSTGUG00000005648	ENSTGUG00000018362	ENSTGUG00000002128
IPR009072	Histone-fold	ENSTGUG00000005923	ENSTGUG00000000008	ENSTGUG00000001246	ENSTGUG00000005260	ENSTGUG00000002040	ENSTGUG00000003298	ENSTGUG00000015225	ENSTGUG00000011152	ENSTGUG00000001766	ENSTGUG00000012651	ENSTGUG00000003502	ENSTGUG00000009323	ENSTGUG00000009311	ENSTGUG00000005648	ENSTGUG00000018362	ENSTGUG00000002128
IPR001875	DED	ENSTGUG00000005455	ENSTGUG00000015750	ENSTGUG00000010299	ENSTGUG00000010306
IPR013579	FAST_2	ENSTGUG00000007867	ENSTGUG00000010987	ENSTGUG00000007732	ENSTGUG00000010004
SM00031	Death effector domain	ENSTGUG00000005455	ENSTGUG00000015750	ENSTGUG00000010299	ENSTGUG00000010306
PF08264	Anticodon-binding domain of tRNA	ENSTGUG00000005000	ENSTGUG00000005225	ENSTGUG00000004410	ENSTGUG00000000092
IPR013155	M/V/L/I-tRNA-synth_anticd-bd	ENSTGUG00000005000	ENSTGUG00000005225	ENSTGUG00000004410	ENSTGUG00000000092
SSF101233	PWI domain	ENSTGUG00000011246	ENSTGUG00000012585	ENSTGUG00000001135	ENSTGUG00000004552
IPR002483	PWI_dom	ENSTGUG00000011246	ENSTGUG00000012585	ENSTGUG00000001135	ENSTGUG00000004552
PF01335	Death effector domain	ENSTGUG00000005455	ENSTGUG00000015750	ENSTGUG00000010299	ENSTGUG00000010306
PF01480	PWI domain	ENSTGUG00000011246	ENSTGUG00000012585	ENSTGUG00000001135	ENSTGUG00000004552
PF06743	FAST kinase-like protein, subdomain 1	ENSTGUG00000007867	ENSTGUG00000010987	ENSTGUG00000010004	ENSTGUG00000007732
PF08368	FAST kinase-like protein, subdomain 2	ENSTGUG00000007867	ENSTGUG00000010987	ENSTGUG00000010004	ENSTGUG00000007732
IPR002975	Fungi_Gprotein_alpha	ENSTGUG00000006500	ENSTGUG00000000541	ENSTGUG00000001134	ENSTGUG00000002652
IPR010622	FAST_Leu-rich	ENSTGUG00000007867	ENSTGUG00000010987	ENSTGUG00000007732	ENSTGUG00000010004
SSF52113	BRCT domain	ENSTGUG00000012890	ENSTGUG00000010331	ENSTGUG00000002894	ENSTGUG00000000682	ENSTGUG00000002867	ENSTGUG00000010794	ENSTGUG00000008901	ENSTGUG00000004260	ENSTGUG00000011805
IPR001357	BRCT_dom	ENSTGUG00000012890	ENSTGUG00000010331	ENSTGUG00000002894	ENSTGUG00000000682	ENSTGUG00000002867	ENSTGUG00000010794	ENSTGUG00000004260	ENSTGUG00000008901	ENSTGUG00000011805
IPR001752	Kinesin_motor_dom	ENSTGUG00000004750	ENSTGUG00000002884	ENSTGUG00000016934	ENSTGUG00000000998	ENSTGUG00000013964	ENSTGUG00000004442	ENSTGUG00000003736	ENSTGUG00000002605	ENSTGUG00000008927	ENSTGUG00000004823	ENSTGUG00000007650	ENSTGUG00000008375	ENSTGUG00000011501
SM00443	glycine rich nucleic binding domain	ENSTGUG00000002013	ENSTGUG00000013313	ENSTGUG00000000680	ENSTGUG00000000486	ENSTGUG00000003356	ENSTGUG00000008777	ENSTGUG00000007924
SM00129	Kinesin motor, catalytic domain. ATPase.	ENSTGUG00000004750	ENSTGUG00000016934	ENSTGUG00000000998	ENSTGUG00000013964	ENSTGUG00000004442	ENSTGUG00000003736	ENSTGUG00000002605	ENSTGUG00000008927	ENSTGUG00000004823	ENSTGUG00000007650	ENSTGUG00000008375	ENSTGUG00000011501
IPR006671	Cyclin_N	ENSTGUG00000004916	ENSTGUG00000012282	ENSTGUG00000012719	ENSTGUG00000003290	ENSTGUG00000017447	ENSTGUG00000003114	ENSTGUG00000011231	ENSTGUG00000012276	ENSTGUG00000001941	ENSTGUG00000005350	ENSTGUG00000005982
PF00134	Cyclin, N-terminal domain	ENSTGUG00000004916	ENSTGUG00000012282	ENSTGUG00000012719	ENSTGUG00000003290	ENSTGUG00000017447	ENSTGUG00000003114	ENSTGUG00000011231	ENSTGUG00000012276	ENSTGUG00000001941	ENSTGUG00000005350	ENSTGUG00000005982
PF02037	SAP domain	ENSTGUG00000006271	ENSTGUG00000003765	ENSTGUG00000010405	ENSTGUG00000000489	ENSTGUG00000009852	ENSTGUG00000016126
SM00543	Middle domain of eukaryotic initiation factor 4G (eIF4G)	ENSTGUG00000000702	ENSTGUG00000002163	ENSTGUG00000001472	ENSTGUG00000007840	ENSTGUG00000009340	ENSTGUG00000015714
IPR003613	Ubox_domain	ENSTGUG00000014187	ENSTGUG00000010984	ENSTGUG00000000083	ENSTGUG00000008567	ENSTGUG00000006185	ENSTGUG00000006319
SM00387	Histidine kinase-like ATPases	ENSTGUG00000004037	ENSTGUG00000002312	ENSTGUG00000012808	ENSTGUG00000016386	ENSTGUG00000007181
PF04564	U-box domain	ENSTGUG00000014187	ENSTGUG00000000083	ENSTGUG00000006319	ENSTGUG00000006185	ENSTGUG00000010984
IPR001208	MCM_DNA-dep_ATPase	ENSTGUG00000010831	ENSTGUG00000015994	ENSTGUG00000011790	ENSTGUG00000010897	ENSTGUG00000013275
SM00350	minichromosome maintenance proteins	ENSTGUG00000010831	ENSTGUG00000015994	ENSTGUG00000011790	ENSTGUG00000010897	ENSTGUG00000013275
SM00182	Cullin	ENSTGUG00000000924	ENSTGUG00000014533	ENSTGUG00000003508	ENSTGUG00000012650	ENSTGUG00000002756
PF00493	MCM2/3/5 family	ENSTGUG00000010831	ENSTGUG00000015994	ENSTGUG00000011790	ENSTGUG00000010897	ENSTGUG00000013275
SSF75632	Cullin homology domain	ENSTGUG00000000924	ENSTGUG00000014533	ENSTGUG00000003508	ENSTGUG00000012650	ENSTGUG00000002756
SM00316	Ribosomal protein S1-like RNA-binding domain	ENSTGUG00000002881	ENSTGUG00000010303	ENSTGUG00000000817	ENSTGUG00000006908	ENSTGUG00000003878
IPR022967	S1_dom	ENSTGUG00000002881	ENSTGUG00000010303	ENSTGUG00000000817	ENSTGUG00000006908	ENSTGUG00000003878
IPR017877	Myb-like_dom	ENSTGUG00000011513	ENSTGUG00000008090	ENSTGUG00000011495	ENSTGUG00000006690	ENSTGUG00000013225	ENSTGUG00000013251	ENSTGUG00000005125	ENSTGUG00000004426
IPR001005	SANT/Myb	ENSTGUG00000011513	ENSTGUG00000008090	ENSTGUG00000010119	ENSTGUG00000011495	ENSTGUG00000006690	ENSTGUG00000001540	ENSTGUG00000017196	ENSTGUG00000001770	ENSTGUG00000013251	ENSTGUG00000003186	ENSTGUG00000005125	ENSTGUG00000004426
SM00717	SANT SWI3, ADA2, N-CoR and TFIIIB'' DNA-binding domains	ENSTGUG00000011513	ENSTGUG00000008090	ENSTGUG00000010119	ENSTGUG00000011495	ENSTGUG00000006690	ENSTGUG00000001540	ENSTGUG00000017196	ENSTGUG00000001770	ENSTGUG00000013251	ENSTGUG00000003186	ENSTGUG00000005125	ENSTGUG00000004426
IPR006935	Helicase/UvrB_dom	ENSTGUG00000011880	ENSTGUG00000014475	ENSTGUG00000001057	ENSTGUG00000005380	ENSTGUG00000010243	ENSTGUG00000013329	ENSTGUG00000013392	ENSTGUG00000016837	ENSTGUG00000012658	ENSTGUG00000013438	ENSTGUG00000004992
PF04851	Type III restriction enzyme, res subunit	ENSTGUG00000011880	ENSTGUG00000014475	ENSTGUG00000001057	ENSTGUG00000005380	ENSTGUG00000010243	ENSTGUG00000013329	ENSTGUG00000013392	ENSTGUG00000016837	ENSTGUG00000012658	ENSTGUG00000013438	ENSTGUG00000004992
IPR007052	CS_dom	ENSTGUG00000009174	ENSTGUG00000012245	ENSTGUG00000012444	ENSTGUG00000001473	ENSTGUG00000015628	ENSTGUG00000012877	ENSTGUG00000009933
SM00358	Double-stranded RNA binding motif	ENSTGUG00000000486	ENSTGUG00000013676	ENSTGUG00000003356	ENSTGUG00000008784	ENSTGUG00000007016	ENSTGUG00000004105	ENSTGUG00000012658
PF00035	Double-stranded RNA binding motif	ENSTGUG00000000486	ENSTGUG00000013676	ENSTGUG00000003356	ENSTGUG00000008784	ENSTGUG00000000112	ENSTGUG00000004105	ENSTGUG00000007016
SM00293	domain with conserved PWWP motif	ENSTGUG00000005559	ENSTGUG00000006412	ENSTGUG00000010558	ENSTGUG00000003134	ENSTGUG00000004519	ENSTGUG00000008601	ENSTGUG00000004829
PF00160	Cyclophilin type peptidyl-prolyl cis-trans isomerase/CLD	ENSTGUG00000010655	ENSTGUG00000001452	ENSTGUG00000008567	ENSTGUG00000009571	ENSTGUG00000006390	ENSTGUG00000007875	ENSTGUG00000010395
PF00808	Histone-like transcription factor (CBF/NF-Y) and archaeal histone	ENSTGUG00000005260	ENSTGUG00000001766	ENSTGUG00000005923	ENSTGUG00000011152	ENSTGUG00000000008	ENSTGUG00000012651	ENSTGUG00000009311	ENSTGUG00000018362
IPR003958	CBFA_NFYB_domain	ENSTGUG00000005260	ENSTGUG00000001766	ENSTGUG00000005923	ENSTGUG00000011152	ENSTGUG00000000008	ENSTGUG00000012651	ENSTGUG00000009311	ENSTGUG00000018362
PF00249	Myb-like DNA-binding domain	ENSTGUG00000011513	ENSTGUG00000008090	ENSTGUG00000011495	ENSTGUG00000006690	ENSTGUG00000013251	ENSTGUG00000003186	ENSTGUG00000005125	ENSTGUG00000004426
PF08242	Methyltransferase domain	ENSTGUG00000008185	ENSTGUG00000003112	ENSTGUG00000015623	ENSTGUG00000003954	ENSTGUG00000008956	ENSTGUG00000002444
IPR013217	Methyltransf_12	ENSTGUG00000008185	ENSTGUG00000003112	ENSTGUG00000015623	ENSTGUG00000003954	ENSTGUG00000008956	ENSTGUG00000002444
SSF74788	Cullin repeat-like	ENSTGUG00000000924	ENSTGUG00000014533	ENSTGUG00000002131	ENSTGUG00000012650	ENSTGUG00000008021	ENSTGUG00000003508
SSF51430	NAD(P)-linked oxidoreductase	ENSTGUG00000013969	ENSTGUG00000002658	ENSTGUG00000012455	ENSTGUG00000016951	ENSTGUG00000007993	ENSTGUG00000005856
IPR016159	Cullin_repeat-like_dom	ENSTGUG00000000924	ENSTGUG00000014533	ENSTGUG00000002131	ENSTGUG00000012650	ENSTGUG00000008021	ENSTGUG00000003508
PF00248	Aldo/keto reductase family	ENSTGUG00000013969	ENSTGUG00000002658	ENSTGUG00000012455	ENSTGUG00000016951	ENSTGUG00000007993	ENSTGUG00000005856
IPR023210	NADP_OxRdtase_dom	ENSTGUG00000013969	ENSTGUG00000002658	ENSTGUG00000012455	ENSTGUG00000016951	ENSTGUG00000007993	ENSTGUG00000005856
SSF90229	CCCH zinc finger	ENSTGUG00000010279	ENSTGUG00000007552	ENSTGUG00000002846	ENSTGUG00000001947	ENSTGUG00000004017	ENSTGUG00000000850	ENSTGUG00000009161	ENSTGUG00000012299	ENSTGUG00000007717	ENSTGUG00000011131	ENSTGUG00000000085	ENSTGUG00000012417	ENSTGUG00000012585
PF07719	Tetratricopeptide repeat	ENSTGUG00000014820	ENSTGUG00000005711	ENSTGUG00000012444	ENSTGUG00000002483	ENSTGUG00000008029	ENSTGUG00000013631	ENSTGUG00000009440	ENSTGUG00000005104	ENSTGUG00000009571	ENSTGUG00000013147	ENSTGUG00000001915	ENSTGUG00000004521
PF00225	Kinesin motor domain	ENSTGUG00000004750	ENSTGUG00000016934	ENSTGUG00000000998	ENSTGUG00000013964	ENSTGUG00000004442	ENSTGUG00000003736	ENSTGUG00000002605	ENSTGUG00000008927	ENSTGUG00000004823	ENSTGUG00000007650	ENSTGUG00000008375	ENSTGUG00000011501
IPR013105	TPR_2	ENSTGUG00000014820	ENSTGUG00000005711	ENSTGUG00000012444	ENSTGUG00000002483	ENSTGUG00000008029	ENSTGUG00000013631	ENSTGUG00000009440	ENSTGUG00000005104	ENSTGUG00000009571	ENSTGUG00000013147	ENSTGUG00000001915	ENSTGUG00000004521
IPR003316	E2F_WHTH_DNA-bd_dom	ENSTGUG00000009272	ENSTGUG00000000907	ENSTGUG00000005417	ENSTGUG00000015857	ENSTGUG00000007515
IPR000286	His_deacetylse	ENSTGUG00000001420	ENSTGUG00000003197	ENSTGUG00000015013	ENSTGUG00000011964	ENSTGUG00000004801
PF02319	E2F/DP family winged-helix DNA-binding domain	ENSTGUG00000007515	ENSTGUG00000000907	ENSTGUG00000005417	ENSTGUG00000015857	ENSTGUG00000009272
PF02260	FATC domain	ENSTGUG00000008533	ENSTGUG00000012622	ENSTGUG00000010840	ENSTGUG00000009449
SM00809	Adaptin C-terminal domain	ENSTGUG00000004771	ENSTGUG00000009676	ENSTGUG00000008285	ENSTGUG00000015581
SSF100939	SPOC domain-like	ENSTGUG00000011484	ENSTGUG00000005014	ENSTGUG00000000886	ENSTGUG00000009852
IPR001247	ExoRNase_PH_dom1	ENSTGUG00000001938	ENSTGUG00000011908	ENSTGUG00000006908	ENSTGUG00000015146
IPR008152	Clathrin_a/b/g-adaptin_app_Ig	ENSTGUG00000004771	ENSTGUG00000009676	ENSTGUG00000008285	ENSTGUG00000015581
IPR015847	ExoRNase_PH_dom2	ENSTGUG00000001938	ENSTGUG00000011908	ENSTGUG00000006908	ENSTGUG00000015146
PF02259	FAT domain	ENSTGUG00000008533	ENSTGUG00000012622	ENSTGUG00000010840	ENSTGUG00000008547
PF01138	3' exoribonuclease family, domain 1	ENSTGUG00000001938	ENSTGUG00000011908	ENSTGUG00000006908	ENSTGUG00000015146
SSF55666	Ribonuclease PH domain 2-like	ENSTGUG00000001938	ENSTGUG00000011908	ENSTGUG00000006908	ENSTGUG00000015146
PF03725	3' exoribonuclease family, domain 2	ENSTGUG00000001938	ENSTGUG00000011908	ENSTGUG00000006908	ENSTGUG00000015146
PF02883	Adaptin C-terminal domain	ENSTGUG00000004771	ENSTGUG00000009676	ENSTGUG00000008285	ENSTGUG00000015581
PF05033	Pre-SET motif	ENSTGUG00000016885	ENSTGUG00000002338	ENSTGUG00000004684	ENSTGUG00000010218
IPR003151	PIK-rel_kinase_FAT	ENSTGUG00000008533	ENSTGUG00000012622	ENSTGUG00000010840	ENSTGUG00000008547
PF01612	3'-5' exonuclease	ENSTGUG00000001765	ENSTGUG00000002494	ENSTGUG00000002231	ENSTGUG00000005537
IPR016194	SPOC_like_C_dom	ENSTGUG00000011484	ENSTGUG00000005014	ENSTGUG00000000886	ENSTGUG00000009852
PF00557	Metallopeptidase family M24	ENSTGUG00000009480	ENSTGUG00000008360	ENSTGUG00000010038	ENSTGUG00000008438
IPR002562	3'-5'_exonuclease_dom	ENSTGUG00000001765	ENSTGUG00000002494	ENSTGUG00000002231	ENSTGUG00000005537
IPR007728	Pre-SET_dom	ENSTGUG00000016885	ENSTGUG00000002338	ENSTGUG00000004684	ENSTGUG00000010218
SM00847	Helicase associated domain (HA2) Add an annotation	ENSTGUG00000002881	ENSTGUG00000004953	ENSTGUG00000000112	ENSTGUG00000007512	ENSTGUG00000004226	ENSTGUG00000009452	ENSTGUG00000004620
SM00146	Phosphoinositide 3-kinase, catalytic domain	ENSTGUG00000008533	ENSTGUG00000012622	ENSTGUG00000008700	ENSTGUG00000010840	ENSTGUG00000017387	ENSTGUG00000008547	ENSTGUG00000009449
IPR008824	DNA_helicase_Holl-junc_RuvB_N	ENSTGUG00000007340	ENSTGUG00000015368	ENSTGUG00000005005	ENSTGUG00000010400	ENSTGUG00000013103	ENSTGUG00000007929	ENSTGUG00000007914	ENSTGUG00000000038
PF00498	FHA domain	ENSTGUG00000011586	ENSTGUG00000000851	ENSTGUG00000004442	ENSTGUG00000001544	ENSTGUG00000018486	ENSTGUG00000007849	ENSTGUG00000011805	ENSTGUG00000002524
PF05496	Holliday junction DNA helicase ruvB N-terminus	ENSTGUG00000007340	ENSTGUG00000007914	ENSTGUG00000005005	ENSTGUG00000010400	ENSTGUG00000013103	ENSTGUG00000007929	ENSTGUG00000015368	ENSTGUG00000000038
IPR011704	ATPase_dyneun-rel_AAA	ENSTGUG00000007340	ENSTGUG00000015368	ENSTGUG00000012389	ENSTGUG00000010400	ENSTGUG00000013103	ENSTGUG00000008667	ENSTGUG00000012697	ENSTGUG00000000038	ENSTGUG00000010897
PF07728	AAA domain (dynein-related subfamily)	ENSTGUG00000007340	ENSTGUG00000015368	ENSTGUG00000012389	ENSTGUG00000010400	ENSTGUG00000013103	ENSTGUG00000008667	ENSTGUG00000012697	ENSTGUG00000000038	ENSTGUG00000010897
SM00513	Putative DNA-binding (bihelical) motif predicted to be involved in chromosomal organisation	ENSTGUG00000010405	ENSTGUG00000003765	ENSTGUG00000006271	ENSTGUG00000000489	ENSTGUG00000009852	ENSTGUG00000016126
IPR021133	HEAT_type_2	ENSTGUG00000009369	ENSTGUG00000008533	ENSTGUG00000016304	ENSTGUG00000009009	ENSTGUG00000009787	ENSTGUG00000003387
IPR003890	MIF4G-like_typ-3	ENSTGUG00000000702	ENSTGUG00000002163	ENSTGUG00000001472	ENSTGUG00000007840	ENSTGUG00000009340	ENSTGUG00000015714
PF02854	MIF4G domain	ENSTGUG00000000702	ENSTGUG00000002163	ENSTGUG00000001472	ENSTGUG00000007840	ENSTGUG00000009340	ENSTGUG00000015714
IPR003034	SAP_dom	ENSTGUG00000006271	ENSTGUG00000003765	ENSTGUG00000010405	ENSTGUG00000000489	ENSTGUG00000016126	ENSTGUG00000009852
PF08241	Methyltransferase domain	ENSTGUG00000009450	ENSTGUG00000008185	ENSTGUG00000017274	ENSTGUG00000003112	ENSTGUG00000011332	ENSTGUG00000015623	ENSTGUG00000003954	ENSTGUG00000015757	ENSTGUG00000008956	ENSTGUG00000002444
IPR013216	Methyltransf_11	ENSTGUG00000009450	ENSTGUG00000008185	ENSTGUG00000017274	ENSTGUG00000003112	ENSTGUG00000011332	ENSTGUG00000015623	ENSTGUG00000003954	ENSTGUG00000015757	ENSTGUG00000008956	ENSTGUG00000002444
IPR007502	Helicase-assoc_dom	ENSTGUG00000002881	ENSTGUG00000004953	ENSTGUG00000000112	ENSTGUG00000007512	ENSTGUG00000009452	ENSTGUG00000004226	ENSTGUG00000004620
SSF68906	SAP domain	ENSTGUG00000006271	ENSTGUG00000003765	ENSTGUG00000010569	ENSTGUG00000010405	ENSTGUG00000000489	ENSTGUG00000016126	ENSTGUG00000009852
SSF56281	Metallo-hydrolase/oxidoreductase	ENSTGUG00000005290	ENSTGUG00000000687	ENSTGUG00000012571	ENSTGUG00000013016	ENSTGUG00000010874	ENSTGUG00000003192	ENSTGUG00000014094
PF04408	Helicase associated domain (HA2)	ENSTGUG00000002881	ENSTGUG00000004953	ENSTGUG00000000112	ENSTGUG00000007512	ENSTGUG00000004226	ENSTGUG00000009452	ENSTGUG00000004620
IPR001279	Beta-lactamas-like	ENSTGUG00000005290	ENSTGUG00000000687	ENSTGUG00000012571	ENSTGUG00000013016	ENSTGUG00000010874	ENSTGUG00000003192	ENSTGUG00000014094
IPR000253	FHA_dom	ENSTGUG00000011586	ENSTGUG00000001544	ENSTGUG00000004442	ENSTGUG00000000851	ENSTGUG00000018486	ENSTGUG00000007849	ENSTGUG00000011805	ENSTGUG00000002524
PF00850	Histone deacetylase domain	ENSTGUG00000001420	ENSTGUG00000003197	ENSTGUG00000015013	ENSTGUG00000011964	ENSTGUG00000004801
PF00753	Metallo-beta-lactamase superfamily	ENSTGUG00000005290	ENSTGUG00000000687	ENSTGUG00000013016	ENSTGUG00000003192	ENSTGUG00000012571
IPR023801	His_deacetylse_dom	ENSTGUG00000001420	ENSTGUG00000003197	ENSTGUG00000015013	ENSTGUG00000011964	ENSTGUG00000004801
SM00212	Ubiquitin-conjugating enzyme E2, catalytic domain homologues	ENSTGUG00000003839	ENSTGUG00000008709	ENSTGUG00000003974	ENSTGUG00000001604	ENSTGUG00000008833	ENSTGUG00000001411	ENSTGUG00000004086	ENSTGUG00000004068	ENSTGUG00000007923	ENSTGUG00000009577
SSF55120	Pseudouridine synthase	ENSTGUG00000007353	ENSTGUG00000002961	ENSTGUG00000006781	ENSTGUG00000008068	ENSTGUG00000000773	ENSTGUG00000006727
SSF48592	GroEL equatorial domain-like	ENSTGUG00000006126	ENSTGUG00000011413	ENSTGUG00000014267	ENSTGUG00000006912	ENSTGUG00000013587	ENSTGUG00000007632
SSF52317	Class I glutamine amidotransferase-like	ENSTGUG00000014552	ENSTGUG00000009691	ENSTGUG00000016276	ENSTGUG00000007815	ENSTGUG00000000831	ENSTGUG00000011256
IPR029062	Class_I_gatase-like	ENSTGUG00000014552	ENSTGUG00000009691	ENSTGUG00000016276	ENSTGUG00000007815	ENSTGUG00000000831	ENSTGUG00000011256
SSF54427	NTF2-like	ENSTGUG00000013490	ENSTGUG00000005301	ENSTGUG00000003330	ENSTGUG00000013849	ENSTGUG00000000753	ENSTGUG00000001561
IPR020103	PsdUridine_synth_cat_dom	ENSTGUG00000007353	ENSTGUG00000002961	ENSTGUG00000006781	ENSTGUG00000008068	ENSTGUG00000000773	ENSTGUG00000006727
IPR004365	NA-bd_OB_tRNA	ENSTGUG00000010354	ENSTGUG00000017335	ENSTGUG00000013001	ENSTGUG00000005775
IPR001107	Band_7	ENSTGUG00000004709	ENSTGUG00000003470	ENSTGUG00000001775	ENSTGUG00000004644
PF01336	OB-fold nucleic acid binding domain	ENSTGUG00000010354	ENSTGUG00000017335	ENSTGUG00000013001	ENSTGUG00000005775
PF00133	tRNA synthetases class I (I, L, M and V)	ENSTGUG00000005000	ENSTGUG00000005225	ENSTGUG00000004410	ENSTGUG00000000092
IPR002300	aa-tRNA-synth_Ia	ENSTGUG00000005000	ENSTGUG00000005225	ENSTGUG00000004410	ENSTGUG00000000092
PF11496	Class II histone deacetylase complex subunits 2 and 3	ENSTGUG00000011880	ENSTGUG00000004992	ENSTGUG00000013392	ENSTGUG00000013329
IPR000994	Pept_M24_structural-domain	ENSTGUG00000009480	ENSTGUG00000008360	ENSTGUG00000010038	ENSTGUG00000008438
PF00575	S1 RNA binding domain	ENSTGUG00000002881	ENSTGUG00000000817	ENSTGUG00000006908	ENSTGUG00000003878
IPR021006	HDA_complex_subunit-2/3	ENSTGUG00000011880	ENSTGUG00000004992	ENSTGUG00000013392	ENSTGUG00000013329
PF01145	SPFH domain / Band 7 family	ENSTGUG00000004709	ENSTGUG00000003470	ENSTGUG00000001775	ENSTGUG00000004644
IPR001844	Chaprnin_Cpn60	ENSTGUG00000014267	ENSTGUG00000007632	ENSTGUG00000011413	ENSTGUG00000006912
SSF55920	Creatinase/aminopeptidase	ENSTGUG00000009480	ENSTGUG00000008360	ENSTGUG00000010038	ENSTGUG00000008438
IPR019734	TPR_repeat	ENSTGUG00000014820	ENSTGUG00000005711	ENSTGUG00000000973	ENSTGUG00000008029	ENSTGUG00000007896	ENSTGUG00000000037	ENSTGUG00000013147	ENSTGUG00000001915	ENSTGUG00000010046	ENSTGUG00000014317	ENSTGUG00000002612	ENSTGUG00000002483	ENSTGUG00000009440	ENSTGUG00000006201	ENSTGUG00000012974	ENSTGUG00000008032	ENSTGUG00000009571	ENSTGUG00000007329	ENSTGUG00000012444	ENSTGUG00000003749	ENSTGUG00000013631	ENSTGUG00000005947	ENSTGUG00000005104	ENSTGUG00000004521
IPR004088	KH_dom_type_1	ENSTGUG00000007385	ENSTGUG00000016232	ENSTGUG00000006908	ENSTGUG00000004662	ENSTGUG00000004483	ENSTGUG00000002773	ENSTGUG00000006841	ENSTGUG00000001656	ENSTGUG00000016087	ENSTGUG00000012786	ENSTGUG00000017346
SSF54791	Eukaryotic type KH-domain (KH-domain type I)	ENSTGUG00000007385	ENSTGUG00000016232	ENSTGUG00000006908	ENSTGUG00000004662	ENSTGUG00000006841	ENSTGUG00000002773	ENSTGUG00000004483	ENSTGUG00000001656	ENSTGUG00000016087	ENSTGUG00000012786	ENSTGUG00000017346
PF07717	Oligonucleotide/oligosaccharide-binding (OB)-fold	ENSTGUG00000002881	ENSTGUG00000004953	ENSTGUG00000000112	ENSTGUG00000007512	ENSTGUG00000009452	ENSTGUG00000004226	ENSTGUG00000004620
IPR011709	DUF1605	ENSTGUG00000002881	ENSTGUG00000004953	ENSTGUG00000000112	ENSTGUG00000007512	ENSTGUG00000004226	ENSTGUG00000009452	ENSTGUG00000004620
PF00443	Ubiquitin carboxyl-terminal hydrolase	ENSTGUG00000009799	ENSTGUG00000005444	ENSTGUG00000006263	ENSTGUG00000013294	ENSTGUG00000007057	ENSTGUG00000008455	ENSTGUG00000015032	ENSTGUG00000008831	ENSTGUG00000006953	ENSTGUG00000010223	ENSTGUG00000008834	ENSTGUG00000007455	ENSTGUG00000007871	ENSTGUG00000006522
IPR001394	Peptidase_C19_UCH	ENSTGUG00000009799	ENSTGUG00000006522	ENSTGUG00000006263	ENSTGUG00000013294	ENSTGUG00000007057	ENSTGUG00000008455	ENSTGUG00000015032	ENSTGUG00000008831	ENSTGUG00000006953	ENSTGUG00000010223	ENSTGUG00000008834	ENSTGUG00000007455	ENSTGUG00000007871	ENSTGUG00000005444
IPR000571	Znf_CCCH	ENSTGUG00000007552	ENSTGUG00000001947	ENSTGUG00000004017	ENSTGUG00000000850	ENSTGUG00000012299	ENSTGUG00000007717	ENSTGUG00000011131	ENSTGUG00000000085	ENSTGUG00000007927	ENSTGUG00000012585
IPR000608	UBQ-conjugat_E2	ENSTGUG00000003839	ENSTGUG00000008709	ENSTGUG00000003974	ENSTGUG00000001604	ENSTGUG00000008833	ENSTGUG00000001411	ENSTGUG00000004086	ENSTGUG00000004068	ENSTGUG00000007923	ENSTGUG00000009577
PF00179	Ubiquitin-conjugating enzyme	ENSTGUG00000003839	ENSTGUG00000008709	ENSTGUG00000003974	ENSTGUG00000001604	ENSTGUG00000008833	ENSTGUG00000001411	ENSTGUG00000004086	ENSTGUG00000004068	ENSTGUG00000007923	ENSTGUG00000009577
IPR011011	Znf_FYVE_PHD	ENSTGUG00000001017	ENSTGUG00000008455	ENSTGUG00000013027	ENSTGUG00000013329	ENSTGUG00000012963	ENSTGUG00000006578	ENSTGUG00000012618	ENSTGUG00000003314	ENSTGUG00000002583	ENSTGUG00000008601	ENSTGUG00000012770	ENSTGUG00000004829	ENSTGUG00000002962	ENSTGUG00000001284	ENSTGUG00000003817	ENSTGUG00000011934	ENSTGUG00000011816	ENSTGUG00000009739	ENSTGUG00000002383	ENSTGUG00000006412	ENSTGUG00000010558	ENSTGUG00000003326	ENSTGUG00000010165	ENSTGUG00000005928	ENSTGUG00000012156	ENSTGUG00000000781	ENSTGUG00000002128
SSF57903	FYVE/PHD zinc finger	ENSTGUG00000001017	ENSTGUG00000008455	ENSTGUG00000013027	ENSTGUG00000013329	ENSTGUG00000012963	ENSTGUG00000006578	ENSTGUG00000012618	ENSTGUG00000003314	ENSTGUG00000002583	ENSTGUG00000008601	ENSTGUG00000012770	ENSTGUG00000004829	ENSTGUG00000002962	ENSTGUG00000001284	ENSTGUG00000003817	ENSTGUG00000011934	ENSTGUG00000011816	ENSTGUG00000009739	ENSTGUG00000002383	ENSTGUG00000006412	ENSTGUG00000010558	ENSTGUG00000003326	ENSTGUG00000010165	ENSTGUG00000005928	ENSTGUG00000012156	ENSTGUG00000000781	ENSTGUG00000002128
SSF82199	SET domain	ENSTGUG00000004731	ENSTGUG00000013671	ENSTGUG00000010291	ENSTGUG00000005902	ENSTGUG00000010558	ENSTGUG00000004684	ENSTGUG00000002605	ENSTGUG00000005762	ENSTGUG00000001770	ENSTGUG00000010218	ENSTGUG00000002338	ENSTGUG00000004829	ENSTGUG00000016885
IPR028889	USP_dom	ENSTGUG00000013294	ENSTGUG00000006522	ENSTGUG00000006263	ENSTGUG00000007057	ENSTGUG00000008455	ENSTGUG00000008831	ENSTGUG00000006953	ENSTGUG00000010223	ENSTGUG00000008834	ENSTGUG00000007455	ENSTGUG00000007871	ENSTGUG00000005444	ENSTGUG00000009799
SSF48464	ENTH/VHS domain	ENSTGUG00000004590	ENSTGUG00000000680	ENSTGUG00000006251	ENSTGUG00000012089	ENSTGUG00000013464	ENSTGUG00000012969	ENSTGUG00000011151	ENSTGUG00000008687	ENSTGUG00000007023
IPR008942	ENTH_VHS	ENSTGUG00000004590	ENSTGUG00000000680	ENSTGUG00000006251	ENSTGUG00000013464	ENSTGUG00000012089	ENSTGUG00000012969	ENSTGUG00000011151	ENSTGUG00000008687	ENSTGUG00000007023
SSF51905	FAD/NAD(P)-binding domain	ENSTGUG00000014169	ENSTGUG00000005167	ENSTGUG00000005625	ENSTGUG00000012085	ENSTGUG00000016497	ENSTGUG00000014264	ENSTGUG00000001937	ENSTGUG00000002437	ENSTGUG00000011720	ENSTGUG00000008245	ENSTGUG00000012680	ENSTGUG00000000814	ENSTGUG00000001439	ENSTGUG00000003229
IPR009080	tRNAsynth_1a_anticodon-bd	ENSTGUG00000005000	ENSTGUG00000005225	ENSTGUG00000004410	ENSTGUG00000001499	ENSTGUG00000000092
IPR009886	HCaRG	ENSTGUG00000006445	ENSTGUG00000002215	ENSTGUG00000011415	ENSTGUG00000008291	ENSTGUG00000003286
SSF52402	Adenine nucleotide alpha hydrolases-like	ENSTGUG00000004205	ENSTGUG00000001657	ENSTGUG00000013735	ENSTGUG00000011256	ENSTGUG00000010885
SSF69572	Activating enzymes of the ubiquitin-like proteins	ENSTGUG00000009609	ENSTGUG00000004506	ENSTGUG00000004145	ENSTGUG00000014868	ENSTGUG00000009733
SSF47323	Anticodon-binding domain of a subclass of class I aminoacyl-tRNA synthetases	ENSTGUG00000005000	ENSTGUG00000005225	ENSTGUG00000004410	ENSTGUG00000000092	ENSTGUG00000001499
PF07258	COMM domain	ENSTGUG00000006445	ENSTGUG00000002215	ENSTGUG00000008291	ENSTGUG00000011415	ENSTGUG00000003286
IPR017998	Chaperone_TCP-1	ENSTGUG00000006912	ENSTGUG00000007632	ENSTGUG00000013587	ENSTGUG00000011413	ENSTGUG00000014267
SSF54849	GroEL-intermediate domain like	ENSTGUG00000006912	ENSTGUG00000007632	ENSTGUG00000006126	ENSTGUG00000011413	ENSTGUG00000013587
SSF52768	Arginase/deacetylase	ENSTGUG00000001420	ENSTGUG00000003197	ENSTGUG00000015013	ENSTGUG00000011964	ENSTGUG00000004801
IPR009036	Molybdenum_cofac_synth_MoeB	ENSTGUG00000009609	ENSTGUG00000004506	ENSTGUG00000004145	ENSTGUG00000014868	ENSTGUG00000009733
IPR000313	PWWP_dom	ENSTGUG00000005559	ENSTGUG00000006412	ENSTGUG00000010558	ENSTGUG00000003134	ENSTGUG00000004519	ENSTGUG00000008601	ENSTGUG00000004829
PF00454	Phosphatidylinositol 3- and 4-kinase	ENSTGUG00000008533	ENSTGUG00000008700	ENSTGUG00000010840	ENSTGUG00000017387	ENSTGUG00000012622	ENSTGUG00000009449	ENSTGUG00000008547
IPR000403	PI3/4_kinase_cat_dom	ENSTGUG00000008533	ENSTGUG00000008700	ENSTGUG00000010840	ENSTGUG00000017387	ENSTGUG00000012622	ENSTGUG00000009449	ENSTGUG00000008547
IPR013026	TPR-contain_dom	ENSTGUG00000014820	ENSTGUG00000005711	ENSTGUG00000000973	ENSTGUG00000008029	ENSTGUG00000007645	ENSTGUG00000007896	ENSTGUG00000000037	ENSTGUG00000013147	ENSTGUG00000001915	ENSTGUG00000010303	ENSTGUG00000014317	ENSTGUG00000002483	ENSTGUG00000009440	ENSTGUG00000006201	ENSTGUG00000012974	ENSTGUG00000008032	ENSTGUG00000009571	ENSTGUG00000006656	ENSTGUG00000012444	ENSTGUG00000010046	ENSTGUG00000013631	ENSTGUG00000002612	ENSTGUG00000005104	ENSTGUG00000004521
PF00022	Actin	ENSTGUG00000013040	ENSTGUG00000010657	ENSTGUG00000004138	ENSTGUG00000002335	ENSTGUG00000008877	ENSTGUG00000006945
PF00118	TCP-1/cpn60 chaperonin family	ENSTGUG00000006126	ENSTGUG00000011413	ENSTGUG00000014267	ENSTGUG00000006912	ENSTGUG00000013587	ENSTGUG00000007632
IPR002423	Cpn60/TCP-1	ENSTGUG00000006126	ENSTGUG00000011413	ENSTGUG00000014267	ENSTGUG00000006912	ENSTGUG00000013587	ENSTGUG00000007632
PF06325	Ribosomal protein L11 methyltransferase (PrmA)	ENSTGUG00000014317	ENSTGUG00000011332	ENSTGUG00000002612	ENSTGUG00000006916	ENSTGUG00000015757	ENSTGUG00000010049
IPR003616	Post-SET_dom	ENSTGUG00000010558	ENSTGUG00000004684	ENSTGUG00000010218	ENSTGUG00000002338	ENSTGUG00000004829	ENSTGUG00000016885
SM00268	Actin	ENSTGUG00000013040	ENSTGUG00000010657	ENSTGUG00000004138	ENSTGUG00000002335	ENSTGUG00000008877	ENSTGUG00000006945
IPR004000	Actin	ENSTGUG00000013040	ENSTGUG00000010657	ENSTGUG00000004138	ENSTGUG00000002335	ENSTGUG00000008877	ENSTGUG00000006945
SM00028	Tetratricopeptide repeats	ENSTGUG00000014820	ENSTGUG00000005711	ENSTGUG00000000973	ENSTGUG00000008029	ENSTGUG00000007896	ENSTGUG00000000037	ENSTGUG00000013147	ENSTGUG00000001915	ENSTGUG00000010046	ENSTGUG00000002483	ENSTGUG00000009440	ENSTGUG00000006201	ENSTGUG00000012974	ENSTGUG00000008032	ENSTGUG00000009571	ENSTGUG00000007329	ENSTGUG00000012444	ENSTGUG00000003749	ENSTGUG00000013631	ENSTGUG00000005947	ENSTGUG00000005104	ENSTGUG00000004521
SSF63748	Tudor/PWWP/MBT	ENSTGUG00000010599	ENSTGUG00000005559	ENSTGUG00000010331	ENSTGUG00000012558	ENSTGUG00000006412	ENSTGUG00000004829	ENSTGUG00000002684	ENSTGUG00000013032	ENSTGUG00000004684	ENSTGUG00000003134	ENSTGUG00000004519	ENSTGUG00000008601	ENSTGUG00000010558	ENSTGUG00000004083
PF00646	F-box domain	ENSTGUG00000012295	ENSTGUG00000014711	ENSTGUG00000011187	ENSTGUG00000009178	ENSTGUG00000003290	ENSTGUG00000002027	ENSTGUG00000007484	ENSTGUG00000003514	ENSTGUG00000009903	ENSTGUG00000007676	ENSTGUG00000015153
IPR000594	ThiF_NAD_FAD-bd	ENSTGUG00000009733	ENSTGUG00000009609	ENSTGUG00000004506	ENSTGUG00000004145
PF00899	ThiF family	ENSTGUG00000009733	ENSTGUG00000009609	ENSTGUG00000004506	ENSTGUG00000004145
SM00386	HAT (Half-A-TPR) repeats	ENSTGUG00000007645	ENSTGUG00000010303	ENSTGUG00000013235	ENSTGUG00000005010
PF01398	JAB1/Mov34/MPN/PAD-1 ubiquitin protease	ENSTGUG00000005648	ENSTGUG00000011336	ENSTGUG00000012302	ENSTGUG00000008170
PF09334	tRNA synthetases class I (M)	ENSTGUG00000005000	ENSTGUG00000005225	ENSTGUG00000004410	ENSTGUG00000000092
SM00232	JAB/MPN domain	ENSTGUG00000011336	ENSTGUG00000005648	ENSTGUG00000012302	ENSTGUG00000008170
IPR000555	JAMM/MPN+_dom	ENSTGUG00000011336	ENSTGUG00000005648	ENSTGUG00000012302	ENSTGUG00000008170
IPR015413	Methionyl/Leucyl_tRNA_Synth	ENSTGUG00000005000	ENSTGUG00000005225	ENSTGUG00000004410	ENSTGUG00000000092
IPR003107	HAT	ENSTGUG00000013235	ENSTGUG00000010303	ENSTGUG00000007645	ENSTGUG00000005010
SSF55681	Class II aaRS and biotin synthetases	ENSTGUG00000004666	ENSTGUG00000017335	ENSTGUG00000004602	ENSTGUG00000007880	ENSTGUG00000010145	ENSTGUG00000013001	ENSTGUG00000002269	ENSTGUG00000001688
IPR003903	Ubiquitin-int_motif	ENSTGUG00000000686	ENSTGUG00000007473	ENSTGUG00000000445	ENSTGUG00000012089	ENSTGUG00000012990	ENSTGUG00000007023	ENSTGUG00000005444
IPR015797	NUDIX_hydrolase_dom-like	ENSTGUG00000008180	ENSTGUG00000012924	ENSTGUG00000007890	ENSTGUG00000006599	ENSTGUG00000004158	ENSTGUG00000008361	ENSTGUG00000008253
SSF55811	Nudix	ENSTGUG00000008180	ENSTGUG00000012924	ENSTGUG00000007890	ENSTGUG00000006599	ENSTGUG00000004158	ENSTGUG00000008361	ENSTGUG00000008253
IPR011029	DEATH-like_dom	ENSTGUG00000010306	ENSTGUG00000007491	ENSTGUG00000002170	ENSTGUG00000003595	ENSTGUG00000010299	ENSTGUG00000008284	ENSTGUG00000006455	ENSTGUG00000009543	ENSTGUG00000017156	ENSTGUG00000005455	ENSTGUG00000010204	ENSTGUG00000015750
SSF47986	DEATH domain	ENSTGUG00000010306	ENSTGUG00000007491	ENSTGUG00000002170	ENSTGUG00000003595	ENSTGUG00000010299	ENSTGUG00000008284	ENSTGUG00000006455	ENSTGUG00000009543	ENSTGUG00000017156	ENSTGUG00000005455	ENSTGUG00000010204	ENSTGUG00000015750
PF00641	Zn-finger in Ran binding protein and others	ENSTGUG00000005817	ENSTGUG00000015489	ENSTGUG00000005917	ENSTGUG00000006836	ENSTGUG00000009571
SSF55315	L30e-like	ENSTGUG00000012004	ENSTGUG00000009845	ENSTGUG00000007244	ENSTGUG00000013855	ENSTGUG00000001366
IPR029064	L30e-like	ENSTGUG00000012004	ENSTGUG00000009845	ENSTGUG00000007244	ENSTGUG00000013855	ENSTGUG00000001366
SSF90209	Ran binding protein zinc finger-like	ENSTGUG00000005817	ENSTGUG00000011743	ENSTGUG00000005917	ENSTGUG00000015489	ENSTGUG00000009571	ENSTGUG00000006836
PF02518	Histidine kinase-, DNA gyrase B-, and HSP90-like ATPase	ENSTGUG00000007181	ENSTGUG00000002312	ENSTGUG00000016386	ENSTGUG00000004037	ENSTGUG00000012808	ENSTGUG00000008778
SM00244	prohibitin homologues	ENSTGUG00000004709	ENSTGUG00000001775	ENSTGUG00000004644
IPR001094	Flavdoxin	ENSTGUG00000003428	ENSTGUG00000002513	ENSTGUG00000007702
IPR022712	Beta_Casp	ENSTGUG00000012571	ENSTGUG00000013016	ENSTGUG00000003192
IPR009068	S15_NS1_RNA-bd	ENSTGUG00000001688	ENSTGUG00000012762	ENSTGUG00000015529
IPR020630	THF_DH/CycHdrlase_cat_dom	ENSTGUG00000001545	ENSTGUG00000011286	ENSTGUG00000012936
IPR000672	THF_DH/CycHdrlase	ENSTGUG00000001545	ENSTGUG00000011286	ENSTGUG00000012936
PF00458	WHEP-TRS domain	ENSTGUG00000001688	ENSTGUG00000015529	ENSTGUG00000012762
SSF47060	S15/NS1 RNA-binding domain	ENSTGUG00000001688	ENSTGUG00000012762	ENSTGUG00000015529
SSF53137	Translational machinery components	ENSTGUG00000008345	ENSTGUG00000011414	ENSTGUG00000005988
PF00117	Glutamine amidotransferase class-I	ENSTGUG00000014552	ENSTGUG00000000831	ENSTGUG00000011256
IPR002478	PUA	ENSTGUG00000006781	ENSTGUG00000008073	ENSTGUG00000001241
IPR011174	ERM	ENSTGUG00000005025	ENSTGUG00000002826	ENSTGUG00000010467
PF10996	Beta-Casp domain	ENSTGUG00000012571	ENSTGUG00000013016	ENSTGUG00000003192
PF03031	NLI interacting factor-like phosphatase	ENSTGUG00000009887	ENSTGUG00000000576	ENSTGUG00000000578
IPR011108	RMMBL	ENSTGUG00000012571	ENSTGUG00000013016	ENSTGUG00000003192
PF00006	ATP synthase alpha/beta family, nucleotide-binding domain	ENSTGUG00000015620	ENSTGUG00000001582	ENSTGUG00000013361
SSF54862	4Fe-4S ferredoxins	ENSTGUG00000007436	ENSTGUG00000009895	ENSTGUG00000005625
IPR008254	Flavodoxin/NO_synth	ENSTGUG00000003428	ENSTGUG00000002513	ENSTGUG00000007702
SM00468	N-terminal to some SET domains	ENSTGUG00000002338	ENSTGUG00000016885	ENSTGUG00000004684
IPR000194	ATPase_F1/V1/A1_a/bsu_nucl-bd	ENSTGUG00000015620	ENSTGUG00000013361	ENSTGUG00000001582
PF07521	Zn-dependent metallo-hydrolase RNA specificity domain	ENSTGUG00000012571	ENSTGUG00000013016	ENSTGUG00000003192
IPR004274	NIF	ENSTGUG00000009887	ENSTGUG00000000576	ENSTGUG00000000578
SSF50677	ValRS/IleRS/LeuRS editing domain	ENSTGUG00000005000	ENSTGUG00000004410	ENSTGUG00000000092
IPR017926	GATASE	ENSTGUG00000014552	ENSTGUG00000000831	ENSTGUG00000011256
PF00198	2-oxoacid dehydrogenases acyltransferase (catalytic domain)	ENSTGUG00000000308	ENSTGUG00000010068	ENSTGUG00000012171
IPR003606	Pre-SET_Zn-bd_sub	ENSTGUG00000002338	ENSTGUG00000016885	ENSTGUG00000004684
IPR009008	Val/Leu/Ile-tRNA-synth_edit	ENSTGUG00000005000	ENSTGUG00000004410	ENSTGUG00000000092
PF00769	Ezrin/radixin/moesin family	ENSTGUG00000005025	ENSTGUG00000002826	ENSTGUG00000010467
PF00763	Tetrahydrofolate dehydrogenase/cyclohydrolase, catalytic domain	ENSTGUG00000001545	ENSTGUG00000011286	ENSTGUG00000012936
PF00183	Hsp90 protein	ENSTGUG00000004037	ENSTGUG00000012808	ENSTGUG00000016386
IPR011259	ERM_C_dom	ENSTGUG00000005025	ENSTGUG00000002826	ENSTGUG00000010467
PF00258	Flavodoxin	ENSTGUG00000002513	ENSTGUG00000003428	ENSTGUG00000007702
IPR001078	2-oxoacid_DH_actylTfrase	ENSTGUG00000010068	ENSTGUG00000000308	ENSTGUG00000012171
IPR001404	Hsp90_fam	ENSTGUG00000004037	ENSTGUG00000012808	ENSTGUG00000016386
IPR000738	WHEP-TRS	ENSTGUG00000001688	ENSTGUG00000012762	ENSTGUG00000015529
PF00226	DnaJ domain	ENSTGUG00000002575	ENSTGUG00000000890	ENSTGUG00000004637	ENSTGUG00000006786	ENSTGUG00000007151	ENSTGUG00000002483	ENSTGUG00000017325	ENSTGUG00000007878	ENSTGUG00000005595	ENSTGUG00000006661	ENSTGUG00000003896
SSF53067	Actin-like ATPase domain	ENSTGUG00000000176	ENSTGUG00000013040	ENSTGUG00000010657	ENSTGUG00000000555	ENSTGUG00000000554	ENSTGUG00000004138	ENSTGUG00000016413	ENSTGUG00000007017	ENSTGUG00000002335	ENSTGUG00000008877	ENSTGUG00000000039	ENSTGUG00000006945
PF00515	Tetratricopeptide repeat	ENSTGUG00000014820	ENSTGUG00000005711	ENSTGUG00000012444	ENSTGUG00000003749	ENSTGUG00000013147	ENSTGUG00000002483	ENSTGUG00000008029	ENSTGUG00000013631	ENSTGUG00000009440	ENSTGUG00000000037	ENSTGUG00000010046	ENSTGUG00000009571	ENSTGUG00000001915	ENSTGUG00000004521	ENSTGUG00000006201	ENSTGUG00000005104
IPR001440	TPR_1	ENSTGUG00000014820	ENSTGUG00000005711	ENSTGUG00000012444	ENSTGUG00000003749	ENSTGUG00000010046	ENSTGUG00000002483	ENSTGUG00000008029	ENSTGUG00000013631	ENSTGUG00000009440	ENSTGUG00000000037	ENSTGUG00000009571	ENSTGUG00000013147	ENSTGUG00000001915	ENSTGUG00000004521	ENSTGUG00000006201	ENSTGUG00000005104
IPR004087	KH_dom	ENSTGUG00000007385	ENSTGUG00000016232	ENSTGUG00000004662	ENSTGUG00000004483	ENSTGUG00000002773	ENSTGUG00000006841	ENSTGUG00000001656	ENSTGUG00000012786	ENSTGUG00000017346
SM00322	K homology RNA-binding domain	ENSTGUG00000007385	ENSTGUG00000016232	ENSTGUG00000004662	ENSTGUG00000004483	ENSTGUG00000002773	ENSTGUG00000006841	ENSTGUG00000001656	ENSTGUG00000012786	ENSTGUG00000017346
PF00855	PWWP domain	ENSTGUG00000005559	ENSTGUG00000006412	ENSTGUG00000010558	ENSTGUG00000003134	ENSTGUG00000004519	ENSTGUG00000004829
SSF101908	Putative isomerase YbhE	ENSTGUG00000006082	ENSTGUG00000000989	ENSTGUG00000006414	ENSTGUG00000011203	ENSTGUG00000006956	ENSTGUG00000009328
PF00373	FERM central domain	ENSTGUG00000004689	ENSTGUG00000005025	ENSTGUG00000002826	ENSTGUG00000007271	ENSTGUG00000006355	ENSTGUG00000012663	ENSTGUG00000002916	ENSTGUG00000010467	ENSTGUG00000001008	ENSTGUG00000003203	ENSTGUG00000011500
SSF46565	Chaperone J-domain	ENSTGUG00000002575	ENSTGUG00000000890	ENSTGUG00000004637	ENSTGUG00000006786	ENSTGUG00000007151	ENSTGUG00000002483	ENSTGUG00000017325	ENSTGUG00000007878	ENSTGUG00000005595	ENSTGUG00000006661	ENSTGUG00000003896
PF01426	BAH domain	ENSTGUG00000017196	ENSTGUG00000013708	ENSTGUG00000008984	ENSTGUG00000005797
SSF117892	Band 7/SPFH domain	ENSTGUG00000004709	ENSTGUG00000003470	ENSTGUG00000001775	ENSTGUG00000004644
IPR002138	Pept_C14_p10	ENSTGUG00000004148	ENSTGUG00000017156	ENSTGUG00000010299	ENSTGUG00000010306
IPR002652	Importin-a_IBB	ENSTGUG00000011158	ENSTGUG00000001595	ENSTGUG00000011928	ENSTGUG00000004534
SM00504	Modified RING finger domain	ENSTGUG00000000083	ENSTGUG00000008567	ENSTGUG00000006319	ENSTGUG00000010984
SM00439	Bromo adjacent homology domain	ENSTGUG00000017196	ENSTGUG00000013708	ENSTGUG00000008984	ENSTGUG00000005797
IPR001025	BAH_dom	ENSTGUG00000017196	ENSTGUG00000013708	ENSTGUG00000008984	ENSTGUG00000005797
SM00275	G protein alpha subunit	ENSTGUG00000006500	ENSTGUG00000000541	ENSTGUG00000001134	ENSTGUG00000002652
SM00726	Ubiquitin-interacting motif.	ENSTGUG00000005444	ENSTGUG00000007023	ENSTGUG00000007473	ENSTGUG00000012089	ENSTGUG00000000445
PF04969	CS domain	ENSTGUG00000012444	ENSTGUG00000015628	ENSTGUG00000001473	ENSTGUG00000012877	ENSTGUG00000012245
PF00350	Dynamin family	ENSTGUG00000010693	ENSTGUG00000009138	ENSTGUG00000002433	ENSTGUG00000006210	ENSTGUG00000011505
IPR007125	Histone_core_D	ENSTGUG00000001246	ENSTGUG00000005260	ENSTGUG00000002040	ENSTGUG00000015225	ENSTGUG00000011152	ENSTGUG00000000008	ENSTGUG00000003502	ENSTGUG00000009323	ENSTGUG00000009311
PF00125	Core histone H2A/H2B/H3/H4	ENSTGUG00000001246	ENSTGUG00000005260	ENSTGUG00000002040	ENSTGUG00000015225	ENSTGUG00000011152	ENSTGUG00000000008	ENSTGUG00000003502	ENSTGUG00000009323	ENSTGUG00000009311
PF00856	SET domain	ENSTGUG00000004731	ENSTGUG00000005902	ENSTGUG00000010558	ENSTGUG00000004684	ENSTGUG00000005762	ENSTGUG00000001770	ENSTGUG00000010218	ENSTGUG00000002338	ENSTGUG00000004829	ENSTGUG00000016885
SM00271	DnaJ molecular chaperone homology domain	ENSTGUG00000002575	ENSTGUG00000000890	ENSTGUG00000004637	ENSTGUG00000006786	ENSTGUG00000007151	ENSTGUG00000002483	ENSTGUG00000007878	ENSTGUG00000005595	ENSTGUG00000006661	ENSTGUG00000003896
PF00642	Zinc finger C-x8-C-x5-C-x3-H type (and similar)	ENSTGUG00000007552	ENSTGUG00000000085	ENSTGUG00000004017	ENSTGUG00000012299	ENSTGUG00000011131	ENSTGUG00000001947	ENSTGUG00000007927
SSF50447	Translation proteins	ENSTGUG00000007895	ENSTGUG00000007233	ENSTGUG00000010248	ENSTGUG00000005798	ENSTGUG00000004204	ENSTGUG00000002065	ENSTGUG00000004185
IPR008978	HSP20-like_chaperone	ENSTGUG00000009174	ENSTGUG00000012245	ENSTGUG00000012444	ENSTGUG00000001473	ENSTGUG00000015628	ENSTGUG00000012877	ENSTGUG00000009933
IPR009000	Transl_B-barrel	ENSTGUG00000007895	ENSTGUG00000007233	ENSTGUG00000010248	ENSTGUG00000005798	ENSTGUG00000004204	ENSTGUG00000002065	ENSTGUG00000004185
SSF49764	HSP20-like chaperones	ENSTGUG00000009174	ENSTGUG00000012245	ENSTGUG00000012444	ENSTGUG00000001473	ENSTGUG00000015628	ENSTGUG00000012877	ENSTGUG00000009933
IPR000299	FERM_domain	ENSTGUG00000004689	ENSTGUG00000005025	ENSTGUG00000002826	ENSTGUG00000007271	ENSTGUG00000006355	ENSTGUG00000012663	ENSTGUG00000002916	ENSTGUG00000010467	ENSTGUG00000001008	ENSTGUG00000003203	ENSTGUG00000011500
IPR001623	DnaJ_domain	ENSTGUG00000002575	ENSTGUG00000000890	ENSTGUG00000004637	ENSTGUG00000006786	ENSTGUG00000007151	ENSTGUG00000002483	ENSTGUG00000017325	ENSTGUG00000007878	ENSTGUG00000005595	ENSTGUG00000006661	ENSTGUG00000003896
SM00295	Band 4.1 homologues	ENSTGUG00000004689	ENSTGUG00000005025	ENSTGUG00000002826	ENSTGUG00000006355	ENSTGUG00000007271	ENSTGUG00000012663	ENSTGUG00000002916	ENSTGUG00000010467	ENSTGUG00000001008	ENSTGUG00000003203	ENSTGUG00000011500
SSF54495	UBC-like	ENSTGUG00000003839	ENSTGUG00000008709	ENSTGUG00000003974	ENSTGUG00000003320	ENSTGUG00000001604	ENSTGUG00000008833	ENSTGUG00000015145	ENSTGUG00000004086	ENSTGUG00000004068	ENSTGUG00000001411	ENSTGUG00000007923	ENSTGUG00000009577
IPR016135	UBQ-conjugating_enzyme/RWD	ENSTGUG00000003839	ENSTGUG00000008709	ENSTGUG00000003974	ENSTGUG00000003320	ENSTGUG00000001604	ENSTGUG00000008833	ENSTGUG00000015145	ENSTGUG00000004086	ENSTGUG00000004068	ENSTGUG00000001411	ENSTGUG00000007923	ENSTGUG00000009577
IPR019749	Band_41_domain	ENSTGUG00000004689	ENSTGUG00000005025	ENSTGUG00000002826	ENSTGUG00000007271	ENSTGUG00000006355	ENSTGUG00000012663	ENSTGUG00000002916	ENSTGUG00000010467	ENSTGUG00000001008	ENSTGUG00000003203	ENSTGUG00000011500
IPR001214	SET_dom	ENSTGUG00000004731	ENSTGUG00000010291	ENSTGUG00000005902	ENSTGUG00000010558	ENSTGUG00000004684	ENSTGUG00000005762	ENSTGUG00000001770	ENSTGUG00000010218	ENSTGUG00000002338	ENSTGUG00000004829	ENSTGUG00000016885
SSF81383	F-box domain	ENSTGUG00000012295	ENSTGUG00000014711	ENSTGUG00000011187	ENSTGUG00000009178	ENSTGUG00000003290	ENSTGUG00000002027	ENSTGUG00000007484	ENSTGUG00000003514	ENSTGUG00000009903	ENSTGUG00000007676	ENSTGUG00000015153
SSF55711	Subdomain of clathrin and coatomer appendage domain	ENSTGUG00000004771	ENSTGUG00000009676	ENSTGUG00000015581
SM00730	Presenilin, signal peptide peptidase, family	ENSTGUG00000007425	ENSTGUG00000009651	ENSTGUG00000011237
IPR018379	BEN_domain	ENSTGUG00000012175	ENSTGUG00000008591	ENSTGUG00000007690
SSF48678	Moesin tail domain	ENSTGUG00000005025	ENSTGUG00000002826	ENSTGUG00000010467
PF10523	BEN domain	ENSTGUG00000012175	ENSTGUG00000008591	ENSTGUG00000007690
IPR000523	Mg_chelatse_chII	ENSTGUG00000011790	ENSTGUG00000010897	ENSTGUG00000013275
IPR006941	RNase_CAF1	ENSTGUG00000007927	ENSTGUG00000007253	ENSTGUG00000014621
SSF56091	DNA ligase/mRNA capping enzyme, catalytic domain	ENSTGUG00000003724	ENSTGUG00000008314	ENSTGUG00000015640
PF01078	Magnesium chelatase, subunit ChlI	ENSTGUG00000011790	ENSTGUG00000010897	ENSTGUG00000013275
SM00849	Metallo-beta-lactamase superfamily	ENSTGUG00000000687	ENSTGUG00000013016	ENSTGUG00000003192
PF02782	FGGY family of carbohydrate kinases, C-terminal domain	ENSTGUG00000007017	ENSTGUG00000000555	ENSTGUG00000000554
IPR002624	DNK	ENSTGUG00000003244	ENSTGUG00000001636	ENSTGUG00000001082
IPR006639	Preselin/SPP	ENSTGUG00000007425	ENSTGUG00000009651	ENSTGUG00000011237
PF04857	CAF1 family ribonuclease	ENSTGUG00000007927	ENSTGUG00000007253	ENSTGUG00000014621
IPR018485	Carb_kinase_FGGY_C	ENSTGUG00000007017	ENSTGUG00000000555	ENSTGUG00000000554
IPR008954	Moesin_tail	ENSTGUG00000005025	ENSTGUG00000010467	ENSTGUG00000002826
IPR009028	Coatomer/calthrin_app_sub_C	ENSTGUG00000004771	ENSTGUG00000009676	ENSTGUG00000015581
PF01712	Deoxynucleoside kinase	ENSTGUG00000003244	ENSTGUG00000001636	ENSTGUG00000001082
IPR001876	Znf_RanBP2	ENSTGUG00000005817	ENSTGUG00000015489	ENSTGUG00000005917	ENSTGUG00000006836	ENSTGUG00000009571
SSF52029	GroEL apical domain-like	ENSTGUG00000006912	ENSTGUG00000013587	ENSTGUG00000006126	ENSTGUG00000007632	ENSTGUG00000014267
SSF56672	DNA/RNA polymerases	ENSTGUG00000017006	ENSTGUG00000008156	ENSTGUG00000007103	ENSTGUG00000010645	ENSTGUG00000000621
IPR027409	GroEL-like_apical_dom	ENSTGUG00000014267	ENSTGUG00000013587	ENSTGUG00000006126	ENSTGUG00000007632	ENSTGUG00000006912
SSF54160	Chromo domain-like	ENSTGUG00000007476	ENSTGUG00000013990	ENSTGUG00000000781	ENSTGUG00000013032	ENSTGUG00000013329	ENSTGUG00000002338	ENSTGUG00000016885
IPR016197	Chromodomain-like	ENSTGUG00000007476	ENSTGUG00000013990	ENSTGUG00000000781	ENSTGUG00000013032	ENSTGUG00000013329	ENSTGUG00000002338	ENSTGUG00000016885
IPR004038	Ribosomal_L7Ae/L30e/S12e/Gad45	ENSTGUG00000012004	ENSTGUG00000009845	ENSTGUG00000013855	ENSTGUG00000001366
PF01248	Ribosomal protein L7Ae/L30e/S12e/Gadd45 family	ENSTGUG00000012004	ENSTGUG00000009845	ENSTGUG00000013855	ENSTGUG00000001366
IPR011025	GproteinA_insert	ENSTGUG00000006500	ENSTGUG00000000541	ENSTGUG00000001134	ENSTGUG00000002652
IPR004044	KH_dom_type_2	ENSTGUG00000006841	ENSTGUG00000016232	ENSTGUG00000006210	ENSTGUG00000004662
PF07650	KH domain	ENSTGUG00000006841	ENSTGUG00000016232	ENSTGUG00000006210	ENSTGUG00000004662
SSF47895	Transducin (alpha subunit), insertion domain	ENSTGUG00000006500	ENSTGUG00000000541	ENSTGUG00000001134	ENSTGUG00000002652
SSF144074	E2F-DP heterodimerization region	ENSTGUG00000009272	ENSTGUG00000000686	ENSTGUG00000005417	ENSTGUG00000000907
PF00013	KH domain	ENSTGUG00000016232	ENSTGUG00000004662	ENSTGUG00000004483	ENSTGUG00000006841	ENSTGUG00000002773	ENSTGUG00000001656	ENSTGUG00000012786	ENSTGUG00000017346
SSF144232	HIT/MYND zinc finger-like	ENSTGUG00000007185	ENSTGUG00000006419	ENSTGUG00000002557	ENSTGUG00000015703	ENSTGUG00000005762	ENSTGUG00000008834
IPR003594	HATPase_C	ENSTGUG00000007181	ENSTGUG00000002312	ENSTGUG00000016386	ENSTGUG00000004037	ENSTGUG00000012808	ENSTGUG00000008778
SSF55874	ATPase domain of HSP90 chaperone/DNA topoisomerase II/histidine kinase	ENSTGUG00000007181	ENSTGUG00000002312	ENSTGUG00000016386	ENSTGUG00000004037	ENSTGUG00000012808	ENSTGUG00000008778
IPR000953	Chromo/shadow_dom	ENSTGUG00000013990	ENSTGUG00000007476	ENSTGUG00000013032	ENSTGUG00000013329	ENSTGUG00000002338	ENSTGUG00000016885
SM00005	DEATH domain, found in proteins involved in cell death (apoptosis).	ENSTGUG00000007491	ENSTGUG00000002170	ENSTGUG00000008284	ENSTGUG00000003595	ENSTGUG00000005455	ENSTGUG00000010204
SM00213	Ubiquitin homologues	ENSTGUG00000008182	ENSTGUG00000008727	ENSTGUG00000010223	ENSTGUG00000017107	ENSTGUG00000000578	ENSTGUG00000000781	ENSTGUG00000010141
PF00531	Death domain	ENSTGUG00000007491	ENSTGUG00000002170	ENSTGUG00000003595	ENSTGUG00000008284	ENSTGUG00000009543	ENSTGUG00000005455	ENSTGUG00000010204
IPR000488	Death_domain	ENSTGUG00000007491	ENSTGUG00000002170	ENSTGUG00000003595	ENSTGUG00000008284	ENSTGUG00000009543	ENSTGUG00000005455	ENSTGUG00000010204
SM00356	zinc finger	ENSTGUG00000007552	ENSTGUG00000004017	ENSTGUG00000000850	ENSTGUG00000012299	ENSTGUG00000007717	ENSTGUG00000011131	ENSTGUG00000001947	ENSTGUG00000012585
IPR019748	FERM_central	ENSTGUG00000004689	ENSTGUG00000005025	ENSTGUG00000002826	ENSTGUG00000007271	ENSTGUG00000006355	ENSTGUG00000012663	ENSTGUG00000002916	ENSTGUG00000010467	ENSTGUG00000001008	ENSTGUG00000003203	ENSTGUG00000011500
SSF47031	Second domain of FERM	ENSTGUG00000004689	ENSTGUG00000005025	ENSTGUG00000002826	ENSTGUG00000006355	ENSTGUG00000007271	ENSTGUG00000012663	ENSTGUG00000002916	ENSTGUG00000010467	ENSTGUG00000001008	ENSTGUG00000003203	ENSTGUG00000011500
IPR006195	aa-tRNA-synth_II	ENSTGUG00000017335	ENSTGUG00000001688	ENSTGUG00000004602	ENSTGUG00000002269	ENSTGUG00000013001
IPR000798	Ez/rad/moesin_like	ENSTGUG00000004689	ENSTGUG00000003203	ENSTGUG00000005025	ENSTGUG00000002826	ENSTGUG00000010467
PF05175	Methyltransferase small domain	ENSTGUG00000014317	ENSTGUG00000015623	ENSTGUG00000010049	ENSTGUG00000015757	ENSTGUG00000002444
IPR007848	Small_mtfrase_dom	ENSTGUG00000014317	ENSTGUG00000015623	ENSTGUG00000010049	ENSTGUG00000015757	ENSTGUG00000002444
SSF54001	Cysteine proteinases	ENSTGUG00000011966	ENSTGUG00000006522	ENSTGUG00000002684	ENSTGUG00000014514	ENSTGUG00000008455	ENSTGUG00000015489	ENSTGUG00000009799	ENSTGUG00000013052	ENSTGUG00000003284	ENSTGUG00000005444	ENSTGUG00000006263	ENSTGUG00000006264	ENSTGUG00000007057	ENSTGUG00000008831	ENSTGUG00000004108	ENSTGUG00000007871	ENSTGUG00000017052	ENSTGUG00000008834	ENSTGUG00000013294	ENSTGUG00000007455	ENSTGUG00000006953	ENSTGUG00000008307	ENSTGUG00000015032	ENSTGUG00000010223
IPR011053	Single_hybrid_motif	ENSTGUG00000000308	ENSTGUG00000004561	ENSTGUG00000010068	ENSTGUG00000012171
PF02148	Zn-finger in ubiquitin-hydrolases and other protein	ENSTGUG00000007455	ENSTGUG00000008455	ENSTGUG00000006953	ENSTGUG00000013294
IPR013041	Coatomer/clathrin_app_Ig-like	ENSTGUG00000004771	ENSTGUG00000009676	ENSTGUG00000008285	ENSTGUG00000015581
IPR015917	Pept_C14A_p45_core	ENSTGUG00000004148	ENSTGUG00000017156	ENSTGUG00000010299	ENSTGUG00000010306
SSF51230	Single hybrid motif	ENSTGUG00000000308	ENSTGUG00000004561	ENSTGUG00000010068	ENSTGUG00000012171
IPR001607	Znf_UBP	ENSTGUG00000007455	ENSTGUG00000008455	ENSTGUG00000006953	ENSTGUG00000013294
SM00115	Caspase, interleukin-1 beta converting enzyme (ICE) homologues	ENSTGUG00000004148	ENSTGUG00000010306	ENSTGUG00000010299	ENSTGUG00000017156
SM00547	Zinc finger domain	ENSTGUG00000005817	ENSTGUG00000015489	ENSTGUG00000005917	ENSTGUG00000009571
SSF49348	Clathrin adaptor appendage domain	ENSTGUG00000004771	ENSTGUG00000009676	ENSTGUG00000008285	ENSTGUG00000015581
IPR002999	Tudor	ENSTGUG00000010599	ENSTGUG00000012558	ENSTGUG00000002684	ENSTGUG00000004684	ENSTGUG00000013032	ENSTGUG00000004083
IPR006594	LisH	ENSTGUG00000000867	ENSTGUG00000004855	ENSTGUG00000007591	ENSTGUG00000009547	ENSTGUG00000009761	ENSTGUG00000008500
SM00315	Regulator of G protein signalling domain	ENSTGUG00000007059	ENSTGUG00000011146	ENSTGUG00000014864	ENSTGUG00000010365	ENSTGUG00000010430	ENSTGUG00000000396
IPR019559	Cullin_neddylation_domain	ENSTGUG00000000924	ENSTGUG00000012650	ENSTGUG00000003508
IPR007197	rSAM	ENSTGUG00000003428	ENSTGUG00000006350	ENSTGUG00000008840
SSF52218	Flavoproteins	ENSTGUG00000002513	ENSTGUG00000003428	ENSTGUG00000007702
PF00459	Inositol monophosphatase family	ENSTGUG00000011668	ENSTGUG00000011114	ENSTGUG00000014226
PF01189	16S rRNA methyltransferase RsmB/F	ENSTGUG00000007789	ENSTGUG00000001241	ENSTGUG00000013495
IPR029039	Flavoprotein-like	ENSTGUG00000002513	ENSTGUG00000003428	ENSTGUG00000007702
PF04130	Spc97 / Spc98 family	ENSTGUG00000008919	ENSTGUG00000010347	ENSTGUG00000004790
SSF56854	Bcl-2 inhibitors of programmed cell death	ENSTGUG00000015645	ENSTGUG00000012503	ENSTGUG00000012506
SSF50960	TolB, C-terminal domain	ENSTGUG00000017079	ENSTGUG00000011386	ENSTGUG00000017505
[truncated: 1,550 more rows]
[truncated: 52 more columns]

## Sheet: G_list
SSF52151	FabD/lysophospholipase-like	ENSTGUG00000011000	ENSTGUG00000011002	ENSTGUG00000013996	ENSTGUG00000011006	ENSTGUG00000010955	ENSTGUG00000009785	ENSTGUG00000005617	ENSTGUG00000012035
[truncated: 1,509 more rows]

[truncated: 1 more sheets: L_list]
